# Supplementary material for: Soil Application of Bacillus subtilis Regulates Flavonoid and Alkaloids Biosynthesis in Mulberry Leaves
Source: Metabolites. 2024 Mar 23;14(4):180. doi: 10.3390/metabo14040180 (PMC11052171; doi:10.3390/metabo14040180)
Supplement: Supplementary file 1 [file metabolites-14-00180-s001.zip]

Archive with 12 entries (12 files):
- Figure S1.jpg
- Figure S2-ko00941.png
- Figure S3-ko00960.png
- Table S1-Primers.pdf
- Table S2-metabolites.xlsx
- Table S3-sigMetabolitesSummary.xlsx
- Table S4-gene.expression.annot.xlsx
- Table S5-All_DEG.xlsx
- Table S6-meta.loadingsort.info.xlsx
- Table S7-gene.loadingsort.info.xlsx
- Table S8-Correlation.xlsx
- Table S9-related genes.xlsx
