# Supplementary material for: Soil Application of Bacillus subtilis Regulates Flavonoid and Alkaloids Biosynthesis in Mulberry Leaves
Source: Metabolites. 2024 Mar 23;14(4):180. doi: 10.3390/metabo14040180 (PMC11052171; doi:10.3390/metabo14040180)
Supplement: Supplementary file 1 [file metabolites-14-00180-s001.zip › Table S2-metabolites.xlsx]

## Sheet: Sheet1
Index	Formula	Ionization model	Compounds	Class I	Class II	CAS	Treat-TL1	Treat-TL2	Treat-TL3	Treat-ML1	Treat-ML2	Treat-ML3	CK-TL1	CK-TL2	CK-TL3	CK-ML1	CK-ML2	CK-ML3	QC01	QC02	QC03	kegg_map
pmf0436	C6H13NO4	[M+H]+	1-Deoxynojirimycin	Alkaloids	Piperidine alkaloids	19130-96-2	6.44266e+07	6.68287e+07	6.69861e+07	1.16735e+07	1.14115e+07	1.14075e+07	4.47295e+07	42651904	3.99419e+07	1.84599e+07	1.91218e+07	1.84165e+07	4.01588e+07	4.04628e+07	4.06418e+07	-
MWS0687	C7H8N2O2	[M+H]+	1-Methyl-6-Oxo-1,6-Dihydropyridine-3-Carboxamide	Alkaloids	Pyridine alkaloids	701-44-0	209951	198464	192143	52188	43748.7	43094.1	225237	222889	235171	95556.7	94455.5	86048.6	134230	136618	137810	-
Zmbp002538	C11H12N2O2	[M+H]+	1-Methoxy-indole-3-acetamide	Alkaloids	Plumerane	-	3.2871e+06	3.0221e+06	3.0719e+06	1.88415e+06	1.69466e+06	1.69854e+06	2.88745e+06	2.80913e+06	2.91723e+06	4.76575e+06	4.62847e+06	4.7013e+06	3.13538e+06	3.05923e+06	3.13175e+06	-
Zbjp004363	C24H29NO10	[M+H]+	Demethylalangiside	Alkaloids	Alkaloids	47763-23-5	6.89871e+06	7.13056e+06	6.87751e+06	1.542e+06	1.47503e+06	1.72699e+06	9.23537e+06	7.97723e+06	8.29883e+06	2.87132e+06	2.96081e+06	2.92937e+06	5.38557e+06	5.57337e+06	5.50414e+06	ko00950
pmb1096	C8H7N	[M+H]+	Indole	Alkaloids	Plumerane	120-72-9	1.19589e+07	1.15475e+07	1.16937e+07	7.9146e+06	7.52343e+06	7.52715e+06	1.07846e+07	1.09006e+07	1.07562e+07	1.80504e+07	1.75822e+07	1.80626e+07	1.18797e+07	1.2151e+07	1.23169e+07	ko00380,ko00400,ko01100,ko01110
pmb0501	C5H14N4	[M+H]+	Agmatine	Alkaloids	Alkaloids	306-60-5	371725	378234	355296	171562	180521	174278	453716	463726	498911	305356	307488	309870	307696	317098	306942	ko00330,ko01100
pmb0818	C11H11NO3	[M+H]+	Methoxyindoleacetic acid	Alkaloids	Plumerane	3471-31-6	4.58426e+06	4.69112e+06	4.04684e+06	2.48891e+06	2.60955e+06	2.36641e+06	4.07377e+06	3.96506e+06	4.10842e+06	6.56742e+06	6.91751e+06	6.69599e+06	4.58517e+06	4.45775e+06	4.40549e+06	ko00380
Qmgp102504	C20H17N3O2	[M+H]+	Angustoline	Alkaloids	Plumerane	40041-95-0	1.9907e+07	1.87336e+07	1.8664e+07	5.7391e+07	5.20006e+07	5.81851e+07	1.42668e+07	1.49654e+07	1.36174e+07	2.63132e+07	2.42749e+07	2.57917e+07	2.78166e+07	2.72191e+07	2.83689e+07	-
HJKP000649	C8H9NO	[M+H]+	N-benzylformamide	Alkaloids	Alkaloids	6343-54-0	2.07085e+07	1.92812e+07	2.0144e+07	6.48138e+06	7.11193e+06	8.11821e+06	2.20313e+07	2.27195e+07	2.05375e+07	1.1684e+07	1.14289e+07	1.17514e+07	1.3984e+07	1.40206e+07	1.34936e+07	-
mws0983	C20H39NO2	[M+H]+	N-Oleoylethanolamine	Alkaloids	Alkaloids	111-58-0	10406.1	6848.86	9072.77	5461.95	7747.37	6893.01	15322	11679.2	13069.5	23467.5	25820.9	23633.1	19791.7	19285.4	20135.4	-
Zmgp002640	C18H37NO6	[M+H]+	Broussonetine S	Alkaloids	Pyrrole alkaloids	343935-37-5	382255	328889	426881	4.48389e+06	4.42953e+06	4.39462e+06	808335	1.03837e+06	854779	4.3867e+06	4.17067e+06	4.83523e+06	3.54255e+06	3.51035e+06	3.39555e+06	-
Smcp001137	C11H9NO2	[M+H]+	naphthisoxazol A	Alkaloids	Alkaloids	-	2.19687e+06	2.1524e+06	2.30489e+06	1.2323e+06	1.16638e+06	1.28179e+06	2.13729e+06	2.04178e+06	1.97966e+06	3.7784e+06	3.46316e+06	3.55035e+06	2.27636e+06	2.34652e+06	2.37888e+06	-
mws0704	C2H8NO4P	[M-H]-	O-Phosphorylethanolamine	Alkaloids	Alkaloids	1071-23-4	347684	387051	357664	44934.5	42949.8	43976.1	304032	239678	278977	38816.3	40367.9	38704.1	222523	232819	229972	ko00563,ko00564,ko00600,ko01100
pmb0782	C5H11N	[M+H]+	Piperidine	Alkaloids	Piperidine alkaloids	110-89-4	5.75992e+06	5.9124e+06	5.67258e+06	2.54362e+06	2.70557e+06	2.77147e+06	3.68111e+06	3.90738e+06	3.72086e+06	2.13781e+06	2.07566e+06	2.07899e+06	3.544e+06	3.58587e+06	3.42613e+06	ko00960
MWSmce471	C6H13NO3	[M+H]+	Fagomine	Alkaloids	Piperidine alkaloids	53185-12-9	2.53399e+07	2.56921e+07	2.56256e+07	2.00779e+07	2.00647e+07	2.01319e+07	2.32704e+07	2.39965e+07	2.53949e+07	2.71633e+07	2.76497e+07	2.77175e+07	2.42628e+07	2.35226e+07	2.31461e+07	-
mws2218	C8H10N4O2	[M+H]+	Caffeine	Alkaloids	Alkaloids	58-08-2	326115	278897	359433	316253	254254	303775	129014	146267	112973	99760.7	114740	129159	209943	199505	206629	ko00232,ko01100,ko01110
pme1002	C8H11NO	[M+H]+	L-Tyramine	Alkaloids	Alkaloids	51-67-2	475709	522217	377463	2.26425e+06	2.62879e+06	2.44614e+06	4.05235e+06	3.15246e+06	3.72564e+06	2.06688e+06	2.21377e+06	2.08365e+06	2.42599e+06	2.55098e+06	2.45006e+06	ko00350,ko00950,ko01100,ko01110,ko01240
Zahp012577	C18H33NO	[M+H]+	octadecadienoic acid amide	Alkaloids	Alkaloids	-	1.05974e+06	1.0574e+06	1.00647e+06	1.32492e+06	1.33559e+06	1.31245e+06	1.13707e+06	1.15585e+06	1.08522e+06	1.47162e+06	1.52278e+06	1.49031e+06	1.27841e+06	1.22077e+06	1.21959e+06	-
Zmgp002639	C18H35NO6	[M+H]+	Broussonetine F	Alkaloids	Pyrrole alkaloids	190317-57-8	6.57082e+06	6.37076e+06	6.3519e+06	1.22099e+08	1.24794e+08	1.32759e+08	2.38253e+07	2.38789e+07	2.21753e+07	1.25137e+08	1.20419e+08	1.25777e+08	7.49403e+07	7.54533e+07	7.15681e+07	-
Zblp004317	C11H11NO3	[M+H]+	(S)-3-(2-oxopropyl)-3-hydroxyindolin-2-one	Alkaloids	Plumerane	-	1.81415e+06	1.67578e+06	1.67591e+06	2.4354e+06	2.49883e+06	2.7397e+06	1.98018e+06	2.00288e+06	1.77558e+06	2.62861e+06	2.61651e+06	2.75828e+06	2.09563e+06	2.20561e+06	2.10225e+06	-
Zmzp005934	C18H37NO	[M+H]+	Stearamide	Alkaloids	Alkaloids	124-26-5	1.5422e+07	1.7561e+07	1.83852e+07	1.57296e+07	1.73985e+07	1.40836e+07	1.7623e+07	1.69884e+07	1.6836e+07	1.82629e+07	1.89691e+07	1.93016e+07	2.30503e+07	2.16713e+07	2.23808e+07	-
pmb0484	C5H14NO+	[M]+	Choline	Alkaloids	Alkaloids	62-49-7	2.29597e+06	2.24137e+06	2.3072e+06	1.96274e+06	1.8373e+06	1.82494e+06	1.89323e+06	1.88002e+06	1.70834e+06	1.98813e+06	1.89182e+06	1.87676e+06	2.03165e+06	1.983e+06	1.90669e+06	ko00260,ko00564,ko01100,ko02010
Zmgp002934	C24H45NO11	[M+H]+	Broussonetine K	Alkaloids	Pyrrole alkaloids	230285-77-5	6.98338e+06	6.80742e+06	7.717e+06	1.82831e+07	1.89982e+07	1.94641e+07	7.80042e+06	7.37575e+06	7.99561e+06	2.9085e+06	4.75838e+06	4.22745e+06	1.26119e+07	1.18328e+07	1.22943e+07	-
Zmsp000380	C12H23NO9	[M+H]+	6-O-α-D-galactosyl-1-deoxynojirimycin*	Alkaloids	Piperidine alkaloids	-	1.34403e+06	1.19321e+06	1.48219e+06	1.53155e+06	1.5683e+06	1.49058e+06	1.303e+06	1.43162e+06	1.29844e+06	966315	1.01999e+06	898863	1.21964e+06	1.24412e+06	1.30068e+06	-
Zmsp000306	C5H11NO3	[M+H]+	1,4-dideoxy-1,4-imino-D-arabinitol	Alkaloids	Pyrrole alkaloids	-	2.01945e+07	2.02526e+07	1.98085e+07	1.42451e+07	1.45711e+07	1.42485e+07	1.98515e+07	2.10454e+07	2.05624e+07	1.16989e+07	1.20489e+07	1.21857e+07	1.69221e+07	1.59943e+07	1.59326e+07	-
mws1346	C6H11NO4	[M+H]+	DL-2-Aminoadipic acid	Alkaloids	Alkaloids	542-32-5	843923	916960	854398	2.09987e+06	1.95176e+06	2.03111e+06	1.72786e+06	1.69289e+06	1.43408e+06	1.68819e+06	1.81288e+06	1.79984e+06	1.33399e+06	1.24271e+06	1.29047e+06	ko00300,ko00310,ko01100,ko01110,ko01210,ko01230
Zmgp003023	C22H40N2O7	[M+H]+	Broussonetine J	Alkaloids	Pyrrole alkaloids	215117-17-2	648657	635928	577328	1.81913e+06	2.00142e+06	1.8431e+06	821255	1.1286e+06	989528	1.51967e+06	1.63244e+06	1589989	1.36884e+06	1.31293e+06	1.27387e+06	-
pma1840	C14H20NO3+	[M]+	4-Coumaroylcholine	Alkaloids	Phenolamine	-	40575	45010.3	35501.8	206785	214865	180443	49044.6	55912.5	54801.7	239004	205957	261413	142749	148848	153612	-
Hmcp009963	C11H18NO+	[M]+	Candicine	Alkaloids	Phenolamine	6656-13-9	249183	167083	150430	210112	431747	165812	492000	265508	206139	139772	184043	247565	216628	226272	233989	-
Zmsp000608	C6H13NO3	[M+H]+	3-epi-fagomine	Alkaloids	Piperidine alkaloids	-	2.51449e+07	2.50341e+07	2.5049e+07	1.99275e+07	2.03751e+07	2.04691e+07	2.3575e+07	2.4371e+07	2.52734e+07	2.77347e+07	2.79162e+07	2.82532e+07	2.3733e+07	2.39014e+07	2.22375e+07	-
Zblp001009	C12H17NO6	[M+H]+	3-pyridine-methanol-O-β-D-glucopyranosyl	Alkaloids	Pyridine alkaloids	-	1.44911e+07	1.30085e+07	1.28581e+07	2.13681e+07	2.25259e+07	2.23535e+07	2.00096e+07	2.10624e+07	2.14353e+07	2.42673e+07	2.35289e+07	2.38161e+07	1.90359e+07	2.03184e+07	2.04801e+07	-
Hmmp002124	C9H7NO	[M+H]+	Indole-3-carboxaldehyde	Alkaloids	Plumerane	487-89-8	1.81458e+07	1.69286e+07	1.62505e+07	9.81743e+06	9.18034e+06	9.5641e+06	1.63013e+07	1.55397e+07	1.7576e+07	2.90566e+07	2.63495e+07	2.99362e+07	1.86599e+07	1.82746e+07	1.97331e+07	-
mws0146	C7H7NO2	[M+H]+	Nicotinic Acid Methyl Ester(Methyl Nicotinate)	Alkaloids	Pyridine alkaloids	93-60-7	846418	708983	959065	603329	552172	494689	1.31418e+06	1.30885e+06	1.42026e+06	1.0486e+06	1.2048e+06	1.10018e+06	968000	1.04386e+06	1.03418e+06	-
pma2987	C6H11N3O	[M+H]+	Histidinol	Alkaloids	Alkaloids	501-28-0	81071255	7.86947e+07	7.72955e+07	7.57273e+07	7.77227e+07	7.79445e+07	7.65446e+07	7.16541e+07	6.90136e+07	6.42626e+07	6.84492e+07	6.68479e+07	7.46725e+07	7.47751e+07	6.94102e+07	ko00340,ko01100,ko01110,ko01230
Zmsp001775	C11H11NO5	[M+H]+	1-[2-(furan-2-yl)-2-oxoethyl]-5-oxopyrroidine-2-carboxylic acid	Alkaloids	Pyrrole alkaloids	-	7.81789e+06	6.34295e+06	7.34193e+06	330618	564073	530854	7.15697e+06	7.12646e+06	5.59144e+06	1.88408e+06	1.87972e+06	2.27005e+06	4.12183e+06	4.36326e+06	4.48515e+06	-
Lmxn006423	C7H5NOS	[M-H]-	2(3H)-Benzothiazolone	Alkaloids	Alkaloids	934-34-9	67194.6	45897.2	45201.2	39006.3	67340.8	23197.6	129646	80320.4	58935.7	24253.9	34929.6	46292.1	47997.2	52605.6	50567.4	-
pme2693	C6H14N2O	[M+H]+	N-Acetylputrescine	Alkaloids	Alkaloids	18233-70-0	349525	268462	338987	175416	180046	191342	437304	451024	476920	324058	348120	335114	323082	319485	295974	ko00330,ko01100
Lszp210010	C15H20N2O6	[M+H]+	Tatarine	Alkaloids	Alkaloids	-	2.17337e+07	2.17163e+07	2.11562e+07	7.21725e+07	6.9447e+07	7.19125e+07	2.36353e+07	2.10396e+07	2.49012e+07	5.3942e+07	5.32978e+07	5.47071e+07	3.91056e+07	4.18647e+07	4.29936e+07	-
pme2244	C11H11NO2	[M+H]+	3-Indolepropionic acid	Alkaloids	Plumerane	830-96-6	569726	586876	576597	353304	324573	379751	553554	601889	524147	942444	921950	969472	609393	666792	619522	-
Zmgp002288	C24H45NO11	[M+H]+	Broussonetine L	Alkaloids	Pyrrole alkaloids	230285-78-6	7.84419e+06	7.48483e+06	7.86185e+06	1.85492e+07	1.92006e+07	1.86013e+07	8.8851e+06	8.18914e+06	7.4913e+06	1.57968e+07	1.39961e+07	1.44865e+07	1.28899e+07	1.17049e+07	1.25201e+07	-
pma0692	C25H31N3O4	[M+H]+	N1,N10-Bis(p-coumaroyl)spermidine	Alkaloids	Phenolamine	114916-05-1	3681.62	23277.9	14876.9	10013.4	20410.5	10322.4	19158.3	32713.9	9814.66	9	9	9	6996.79	7711.06	7243.37	-
Zmtn001624	C10H7NO3	[M-H]-	N-Acetylisatin	Alkaloids	Plumerane	574-17-4	886287	907068	951555	698700	636884	651446	897722	934049	882182	1.21382e+06	1.27655e+06	1.20088e+06	846759	902565	935735	ko00380
Hmmp001310	C11H9NO2	[M+H]+	3-Indoleacrylic acid	Alkaloids	Plumerane	1204-06-4	2.1876e+06	2.25413e+06	2.37483e+06	1.18254e+06	1.13787e+06	1.2294e+06	2.11556e+06	2.058e+06	2.01138e+06	3.60091e+06	3.67463e+06	3.68725e+06	2.22476e+06	2.30855e+06	2.46059e+06	-
Hmgp002327	C11H9O2N	[M+H]+	3-amino-2-naphthoic acid	Alkaloids	Alkaloids	-	2.11874e+06	2.22532e+06	2.25175e+06	1.21485e+06	1.2516e+06	1.13751e+06	2.1637e+06	2.04232e+06	2.1115e+06	3.57133e+06	3.53854e+06	3.72119e+06	2.19123e+06	2.38051e+06	2.42927e+06	-
pmp001198	C6H13NO2	[M+H]+	6-Deoxyfagomine	Alkaloids	Piperidine alkaloids	197449-09-5	5.15659e+06	5.31809e+06	4.88455e+06	2.38178e+06	2.44261e+06	2.52454e+06	3.25033e+06	3.60248e+06	3.34435e+06	1.88756e+06	1.85665e+06	1.88353e+06	3.31661e+06	3.17673e+06	2.95816e+06	-
mws1375	C12H21N3O6	[M+H]+	Nicotianamine	Alkaloids	Alkaloids	34441-14-0	1.30714e+07	1.21685e+07	1.1829e+07	6.22067e+06	6.32957e+06	6.33541e+06	9.10792e+06	9.68354e+06	1.00016e+07	4.2359e+06	4.35439e+06	4.05193e+06	8.70568e+06	8.78569e+06	7.90194e+06	ko00270,ko00999,ko01100,ko01110
Zmsp000237	C11H21NO8	[M+H]+	1,4-Dideoxy-1,4-imino-(2-O-β-D-glucosyl)-D-arabinitol	Alkaloids	Pyrrole alkaloids	-	4.24861e+06	4.11826e+06	4.02453e+06	1.69924e+07	1.77661e+07	1.72894e+07	5.96163e+06	6.30072e+06	6.67107e+06	1.40062e+07	1.40509e+07	1.42147e+07	9.28568e+06	9.43198e+06	8.43001e+06	-
pma6298	C5H5NO	[M+H]+	3-Hydroxypyridine	Alkaloids	Pyridine alkaloids	109-00-2	71145.3	59091.8	72485	95001.3	116178	118967	64334.5	70581.8	56608.6	115179	110083	111708	94659.8	85514.8	85116.2	-
Zmgp003760	C18H33NO6	[M+H]+	Broussonetine G	Alkaloids	Pyrrole alkaloids	198953-21-8	826370	791364	906296	5.50039e+06	5.49213e+06	5.22315e+06	1.80594e+06	1.67972e+06	1.6462e+06	6.16745e+06	6.25808e+06	7.46185e+06	2.94753e+06	3.19516e+06	3.38922e+06	-
pmp001244	C14H20NO4+	[M]+	Caffeoylcholine	Alkaloids	Phenolamine	87189-10-4	138935	108315	99866	46091.6	98787.2	77940.6	63595.7	95134.7	15604.5	41281	27795.3	37339.9	66116.3	65408.4	58044.6	-
MWStz070	C9H11NO3	[M+H]+	N-(2-Hydroxy-4-methoxyphenyl)acetamide	Alkaloids	Phenolamine	58469-06-0	2.81865e+07	2.78073e+07	2.60722e+07	9.13274e+06	9.19513e+06	9.21037e+06	2.81689e+07	2.74979e+07	2.77064e+07	1.3806e+07	1.31677e+07	1.36457e+07	2.13842e+07	2.0014e+07	1.85375e+07	-
pme2024	C10H12N2O	[M+H]+	Serotonin	Alkaloids	Plumerane	50-67-9	6.51546e+07	7.25739e+07	6.33319e+07	1.28527e+06	1.30239e+06	1.33716e+06	3.34817e+07	3.24548e+07	3.40281e+07	1.3433e+06	1.31674e+06	1.26998e+06	2.43414e+07	2.30699e+07	2.11011e+07	ko00380,ko01100,ko01110
pmb0492	C34H37N3O6	[M+H]+	N',N'',N'''-p-Coumaroyl-cinnamoyl-caffeoyl spermidine	Alkaloids	Phenolamine	-	182789	153723	197694	392161	253864	298620	529505	613352	496069	535140	627444	488137	325719	368884	327588	-
Zbzp002227	C14H20N2O3	[M+H]+	N-Feruloylputrescine	Alkaloids	Phenolamine	501-13-3	549944	617906	598355	1.14879e+06	960988	1.00187e+06	1.17722e+06	1.14697e+06	1.2346e+06	754460	747304	690542	914477	798036	907291	ko00330,ko01100
Qagp003587	C13H18N2O	[M+H]+	N-Monocinnamoylputrescine	Alkaloids	Phenolamine	-	464343	430018	474339	461702	487894	428365	186737	485564	316874	363521	374948	530155	411028	371710	354618	-
pmn001498	C33H44N2O3	[M+CH3COOH-H]-	Isodendrocrepine	Alkaloids	Alkaloids	50906-94-0	1.61807e+06	1.11918e+06	735754	160116	214104	581033	602447	1.45567e+06	1.71473e+06	67228.4	100024	159982	527010	565660	616708	-
Wafp004641	C24H29NO9	[M+H]+	N-Feruloyltyramine 4-glucoside	Alkaloids	Phenolamine	-	1.41742e+07	1.35255e+07	1.5732e+07	2.5671e+07	2.4007e+07	2.5941e+07	2.52286e+07	2.09842e+07	2.3823e+07	1.86636e+07	18763188	1.81143e+07	1.92455e+07	2.07286e+07	2.26925e+07	-
MWStz063	C10H19NO	[M+H]+	2-Ethyl-2,6,6-trimethylpiperidin-4-one	Alkaloids	Piperidine alkaloids	133568-79-3	558490	533236	548300	1.84277e+06	1.63571e+06	1.85121e+06	576235	586770	555587	2.86376e+06	2.92967e+06	3.09373e+06	1.55376e+06	1.38771e+06	1.32279e+06	-
Zmgp003758	C18H35NO5	[M+H]+	Broussonetine C*	Alkaloids	Pyrrole alkaloids	173327-05-4	1.70039e+07	1.7428e+07	1.64433e+07	3.3685e+06	3.7245e+06	3.24826e+06	2.61929e+07	2.58693e+07	2.40942e+07	1.07988e+07	1.02244e+07	1.0311e+07	1.38694e+07	1.4354e+07	1.21656e+07	-
mws1038	C11H22N2O4S	[M-H]-	Pantetheine	Alkaloids	Alkaloids	496-65-1	127843	149068	162082	159204	170340	191299	199605	201832	246871	140950	124843	118006	130847	157339	143276	ko00770,ko01100,ko01110
Zmsp000494	C12H23NO9	[M+H]+	2-O-α-D-glucosyl-1-deoxynojirimycin*	Alkaloids	Piperidine alkaloids	-	1.23974e+06	1.45637e+06	1.49066e+06	1.25098e+06	1.32938e+06	1.28571e+06	1.38024e+06	1.3148e+06	1.45617e+06	1.03565e+06	1.00792e+06	985373	1.24477e+06	1.32715e+06	1.51927e+06	-
Zmsp000179	C12H23NO9	[M+H]+	2-O-α-D-galactosyl-1-deoxynojirimycin*	Alkaloids	Piperidine alkaloids	-	1.6025e+06	1.48522e+06	1.32807e+06	1.20215e+06	1.25802e+06	2.00171e+06	1.30185e+06	1.29933e+06	1.34747e+06	1.08811e+06	908267	922124	1.16727e+06	1.28972e+06	1.46744e+06	-
Zmgp003681	C18H37NO5	[M+H]+	Broussonetine M	Alkaloids	Pyrrole alkaloids	305806-46-6	406374	415444	639856	885705	844038	814442	1.58346e+06	1.94191e+06	1.94498e+06	1.90406e+06	2.92066e+06	2.85263e+06	1.00502e+06	1.25511e+06	1.0767e+06	-
pmb1754	C5H15NO4P+	[M]+	O-Phosphocholine	Alkaloids	Alkaloids	107-73-3	3.03316e+06	3.16666e+06	2.76284e+06	414927	1.06521e+06	1.18945e+06	2.04258e+06	1.95548e+06	1.99027e+06	775520	793769	863444	2.22853e+06	2.0023e+06	1.73407e+06	ko00564,ko01100
Zmgp004016	C18H35NO5	[M+H]+	Broussonetine D*	Alkaloids	Pyrrole alkaloids	173220-08-1	6.23255e+06	6.16828e+06	5.92125e+06	1.0436e+07	8.82748e+06	9.84689e+06	2.67092e+07	2.73153e+07	2.45191e+07	1.54471e+07	1.20239e+07	1.33931e+07	1.56794e+07	1.46893e+07	1.17393e+07	-
Zmgp003080	C24H45NO10	[M+H]+	Broussonetine B*	Alkaloids	Pyrrole alkaloids	190317-46-5	9	9	9	1.70952e+07	1.68545e+07	1.71552e+07	5.33659e+07	4.68713e+07	4.39678e+07	2.55712e+07	2.48066e+07	2.50925e+07	3.51893e+07	2.63627e+07	2.89503e+07	-
Zmgp003229	C24H45NO10	[M+H]+	Broussonetine A*	Alkaloids	Pyrrole alkaloids	173220-07-0	9	9	9	1.70952e+07	1.68545e+07	1.71552e+07	5.33659e+07	4.68713e+07	4.39678e+07	2.55712e+07	2.48066e+07	2.50925e+07	3.51893e+07	2.63627e+07	2.89503e+07	-
pme1651	C10H9NO2	[M+H]+	Indole-3-acetic acid (IAA)	Alkaloids	Plumerane	87-51-4	198715	193049	219716	48425.6	44803.7	53304.5	145557	143906	137869	37015.9	54246.9	85370	109900	83431.4	113974	ko00380,ko01100,ko04075
mws0005	C10H12N2	[M+H]+	Tryptamine	Alkaloids	Plumerane	61-54-1	2.10117e+06	2.01491e+06	2.00447e+06	242906	84933.1	245756	465138	531374	553652	221390	200564	234696	733416	755829	528747	ko00380,ko01100,ko01110
mws0018	C10H26N4	[M+H]+	Spermine	Alkaloids	Alkaloids	71-44-3	1.25877e+07	1.33915e+07	1.2298e+07	1.15345e+07	1.25147e+07	1.16096e+07	1.08023e+07	9.3292e+06	9.30107e+06	7.36444e+06	9.10285e+06	8.10769e+06	1.25947e+07	1.05794e+07	8.51344e+06	ko00330,ko00410,ko00480,ko00770,ko01100,ko01240
mws0982	C6H11N3	[M+H]+	1-Methylhistamine	Alkaloids	Alkaloids	501-75-7	229367	202822	200166	159722	161913	182733	157047	159214	166612	160488	165825	128138	214776	174294	145109	ko00340,ko01100
pma0680	C26H33N3O6	[M+H]+	N1-Caffeoyl-N10-Feruloylspermidine	Alkaloids	Phenolamine	-	20496.2	28284.1	24045.4	24156.3	32058.2	31373.8	24326.9	25319	12257.6	33363.3	9507.24	32602.1	23104.6	34435.1	31476.3	-
Zmgp002196	C20H38N2O6	[M+H]+	Broussonetine I	Alkaloids	Pyrrole alkaloids	215117-10-5	128423	92292.7	79540.4	130810	219197	187068	108154	86461.6	78537	152955	172241	178939	91807.8	98962.7	133619	-
pmb0496	C15H22N4O3	[M+H]+	N-Feruloylagmatine	Alkaloids	Phenolamine	-	62991.4	61518.6	20894.3	37185.2	46514.1	55820.9	56369.9	22355.5	30028.8	320608	324810	401718	134959	138031	92781	ko00330,ko01100
Cmcp004880	C20H24N2O3	[M+H]+	Lochneridine	Alkaloids	Plumerane	5980-01-8	152543	107158	176519	611685	694660	673648	110399	163043	123934	429818	412651	389850	303817	261659	440527	-
Lmmp003591	C37H50N4O9	[M+H]+	Tri(dihydrocaffeoyl)spermine	Alkaloids	Phenolamine	-	9	9	9	9	9	9	5724.76	9	803.109	5144.4	8694.48	5890.5	7012.88	4736.72	4097.9	-
Zmbp000555	C10H10N2O	[M+H]+	3-Indole acetamide	Alkaloids	Plumerane	-	320050	562266	344541	235073	248831	281645	364912	320446	508401	446973	497551	348396	271810	448000	236530	-
pma0948	C8H11NO	[M+H]+	Phenylethanolamine	Alkaloids	Alkaloids	7568-93-6	918747	1.06624e+06	921103	830844	729944	841633	559979	1.01684e+06	753232	1.22921e+06	1.3378e+06	1.31315e+06	1.10426e+06	1.00652e+06	505548	-
pma0170	C27H35N3O6	[M+H]+	N',N''-Diferuloylspermidine	Alkaloids	Phenolamine	-	13170	19357.8	26534.1	32573.3	5498.85	34353.3	3528.89	3047.81	12323.2	12233.2	22096.9	23091.9	16793.4	19018.2	7927.5	-
pme0137	C7H12N2O4	[M-H]-	N-Acetyl-L-Glutamine	Amino acids and derivatives	Amino acids and derivatives	2490-97-3	143460	189891	187967	449205	503011	479811	527493	463526	569160	821866	862115	751499	423840	426319	427341	-
pme0021	C9H11NO2	[M+H]+	L-Phenylalanine	Amino acids and derivatives	Amino acids and derivatives	63-91-2	3.70867e+07	3.58999e+07	3.55139e+07	8.23439e+06	8.28108e+06	8.36451e+06	1.73342e+07	1.74125e+07	1.75011e+07	1.47852e+07	1.36601e+07	1.41509e+07	1.91406e+07	1.89928e+07	1.88742e+07	ko00360,ko00400,ko00460,ko00470,ko00940,ko00960,ko00966,ko00970,ko00999,ko01100,ko01110,ko01210,ko01230,ko02010
Zmzn000113	C5H9NO4	[M-H]-	L-threo-3-Methylaspartate	Amino acids and derivatives	Amino acids and derivatives	6061-13-8	3.16144e+06	2.71272e+06	3.07262e+06	3.85251e+06	3.82549e+06	3.94085e+06	2.58095e+06	2.71552e+06	2.61765e+06	4.06875e+06	4.15132e+06	4.2353e+06	2.95548e+06	2.99972e+06	2.99087e+06	ko00630,ko00660,ko01100,ko01200
pme2074	C18H29NO4	[M-H]-	Jasmonoyl-L-Isoleucine	Amino acids and derivatives	Amino acids and derivatives	120330-93-0	205073	193886	193134	68272.4	68164.8	66161	841421	865515	805745	54979.9	48426.3	50231.6	285595	280679	284402	ko04075
Zmzp000145	C9H20N2O2	[M+H]+	Trimethyllysine	Amino acids and derivatives	Amino acids and derivatives	23284-33-5	3.13555e+06	4.28016e+06	3.14547e+06	1.56256e+06	462884	1.63563e+06	4.3803e+06	4.50364e+06	4.52943e+06	2.79729e+06	2.73928e+06	2.88155e+06	3.25331e+06	3.27267e+06	3.31208e+06	ko00310,ko01100
MWSmce119	C6H14N4O2	[M+H]+	L-Arginine	Amino acids and derivatives	Amino acids and derivatives	74-79-3	2.94876e+07	2.94733e+07	2.97165e+07	298655	258241	214835	3.00035e+07	2.86618e+07	2.88211e+07	1.47247e+06	1.48625e+06	1.5053e+06	1.44255e+07	1.4653e+07	1.43951e+07	ko00220,ko00261,ko00330,ko00470,ko00970,ko01100,ko01110,ko01230,ko02010
MWS5164	C8H18N4O2	[M+H]+	N,N'-Dimethylarginine;SDMA*	Amino acids and derivatives	Amino acids and derivatives	30344-00-4	2.25274e+06	2.26164e+06	2.1089e+06	879064	910880	927323	2.04888e+06	2.12074e+06	2.08539e+06	1.09883e+06	979816	985908	1.56595e+06	1.54868e+06	1.58171e+06	-
mws0520	C11H13NO4	[M+H]+	N-Acetyl-L-tyrosine	Amino acids and derivatives	Amino acids and derivatives	537-55-3	155731	133256	109811	438714	471236	435927	208121	191174	174258	436681	396719	441066	327183	320353	322499	-
Zazp002547	C11H12N2O2	[M+H]+	cyclo-(Gly-Phe)	Amino acids and derivatives	Amino acids and derivatives	10125-07-2	3.11459e+06	3.03537e+06	3.06716e+06	1.85177e+06	1.55192e+06	1.732e+06	2.77563e+06	2.65292e+06	2.86954e+06	4.6159e+06	4.5937e+06	4.83152e+06	3.05539e+06	3.11156e+06	3.04304e+06	-
NK10251888	C8H18N4O2	[M+H]+	NG,NG-Dimethyl-L-arginine*	Amino acids and derivatives	Amino acids and derivatives	30315-93-6	2.26079e+06	2.2814e+06	2.20698e+06	883154	873498	946037	2.07709e+06	2.13206e+06	2.21427e+06	1.07054e+06	970748	1.03626e+06	1.53438e+06	1.54313e+06	1.50352e+06	-
Zmgn002106	C11H13NO3	[M-H]-	N-Acetyl-L-phenylalanine	Amino acids and derivatives	Amino acids and derivatives	2018-61-3	842780	739164	835925	2.03039e+06	1.9368e+06	1.9903e+06	1.66813e+06	951122	1.00985e+06	2.37304e+06	2.52814e+06	2.19062e+06	1.53543e+06	1.51675e+06	1.49316e+06	ko00360,ko01100
mws0629	C13H16N2O5	[M+H]+	L-Aspartyl-L-Phenylalanine	Amino acids and derivatives	Amino acids and derivatives	13433-09-5	752084	1.06853e+06	999701	1.74532e+06	1804471	1.84419e+06	897762	686632	901448	1.44647e+06	1.47248e+06	1.34093e+06	1.18276e+06	1.15546e+06	1.15243e+06	-
MWS04447	C6H11NO2	[M+H]+	Homoproline	Amino acids and derivatives	Amino acids and derivatives	56879-46-0	2.63069e+07	2.52894e+07	2.55158e+07	2.5664e+06	2.53117e+06	2.47908e+06	3.07878e+07	3.57297e+07	2.6442e+07	3.44319e+06	3.42426e+06	3.56758e+06	1.64314e+07	1.61547e+07	1.66263e+07	-
pmb0468	C6H11NO3S	[M+H]+	N-Formyl-L-Methionine	Amino acids and derivatives	Amino acids and derivatives	4289-98-9	3.141e+06	3.12753e+06	2.8923e+06	71180	70852.7	66101	1.4942e+06	1.59174e+06	1.60943e+06	67508.4	73847.4	67895.4	1.07659e+06	1.05789e+06	1.04607e+06	ko00270
mws4516	C5H7NO3	[M+H]+	Pyroglutamic acid	Amino acids and derivatives	Amino acids and derivatives	4042-36-8	6.82702e+06	6.43407e+06	6.47953e+06	2.46233e+06	2.56166e+06	2.56091e+06	3.84953e+06	3.5277e+06	5.15603e+06	2.47334e+06	2.18189e+06	2.46627e+06	3.88488e+06	3.75226e+06	3.79489e+06	-
Zmdp000972	C4H9NO2S	[M+H]+	S-Methyl-L-cysteine	Amino acids and derivatives	Amino acids and derivatives	1187-84-4	2.23602e+07	2.11726e+07	2.13274e+07	8.03293e+06	7.56013e+06	8.12378e+06	2.31038e+07	2.31478e+07	2.23293e+07	1.12512e+07	1.1262e+07	1.22107e+07	1.55624e+07	1.61581e+07	1.5832e+07	ko02010
pme1286	C14H20N6O5S	[M+H]+	S-(5'-Adenosy)-L-homocysteine	Amino acids and derivatives	Amino acids and derivatives	979-92-0	3.67621e+06	3.67193e+06	3.59046e+06	782762	734198	757271	3.9213e+06	3.93706e+06	3.66227e+06	1.07651e+06	1.00534e+06	1.12247e+06	2.21138e+06	2.29425e+06	2.27214e+06	ko00270,ko01100,ko01230,ko01240
pme2914	C6H10O5	[M-H]-	3-Hydroxy-3-methylpentane-1,5-dioic acid	Amino acids and derivatives	Amino acids and derivatives	503-49-1	3.7629e+06	7.73298e+06	3.00571e+06	4.33343e+06	4.5841e+06	4.55527e+06	2.75578e+06	4.58788e+06	2.87253e+06	5.24077e+06	5.24446e+06	5.03074e+06	6.49595e+06	6.71348e+06	6.7164e+06	-
Zmgn001039	C9H17NO6S	[M-H]-	S-Ribosyl-L-homocysteine	Amino acids and derivatives	Amino acids and derivatives	-	184031	190390	193033	578097	647591	569619	164471	166224	167932	571811	608617	600086	426548	411168	423521	ko00270,ko01100,ko01230
MWSmce190	C6H13NO3	[M+H]+	4-Hydroxy-L-Isoleucine	Amino acids and derivatives	Amino acids and derivatives	781658-23-9	553655	545010	535304	344334	373656	404188	595328	603000	618625	397330	392079	427544	474001	481890	496155	-
mws1587	C6H13NO2	[M+H]+	L-Norleucine*	Amino acids and derivatives	Amino acids and derivatives	327-57-1	1.69179e+07	1.54841e+07	1.60503e+07	7.52567e+06	1.02495e+07	7.88238e+06	1.09464e+07	1.07178e+07	1.07348e+07	5.7749e+06	5.34705e+06	5.96418e+06	1.02894e+07	1.03968e+07	9.94153e+06	-
MWS1926	C6H13NO2	[M+H]+	DL-Leucine*	Amino acids and derivatives	Amino acids and derivatives	328-39-2	1.69179e+07	1.54841e+07	1.60503e+07	7.52567e+06	1.02495e+07	7.88238e+06	1.09464e+07	1.07178e+07	1.07348e+07	5.7749e+06	5.34705e+06	5.96418e+06	1.02894e+07	1.03968e+07	9.94153e+06	-
pme1228	C11H12N2O3	[M+H]+	5-Hydroxy-L-tryptophan	Amino acids and derivatives	Amino acids and derivatives	56-69-9	627168	638599	677293	2.93111e+06	2.72715e+06	3.01235e+06	1.17273e+06	1.24975e+06	1.20479e+06	4.62623e+06	4.25844e+06	4.58804e+06	2.39554e+06	2.29802e+06	2.30085e+06	ko00380,ko01100
mws0282	C11H12N2O2	[M-H]-	L-Tryptophan	Amino acids and derivatives	Amino acids and derivatives	73-22-3	1.17598e+07	1.15198e+07	1.13958e+07	4.73936e+06	4.42097e+06	4.51657e+06	6.68664e+06	6.89779e+06	7.02867e+06	1.11782e+07	1.10492e+07	1.06878e+07	8.51145e+06	8.46824e+06	8.84615e+06	ko00260,ko00380,ko00400,ko00966,ko00970,ko01100,ko01110,ko01210,ko01230,ko01240
pmb2857	C11H19NO9	[M-H]-	L-Glutamic acid-O-glycoside	Amino acids and derivatives	Amino acids and derivatives	-	32746.7	33883.2	31149.9	97414.8	87275.1	103699	68445	53142.8	58164.7	77618.3	95464.2	96585.6	62968.9	64160.5	66043.2	-
MWSmce251	C16H15NO4	[M+H]+	N-Benzoyl-(2R,3S)-3-phenylisoserine	Amino acids and derivatives	Amino acids and derivatives	132201-33-3	556742	510036	476513	789791	908647	956166	1.14824e+06	1.00181e+06	1.14397e+06	478593	505076	579227	790676	751665	765724	-
MWS0631	C3H7NO5S2	[M-H]-	S-Sulfo-L-Cysteine	Amino acids and derivatives	Amino acids and derivatives	1637-71-4	15185.5	19441.8	19345	24797	19257.8	18983.4	25393.3	22977.5	30811.9	23130.4	18621.5	21318.4	23724.3	23101.5	24322.4	ko00270,ko01100,ko01230
Lmhp002031	C12H24N2O3	[M+H]+	L-Leucyl-L-Leucine	Amino acids and derivatives	Amino acids and derivatives	3303-31-9	450468	464040	435509	383796	426100	361581	465143	448094	579654	155341	301769	275054	392716	378010	398007	-
Zmjp000182	C7H16N4O2	[M+H]+	N-Monomethyl-L-arginine	Amino acids and derivatives	Amino acids and derivatives	17035-90-4	1.66706e+07	1.84596e+07	1.85698e+07	411438	419380	362969	1.32738e+07	1.37681e+07	1.5497e+07	671195	645590	532672	8.14177e+06	8.00447e+06	7.71725e+06	-
mws5042	C11H14N2O3	[M+H]+	L-Glycyl-L-phenylalanine*	Amino acids and derivatives	Amino acids and derivatives	721-66-4	994062	941258	1.0209e+06	388703	464590	429710	721852	705875	715036	446196	423578	411930	646387	650012	618257	-
pmf0470	C5H9NO3	[M+H]+	cis-4-Hydroxy-D-proline	Amino acids and derivatives	Amino acids and derivatives	2584-71-6	2.2275e+07	2.3572e+07	2.14067e+07	11210989	1.06239e+07	1.19954e+07	1.73125e+07	1.60906e+07	1.83717e+07	7.78594e+06	8.75052e+06	8.10837e+06	1.55711e+07	1.50984e+07	1.59686e+07	ko00470,ko01100
MWS04412	C8H18N2O2	[M+H]+	N(6),N(6)-Dimethyl-L-lysine	Amino acids and derivatives	Amino acids and derivatives	2259-86-1	2.94232e+07	3.03227e+07	2.91566e+07	282147	331030	292782	3.00233e+07	3.16851e+07	3.26695e+07	1.58263e+06	1.62328e+06	1.65369e+06	1.64866e+07	1.73896e+07	1.6663e+07	-
MWS04584g	C9H9N3O7	[M+H]+	3,5-Dinitro-L-tyrosine	Amino acids and derivatives	Amino acids and derivatives	17360-11-1	112785	120561	116078	210577	159126	161242	158992	188887	166658	150618	180370	151287	159538	161390	168509	-
Zmdp001857	C14H18N2O6	[M+H]+	γ-Glutamyltyrosine	Amino acids and derivatives	Amino acids and derivatives	7432-23-7	713149	794980	855651	93574.8	52636.9	117323	396867	501476	459456	359771	240598	307069	432437	447679	421988	-
pme0253	C8H15NO3	[M+H]+	N-Acetyl-L-leucine	Amino acids and derivatives	Amino acids and derivatives	1188-21-2	101812	102285	136642	68837.1	59559.5	74791	100732	106258	94414.9	54338.7	57267	44417.7	71550.3	74166.6	69891.3	-
Zmdp001647	C10H18N2O5	[M+H]+	γ-Glutamyl-L-valine	Amino acids and derivatives	Amino acids and derivatives	-	530768	506416	369438	1.42602e+06	1.59774e+06	1.49782e+06	567511	562672	560907	2.78959e+06	2.8224e+06	2.60291e+06	1.20494e+06	1.18971e+06	1.13724e+06	-
pme3382	C6H11NO4	[M-H]-	N-Acetyl-L-threonine	Amino acids and derivatives	Amino acids and derivatives	17093-74-2	82384	83251.5	66403.8	116965	116155	124504	111478	110027	125500	166933	169807	181799	117864	123250	116229	-
MWS4296	C11H14N2O3	[M+H]+	Glycylphenylalanine*	Amino acids and derivatives	Amino acids and derivatives	3321-03-7	989749	964977	970042	445089	396266	443550	732641	776040	738050	398888	411480	409844	613312	600620	639279	-
mws4134	C20H32N6O12S2	[M-H]-	Oxiglutatione	Amino acids and derivatives	Amino acids and derivatives	27025-41-8	1.80621e+06	1.69035e+06	1.59832e+06	2.82647e+06	2.22374e+06	2.37012e+06	2.1555e+06	1.75378e+06	2.26375e+06	2.90947e+06	2.93117e+06	2.54922e+06	1.57263e+06	1.65978e+06	1.67283e+06	ko00480,ko01100,ko01240
Lmbp000123	C6H13NO2S	[M+H]+	L-Homomethionine	Amino acids and derivatives	Amino acids and derivatives	25148-30-5	4.35555e+06	4.39275e+06	4.23289e+06	940268	918534	883345	2.89588e+06	2.82328e+06	3.15146e+06	1.18103e+06	1.26723e+06	1.26191e+06	2.72473e+06	2.58947e+06	2.55272e+06	ko00966,ko01110,ko01210
pmb2591	C13H14N2O3	[M-H]-	N-Acetyl-L-Tryptophan	Amino acids and derivatives	Amino acids and derivatives	1218-34-4	449527	442225	429656	1.74237e+06	1.73025e+06	1.72266e+06	256567	243495	245333	1.09932e+06	1.1189e+06	1.17108e+06	784526	782757	736795	-
pme0057	C4H9NO2S	[M+H]+	L-Homocysteine	Amino acids and derivatives	Amino acids and derivatives	6027-13-0	253795	230830	80381.6	182193	226667	176241	333651	318185	298826	198736	245967	208729	245377	252726	263490	ko00270,ko00920,ko01100,ko01110,ko01230
mws0256	C5H11NO2	[M+H]+	L-Valine	Amino acids and derivatives	Amino acids and derivatives	72-18-4	4.58606e+07	4.82944e+07	4.76124e+07	3.22368e+07	3.00282e+07	3.30895e+07	3.91614e+07	3.688e+07	3.7286e+07	3.69953e+07	3.68734e+07	3.85076e+07	4.0009e+07	3.80016e+07	4.0817e+07	ko00280,ko00290,ko00460,ko00770,ko00966,ko00970,ko01100,ko01110,ko01210,ko01230,ko01240,ko02010
mws0712	C5H9NO3	[M-H]-	N-Propionylglycine	Amino acids and derivatives	Amino acids and derivatives	21709-90-0	527245	473184	511653	238073	223681	247593	496789	440899	480119	127971	150626	143925	316194	296422	316403	-
mws0254	C6H9N3O2	[M+H]+	L-Histidine	Amino acids and derivatives	Amino acids and derivatives	71-00-1	8.10651e+06	7.99468e+06	7.54316e+06	3.64184e+06	3.36785e+06	3.61663e+06	7.48756e+06	7.67283e+06	7.79305e+06	4.78221e+06	4.47747e+06	4.42927e+06	5.87872e+06	6.12115e+06	5.67522e+06	ko00340,ko00410,ko00470,ko00970,ko01100,ko01110,ko01230,ko02010
MWS0933	C7H11N3O2	[M+H]+	1-Methylhistidine	Amino acids and derivatives	Amino acids and derivatives	332-80-9	930554	879947	875011	533562	476593	539578	687926	774194	685344	606176	656196	611617	661677	674390	712327	-
MWS04559g	C9H11NO3	[M+H]+	3-Hydroxy-L-phenylalanine	Amino acids and derivatives	Amino acids and derivatives	587-33-7	1.63683e+06	1.62489e+06	1.53951e+06	557727	576363	615574	1.64491e+06	1.70798e+06	1.60617e+06	772801	818983	835578	1.20217e+06	1.14535e+06	1.10478e+06	-
mws0250	C9H11NO3	[M+H]+	L-Tyrosine	Amino acids and derivatives	Amino acids and derivatives	60-18-4	1.64166e+06	1.64135e+06	1.56924e+06	538393	569373	561562	1.58151e+06	1.60031e+06	1.60823e+06	775766	820334	810456	1.18393e+06	1.14262e+06	1.08695e+06	ko00130,ko00261,ko00350,ko00360,ko00400,ko00460,ko00730,ko00940,ko00950,ko00965,ko00966,ko00970,ko00999,ko01100,ko01110,ko01210,ko01230,ko01240
Zmyn000155	C7H14N2O3	[M-H]-	N-α-Acetyl-L-ornithine	Amino acids and derivatives	Amino acids and derivatives	6205-08-9	6.18285e+06	5.67738e+06	5.9048e+06	89271.5	102561	96083.5	7.54662e+06	7.69222e+06	7.43722e+06	512200	600800	641714	4.644e+06	4.81141e+06	4.40529e+06	ko00220,ko01100,ko01110,ko01210,ko01230
pme0124	C7H12N2O3	[M+H]+	L-Glycyl-L-proline	Amino acids and derivatives	Amino acids and derivatives	704-15-4	2.23214e+06	2.29442e+06	2.2145e+06	320091	320261	331527	1.57253e+06	1.60891e+06	1.58976e+06	433637	532231	535507	1.41117e+06	1.38527e+06	1.29068e+06	-
MWSmce607	C4H9NO3	[M+H]+	DL-Threonine	Amino acids and derivatives	Amino acids and derivatives	80-68-2	836904	841373	834228	394680	399342	1.13436e+06	1.14631e+06	1.06441e+06	1.14227e+06	1.21958e+06	1.20481e+06	1.25096e+06	1.07317e+06	977345	1.03236e+06	-
pme2559	C6H9NO5	[M-H]-	N-Acetyl-L-Aspartic Acid	Amino acids and derivatives	Amino acids and derivatives	997-55-7	46686.4	60648.5	50205.8	61487.8	39476.9	44015.3	29685	30647.4	31745.2	44809.4	54621.1	51233	43515.7	45668.9	41490.5	ko00250,ko01100
pme0075	C7H11NO5	[M-H]-	N-Acetyl-L-glutamic acid	Amino acids and derivatives	Amino acids and derivatives	1188-37-0	459619	457801	437257	211734	193233	189612	305794	310245	389634	344724	334596	329817	355974	374385	339703	ko00220,ko01100,ko01110,ko01210,ko01230
Lmrj002087	C10H18N2O5	[M+H]+	L-Isoleucyl-L-Aspartate	Amino acids and derivatives	Amino acids and derivatives	-	2.70822e+06	2.58628e+06	2.58243e+06	186556	535187	524919	1.79984e+06	1.74439e+06	1.76166e+06	679984	721731	734735	1.41856e+06	1.45115e+06	1.31331e+06	-
Zmdp002216	C11H20N2O5	[M+H]+	L-γ-Glutamyl-L-leucine	Amino acids and derivatives	Amino acids and derivatives	2566-39-4	770928	868461	831337	779683	697661	795822	1.09883e+06	945982	1.06388e+06	1.16661e+06	952604	1.12685e+06	1.19298e+06	1.09703e+06	1.08135e+06	-
mws5035	C15H22N2O3	[M+H]+	L-Leucyl-L-phenylalanine	Amino acids and derivatives	Amino acids and derivatives	56217-82-4	473498	535198	534820	441179	425402	463614	532061	470032	517759	325330	383843	309320	524119	473441	482610	-
Zmdp000292	C7H16N4O2	[M+H]+	Arginine methyl ester	Amino acids and derivatives	Amino acids and derivatives	-	1.74234e+07	1.81384e+07	1.80216e+07	416494	407542	451016	1.41505e+07	1.34437e+07	1.46558e+07	746009	678763	751041	8.41283e+06	8.45968e+06	7.65126e+06	-
pme3388	C7H16N4O2	[M+H]+	Homoarginine	Amino acids and derivatives	Amino acids and derivatives	156-86-5	4.24461e+06	4.47528e+06	4.72435e+06	171720	156665	173125	3.53992e+06	3.34696e+06	3.91516e+06	271115	276147	281926	2.27668e+06	2.31852e+06	2.08486e+06	-
ML10181668	C6H11NO2	[M+H]+	Cycloleucine	Amino acids and derivatives	Amino acids and derivatives	52-52-8	1.31675e+07	1.24072e+07	1.27387e+07	4.89199e+06	4.88963e+06	5.12571e+06	7.04143e+06	6.54954e+06	6.46273e+06	4.46443e+06	4.28527e+06	4.46193e+06	7.29292e+06	7.37545e+06	8.10211e+06	-
mws4176	C12H16N2O3	[M+H]+	L-Alanyl-L-Phenylalanine	Amino acids and derivatives	Amino acids and derivatives	3061-90-3	222123	227345	245794	213438	206639	235568	257345	247723	242589	220012	198186	217233	232065	252209	224158	-
MWS00204g	C4H9NO2	[M+H]+	N-Ethylglycine	Amino acids and derivatives	Amino acids and derivatives	627-01-0	1.65486e+07	1.40875e+07	1.66501e+07	1.39162e+07	1.31869e+07	1.28915e+07	1.33349e+07	1.26478e+07	1.18206e+07	1.3836e+07	1.24446e+07	1.47849e+07	1.45422e+07	1.32501e+07	1.49738e+07	-
mws5037	C9H18N2O3	[M+H]+	L-Alanyl-L-leucine	Amino acids and derivatives	Amino acids and derivatives	3303-34-2	316323	334025	339653	279695	251595	238219	391915	357416	412724	190131	181250	200698	314527	315058	279445	-
Lmrj001698	C9H18N2O4	[M+H]+	L-Seryl-L-Isoleucine	Amino acids and derivatives	Amino acids and derivatives	91086-51-0	205011	217167	187917	91727.5	81733.9	86391.8	179370	175050	176006	80073.9	81264.7	91779.1	132078	143914	125615	-
MWS4309	C13H15N3O3	[M+H]+	Glycyl-tryptophan	Amino acids and derivatives	Amino acids and derivatives	2390-74-1	596957	568129	556040	315724	294588	315038	567984	623148	602399	482515	485150	462985	428452	492106	475170	-
mws0263	C5H7NO3	[M-H]-	5-Oxo-L-Proline	Amino acids and derivatives	Amino acids and derivatives	98-79-3	12414.9	17393.4	17228.3	17222.3	18953.3	15662.7	11691.8	14599.2	8961.45	28648.2	20431.1	23939.2	22039.5	20434.4	19113.7	ko00480,ko01100
mws0221	C6H12N2O4S2	[M+H]+	L-Cystine	Amino acids and derivatives	Amino acids and derivatives	56-89-3	90320.6	136044	103499	147769	141511	137008	96955.6	103112	102604	242834	157853	194618	116764	118904	132912	ko00270,ko01100,ko02010
mws0224	C5H11NO2S	[M+H]+	DL-Methionine	Amino acids and derivatives	Amino acids and derivatives	59-51-8	1.37521e+06	1.37024e+06	1.32889e+06	377094	357285	318569	1.42331e+06	1.24196e+06	1.31016e+06	280089	238799	248623	825979	778763	897186	-
MWS4471	C6H10N2O4	[M-H]-	N-Alpha-Acetyl-L-Asparagine	Amino acids and derivatives	Amino acids and derivatives	4033-40-3	236819	226881	210468	36973.8	53463.4	55293.1	251921	254835	256884	43749.2	46598.3	46529.4	152258	143634	166420	-
pmb0034	C10H16N2O7	[M+H]+	L-α-Glutamyl-L-Glutamic Acid	Amino acids and derivatives	Amino acids and derivatives	3929-61-1	392317	383685	337929	354611	398666	329842	496800	565221	516726	890357	799758	911975	500114	433058	446493	-
pme1419	C6H13NO2S	[M+H]+	L-Methionine methyl ester	Amino acids and derivatives	Amino acids and derivatives	10332-17-9	255295	291807	255399	161982	160546	142767	236608	218421	255177	162404	177163	159327	210555	211529	183667	-
mws0582	C11H19N3O6S	[M+H]+	S-(Methyl)glutathione	Amino acids and derivatives	Amino acids and derivatives	2922-56-7	551416	443750	433843	152963	291579	145063	348589	367345	315327	138758	132009	132462	282400	301994	257924	-
mws5041	C8H16N2O3	[M+H]+	L-Glycyl-L-isoleucine	Amino acids and derivatives	Amino acids and derivatives	19461-38-2	455210	502842	465535	144142	169816	156147	411416	394884	408358	192853	195859	185021	345576	312213	296324	-
MWSmce585	C4H9NO2	[M+H]+	Methyl 3-aminopropanoate	Amino acids and derivatives	Amino acids and derivatives	4138-35-6	1.35161e+07	1.30646e+07	1.18658e+07	1.1504e+07	1.09639e+07	1.0407e+07	1.03223e+07	1.03033e+07	8.54343e+06	1.10608e+07	1.02748e+07	1.14003e+07	1.23494e+07	1.25568e+07	1.08298e+07	-
Hmsp000364	C7H13NO2	[M+H]+	L-Cyclopentylglycine	Amino acids and derivatives	Amino acids and derivatives	2521-84-8	4.70625e+06	4.85452e+06	4.81076e+06	8.66182e+06	9.15031e+06	8.83543e+06	6.61994e+06	6.10088e+06	5.95999e+06	1.17058e+07	1.14765e+07	1.14349e+07	7.78177e+06	7.16716e+06	8.40478e+06	-
Lmhp001670	C11H22N2O3	[M+H]+	L-Valyl-L-Leucine	Amino acids and derivatives	Amino acids and derivatives	3989-97-7	369429	384314	397544	248507	226517	250523	353805	320762	342074	169668	212287	153423	297063	251507	280907	-
pme3351	C6H11NO3	[M-H]-	Allysine(6-Oxo DL-Norleucine)	Amino acids and derivatives	Amino acids and derivatives	1962-83-0	2.48258e+06	2.41082e+06	2.39422e+06	432404	391110	597790	2.27278e+06	2.28257e+06	2.27402e+06	327606	347464	394011	1.32825e+06	1.31284e+06	1.52724e+06	ko00300,ko00310,ko00960,ko01100,ko01110,ko01230
pme0122	C8H16N2O3	[M+H]+	N6-Acetyl-L-lysine	Amino acids and derivatives	Amino acids and derivatives	692-04-6	783624	796277	548606	271196	239038	216427	798321	808277	803076	221016	179644	209486	476353	563994	496079	ko00310,ko01100
mws0124	C13H14N2O3	[M+H]+	N-(3-Indolylacetyl)-L-alanine	Amino acids and derivatives	Amino acids and derivatives	57105-39-2	125546	148270	151214	460276	500322	430276	176957	237736	212207	399730	364168	342560	289802	292923	339106	-
Lmhp001732	C14H18N2O3	[M+H]+	L-Prolyl-L-Phenylalanine	Amino acids and derivatives	Amino acids and derivatives	13589-02-1	783860	774996	796297	133563	113435	76856.5	402755	373806	420774	157490	113603	146942	362008	343397	408194	-
pme0008	C6H13N3O3	[M+H]+	L-Citrulline	Amino acids and derivatives	Amino acids and derivatives	372-75-8	3.47219e+06	3.79719e+06	3.49171e+06	409856	354449	432281	3.61528e+06	3.75451e+06	3.93095e+06	1.01544e+06	1.04574e+06	1.03021e+06	2.57196e+06	2.51565e+06	2.16482e+06	ko00220,ko01100,ko01110,ko01230
MWS04555g	C6H13NO2	[M+H]+	D-Allo-Isoleucine*	Amino acids and derivatives	Amino acids and derivatives	1509-35-9	8.84038e+06	8.60507e+06	9.20584e+06	3.11621e+06	3.33999e+06	3.54863e+06	6.22876e+06	6.52004e+06	6.31492e+06	3.72127e+06	3.32595e+06	3.74794e+06	4.7342e+06	5.43578e+06	5.69275e+06	-
pme0014	C5H9NO4	[M+H]+	L-Glutamic acid	Amino acids and derivatives	Amino acids and derivatives	56-86-0	4.28391e+07	4.24805e+07	4.18864e+07	9.18603e+07	9.44732e+07	9.48687e+07	4.16614e+07	4.05816e+07	4.51084e+07	8.93716e+07	9.40378e+07	9.32583e+07	5.90116e+07	5.80636e+07	4.92776e+07	ko00220,ko00250,ko00330,ko00340,ko00430,ko00470,ko00480,ko00630,ko00650,ko00660,ko00860,ko00910,ko00970,ko01100,ko01110,ko01200,ko01210,ko01230,ko01240,ko02010
mws1051	C15H23N6O5S+	[M]+	S-Adenosylmethionine	Amino acids and derivatives	Amino acids and derivatives	485-80-3	1.25456e+07	1.20925e+07	1.2311e+07	3.14194e+06	3.09743e+06	3.2255e+06	9.47336e+06	1.00393e+07	1.07345e+07	2.87037e+06	2.7047e+06	2.77386e+06	6.97063e+06	7.53262e+06	6.17574e+06	-
MWStz205	C14H16N2O2	[M+H]+	Cyclo(D-Phe-L-Pro)	Amino acids and derivatives	Amino acids and derivatives	26488-24-4	39343.9	32431.3	37011.3	30540.8	30608.5	40955.9	24350.1	23219.8	38957.9	44451.5	49479.5	40872.2	27452.1	29565.7	33420	-
mws1050	C5H9NO4	[M+H]+	O-Acetylserine	Amino acids and derivatives	Amino acids and derivatives	5147-00-2	633771	704577	630123	372042	375496	387765	889294	890577	903714	356085	401284	418990	622306	619208	514596	ko00270,ko00908,ko00920,ko01100,ko01110,ko01200,ko01230,ko04122
Lmqp000427	C6H11NO3	[M+H]+	N-Methyl-Trans-4-Hydroxy-L-Proline	Amino acids and derivatives	Amino acids and derivatives	4252-82-8	1.8634e+06	2.09811e+06	1.99353e+06	955551	842011	868167	1.45965e+06	1.85578e+06	1.98263e+06	528398	581934	524702	1.61872e+06	1.64499e+06	1.34429e+06	-
MWS3035	C6H11NO4	[M-H]-	N-Methyl-L-Glutamate	Amino acids and derivatives	Amino acids and derivatives	35989-16-3	9601.12	7332.27	11858.3	13292.2	14837	12184.1	11741.9	9751.42	8505.1	12947.6	12388.9	17138.3	11265.6	9717.43	12111.6	ko01100
MWSslk140	C7H13NO3S	[M+H]+	N-Acetyl-L-Methionine	Amino acids and derivatives	Amino acids and derivatives	65-82-7	64771	74611.3	69141.3	42379	48982	35967	60995.6	47768.6	50601.6	51069.2	40761.3	32743.7	51983	49674.7	41634.4	-
pme0026	C6H14N2O2	[M+H]+	L-Lysine	Amino acids and derivatives	Amino acids and derivatives	56-87-1	1.19081e+07	1.22704e+07	1.17594e+07	1.21088e+07	1.202e+07	1.2445e+07	8.82927e+06	9.37803e+06	1.05269e+07	1.74865e+07	1.82292e+07	1.84704e+07	1.09061e+07	1.10021e+07	8.90641e+06	ko00300,ko00310,ko00470,ko00780,ko00960,ko00970,ko01100,ko01110,ko01210,ko01230,ko02010
mws0731	C8H8N2O3	[M-H]-	Nicotinuric acid	Amino acids and derivatives	Amino acids and derivatives	583-08-4	13591.2	15630.5	13152.6	9	9	9	22087.2	20944.9	17564.2	5863.62	4689.54	6801.57	9899.96	10116.7	8125.25	ko00760
pme3827	C9H11NO4	[M+H]+	3,4-Dihydroxy-L-phenylalanine (L-Dopa)	Amino acids and derivatives	Amino acids and derivatives	59-92-7	236173	317130	184167	974109	787937	1.05885e+06	359837	263325	349599	1.00935e+06	847173	821036	498745	455761	576756	ko00350,ko00950,ko00965,ko01100,ko01110
MWStz103	C15H22N6O5S	[M+H]+	S-(5'-Adenosyl)-L-methionine	Amino acids and derivatives	Amino acids and derivatives	29908-03-0	1.29533e+06	1.36864e+06	1.43062e+06	132637	265496	171062	1.04446e+06	1.05107e+06	1.09041e+06	304232	218135	174762	709576	575810	732616	ko00261,ko00270,ko00330,ko00908,ko00999,ko01100,ko01110,ko01230,ko01240,ko04122
pme0193	C5H10N2O3	[M+H]+	L-Glutamine	Amino acids and derivatives	Amino acids and derivatives	56-85-9	1.11486e+07	1.20802e+07	1.13207e+07	1.16881e+07	1.16331e+07	1.22565e+07	8.54379e+06	9.48611e+06	9.93791e+06	1.66351e+07	1.70264e+07	1.75558e+07	1.06711e+07	1.12624e+07	8.6937e+06	ko00220,ko00230,ko00240,ko00250,ko00470,ko00630,ko00750,ko00910,ko00970,ko01100,ko01230,ko01232,ko01240,ko02010
pme2890	C8H16N2O4S2	[M+H]+	L-Homocystine	Amino acids and derivatives	Amino acids and derivatives	626-72-2	84366	91620.1	77228.9	50175.5	71813.5	46062.2	95677.6	74560.4	84915.8	43715.4	45522.8	42917.4	54128.6	54863.1	67986.6	ko00270
MWS1771	C10H13NO3	[M+H]+	L-Tyrosine methyl ester	Amino acids and derivatives	Amino acids and derivatives	1080-06-4	164095	189654	169806	104784	86563.2	85224.7	162701	155883	191240	106810	126782	104317	171068	129965	153547	-
Lmbn000121	C4H6N2O2	[M-H]-	3-Cyano-L-alanine	Amino acids and derivatives	Amino acids and derivatives	6232-19-5	43067.4	41730.7	43395.2	14265.2	7110.37	9361.01	19036.9	36532.3	31432.5	15619	19048.6	14846.2	27234.6	35743.5	34403.2	ko00460,ko01100,ko01110
pme0170	C8H16N4O3	[M+H]+	N-Acetyl-L-Arginine	Amino acids and derivatives	Amino acids and derivatives	155-84-0	471186	338985	438437	455686	440908	480641	778377	741671	700127	667914	552942	648846	449491	587019	483311	-
pme1086	C10H17N3O6S	[M-H]-	Glutathione reduced form	Amino acids and derivatives	Amino acids and derivatives	70-18-8	131762	142764	119034	653328	361702	367781	179627	227953	122210	343254	374131	352139	206346	202070	260802	ko00270,ko00480,ko01100,ko01240,ko02010
mws0193	C7H15N3O3	[M+H]+	L-Homocitrulline	Amino acids and derivatives	Amino acids and derivatives	1190-49-4	1.161e+06	1.20362e+06	1.11012e+06	514334	489627	543552	1.6225e+06	1.25736e+06	1.24648e+06	734595	801160	737649	1.01598e+06	943250	1.24587e+06	-
pmf0512	C2H3NO3	[M-H]-	Oxamic acid	Amino acids and derivatives	Amino acids and derivatives	471-47-6	70264	62046.9	57620.8	36836.3	38696.8	43882.2	43333.4	58441.7	68083.8	46586.8	31996.8	36528.3	54363.5	56093.9	41800	ko00230,ko01100
mws0001	C4H8N2O3	[M+H]+	L-Asparagine	Amino acids and derivatives	Amino acids and derivatives	70-47-3	2.02196e+07	2.02846e+07	1.92563e+07	4.28495e+06	4.56746e+06	4.7074e+06	8.59334e+06	9.69842e+06	1.15709e+07	6.29538e+06	6.64401e+06	6.85579e+06	1.25826e+07	1.2363e+07	9.36307e+06	ko00250,ko00460,ko00970,ko01100,ko01110,ko01230
MWStz261	C11H18N2O2	[M+H]+	Cyclo(D-Leu-L-Pro)	Amino acids and derivatives	Amino acids and derivatives	36238-67-2	53327.8	49352.3	38905.4	48453.8	9893.19	9789.08	4379.68	24247.4	10615.4	21658.4	5557.89	34701.7	18838.8	24610.2	25592.7	-
MWStz211	C14H16N2O3	[M+H]+	Cyclo(L-Phe-trans-4-hydroxy-L-Pro)	Amino acids and derivatives	Amino acids and derivatives	118477-06-8	15694.5	16625.3	8074.6	274374	250911	258268	58564.9	112718	53702.8	245796	249763	227316	189707	138254	181590	-
pme3193	C4H7NO3	[M-H]-	N-Acetyl-L-glycine	Amino acids and derivatives	Amino acids and derivatives	543-24-8	53326.9	54370.3	48428.7	77468.5	66543.7	64187.3	45048.8	44341.4	31979.4	83184	80605.2	77436.3	46851.3	59814.9	64992.4	-
pme2853	C8H15NO3	[M-H]-	Hexanoyl-L-glycine	Amino acids and derivatives	Amino acids and derivatives	24003-67-6	41673.2	38515.2	38164.6	8851.38	7406.18	6811.54	9562.43	5024.62	6008.17	2829.15	734.65	5478.95	7130.66	10179.9	8271.8	-
Zmdn001564	C14H18N2O5	[M-H]-	γ-Glutamylphenylalanine	Amino acids and derivatives	Amino acids and derivatives	7432-24-8	101644	121215	86159.7	27796.6	22293.1	14621.6	48101.9	45823.9	49219.1	42793.8	44678.9	49730.7	47699.6	66845.6	51502.9	-
mws0805	C11H19NO9	[M-H]-	N-Acetylneuraminic acid	Amino acids and derivatives	Amino acids and derivatives	131-48-6	28822.6	24797.1	21592.1	116232	103559	105888	21445.6	15898.3	61522	118516	151900	139767	60989.5	87499.2	69870.5	ko00520,ko01100,ko01250
Hmlp001371	C12H14N2O3	[M+H]+	Cyclo(Tyr-Ala)	Amino acids and derivatives	Amino acids and derivatives	21754-26-7	102402	92009.5	112977	53293.5	65801.1	88863.2	91949.3	127271	124584	83754.6	63682.4	45078.7	83565.8	79771.3	111285	-
pmb0464	C16H27NO14	[M+H]+	L-Aspartic acid-O-diglucoside	Amino acids and derivatives	Amino acids and derivatives	-	1.03995e+07	2.10825e+07	1.03673e+07	6.37765e+06	4.42144e+06	4.48423e+06	8.47722e+06	1.05827e+07	8.96982e+06	9.68911e+06	1.26403e+07	1.87313e+07	1.48147e+07	1.01077e+07	1.04904e+07	-
MWS1933	C10H11NO3	[M+H]+	N-(2-Methylbenzoyl)glycine	Amino acids and derivatives	Amino acids and derivatives	42013-20-7	17692.6	9	18199.7	109190	132140	94872.7	8108.92	53554	38591.1	9	9	9	41842.2	66093.2	61457.3	-
Lmhp002001	C14H20N2O3	[M+H]+	L-Valyl-L-Phenylalanine	Amino acids and derivatives	Amino acids and derivatives	3918-92-1	123332	124646	113487	88898.8	93885.2	81094.3	113804	79525.9	109176	64110.7	83263.1	50729.9	114736	71619.6	99318.6	-
mws0715	C13H16N2O4	[M-H]-	Phenylacetyl-L-glutamine	Amino acids and derivatives	Amino acids and derivatives	28047-15-6	53113.2	57512.7	45465.4	11500	17037.9	6347.45	30760.8	20433.6	24161.7	2076.54	12568.7	5519.68	24278.7	17958.2	29158.2	ko00360
pme2602	C3H8NO6P	[M-H]-	O-Phospho-L-serine	Amino acids and derivatives	Amino acids and derivatives	407-41-0	59270.6	54914	61267.3	149058	51997.9	73745	54428.3	69787	44638.1	53263	45340.8	84109.8	73967	38809.8	50408.1	ko00260,ko00270,ko00970,ko01100,ko01110,ko01200,ko01230
mws0636	C18H20N2O3	[M+H]+	L-Phenylalanyl-L-phenylalanine	Amino acids and derivatives	Amino acids and derivatives	2577-40-4	47210.6	35630.7	47616	27293.7	55772.8	42603.2	25788.4	30912.7	52091.1	39827.5	50763.1	30358.9	25816.1	53945.2	37941.2	-
pme0010	C3H7NO3	[M+H]+	L-Serine	Amino acids and derivatives	Amino acids and derivatives	56-45-1	815799	802344	687346	623732	772798	652625	549557	377572	333686	268558	385512	341502	935939	586407	325781	ko00260,ko00261,ko00270,ko00460,ko00470,ko00564,ko00600,ko00630,ko00920,ko00970,ko01100,ko01110,ko01200,ko01230,ko01240,ko02010
Zapn009595	C20H20O5	[M-H]-	Sophoraflavanone B	Flavonoids	Flavanones	53846-50-7	60756.2	54010.8	58471.4	211148	214148	207240	261401	259995	231957	640175	655730	702523	297598	296810	298582	-
Xmsn002700	C21H22O12	[M-H]-	Taxifolin-3'-O-glucoside	Flavonoids	Flavanonols	31106-05-5	4.55592e+06	4.26075e+06	4.88576e+06	1.42709e+06	1.58142e+06	1.555e+06	3.11165e+07	3.2984e+07	2.89319e+07	2.13108e+07	2.127e+07	2.14501e+07	1.90572e+07	1.89994e+07	1.884e+07	-
Zmbp008419	C20H20O5	[M+H]+	6-prenylnaringenin	Flavonoids	Flavanones	-	780471	633288	1.57106e+06	1.42961e+06	1.10766e+06	2.24696e+06	1.99915e+06	446105	1.30341e+06	1.23944e+06	1.41438e+06	1.31367e+06	1.82488e+06	1.83588e+06	1.85329e+06	-
pmp000801	C19H20O4	[M+H]+	Isobavachalcone A*	Flavonoids	Chalcones	-	612809	573467	625719	992891	977820	969898	954991	979940	944128	313597	336464	403971	696529	690597	685408	-
pmp000802	C19H20O4	[M+H]+	Isobavachalcone B*	Flavonoids	Chalcones	-	612809	573467	625719	992891	977820	969898	954991	979940	944128	313597	336464	403971	696529	690597	685408	-
pmp000825	C25H26O6	[M+H]+	Kuwanon D	Flavonoids	Other Flavonoids	67172-84-3	4333.35	1584.67	2449.24	970865	1.15804e+06	973188	61203	44400.4	39496.6	41422.7	44785.9	35700.3	308286	313239	313245	-
Lmmn004625	C21H22O11	[M-H]-	Dihydrokaempferol-7-O-glucoside	Flavonoids	Flavanonols	-	1.26076e+06	1.24754e+06	1.2558e+06	678106	727405	835810	8.06827e+06	8.97544e+06	8.50286e+06	8.52746e+06	7.35424e+06	8.52316e+06	1.00841e+07	1.00309e+07	1.02228e+07	-
HJN086	C21H22O11	[M-H]-	Eriodictyol-3'-O-glucoside	Flavonoids	Flavanones	-	1.26076e+06	1.24754e+06	1.2558e+06	678106	727405	835810	8.06827e+06	8.97544e+06	8.50286e+06	8.52746e+06	7.35424e+06	8.52316e+06	1.00841e+07	1.00309e+07	1.02228e+07	-
MWSHY0046	C21H20O12	[M+H]+	Quercetin-3-O-glucoside (Isoquercitrin)*	Flavonoids	Flavonols	482-35-9	3.96033e+06	986438	3.85776e+06	1.0129e+06	1.22077e+06	1.16177e+06	2.43514e+07	1.72925e+07	2.97644e+07	1.84604e+07	1.34403e+07	1.43906e+07	1.63318e+07	1.65472e+07	1.66495e+07	ko00944,ko01100,ko01110
mws0064	C15H12O6	[M-H]-	Eriodictyol (5,7,3',4'-Tetrahydroxyflavanone)	Flavonoids	Flavanones	552-58-9	29915.4	28676.2	29969.8	160221	150697	153144	332863	355171	393211	3.21657e+06	3.34907e+06	3.27042e+06	1.1822e+06	1.20647e+06	1.19486e+06	ko00941,ko01100,ko01110
pmp000867	C20H20O5	[M+H]+	Morachalcone A	Flavonoids	Chalcones	76472-88-3	3.33699e+06	3.64505e+06	2.926e+06	4.16093e+07	4.02373e+07	4.3047e+07	2.38162e+07	2.28121e+07	2.16615e+07	5.31652e+07	5.00904e+07	5.50949e+07	2.90823e+07	2.96738e+07	2.92141e+07	-
Hmcn001884	C21H20O12	[M-H]-	6-Hydroxyluteolin 5-glucoside	Flavonoids	Flavones	-	1.35803e+06	1.42666e+06	1.46081e+06	551090	517508	506400	9.44013e+06	9.39854e+06	1.02308e+07	7.10112e+06	7.04495e+06	6.93792e+06	6.37884e+06	6.2778e+06	6.24659e+06	-
Lmmp004504	C15H10O6	[M+H]+	2'-Hydroxygenistein	Flavonoids	Isoflavones	1156-78-1	30513.8	114582	21515.2	336671	354693	313442	514174	386549	416244	619653	752274	804625	436185	445165	444231	ko00943
pmp000579	C22H22O11	[M+H]+	Diosmetin-7-O-galactoside	Flavonoids	Flavones	-	2.80819e+06	2.37209e+06	2.565e+06	1.92439e+06	1.65209e+06	2.10406e+06	4.56409e+06	4.52214e+06	4.34246e+06	2.58679e+06	3.0058e+06	2.33895e+06	2.85203e+06	2.91347e+06	2.90111e+06	-
Hmlp006326	C16H16O4	[M+H]+	2',4'-dihydroxy-4-methoxydihydrochalcone	Flavonoids	Chalcones	-	56230.1	59808.1	39302.3	918881	896731	951827	820019	782146	804993	1.44977e+06	1.34687e+06	1.42084e+06	866401	850134	848950	-
Lmmn003398	C23H22O12	[M-H]-	Kaempferol-3-O-(6''-O-acetyl)glucoside	Flavonoids	Flavonols	-	4.07814e+06	3.49638e+06	3.77512e+06	1.97786e+06	1.99515e+06	1.93641e+06	1.55406e+07	1.55848e+07	1.61287e+07	1.61809e+07	1.63273e+07	1.7228e+07	1.15069e+07	1.15077e+07	1.17386e+07	-
pmp000003	C16H12O7	[M+H]+	Nepetin (5,7,3',4'-Tetrahydroxy-6-methoxyflavone)	Flavonoids	Flavones	520-11-6	139192	106886	169351	2.30577e+06	2.46776e+06	2.24274e+06	650691	676159	664830	1.02804e+06	1.01695e+06	1.04701e+06	1.12294e+06	1.13435e+06	1.14969e+06	-
Zajn002491	C21H24O11	[M-H]-	catechin-4-β-D-galactopyranoside*	Flavonoids	Flavanols	-	60097.3	57584.8	60822.5	163824	139266	155469	438852	487723	417101	513861	490123	506097	315892	314294	322525	-
MWSslk237	C22H22O11	[M+H]+	Hispidulin-7-O-glucoside(Homoplantaginin)	Flavonoids	Flavones	17680-84-1	2.38032e+06	2.74439e+06	2.37391e+06	2.02172e+06	1.81919e+06	1.89547e+06	4.41946e+06	4.6719e+06	4.5719e+06	2.94403e+06	2.91058e+06	3.27983e+06	3.10616e+06	3.08491e+06	3.0238e+06	-
pme0088	C15H10O6	[M-H]-	Luteolin (5,7,3',4'-Tetrahydroxyflavone)	Flavonoids	Flavones	491-70-3	25980.7	21469.5	25771.8	550874	597173	563823	169892	169320	179048	345124	332668	337885	309884	318747	313622	ko00941,ko00944,ko01100,ko01110
pme3440	C15H12O5	[M+H]+	Butein	Flavonoids	Chalcones	487-52-5	68145.6	74481.7	47070.4	1.00319e+06	982947	1.00004e+06	899595	832210	877571	1.55332e+06	1.45797e+06	1.48817e+06	937729	938737	914480	ko00941
pmb0608	C25H24O14	[M+H]+	Chrysoeriol-7-O-(6''-malonyl)glucoside	Flavonoids	Flavones	-	349445	332743	321717	741470	759556	870695	959079	1.08585e+06	1.04291e+06	1.29876e+06	1.236e+06	1.20387e+06	816028	820580	839619	-
pme1773	C27H31O15+	[M]+	Cyanidin-3-O-rutinoside (Keracyanin)	Flavonoids	Anthocyanidins	28338-59-2	689208	612906	654655	88339.5	84572.7	114109	7.43646e+06	6.96243e+06	7.5866e+06	1.12708e+06	1.14493e+06	966339	2.56917e+06	2.63553e+06	2.64056e+06	ko00942
pme3392	C21H21O10+	[M]+	Pelargonidin-3-O-glucoside	Flavonoids	Anthocyanidins	47684-27-5	885113	909604	983978	207876	158562	186701	2.88464e+07	2.82388e+07	3.03641e+07	314642	331662	300492	7.42732e+06	7.32274e+06	7.5491e+06	ko00942,ko01100,ko01110
mws1174	C17H14O6	[M-H]-	3-O-Acetylpinobanksin	Flavonoids	Flavanonols	52117-69-8	179566	265589	181621	279317	251428	289460	459779	529797	394438	268125	233447	313922	293583	302312	300571	ko00941
Lmzn001894	C21H18O12	[M-H]-	Kaempferol-3-O-glucuronide	Flavonoids	Flavonols	22688-78-4	191860	144846	168691	86886.6	96072.9	77875.3	851786	833007	848799	534158	521314	511080	507761	523841	516094	-
NK10256198	C15H10O6	[M-H]-	3,5,7,2'-Tetrahydroxyflavone; Datiscetin	Flavonoids	Flavones	480-15-9	6087.37	9226.11	6367.32	152004	414914	420343	33263.5	23360.3	31922.3	942495	1.02009e+06	931134	245649	237199	242331	-
pmb3023	C21H22O11	[M-H]-	Eriodictyol-8-C-glucoside	Flavonoids	Flavanones	1023271-51-3	1.82574e+06	1.86776e+06	1.81132e+06	911282	1.01968e+06	810216	4.48554e+06	4.45044e+06	4.57537e+06	3.37197e+06	3.55188e+06	3.40715e+06	2.89721e+06	2.83148e+06	2.93416e+06	-
Hmmp002121	C23H16O11	[M+H]+	Isorhamnetin-3-O-gallate*	Flavonoids	Flavonols	-	3.94806e+06	4.27405e+06	4.16067e+06	1.83917e+06	2.02162e+06	1.81963e+06	2.78924e+06	2.73773e+06	3.00485e+06	467210	399007	474434	2.15189e+06	2.1492e+06	2.22239e+06	-
Zmdp005767	C25H24O12	[M+H]+	Formononetin-7-O-(6''-Malonyl)glucoside	Flavonoids	Isoflavones	-	40854.7	18224.8	23019.9	197671	141875	156584	43697.8	30405.8	53797	155926	126175	47170.7	89894.4	87681.7	86377.1	ko00943
Zmdp004112	C24H22O13	[M+H]+	Genistein-7-O-(6''-malonyl)glucoside	Flavonoids	Isoflavones	-	38899.7	7381.29	32767.6	249126	832231	831917	32448.5	40838.1	56825.4	2.11064e+06	1.82789e+06	1.9973e+06	257514	268405	262404	-
mws0054	C15H14O6	[M-H]-	Catechin	Flavonoids	Flavanols	154-23-4	9	9	9	634342	273339	610126	51167.5	84208.2	64321.8	363344	482467	456311	280162	288940	292267	ko00941,ko01110
Lmjp003655	C22H22O11	[M+H]+	6-C-MethylKaempferol-3-glucoside	Flavonoids	Flavones	-	2.65823e+06	2.46746e+06	2.35086e+06	1.85942e+06	1.8047e+06	1.99929e+06	4.74231e+06	4.47736e+06	4.66039e+06	2.98381e+06	2.96766e+06	2.95126e+06	2.86561e+06	2.91311e+06	2.78702e+06	-
Lmmp007480	C15H12O4	[M+H]+	2,4,4'-trihydroxychalcone	Flavonoids	Chalcones	-	54714.2	44080.5	45794.7	508447	494368	498664	630574	606894	618478	1.79362e+06	1.78546e+06	1.74243e+06	805500	770682	783961	-
pmp001310	C27H30O17	[M+H]+	6-Hydroxykaempferol-3,6-O-Diglucoside	Flavonoids	Flavonols	-	640120	290015	536993	484527	463527	520876	1.07318e+07	8.8253e+06	1.35664e+07	1.34107e+07	1.26184e+07	1.39863e+07	6.86395e+06	6.88983e+06	6.61309e+06	-
pmb0580	C21H20O9	[M+H]+	Chrysin-5-O-glucoside (Toringin)*	Flavonoids	Flavones	1329-10-8	41296.8	37079.6	37099.6	43172.5	30534	49318.6	177829	138722	193326	229266	248558	195253	127819	124316	130160	-
pme3475	C15H12O5	[M+H]+	Butin; 7,3',4'-Trihydroxyflavanone	Flavonoids	Flavanones	492-14-8	212468	207618	199314	553094	500232	456729	1.61529e+06	1.54054e+06	1.64951e+06	3.21915e+06	3.49373e+06	3.20627e+06	1.49471e+06	1.52537e+06	1.56546e+06	ko00941
pmp000379	C25H26O5	[M+H]+	6,8-Diprenylgenistein	Flavonoids	Isoflavones	51225-28-6	100299	115242	79552.1	16385.7	23315.6	21681.8	85198.3	107725	64320.7	45003.7	39452.3	64906.1	87639	90506.7	86449.2	-
MWSHY0071	C15H10O4	[M+H]+	Chrysin	Flavonoids	Flavones	480-40-0	35530.6	46202.2	35761	245957	229051	217974	140164	132669	149204	284991	291381	250091	184800	189847	193888	ko00941
pmp001221	C20H20O4	[M+H]+	Bavachin	Flavonoids	Flavanones	19879-32-4	16359.1	17483	15860.4	524710	502275	483488	372768	339138	381908	1.04439e+06	1.08013e+06	1.0349e+06	414603	425986	435210	-
pmb0713	C29H34O17	[M+H]+	Tricin-7-O-(2''-O-glucosyl)glucoside	Flavonoids	Flavones	-	5.74748e+06	6.01111e+06	5.66964e+06	5.32598e+06	4.96527e+06	5.10693e+06	1.00568e+07	9.71662e+06	8.90096e+06	8.48017e+06	8.48955e+06	9.17251e+06	7.18841e+06	7.25091e+06	7.52577e+06	-
Zmhp004034	C21H20O12	[M+H]+	Rhodiolgin	Flavonoids	Flavonols	94696-39-6	5.36095e+06	6.07743e+06	5.61364e+06	3.41736e+06	9.23094e+06	4.2057e+06	2.63044e+07	3.03161e+07	3.00395e+07	9.98781e+07	3.32872e+07	8.61327e+07	2.2553e+07	2.24585e+07	2.34883e+07	-
HJN087	C21H22O10	[M-H]-	Naringenin-4'-O-glucoside*	Flavonoids	Flavanones	-	1.30041e+06	1.29299e+06	1.35425e+06	916080	905200	870726	1.52212e+07	1.38352e+07	1.59962e+07	6.48464e+06	6.37597e+06	6.54755e+06	5.1063e+06	5.22884e+06	5.37225e+06	-
HJN041	C21H24O11	[M-H]-	Epicatechin glucoside*	Flavonoids	Flavanols	-	43103.4	53946.1	52677.4	148727	126034	152755	404861	405171	455941	514917	499431	547080	347919	331214	343689	-
pmb3042	C23H24O12	[M-H]-	Tricin-5-O-Glucoside	Flavonoids	Flavones	32769-00-9	218955	283156	272463	177350	240862	240052	600476	558356	601111	631288	591955	611387	491367	470936	493277	-
Lmmp003487	C27H26O18	[M+H]+	Luteolin-7-O-glucuronide-(2→1)-glucuronide	Flavonoids	Flavones	-	5390.91	17416	19220.9	42453.4	36249	112312	36505.5	50395.1	52977.8	234958	141344	110056	98080.2	93205.9	94602.7	-
MWSHY0089	C16H14O5	[M+H]+	5,4'-Dihydroxy-7-methoxyflavanone (Sakuranetin)	Flavonoids	Flavanones	2957-21-3	28728	43386.6	43025	71533.4	78463.3	92732.8	119815	157575	113497	77033.4	158025	93925.8	93064.9	88197.8	91020.5	ko00941,ko01110
Hmln001836	C29H32O17	[M-H]-	Kaempferol-3-O-(6''-Acetyl)glucosyl-(1→3)-Galactoside	Flavonoids	Flavonols	-	1.76693e+06	1.79523e+06	1.85119e+06	1.08546e+06	1.13473e+06	1.1076e+06	7.74782e+06	8.04073e+06	8.05519e+06	2.09209e+07	2.12965e+07	2.00454e+07	9.40137e+06	9.82639e+06	9.90006e+06	-
Hmpn005101	C21H24O11	[M-H]-	Sieboldin	Flavonoids	Chalcones	18777-73-6	111912	101080	132409	76000.3	312690	256236	255529	223276	253188	443365	350017	335693	303929	288648	302785	-
HJAP064	C25H24O15	[M+H]+	Isorhamnetin-3-O-(6''-malonyl)glucoside	Flavonoids	Flavonols	-	658334	555050	575849	1.54206e+06	1.37269e+06	1.48926e+06	2.05568e+06	2.04213e+06	1.66332e+06	2.48034e+06	2.79694e+06	2.56644e+06	1.64056e+06	1.73707e+06	1.68965e+06	-
pmb0565	C23H24O13	[M+H]+	Syringetin-3-O-glucoside	Flavonoids	Flavonols	40039-49-4	1.14941e+07	1.1742e+07	1.18702e+07	2.59979e+07	2.26282e+07	2.24618e+07	1.71903e+07	1.76166e+07	1.60053e+07	2.13677e+07	1.85969e+07	1.85551e+07	2.06618e+07	1.98658e+07	1.95428e+07	-
pmp001225	C20H18O5	[M+H]+	Wighteone; Erythrinin B	Flavonoids	Isoflavones	51225-30-0	138933	139329	155693	302790	333371	294140	134556	141459	180985	92358.5	107043	104523	175104	171171	165324	-
MWSslk002	C21H20O10	[M+H]+	Sophoricoside	Flavonoids	Isoflavones	152-95-4	188573	215486	157435	658896	558564	542015	1.81364e+06	1.86848e+06	1.59963e+06	881121	776328	746654	762866	809597	789561	-
Lmtp003948	C22H24O12	[M+H]+	3',5',5,7-Tetrahydroxy-4'-methoxyflavanone-3'-O-glucoside	Flavonoids	Flavones	-	551737	530132	446186	2.37597e+06	2.61655e+06	2.59168e+06	741464	703635	690321	2.05511e+06	2.06356e+06	2.18613e+06	1.42117e+06	1.34592e+06	1.41472e+06	-
Wbtn006810	C15H12O6	[M-H]-	6,7-dihydroxy-1,3-dimethoxyxanthen-9-one	Flavonoids	Other Flavonoids	-	35043.5	37156.8	29865.1	148890	147571	129965	382178	378234	395404	3.37131e+06	3.21802e+06	3.34574e+06	1.19669e+06	1.22433e+06	1.26999e+06	-
Smsp002643	C27H31O14+	[M]+	Pelargonidin-3-O-rutinoside	Flavonoids	Anthocyanidins	-	86410.1	85028.5	75983.1	6897.36	17473.2	4289.95	564208	550350	662989	16436.6	9169.79	12069.1	172307	162988	171630	ko00942
pmp000806	C20H18O5	[M+H]+	Morachalcone B	Flavonoids	Chalcones	1304030-91-8	33379.1	24847.9	31591.1	146866	138577	156428	85658.1	78261.5	86208.6	121827	135245	143755	96017.5	102111	99278	-
pmc1990	C17H16O5	[M-H]-	4'-Hydroxy-5,7-dimethoxyflavanone	Flavonoids	Flavanones	-	5929.56	2833.43	6507.79	30793.7	30894.9	32760.1	91107.5	88323.4	92205.4	650123	595899	620402	190792	198691	187002	-
pmb2984	C23H24O12	[M-H]-	Eriodictyol-7-O-(6''-acetyl)glucoside	Flavonoids	Flavanones	-	26260.2	27319	29280.2	403531	360942	363951	120238	123939	133742	399754	396738	354194	213397	221480	227389	-
MWSslk116	C20H20O4	[M+H]+	Isobavachalcone	Flavonoids	Chalcones	20784-50-3	291399	301157	285918	8.78974e+06	9.2315e+06	9.17511e+06	6.67428e+06	6.12544e+06	6.77021e+06	1.9938e+07	1.8982e+07	1.92016e+07	7.45866e+06	7.57791e+06	7.93386e+06	-
mws0919	C21H20O10	[M-H]-	Kaempferol-3-O-rhamnoside (Afzelin)(Kaempferin)*	Flavonoids	Flavonols	482-39-3	211790	193173	185838	35340.6	24639.8	45429	283940	358227	294813	134318	144174	123256	185603	182302	194130	ko00944
Lmqn001795	C16H12O4	[M-H]-	5-Hydroxy-7-methoxyflavone	Flavonoids	Flavones	-	35692.1	50992.3	53701.2	19659.1	53002.3	52275.2	579211	625422	512334	202106	147650	190748	171988	183827	178812	-
mws0913	C21H20O11	[M-H]-	Kaempferol-3-O-galactoside (Trifolin)*	Flavonoids	Flavonols	23627-87-4	247490	282628	239853	269264	253761	292788	2.49451e+06	2.52256e+06	2.59153e+06	2.81372e+06	2.7358e+06	2.66037e+06	1.73275e+06	1.70803e+06	1.81959e+06	ko00944,ko01110
Hagn002504	C19H16O7	[M-H]-	5,7,5'-Trimethoxy-3',4'-methylenedioxyflavonoid	Flavonoids	Flavones	-	230221	229494	231699	177706	226848	173393	565475	634379	592189	1.15027e+06	1.11164e+06	1.0568e+06	548398	548614	581224	-
Hmln002199	C23H22O13	[M-H]-	Quercetin-3-O-(6''-O-acetyl)galactoside	Flavonoids	Flavonols	-	3.33501e+06	4.18989e+06	3.36215e+06	1.01916e+06	917686	867056	1.60312e+07	1.66158e+07	1.4466e+07	1.36567e+07	1.30602e+07	1.34851e+07	9.92308e+06	9.28288e+06	9.76275e+06	-
Lmdn006025	C15H12O6	[M-H]-	2-Hydroxy-2,3-dihydrogenistein	Flavonoids	Isoflavones	-	644474	575898	630193	117399	107721	104405	991473	1.03933e+06	1.11358e+06	298264	300355	306138	388040	412783	390025	ko00943,ko01100,ko01110
Lmfn004036	C20H18O11	[M-H]-	Morin-3-O-lyxoside	Flavonoids	Flavonols	-	430075	428682	394510	125672	144683	133944	1.62559e+06	1.61707e+06	1.72611e+06	2.14722e+06	2.2807e+06	2.10229e+06	1.32153e+06	1.40231e+06	1.32015e+06	-
Zmdn002400	C21H24O11	[M-H]-	Epicatechin-3'-O-β-D-glucopyranoside*	Flavonoids	Flavanols	-	69702.2	64129.9	53728.9	175691	156810	161208	465982	477074	443296	526857	455537	483429	327637	346174	324181	-
Hmcp001636	C23H24O13	[M+H]+	Limocitrin-7-O-glucoside	Flavonoids	Flavonols	-	9.08567e+06	8.72969e+06	8.62667e+06	2.19892e+07	2.66381e+07	2.19817e+07	1.45037e+07	1.29004e+07	1.3933e+07	1.677e+07	1.71127e+07	1.58803e+07	1.9069e+07	1.7941e+07	1.9121e+07	-
mws1179	C21H22O10	[M-H]-	Naringenin-7-O-glucoside (Prunin)*	Flavonoids	Flavanones	529-55-5	363687	364328	360981	310305	305820	319208	4.34325e+06	3.8395e+06	4.29058e+06	2.08023e+06	2.10644e+06	2.05438e+06	1.60005e+06	1.6716e+06	1.72027e+06	ko00941
pme0376	C15H12O5	[M-H]-	Naringenin (5,7,4'-Trihydroxyflavanone)	Flavonoids	Flavanones	480-41-1	133400	133035	131065	416292	409595	374264	1.19793e+06	1.31298e+06	1.26289e+06	2.93059e+06	2.98181e+06	2.71265e+06	1.1926e+06	1.27638e+06	1.26603e+06	ko00941,ko00943,ko01100,ko01110
MWSHY0037	C15H12O4	[M+H]+	Isoliquiritigenin	Flavonoids	Chalcones	961-29-5	45493.6	49804.6	37286.4	474331	511800	507452	605301	626819	615341	1.69433e+06	1.77254e+06	1.71152e+06	748846	761045	804632	ko00941,ko01100,ko01110
Lmsp003252	C28H32O17	[M+H]+	Isorhamnetin-3-O-sophoroside	Flavonoids	Flavonols	-	93066.9	119799	65570.2	76092.6	45849.4	23343.2	223266	122459	186343	178529	83765.9	144591	128938	124142	133956	-
Lmhp003162	C34H42O21	[M+H]+	Chrysoeriol-6,8-di-C-glucoside-4'-O-glucoside	Flavonoids	Flavones	-	9	9	9	35099.3	111177	24441.9	34319.1	59050.4	113955	429617	545288	447444	185007	171396	178866	-
Lmtn002796	C21H22O11	[M-H]-	Aromadendrin-7-O-glucoside	Flavonoids	Flavanonols	28189-90-4	1.65276e+06	1.52597e+06	1.80116e+06	443976	370896	454628	5.37293e+06	4.78971e+06	5.24406e+06	2.06574e+06	2.09064e+06	2.49472e+06	2.43984e+06	2.55801e+06	2.37134e+06	-
Lmpp003465	C21H20O13	[M+H]+	Myricetin-3-O-β-D-glucoside*	Flavonoids	Flavonols	19833-12-6	491040	610889	543232	2.84232e+06	2.80889e+06	3.01492e+06	814784	763427	718045	2.6634e+06	2.70504e+06	2.8867e+06	1.82865e+06	1.9334e+06	1.79637e+06	-
pme1201	C15H14O5	[M-H]-	Phloretin	Flavonoids	Chalcones	60-82-2	20407.3	18987.5	16966.7	210829	156241	161080	405994	422449	417585	1.77345e+06	1.74043e+06	1.57496e+06	554852	569485	598780	ko00941,ko01110
Li512111	C24H24O13	[M-H]-	Isorhamnetin-3-O-(6''-acetylglucoside)	Flavonoids	Flavonols	-	535970	473020	511224	402547	411569	405101	1.556e+06	1.50848e+06	1.37967e+06	1.1513e+06	1.1894e+06	1.11721e+06	852254	866046	917741	-
HJN078	C26H30O13	[M-H]-	Pinocembrin-7-O-(2''-O-arabinosyl)glucoside	Flavonoids	Flavanones	-	40317.4	49302.2	38708.8	11882.6	7953.48	7129.61	118775	122821	147558	46452.8	42592.6	39200.9	46766.9	49285.4	45507.9	-
pmp000194	C24H22O13	[M+H]+	6''-O-Malonylgenistin	Flavonoids	Isoflavones	51011-05-3	65844.9	79697.5	94868.3	956072	1.05329e+06	980672	1.8749e+06	1.61067e+06	1.65814e+06	3.88204e+06	3.76277e+06	3.78268e+06	1.6756e+06	1.79734e+06	1.80601e+06	ko00943
mws1177	C16H12O5	[M-H]-	Maackiain	Flavonoids	Isoflavones	2035-15-6	6321.87	4645.18	4859.71	9162.35	12438.3	10457	9689.47	7639.04	8075.19	11807.7	15306.5	15431.6	9137.88	8425.81	8955.06	ko00943
mws0355	C22H18O10	[M-H]-	Catechin gallate*	Flavonoids	Flavanols	130405-40-2	20085.7	47290	48320.2	223368	282002	286787	25247.4	29116.1	45826.7	22089.8	34913.1	31434	58120.4	61562.6	56622.4	-
pmp000587	C24H22O14	[M+H]+	Luteolin-7-O-(6''-malonyl)glucoside	Flavonoids	Flavones	-	1.02216e+07	6.03574e+06	1.39397e+07	2.47589e+06	3.15594e+06	4.08337e+06	2.40889e+07	2.89166e+07	2.84872e+07	2.68495e+07	3.48565e+07	2.5542e+07	1.58166e+07	1.50623e+07	1.64572e+07	-
pmb2991	C33H40O19	[M-H]-	Apigenin-7-O-glucoside-4'-O-rutinoside	Flavonoids	Flavones	-	47758.2	45241.5	52995	23110.4	20161.2	14118.3	144369	168686	167656	113261	125979	123002	107126	103448	112934	-
pmn001702	C21H18O12	[M-H]-	Tetahydroxyflavone-7-O-glucuronide	Flavonoids	Flavones	-	196158	125091	191881	91282.5	90309.9	67427.5	822180	810785	842823	552212	458046	465118	574073	571774	529862	-
pmb2586	C30H26O13	[M-H]-	Gallocatechin-(4α→8)-catechin	Flavonoids	Flavanols	-	9015.67	5005	3652.87	22643.9	29483.5	20159.7	57570.2	41978.2	54636.2	192583	207074	185893	83112	76475.9	77534.2	-
Lmzp004885	C17H14O7	[M+H]+	Tricin (5,7,4'-Trihydroxy-3',5'-dimethoxyflavone)	Flavonoids	Flavones	520-32-1	8548.53	11468.9	16174	21445.4	20667	21285.8	31035.9	19666.1	22497.7	23078.6	22114	22582.8	18983.4	19685.8	20759.5	-
pmp000001	C16H12O6	[M+H]+	Hispidulin (5,7,4'-Trihydroxy-6-methoxyflavone)*	Flavonoids	Flavones	1447-88-7	56914.8	69674.8	60851.6	113272	124623	120407	78266.8	88091.5	72108.9	111858	91147.4	90975.9	85276.3	92888.6	86965.9	-
Lmgp004731	C21H20O10	[M+H]+	Genistein-7-O-galactoside	Flavonoids	Isoflavones	-	201643	161956	186697	459370	571074	560246	1.66071e+06	1.7053e+06	1.62382e+06	601279	717167	687151	728771	723258	784364	-
mws0856	C21H20O12	[M-H]-	Quercetin-4'-O-glucoside (Spiraeoside)*	Flavonoids	Flavonols	20229-56-5	1.50684e+06	1.48808e+06	1.49488e+06	577037	558921	476002	9.82751e+06	9.43842e+06	9.27451e+06	6.77884e+06	7.5041e+06	7.51886e+06	6.73733e+06	6.56435e+06	7.16961e+06	-
pmp000814	C25H26O5	[M+H]+	Kuwanon S	Flavonoids	Other Flavonoids	100187-67-5	25673.9	38351.6	21257.9	8.57812e+06	7.94075e+06	8.26996e+06	722198	598829	507163	453633	387353	426852	2.81302e+06	2.63933e+06	2.57512e+06	-
pme2960	C15H12O5	[M+H]+	Naringenin chalcone; 2',4,4',6'-Tetrahydroxychalcone	Flavonoids	Chalcones	73692-50-9	241467	214751	211612	541534	527143	511451	1.5326e+06	1.55926e+06	1.71732e+06	3.34692e+06	3.4863e+06	3.189e+06	1.48034e+06	1.61218e+06	1.59921e+06	ko00941,ko01100,ko01110
HJN090	C21H22O10	[M-H]-	Butin-7-O-glucoside*	Flavonoids	Flavanones	-	1.38721e+06	1.40626e+06	1.41473e+06	974742	929705	913834	1.52269e+07	1.45849e+07	1.54317e+07	6.46271e+06	6.79235e+06	6.81974e+06	5.20661e+06	5.71616e+06	5.50011e+06	-
HJAP154	C23H16O11	[M+H]+	Galloylisorhamnetin*	Flavonoids	Flavonols	-	4.07475e+06	4.05025e+06	4.16485e+06	1.77574e+06	1.77453e+06	1.9547e+06	2.68103e+06	2.73409e+06	2.7934e+06	516646	464023	394601	2.02424e+06	2.00146e+06	2.17972e+06	-
Lmmn004912	C16H12O7	[M-H]-	3-O-Methylquercetin	Flavonoids	Flavonols	1486-70-0	25581.9	22545.2	22959.3	561134	571305	548184	156688	138075	157997	234783	295735	249333	257289	279650	279189	ko00944,ko01110
Zmhp003514	C16H12O6	[M+H]+	6,7,8-Tetrahydroxy-5-methoxyflavone*	Flavonoids	Flavones	-	16545	17609.9	17920.3	23979.8	18057.7	27310.2	36375.5	70500.1	37625.9	45163.4	39240.1	32167.6	36438.8	33323.7	34063.7	-
Zmhp002640	C33H40O21	[M+H]+	6-Hydroxykaempferol-3-O-Rutinoside-6-O-glucoside	Flavonoids	Flavonols	-	418779	439113	477290	50255.6	23690	24783.9	6.57508e+06	4.39844e+06	5.32506e+06	1.01266e+06	809473	1.88585e+06	1.67535e+06	1.52976e+06	1.5721e+06	-
Lmdp004336	C36H36O19	[M+H]+	Kaempferol-3-O-(6'''-Caffeoyl)glucosyl-(1→2)-Galactoside	Flavonoids	Flavonols	-	19699.1	15508.8	25442.1	15074	27824.1	9995.31	224380	233021	202784	179061	157881	174922	117309	129011	123098	-
MWSHY0124	C15H12O4	[M+H]+	Pinocembrin (Dihydrochrysin)	Flavonoids	Flavanones	480-39-7	29253.3	35083.2	31382.8	32267.4	30575.5	32633.4	106615	124074	89185.4	74591.2	63551.1	73549.4	63791	59696.2	58113.6	ko00941
Lmdp002969	C21H20O13	[M+H]+	Myricetin-3-O-galactoside*	Flavonoids	Flavonols	15648-86-9	464606	503774	545600	2.68204e+06	2.68616e+06	2.30912e+06	581353	633256	616426	1.94512e+06	2.36143e+06	2.0847e+06	1.45555e+06	1.37503e+06	1.31888e+06	-
mws0089	C21H20O11	[M-H]-	Kaempferol-7-O-glucoside*	Flavonoids	Flavonols	16290-07-6	299223	246543	252435	244045	294603	299824	2.73333e+06	2.42887e+06	2.52895e+06	2.82734e+06	2.67959e+06	2.73639e+06	1.67596e+06	1.7081e+06	1.83963e+06	-
pma0791	C24H24O13	[M+H]+	Naringenin-7-O-(6''-malonyl)glucoside	Flavonoids	Flavanones	-	97947.9	154553	110816	327067	433992	111631	395387	420883	462301	1.10007e+06	697294	856358	534329	559687	590811	-
Lmsp004670	C27H30O15	[M+H]+	Kaempferol-3-O-glucoside-7-O-rhamnoside*	Flavonoids	Flavonols	2392-95-2	2.5688e+07	1.7725e+07	2.16434e+07	412545	306636	436748	6.09798e+07	4.6358e+07	3.60756e+07	6.26067e+06	7.04177e+06	5.84357e+06	1.92509e+07	1.78916e+07	1.97771e+07	-
pmn001716	C21H20O11	[M-H]-	Carthamone	Flavonoids	Chalcones	86579-00-2	267253	244810	271573	268762	257486	276781	2.45715e+06	2.37749e+06	2.47698e+06	2.60936e+06	2.62464e+06	2.82304e+06	1.70751e+06	1.8935e+06	1.79624e+06	-
Lmyp003599	C28H24O15	[M+H]+	Kaempferol-3-O-(6''-galloyl)glucoside*	Flavonoids	Flavonols	56317-05-6	175138	234701	175376	57447.9	43944.1	67381.3	60020	16496.1	9	9	9	9	107396	112097	100931	-
Lmyp003500	C28H24O15	[M+H]+	Kaempferol-3-O-(2''-galloyl)galactoside*	Flavonoids	Flavonols	-	175138	234701	175376	57447.9	43944.1	67381.3	60020	16496.1	9	9	9	9	107396	112097	100931	-
Lmsn003297	C21H22O11	[M-H]-	3,4,2',4',6'-Pentahydroxychalcone-4'-O-glucoside	Flavonoids	Chalcones	-	1.2854e+06	584869	1.40519e+06	800932	856772	810140	1.01567e+06	3.92471e+06	3.2846e+06	3.10563e+06	3.21462e+06	2.81551e+06	2.46698e+06	2.45776e+06	2.24244e+06	ko00941,ko01110
Jmgn005927	C15H12O6	[M-H]-	2-hydroxynaringenin	Flavonoids	Flavanones	-	7064.18	3509.24	19693.6	106286	83062.3	94745.9	40274.3	43178	54922.6	114303	131922	131204	85039.5	77919.3	77406.8	-
Zmgp011058	C25H26O6	[M+H]+	broussoflavonol F	Flavonoids	Flavones	162558-94-3	141805	111175	110085	188339	212330	219206	83936.7	119027	101261	253822	284139	270269	158141	175668	170496	-
pme0001	C28H34O15	[M-H]-	Hesperetin-7-O-neohesperidoside(Neohesperidin)	Flavonoids	Flavanones	13241-33-3	1.28821e+06	1.31887e+06	1.43481e+06	186276	324943	121140	5.13401e+06	5.90739e+06	4.67847e+06	829770	889062	795971	1.83327e+06	1.64823e+06	1.77309e+06	ko00941
pmn001637	C20H18O10	[M-H]-	Kaempferol-3-O-arabinoside (Juglanin)	Flavonoids	Flavonols	5041-67-8	72647.5	68663.3	64281.2	37457.2	40961.4	43949.5	303174	267722	268262	322440	386443	334303	210138	221003	234300	-
Zmdn002049	C21H24O11	[M-H]-	Epicatechin-4'-O-β-D-glucopyranoside*	Flavonoids	Flavanols	-	53725.5	57060.8	59791.7	153227	155108	174774	447427	440993	430162	499569	483782	516435	314803	341307	307525	-
Zmcn003728	C27H30O16	[M-H]-	Kaempferol-3,7-O-diglucoside	Flavonoids	Flavonols	25615-14-9	758803	838393	848963	841177	809155	861779	6.38149e+06	7.0245e+06	7.09504e+06	1.53204e+07	1.55847e+07	1.55228e+07	7.45431e+06	7.86995e+06	8.35432e+06	-
MWS20148	C21H20O10	[M+H]+	Apigenin-4'-O-glucoside	Flavonoids	Flavones	-	197444	171629	205046	579565	498514	605234	1.69832e+06	1.66275e+06	1.6017e+06	815449	726752	826034	684986	765857	744146	-
mws1329	C21H20O12	[M-H]-	Quercetin-7-O-glucoside*	Flavonoids	Flavonols	491-50-9	1.59045e+06	1.42965e+06	1.31112e+06	526951	571165	489909	9.47443e+06	9.26655e+06	8.81277e+06	7.70874e+06	7.28026e+06	7.30288e+06	6.36597e+06	6.4714e+06	7.07694e+06	-
Lmdn007639	C15H12O4	[M-H]-	3,9-Dihydroxypterocarpan	Flavonoids	Isoflavones	61135-91-9	33540.4	32044.9	32060.7	601650	596467	603273	793585	810157	817273	2.13635e+06	2.13311e+06	2.06921e+06	847952	938945	941154	ko00943,ko01110
pmb0550	C21H21O11+	[M]+	Cyanidin-3-O-glucoside (Kuromanin)	Flavonoids	Anthocyanidins	47705-70-4	152799	194497	133993	348998	252012	294566	2.06988e+06	2.61377e+06	2.01811e+06	4.26636e+06	4.34069e+06	4.14143e+06	1.55794e+06	1.72696e+06	1.74058e+06	ko00942,ko01110
Zmyn003693	C16H12O4	[M-H]-	6-Hydroxy-2'-methoxyflavone	Flavonoids	Flavones	61546-59-6	19837.2	15783	16834.9	11955.6	25362.1	22755	17514.8	18533.2	17281	19226.8	16981.4	24053.4	31104	27514	29093.4	-
Lmhp002800	C28H32O17	[M+H]+	2'-Hydoxy-5-methoxyGenistein-4',7-O-diglucoside	Flavonoids	Isoflavones	-	21687.3	33318.8	51356.4	439134	381824	245624	122112	172159	172917	271677	252139	281721	220011	247714	242753	-
mws0034	C22H18O11	[M-H]-	Epigallocatechin-3-gallate*	Flavonoids	Flavanols	989-51-5	44737.8	56302.9	56677.8	212950	126900	110420	14863.7	52746.9	46368	47029.1	47435	34967.7	64013.1	69891	72382.4	-
mws0044	C15H12O7	[M-H]-	Taxifolin(Dihydroquercetin)	Flavonoids	Flavanonols	480-18-2	152824	175694	160161	644499	606933	612293	1.21724e+06	1.1966e+06	1.3062e+06	749685	864994	749435	746453	815944	724703	ko00941,ko01100,ko01110
Lmsp004137	C15H12O6	[M+H]+	3,4,2',4',6'-Pentahydroxychalcone	Flavonoids	Chalcones	73692-51-0	199019	182513	236328	296070	365885	292793	219811	211544	195269	1.76943e+06	1.47211e+06	1.79089e+06	684574	739646	775761	ko00941,ko01100,ko01110
pmb0706	C30H32O20	[M+H]+	Quercetin-3-O-(6''-O-malonyl)glucosyl-5-O-glucoside	Flavonoids	Flavonols	-	7.39446e+06	8.99288e+06	7.40512e+06	2.05065e+06	1.85846e+06	2.723e+06	4.69351e+07	6.5037e+07	3.64049e+07	7.13515e+07	5.02513e+07	6.17867e+07	3.2218e+07	2.98449e+07	3.38978e+07	-
pmp000588	C25H24O14	[M+H]+	Diosmetin-7-O-(6''-malonyl)glucoside	Flavonoids	Flavones	-	171057	138981	141446	52542.4	54944.2	49399.1	184906	192929	208683	70869.8	49450.5	36475.2	77589.7	68675.6	71069.8	-
pmb3045	C23H22O13	[M-H]-	Tricin-7-O-Glucuronide	Flavonoids	Flavones	-	37986	24390.5	43604.1	9606.69	12150	8919.33	111342	118309	96207	96896.7	98661.9	100740	75145.1	75620.7	84095.2	-
pmn001583	C27H30O16	[M-H]-	Quercetin-3-O-robinobioside	Flavonoids	Flavonols	52525-35-6	2.34149e+06	2.37733e+06	2.23608e+06	130689	169349	150549	7.91001e+06	7.5486e+06	7.3583e+06	1.96239e+06	1.72736e+06	1.99491e+06	4.23362e+06	3.75719e+06	3.83527e+06	-
mws1422	C15H14O5	[M+H]+	Epiafzelechin	Flavonoids	Flavanols	24808-04-6	168731	186566	148612	197927	303898	120461	201041	239013	234046	358285	381908	353991	272015	254028	238914	ko00941,ko01110
mws2220	C22H18O11	[M-H]-	Gallocatechin 3-O-gallate*	Flavonoids	Flavanols	5127-64-0	38745.8	37792.6	32992.4	217429	120051	122681	28356.5	29911.5	29025.6	31395.5	44242.9	32187.1	58610	57910.1	65117.7	-
Zmcn004206	C36H36O19	[M-H]-	kaempferol-3-caffeoyldiglucoside	Flavonoids	Flavonols	-	1.89421e+06	2.71735e+06	2.59636e+06	166975	156713	221939	6.84168e+06	8.2548e+06	7.05004e+06	1.16029e+06	1.16112e+06	1.07038e+06	2.46458e+06	2.77686e+06	2.49569e+06	-
Lmjp004941	C16H12O6	[M+H]+	3,5,4'-Trihydroxy-7-methoxyflavone (Rhamnocitrin)*	Flavonoids	Flavonols	569-92-6	67073	62041.6	50848.1	125115	136737	103138	68592.3	70116	82070.6	101955	98727	86342.3	97347.4	86955.3	86611.4	-
Lmzp002365	C22H24O11	[M+H]+	Hesperetin-7-O-glucoside	Flavonoids	Flavanones	31712-49-9	989459	886005	2.5403e+06	377540	259607	230719	7.8638e+06	6.91385e+06	9.678e+06	2.09338e+06	2.93748e+06	2.22688e+06	2.60128e+06	2.2881e+06	2.55947e+06	ko00941
MWSHY0140	C16H12O4	[M+H]+	3-Hydroxy-3'-methoxyflavone	Flavonoids	Flavones	76666-32-5	5675.13	7911.05	8114.64	107762	104207	90483.2	25818.8	25879.2	40705.8	72756.1	70858.7	48849.7	41902.2	45569.4	39747.7	-
mws0051	C16H12O5	[M+H]+	Acacetin	Flavonoids	Flavones	480-44-4	50572.3	27834.5	45067.1	44423.7	47322.2	56283.9	57749.2	93060.5	76613.4	63538.4	88272.3	50529.7	62899.6	58169.4	66995.3	ko00944
Lmfn004093	C21H24O10	[M-H]-	Phloretin-4'-O-glucoside (Trilobatin)	Flavonoids	Chalcones	4192-90-9	312230	266928	286791	1.6015e+06	1.74552e+06	1.63466e+06	727879	728258	709479	1.70239e+06	1.73114e+06	1.68857e+06	1.06656e+06	1.14535e+06	1.22979e+06	-
Hmcp001858	C26H28O14	[M+H]+	Kaempferol-3-O-arabinoside-7-O-rhamnoside	Flavonoids	Flavonols	-	9238.38	21747.8	18656.6	55412.6	82397.7	26331.4	302670	329585	304010	1.22917e+06	1.01569e+06	965080	500093	439311	446945	-
MWSHY0051	C15H10O6	[M+H]+	Kaempferol (3,5,7,4'-Tetrahydroxyflavone)	Flavonoids	Flavonols	520-18-3	9141.93	17914.9	6594.53	45026	40876.5	40745.9	249205	230625	273685	1.45973e+06	1.40285e+06	1.47434e+06	476502	494155	429217	ko00941,ko00944,ko01100,ko01110
MWSHY0100	C20H18O11	[M+H]+	Avicularin(Quercetin-3-O-α-L-arabinofuranoside)*	Flavonoids	Flavonols	572-30-5	95205.1	98128	121445	33468	59634.2	28782.7	879238	715872	964524	819298	584272	595252	476748	550845	519362	-
pmb2979	C25H26O14	[M-H]-	Hesperetin-7-O-(6''-malonyl)glucoside	Flavonoids	Flavanones	-	21951.2	13909.2	31458.4	184944	248001	85030.1	43166.7	37858.8	15925.1	159637	170955	116188	122096	140302	126579	-
pmb3000	C24H24O12	[M-H]-	Chrysoeriol-7-O-(6''-acetyl)glucoside	Flavonoids	Flavones	-	9.59863e+06	9.34438e+06	8.71692e+06	2.3557e+06	2.56325e+06	2.4108e+06	2.88827e+07	2.88177e+07	2.80538e+07	2.42148e+07	2.49499e+07	2.49789e+07	2.35842e+07	2.04439e+07	2.13235e+07	-
Hmcp001769	C26H28O15	[M+H]+	Quercetin-3-O-rhamnosyl(1→2)arabinoside	Flavonoids	Flavonols	-	18460	29599.9	34222.3	142963	147723	140780	469168	485165	470624	991963	962422	1.01898e+06	503288	436059	489790	-
pme1598	C22H24O11	[M-H]-	Hesperetin-5-O-glucoside	Flavonoids	Flavanones	69651-80-5	2.04799e+06	1.98404e+06	1.94735e+06	738162	742278	636804	1.22204e+07	1.16059e+07	1.20539e+07	8.91814e+06	8.77816e+06	8.94185e+06	7.66708e+06	7.29764e+06	8.4479e+06	-
Lmqp002170	C33H40O21	[M+H]+	Kaempferol-3-O-sophorotrioside	Flavonoids	Flavonols	80714-53-0	16395.4	49307	41002.7	55293	47387	74047.5	248140	293112	276631	1.74578e+06	1.5269e+06	1.86889e+06	440490	380694	428397	ko00944,ko01110
Hmln001682	C29H32O18	[M-H]-	Quercetin-3-O-(6''-O-acetyl)glucosyl-(1→3)-Galactoside	Flavonoids	Flavonols	-	2.81109e+06	2.82501e+06	2.71657e+06	930751	981558	978401	1.9006e+07	2.12487e+07	1.86489e+07	2.45034e+07	2.00459e+07	2.3504e+07	1.26278e+07	1.17977e+07	1.37265e+07	-
Lmln001951	C26H28O16	[M-H]-	Quercetin-3-O-(6''-O-arabinosyl)glucoside	Flavonoids	Flavonols	-	49000.5	34678.5	41556.6	10341.5	7328.7	22394.4	469387	480031	448806	463204	458846	407293	258069	294592	297166	-
Cmsp004086	C16H14O6	[M+H]+	Dihydrokaempferide	Flavonoids	Flavanonols	137225-59-3	194938	133836	375560	122693	155394	118857	2.90459e+06	2.80361e+06	2.7239e+06	1.87065e+06	1.95831e+06	2.16794e+06	1.5839e+06	1.81885e+06	1.81483e+06	-
Lmsp004301	C21H22O11	[M+H]+	3',5,5',7-Tetrahydroxyflavanone-7-O-glucoside	Flavonoids	Flavanones	-	1.12826e+06	860855	1.0231e+06	873316	1.03607e+06	961821	981315	2.0546e+06	732121	1.16484e+06	705959	1.11455e+06	1.04444e+06	916308	1.05711e+06	-
Lmgp003803	C29H34O17	[M+H]+	5,7,4'-Trihydroxy-6,8-dimethoxyisoflavone-7-O-galactoside-rhamnose	Flavonoids	Isoflavones	-	1.08676e+06	1.12643e+06	1.04189e+06	1.00796e+06	981780	962581	1.83838e+06	1.54591e+06	1.94075e+06	1.55751e+06	853705	1.51712e+06	1.32413e+06	1.30538e+06	1.50153e+06	-
MWSHY0031	C21H18O11	[M+H]+	Apigenin-7-O-glucuronide	Flavonoids	Flavones	29741-09-1	100543	61751.6	49093.7	53358.9	94788.8	86883.4	61879.5	58633.5	61385.1	155156	151098	154215	85226.1	73008.1	82068.5	-
pmp000839	C25H26O8	[M+H]+	Nigrasin D	Flavonoids	Other Flavonoids	-	566034	487813	594887	815619	776149	592231	733700	713759	704451	1.33042e+06	1.50704e+06	1.37844e+06	902181	1.04933e+06	1.02475e+06	-
pmb2999	C22H22O11	[M-H]-	Chrysoeriol-5-O-glucoside	Flavonoids	Flavones	-	3.68367e+06	3.37014e+06	3.60856e+06	818909	895822	904809	2.47778e+07	2.20826e+07	2.46751e+07	1.38353e+07	1.30517e+07	1.40153e+07	1.47228e+07	1.30764e+07	1.26997e+07	-
pmp000812	C20H20O6	[M+H]+	Leachianone G	Flavonoids	Flavanones	152464-78-3	16754.7	20855.6	18252.3	107804	83598.6	112816	31157.5	34161.8	40547	197092	219522	220455	97666	105994	90322.6	-
Lmsp002982	C33H40O21	[M+H]+	Quercetin-3-O-sophoroside-7-O-rhamnoside	Flavonoids	Flavonols	-	1.59509e+06	1.34591e+06	2.11429e+06	88289.4	80134.8	216432	1.24057e+07	3.21264e+06	5.34497e+06	803706	1.22605e+06	635318	1.51881e+06	1.54006e+06	1.32753e+06	-
Lmsn002815	C27H30O15	[M-H]-	Kaempferol-3-O-rutinoside(Nicotiflorin)	Flavonoids	Flavonols	17650-84-9	1.18966e+07	1.14977e+07	1.15543e+07	258147	246463	238548	1.47711e+07	1.53684e+07	1.33658e+07	1.60767e+06	1.66572e+06	1.69329e+06	9.23346e+06	7.95946e+06	9.11056e+06	ko00944,ko01110
Lmtp002474	C26H28O14	[M+H]+	Apigenin-6-C-(2''-glucosyl)arabinoside	Flavonoids	Flavones	-	10412.1	20697.1	11337.6	58869.2	35015.6	30501	12959.4	7657.25	20650.2	33224.4	8005.82	22997.8	15015.3	17626.1	15881.8	-
Lmdp003509	C20H18O11	[M+H]+	Quercetin-3-O-xyloside (Reynoutrin)*	Flavonoids	Flavonols	549-32-6	107132	119173	111697	94077.2	41693.6	58841.2	593279	749099	1.00733e+06	849207	600519	474795	574656	494658	506344	-
mws0072	C21H20O10	[M+H]+	Apigenin-5-O-glucoside	Flavonoids	Flavones	28757-27-9	104861	55870.7	76302.1	611670	821289	750668	250150	268929	249919	1.28391e+06	1.50143e+06	1.25492e+06	570947	485141	512845	-
MWSHY0098	C15H14O7	[M+H]+	Epigallocatechin	Flavonoids	Flavanols	970-74-1	166784	189231	168056	135408	112081	114083	162817	156905	128927	145075	117048	125790	189324	170196	160358	ko00941,ko01110
HJAP057	C17H14O6	[M+H]+	Dihydroxy-dimethoxyflavone	Flavonoids	Flavones	-	15287.9	13183.7	20170.4	53426.8	64535.4	45213.5	26645.2	29959.4	44409.4	28985.5	31068.6	22405.8	30796.5	31948.5	27059.1	-
MWS20151	C15H10O5	[M+H]+	Apigenin; 4',5,7-Trihydroxyflavone	Flavonoids	Flavones	520-36-5	14042.8	13111.7	22792	110617	124106	119778	45370.5	21370.4	30622.4	72940.2	55304.3	76247.3	63314.8	63187	54330	ko00941,ko00943,ko00944,ko01100,ko01110
Lmtn002997	C22H22O13	[M-H]-	Mearnsetin-3-O-glucoside	Flavonoids	Flavones	-	26933.3	62729.9	63342.6	707532	693080	735641	97494.8	122075	45210.5	479810	451902	496734	345903	409969	372954	-
Hmcp001658	C31H34O20	[M+H]+	Isorhamnetin-3-O-(6''-malonyl)glucoside-7-O-glucoside	Flavonoids	Flavonols	-	148426	166329	218607	111869	68206.4	58762	488196	455560	378532	297498	194830	218358	212440	231817	253177	-
Lmsp004166	C27H30O16	[M+H]+	Quercetin-3-O-glucoside-7-O-rhamnoside*	Flavonoids	Flavonols	-	1.96231e+07	2.58177e+07	2.53297e+07	2.70107e+06	2.98075e+06	2.90337e+06	108817713	8.05506e+07	116902982	2.17913e+07	1.63097e+07	2.12076e+07	4.46966e+07	5.22954e+07	5.2436e+07	-
Xmyp004678	C32H38O19	[M+H]+	Kaempferol-3-O-(2-O-Xylosyl-6-O-Rhamnosyl)Glucoside	Flavonoids	Flavonols	-	9	9	9	7864.22	20929.3	10005	18080.1	52757.6	52530	50998	67707.8	91389.6	41004.3	34581.9	39922.1	-
Lmgp004959	C29H34O16	[M+H]+	Tricin-7-O-neohesperidoside	Flavonoids	Flavones	53766-40-8	590915	587431	527470	48514.3	62982.6	91987.7	820395	813678	823380	31966	89708.7	71799.4	402082	378779	452039	-
mws1066	C27H32O14	[M-H]-	Naringenin-7-O-Rutinoside(Narirutin)*	Flavonoids	Flavanones	14259-46-2	90397.5	115830	115132	72756.4	57660.5	51497.4	21694.6	21437.1	31261.5	33023.5	34631.1	47245.8	42697.4	46667.1	51264.9	-
Xmyp005599	C27H30O16	[M+H]+	Kaempferol-3-O-galactoside-4'-O-glucoside	Flavonoids	Flavonols	-	32341.4	30944.2	9	51194.5	172784	18415.4	252851	218360	156669	236383	249532	442428	151948	171505	182635	-
MWSHY0009	C16H12O6	[M+H]+	Diosmetin (5,7,3'-Trihydroxy-4'-methoxyflavone)*	Flavonoids	Flavones	520-34-3	53440.4	66911.1	59989.9	105296	123363	129785	67464.5	71445.6	90164.8	102920	102314	96745.3	78887.6	93843.3	92256.7	-
Zmdp008437	C21H20O6	[M+H]+	cannflavin B	Flavonoids	Other Flavonoids	-	62081	68593.1	52973.8	48380.7	72914.6	82450.6	45073.1	43182.2	47581.1	16521.9	28594.2	28269.1	49299.9	43879.2	52999.2	-
pmn001644	C23H20O14	[M-H]-	Quercetin-3-O-(2''-O-acetyl)glucuronide	Flavonoids	Flavonols	-	87688.3	102150	101081	85908	74554	71257.5	228977	250240	215361	182431	208382	202577	159874	133370	158712	-
Hmgp002036	C22H22O12	[M+H]+	Nepetin-7-O-glucoside(Nepitrin)	Flavonoids	Flavones	569-90-4	4.61425e+06	4.30935e+06	4.49955e+06	3.06189e+06	3.20163e+06	3.35877e+06	4.72555e+06	6.00854e+06	5.05034e+06	6.53885e+06	6.48697e+06	6.64023e+06	4.59817e+06	4.86527e+06	3.9769e+06	-
mws2118	C21H24O10	[M-H]-	Phloretin-2'-O-glucoside (Phlorizin)	Flavonoids	Chalcones	60-81-1	622060	595939	577007	205222	206158	181369	5.36758e+06	5.77944e+06	5.17645e+06	4.10192e+06	4.01175e+06	4.29716e+06	2.92095e+06	2.41985e+06	2.4772e+06	ko00941,ko01110
pmp000847	C30H36O7	[M+H]+	Sanggenol D	Flavonoids	Other Flavonoids	-	45213.9	45904.1	33530.1	72309.6	104136	111470	45729.3	38609.5	36286.7	114226	107161	110966	62174.3	76856.5	69799.2	-
Zmjp003291	C27H30O15	[M+H]+	Vitexin-2''-O-galactoside	Flavonoids	Flavones	-	103639	143340	155361	331535	326268	321080	564686	395950	369092	364258	351501	279658	236390	293911	273240	-
MWSHY0016	C21H20O11	[M+H]+	Luteolin-6-C-glucoside (Isoorientin)	Flavonoids	Flavones	4261-42-1	113111	66230.9	98935.1	51608.3	185096	61150.5	684019	589309	530114	752410	738133	1.01866e+06	409639	413060	496200	-
Lmfn003760	C21H18O13	[M-H]-	Quercetin-4'-O-glucuronide	Flavonoids	Flavonols	201463-36-7	19335.3	20060.2	8897.93	33482.6	16897.3	17091.9	83412.4	75553.9	92035.9	78088.8	78098	69993.2	46709.5	56939.8	57307.8	-
pmp000585	C24H22O13	[M+H]+	Apigenin-7-O-(6''-malonyl)glucoside	Flavonoids	Flavones	86546-87-4	13695.2	43507	4778.84	180865	169441	128309	86743.6	122188	87948.4	297592	308930	337618	205848	168010	172604	-
mws1397	C22H18O10	[M-H]-	Epicatechin gallate*	Flavonoids	Flavanols	1257-08-5	36525.4	40141	35882.9	253212	304409	262617	31562.6	31564.2	45731.9	20778	45100.9	23752.8	74802.2	61488	61913.7	-
Lmlp005236	C21H22O11	[M+H]+	Dihydrokaempferol-3-O-glucoside	Flavonoids	Flavanonols	1049-08-8	421958	312507	345293	9	9	9	1.61147e+06	1.65547e+06	1.55519e+06	3.24691e+06	3.59631e+06	2.84243e+06	1.99855e+06	1.85597e+06	1.58885e+06	-
pma6640	C22H22O12	[M+H]+	3'-O-Methyltricetin-7-O-glucoside	Flavonoids	Flavones	-	840872	855441	875832	821010	760617	767253	1.01933e+06	1.23958e+06	1.15736e+06	1.71141e+06	1.3093e+06	1.40124e+06	1.22426e+06	1.00295e+06	1.01583e+06	-
Zmhp003716	C27H30O16	[M+H]+	Rhodionidin	Flavonoids	Flavonols	-	1.59425e+06	1.41514e+06	1.81419e+06	147032	144959	77413.6	5.01085e+06	5.31152e+06	3.79845e+06	1.09915e+06	1.06802e+06	972679	1.62791e+06	2.04905e+06	1.82249e+06	-
Lmbp002336	C27H30O16	[M+H]+	Quercetin-3-O-(2''-O-rhamnosyl)galactoside	Flavonoids	Flavonols	-	1.59425e+06	1.41514e+06	1.81419e+06	147032	144959	77413.6	5.01085e+06	5.31152e+06	3.79845e+06	1.09915e+06	1.06802e+06	972679	1.62791e+06	2.04905e+06	1.82249e+06	-
Smgp004575	C21H20O12	[M+H]+	Quercetin-5-O-β-D-glucoside*	Flavonoids	Flavonols	-	1.30628e+06	5.82472e+06	1.5963e+06	1.38476e+06	1.04485e+06	880393	4.86049e+07	1.83257e+07	2.74946e+07	1.035e+07	2.16335e+07	2.52147e+07	1.36725e+07	1.08936e+07	1.29276e+07	-
HJN055	C21H24O10	[M-H]-	Dihydrocharcone-4'-O-glucoside	Flavonoids	Chalcones	-	849929	838590	844216	399134	443645	406025	6.51403e+06	7.05055e+06	8.28811e+06	5.41281e+06	5.28555e+06	6.07299e+06	4.1233e+06	3.50987e+06	3.29104e+06	-
pmp001311	C27H30O17	[M+H]+	6-Hydroxykaempferol-7,6-O-Diglucoside	Flavonoids	Flavonols	-	325200	356174	515168	143433	88493	94896.8	2.58135e+06	2.08336e+06	2.37917e+06	3.84661e+06	2.09853e+06	1.46804e+06	1.12029e+06	1.33985e+06	1.08002e+06	-
mws0744	C15H12O8	[M-H]-	Dihydromyricetin (Ampelopsin)	Flavonoids	Flavanonols	27200-12-0	42427.7	50202.4	36678.7	252501	243687	222827	53646.3	76712.4	54800.1	283458	316506	276994	102481	123152	131237	ko00941,ko01110
MWSslk146	C27H30O15	[M+H]+	4'-O-Glucosylvitexin	Flavonoids	Flavones	38950-94-6	49534.9	84014.7	66871.2	178953	84638.5	69688.8	309241	203391	338148	352136	367612	295222	226260	256167	199100	-
MWSHY0010	C33H42O19	[M+H]+	Troxerutin	Flavonoids	Flavones	7085-55-4	9	9	9	15868.8	15724.1	7462.16	374027	306961	330173	233889	215817	272851	90068.3	115550	99042.7	-
Zmhp001956	C33H40O22	[M+H]+	6-Hydroxykaempferol-3,6,7-O-triglucoside*	Flavonoids	Flavonols	-	20748.7	8838.19	10112.8	7331.53	1770.08	17038.3	47936.5	66170.7	93969.9	363837	216921	198380	88391.5	68432.7	75812.3	-
Lmnp102682	C27H30O15	[M+H]+	Hispidulin-8-C-(2''-O-xylosyl)glucoside	Flavonoids	Flavones	-	95859.2	89686	48438.9	106856	113745	148095	62169.5	51983.7	92477.5	148864	145461	121919	110900	111799	138514	-
Lmtp004044	C26H28O16	[M+H]+	Quercetin-3-O-apiosyl(1→2)galactoside*	Flavonoids	Flavonols	-	31938.5	46735	21672.1	22223.7	10610.5	40205.4	396664	247877	253995	104791	145258	79754.3	88546.9	73988.7	69223.1	-
MWSHY0150	C25H26O6	[M+H]+	Kuwanon C	Flavonoids	Other Flavonoids	62949-79-5	1087.01	2013.09	26872.1	347202	434628	417329	21837.8	12061.3	13698.8	8684.88	23456.9	23428.8	80758.9	85267.4	103038	-
Zmcp002666	C27H30O17	[M+H]+	Quercetin-3,7-Di-O-glucoside	Flavonoids	Flavonols	-	284640	364917	473009	62710.9	69523.4	69192.6	1.90254e+06	2.25486e+06	1.29358e+06	1.38365e+06	1.558e+06	2.50193e+06	1.27302e+06	1.24974e+06	990036	-
Lmqp002349	C36H42O24	[M+H]+	Kaempferol-3-O-(6''''-malonyl)sophorotrioside	Flavonoids	Flavonols	-	65884.7	69016.2	46897.5	79310	102023	100944	200800	346063	347993	411083	334213	415247	182481	231485	233987	-
Lmgp003335	C21H20O10	[M+H]+	4',5-Dihydroxyisoflavone-7-O-galactoside	Flavonoids	Isoflavones	-	155096	188673	173012	585637	442375	428355	1.63682e+06	1.68812e+06	1.57944e+06	617090	730795	700229	864474	667101	717663	-
Lmsn004797	C21H24O11	[M-H]-	3-Hydroxyphloretin-4'-O-glucoside	Flavonoids	Chalcones	-	60006.2	21379.2	68354.4	54276.2	95254.1	114910	57389.2	66283	70580	123222	130209	135664	104005	84851.1	80765.9	-
MWSslk244	C19H18O8	[M+H]+	Casticin (5,3'-Dihydroxy-3,6,7,4'-Tetramethoxyflavone)	Flavonoids	Flavones	479-91-4	7050.41	6840.6	5352.66	14539.7	10325.7	14571.1	24959.1	21938.9	25299.5	10911.4	12768.5	7641.85	15976.1	17398.6	13163	-
MWSHY0135	C28H32O16	[M+H]+	Isorhamnetin-3-O-rutinoside (Narcissin)*	Flavonoids	Flavonols	604-80-8	66371.9	122185	81006.1	44608.7	30834.7	16362	93026.6	124296	125667	11898.7	38412.6	19902.5	79006	60360.6	65940.6	-
mws0043	C21H22O8	[M+H]+	Nobiletin (5,6,7,8,3',4'-Hexamethoxyflavone)	Flavonoids	Flavones	478-01-3	68919.5	374790	80480.7	89363.5	427605	42709.5	29303.8	79987.2	1.63287e+06	44545	31745	35838.1	117677	108170	88879.1	-
Lmyp005841	C21H20O9	[M+H]+	Chrysin-7-O-glucoside*	Flavonoids	Flavones	31025-53-3	119574	36389.6	33344.3	34768.1	54195.4	52106.8	193115	205376	205424	268174	247023	231717	178372	149120	199512	-
mws0046	C27H32O14	[M-H]-	Naringenin-7-O-Neohesperidoside(Naringin)*	Flavonoids	Flavanones	10236-47-2	157447	181896	167964	84160.8	79278.8	24825.5	39819.7	39359.8	38454.1	22692.8	41472.9	33207.8	42531.1	43836.7	54906.1	ko00941
Lmjp003295	C22H22O12	[M+H]+	6-Methoxykaempferol-3-O-glucoside	Flavonoids	Flavonols	63422-27-5	9	214049	185202	4.71896e+06	5.10729e+06	4.61901e+06	1.03434e+06	1.20417e+06	1.26566e+06	2.70056e+06	3.30999e+06	3.49556e+06	2.31351e+06	2.62716e+06	1.95389e+06	-
MWSHY0067	C27H30O16	[M+H]+	Quercetin-3-O-rutinoside (Rutin)*	Flavonoids	Flavonols	153-18-4	3.79084e+07	3.71151e+07	3.18027e+07	3.82864e+06	3.36404e+06	1.51016e+06	1.32086e+08	1.25963e+08	1.80562e+08	6.49875e+07	2.54001e+07	2.35149e+07	7.54257e+07	5.64552e+07	6.02861e+07	ko00944,ko01100,ko01110
Lmmp002463	C28H32O16	[M+H]+	Sexangularetin-3-O-glucoside-7-O-rhamnoside	Flavonoids	Flavonols	-	168155	60130.7	48303.9	36976.9	20059	17445	103862	140885	56053.8	11124.7	42173.5	32625.9	63007.1	63613.6	82392.2	-
mws1034	C16H14O5	[M+H]+	Isosakuranetin (5,7-Dihydroxy-4'-methoxyflavanone)	Flavonoids	Flavanones	480-43-3	23711.9	37996.1	19356.7	45103.7	49352.5	86181.7	138182	154559	80339.5	110571	154898	80392	63583.2	86193.6	70177.7	ko00941,ko01110
mws0895	C21H20O10	[M-H]-	Genistein-7-O-Glucoside (Genistin)	Flavonoids	Isoflavones	529-59-9	6114.35	10186.9	18999	230364	285815	239169	9	9	9	302847	293600	294961	117111	162183	149357	ko00943
Lmsp003161	C33H40O20	[M+H]+	Kaempferol-3-O-sophoroside-7-O-rhamnoside*	Flavonoids	Flavonols	-	596650	738627	1.04545e+06	70074.6	55339.8	54072	2.13831e+06	2.55242e+06	3.87223e+06	447795	443989	302956	1.65527e+06	1.39165e+06	1.93227e+06	-
Hmcp001629	C30H32O19	[M+H]+	Kaempferol-3-O-(6''-Malonyl)glucoside-7-O-Glucoside	Flavonoids	Flavonols	-	2.73091e+06	3.48726e+06	2.48746e+06	1.07496e+06	1.48587e+06	1.11786e+06	1.30387e+07	1.34475e+07	1.29229e+07	3.22258e+07	3.14107e+07	2.72847e+07	1.73534e+07	1.52527e+07	1.2447e+07	-
Lmtp002942	C25H26O13	[M+H]+	Apigenin-6,8-di-C-arabinoside*	Flavonoids	Flavones	-	320779	245241	257269	199424	227135	221884	423067	206377	227019	262174	257312	484779	499768	425979	357379	-
Lmtp002822	C25H26O13	[M+H]+	Apigenin-6-C-arabinoside-8-C-xyloside*	Flavonoids	Flavones	-	320779	245241	257269	199424	227135	221884	423067	206377	227019	262174	257312	484779	499768	425979	357379	-
pmb0618	C28H34O16	[M+H]+	Hesperetin-8-C-glucoside-3'-O-glucoside	Flavonoids	Flavonols	-	582256	951732	880525	208531	144508	156236	4.52421e+06	4.84548e+06	5.67246e+06	9.016e+06	4.09779e+06	6.00432e+06	3.00627e+06	3.70738e+06	2.68576e+06	-
Zmjp004875	C17H14O8	[M+H]+	5,6,3',4'-Tetrahydroxy-3,7-dimethoxyflavone	Flavonoids	Flavones	-	173477	171039	122900	289341	480001	408249	266681	314860	295811	562886	931068	193705	223883	308229	248371	-
pmb2970	C28H34O16	[M-H]-	Hesperetin-5,7-di-O-glucoside	Flavonoids	Flavanones	-	7018.8	12245.2	15719.7	264091	303914	330029	41662.1	32573.6	40784.9	255761	372503	262095	168297	159995	216072	-
MWSHY0112	C21H22O5	[M+H]+	Xanthohumol	Flavonoids	Chalcones	6754-58-1	99759.8	128927	167646	105458	150552	143980	97133	124883	156615	18767	26557.5	26669.8	132473	104066	96949.8	ko00941
pmp000868	C40H38O9	[M+H]+	Kuwanon R	Flavonoids	Other Flavonoids	89803-85-0	828.022	9	2547.11	36972.7	36819	32055.1	11592.7	9349.86	7166.81	75240	79143.5	78096.3	25078.3	34158.2	34253	-
mws1073	C27H30O15	[M+H]+	Apigenin-6,8-di-C-glucoside (Vicenin-2)	Flavonoids	Flavones	23666-13-9	23274.5	13791.5	14900.2	39441.1	81754.7	28881.8	9007.19	49429.6	33637.6	33654.3	34449.1	46842.8	43490	37341.7	30452	-
Hmcp001628	C29H34O18	[M+H]+	Limocitrin-3,7-di-O-glucoside	Flavonoids	Flavonols	-	40076.4	89067.9	82132.5	134152	107395	135022	64146.8	195519	110054	91879.1	124026	155479	106591	108636	145641	-
Zmsp004363	C23H22O13	[M+H]+	Quercetin-3-O-(6''-O-acetyl)glucoside	Flavonoids	Flavonols	-	98315.4	87296.7	143399	51387.7	49397	63626.5	608162	698612	635390	701549	956197	626560	607115	589257	427191	-
mws1661	C28H32O15	[M+H]+	Diosmetin-7-O-rutinoside (Diosmin)	Flavonoids	Flavones	520-27-4	122946	66943.3	104823	76603.8	334949	55582.7	30256.6	73296.3	50041.4	74947.2	69367	66776.4	153506	131539	105568	-
pmn001641	C22H20O12	[M-H]-	Kaempferide-3-O-glucuronide	Flavonoids	Flavonols	-	16873	10497.1	8051.7	4123.2	6454.14	11362.8	49111.5	69331.6	55122.3	72502.1	81455	78949	27348.2	39454.1	31991.1	-
HJAP127	C33H40O20	[M+H]+	Quercetin-3-O-(2''-O-Rhamnosyl)rutinoside	Flavonoids	Flavonols	55696-57-6	867805	918030	1.3205e+06	249900	501942	215821	4.9068e+06	2.12676e+06	3.10702e+06	2.10981e+06	1.738e+06	2.96618e+06	1.74932e+06	1.6511e+06	2.30763e+06	-
MWSslk185	C20H20O8	[M+H]+	5-Demethylnobiletin	Flavonoids	Flavones	2174-59-6	20661.1	10914.7	19628.3	22092.3	1488.34	32711.3	14431.6	21748.2	8360.9	15467.4	9488.69	11256.6	19109	26561.3	27674.9	-
HJAP023	C33H40O21	[M+H]+	Kaempferol-6,8-di-C-glucoside-7-O-glucoside	Flavonoids	Flavonols	-	394002	398768	540517	257255	233688	212106	1.93245e+06	804812	1.21029e+06	446773	420826	379305	659503	560943	447435	-
pme1611	C21H22O10	[M-H]-	Isohemiphloin	Flavonoids	Flavanones	3682-02-8	46155.4	66993.3	55466.4	9	9	9	185443	215675	181855	33662.6	34583.6	46685.5	72315.7	86071.5	58303.1	-
Zahp003766	C26H28O16	[M+H]+	Quercetin 3-O-glucoside 7-O-xyloside*	Flavonoids	Flavonols	-	33064.4	7213.29	19593.1	23293.2	60807.7	7127.45	116547	69759	51265.2	299488	19748	88122.3	159552	108138	130948	-
Lmcp004369	C17H14O7	[M+H]+	Quercetin-3',4'-dimethyl ether	Flavonoids	Flavonols	3306-29-4	121734	146372	139506	128596	102829	76841	52466.9	56321.7	51270.9	38552.6	53493.1	110708	45334	52502.5	66438.3	-
MWSHY0163	C15H12O6	[M+H]+	Aromadendrin (Dihydrokaempferol)	Flavonoids	Flavanonols	480-20-6	136019	154024	136976	274749	239731	285774	226454	254729	261162	248263	391736	350867	181653	256117	267625	ko00941,ko01100,ko01110
Zmxp002867	C28H32O16	[M+H]+	Chrysoeriol-5,7-di-O-glucoside	Flavonoids	Flavones	-	51631.9	25471.7	8429.67	47871.3	92656.6	40802.2	63444.9	91926.1	55381.3	58090.1	14927.9	69957.7	91588.8	61557.6	74128.2	-
Xmyp005654	C21H20O11	[M+H]+	Kaempferol-4'-O-glucoside	Flavonoids	Flavonols	-	2.14743e+06	4.98415e+06	971472	1.37157e+06	2.7563e+06	1.75031e+06	9.82651e+06	1.64074e+07	1.67459e+07	1.75743e+07	1.73697e+07	1.422e+07	1.04795e+07	9.50874e+06	6.99305e+06	-
pmp000856	C35H30O10	[M+H]+	Guangsangon D	Flavonoids	Flavanones	-	83374.9	139581	64490.9	470133	239994	238865	168801	135731	176049	358063	285581	341634	165928	242506	185279	-
pme0368	C27H30O14	[M+H]+	Apigenin-7-O-rutinoside (Isorhoifolin)	Flavonoids	Flavones	552-57-8	47105.7	56517.2	33845.4	32873	55085.7	20519.4	31837.1	36876.9	45748.9	55734	29941.7	32338.2	47965.3	65262.8	45554.1	-
Lmgp004474	C27H30O14	[M+H]+	Genistein-7-O-galactoside-rhamnose	Flavonoids	Isoflavones	-	66647.2	36418.7	54218.5	67787.7	36079.8	43791.2	14514.8	55808.1	59737.4	70073.3	36806.9	38365.2	44986.6	63766.4	45979.3	-
pmp001312	C33H40O22	[M+H]+	6-Hydroxykaempferol-3,7,6-O-triglycoside*	Flavonoids	Flavonols	-	50477.8	26779.7	21256.1	56855.5	30815.9	32057.5	147974	214670	411771	561228	570126	568159	207927	224134	302672	-
Lmnp002413	C27H30O15	[M+H]+	Luteolin-6-C-glucoside-7-O-rhamnoside	Flavonoids	Flavones	-	116411	74513	145570	20253.7	23480.2	30455.5	178052	185708	113261	198240	280978	349762	218931	144490	205003	-
Lmmp003109	C16H16O6	[M+H]+	3'-O-Methyl-epicatechin	Flavonoids	Flavanols	76549-34-3	9	9	9	51961.5	39864.8	67867.1	658828	700973	1.7759e+06	906972	926930	905961	602969	626500	415208	-
Lmhp003217	C28H32O16	[M+H]+	2'-Hydoxy-5-methoxyGenistein-O-rhamnosyl-glucoside	Flavonoids	Isoflavones	-	84348.5	31799.3	53349.2	61052.6	42183.1	8205.8	80512.7	91428.5	110622	13561.1	55669.2	77568.7	37218.4	27509.9	42426.9	-
Lmmp003817	C24H22O14	[M+H]+	Kaempferol-3-O-(6''-malonyl)glucoside*	Flavonoids	Flavonols	-	7.74594e+06	8.77464e+06	1.12095e+07	2.68806e+06	4.32081e+06	3.32553e+06	3.55614e+07	4.05887e+07	3.61115e+07	3.73002e+07	3.59257e+07	3.89519e+07	2.38438e+07	1.75814e+07	1.61832e+07	-
pma6218	C21H22O9	[M+H]+	O-MethylNaringenin-8-C-arabinoside	Flavonoids	Flavanones	-	30416.7	24603.2	28100.3	146511	284396	192629	31262.4	36124	39189.6	198190	202263	244059	86502	74419	115627	-
MWS20145	C21H22O11	[M+H]+	Eriodictyol-7-O-glucoside	Flavonoids	Flavanones	38965-51-4	1.77775e+06	227320	350696	536847	556458	810922	3.03443e+06	4.32122e+06	3.39143e+06	3.8443e+06	4.11829e+06	4.38546e+06	4.38714e+06	4.29496e+06	2.74264e+06	-
HJAP135	C24H24O12	[M+H]+	Pinocembrin-7-O-(6''-O-malonyl)glucoside	Flavonoids	Flavanones	-	26710.7	27811.8	10520.9	32088.1	33080.7	104898	187200	189581	221631	692604	711665	609990	196520	325601	279301	-
MWSHY0113	C21H20O12	[M+H]+	Quercetin-3-O-galactoside (Hyperin)	Flavonoids	Flavonols	482-36-0	5.88699e+06	2.12314e+06	2.19724e+06	1.51937e+06	981319	1.22811e+06	4.09614e+07	5.27378e+07	14047187	1.7118e+07	1.85349e+07	2.07628e+07	3.36308e+07	2.25836e+07	2.23898e+07	-
Hmpp002612	C27H30O16	[M+H]+	Luteolin-7-O-gentiobioside	Flavonoids	Flavones	-	391377	348908	326899	605537	351806	389192	7.87456e+06	3.50926e+06	4.91926e+06	1.346e+07	7.0897e+06	1.12213e+07	5.65898e+06	3.41955e+06	5.04719e+06	-
pmp001080	C28H32O15	[M+H]+	Diosmetin-7-O-Neohesperidoside (Neodiosmin)	Flavonoids	Flavones	38665-01-9	20952.9	8700.12	12442.3	4424.22	45632.2	8720.65	3172.17	6935.48	8953.22	27765.1	14162.8	11931.6	21781.6	13375.9	16557.7	-
pmp000589	C24H22O15	[M+H]+	Quercetin-7-O-(6''-malonyl)glucoside	Flavonoids	Flavonols	-	8.23979e+06	6.49536e+06	7.32929e+06	2.57605e+06	2.59159e+06	1.84848e+06	2.66953e+07	3.89627e+07	4.44368e+07	3.45757e+07	3.32204e+07	4.01762e+07	1.78735e+07	2.78216e+07	2.90814e+07	-
Lmfp004055	C20H18O11	[M+H]+	Morin-3-O-xyloside	Flavonoids	Flavonols	-	97751.4	114614	113017	60656.2	19177	74873.1	631656	729918	655597	838532	782400	949379	778620	539832	500853	-
MWSHY0008	C21H20O10	[M+H]+	Apigenin-6-C-glucoside (Isovitexin)	Flavonoids	Flavones	38953-85-4	65570.9	29517.4	25668.2	68682.4	60911	115157	19305.1	10005.3	30068.7	117613	106148	106042	98001.3	60739.5	97143.1	ko00944
Lmmp003903	C23H22O12	[M+H]+	Kaempferol-3-O-(2''-O-acetyl)glucoside	Flavonoids	Flavonols	-	403520	448961	365246	77987.9	91310.2	80061.1	1.00258e+06	784612	1.07395e+06	706239	989318	823975	670442	423819	468409	-
Hmcp001329	C32H38O21	[M+H]+	Quercetin-3-O-xylosyl(1→2)glucosyl(1→2)glucoside	Flavonoids	Flavonols	-	15677.1	23484	55604.2	27905.5	9188.12	22618	126297	36835	115413	185940	167552	159505	91199.8	60481.5	103106	-
mws1035	C33H40O19	[M+H]+	Kaempferol-3-O-robinoside-7-O-rhamnoside (Robinin)	Flavonoids	Flavonols	301-19-9	51549.9	43130.6	68835.2	25965.1	28513.1	22149.5	483172	335588	385533	238528	136247	116572	177403	271256	177261	-
pmb0709	C30H32O20	[M+H]+	Quercetin-7-O-(6''-malonyl)glucosyl-5-O-glucoside	Flavonoids	Flavonols	-	421479	427070	277078	108678	174911	163345	2.41554e+06	2.22947e+06	2.07395e+06	1.50606e+06	2.35203e+06	2.32608e+06	1.55371e+06	921720	1.18691e+06	-
mws0045	C21H20O11	[M+H]+	Quercetin-3-O-rhamnoside(Quercitrin)	Flavonoids	Flavonols	522-12-3	43816	59688.5	78928	15168.5	49451.3	26663.3	1.14206e+06	1.26478e+06	703934	109731	229452	186433	237217	328663	407351	ko00944
MWSHY0111	C22H22O10	[M+H]+	Calycosin-7-O-glucoside	Flavonoids	Isoflavones	20633-67-4	417956	442050	570888	9	9	9	530798	311175	474797	110575	136647	680720	396158	363944	230743	-
Lmmp000897	C30H26O14	[M+H]+	Gallocatechin-(4α→8)-gallocatechin	Flavonoids	Flavanols	-	2.01616e+06	2.01729e+06	1.6648e+06	1.11711e+06	2.05097e+06	993744	2.10132e+07	2.13828e+07	1.90718e+07	1.76903e+07	2.32853e+07	2.39072e+07	1.00805e+07	1.73542e+07	1.59867e+07	-
MWSHY0162	C27H30O17	[M+H]+	Quercetin-3-O-sophoroside (Baimaside)	Flavonoids	Flavonols	18609-17-1	544932	149354	334270	531650	511238	249242	1.32345e+07	1.73075e+07	1.02044e+07	8.57026e+06	9.04239e+06	8.99633e+06	7.93358e+06	5.36106e+06	9.40498e+06	ko00944,ko01110
Zmcp003989	C27H30O15	[M+H]+	Kaempferol-3-O-rhamnosyl(1→2)glucoside	Flavonoids	Flavonols	-	758685	612222	810979	184106	355968	407413	5.88465e+06	3.97689e+06	1.0299e+07	1.87359e+06	3.14985e+06	3.01181e+06	1.66394e+06	921762	1.3589e+06	-
mws1361	C21H22O11	[M-H]-	Taxifolin-3-O-rhamnoside (Astilbin)	Flavonoids	Flavanonols	29838-67-3	8189.63	10268.8	4255.52	32138.3	14250.3	29039.8	3397.04	9781.66	4255.5	5548.18	14003.6	6678.12	8274.9	4555.09	6915.93	-
mws4167	C21H18O12	[M+H]+	Luteolin-7-O-glucuronide	Flavonoids	Flavones	29741-10-4	190940	63793.3	132951	122706	98192.9	94704.3	52645	48852.3	62396.6	129997	66369.3	111675	57815.7	44095.1	78382.3	ko00944
pmp001105	C33H40O20	[M+H]+	Kaempferol-3-O-neohesperidoside-7-O-glucoside*	Flavonoids	Flavonols	-	535039	572667	832926	22331.2	33341.1	76487.6	1.83558e+06	2.06611e+06	3.7963e+06	521200	1.34775e+06	499341	971384	1.76772e+06	1.43565e+06	-
pmb0686	C24H24O14	[M+H]+	Eriodictyol-7-O-(6''-malonyl)glucoside	Flavonoids	Flavanones	-	4.8428e+06	5.16006e+06	5.14342e+06	2.24609e+06	2.29522e+06	2.85402e+06	2.72637e+07	1.92525e+07	1.94239e+07	2.74471e+07	2.111e+07	1.69696e+07	6.44777e+06	1.03005e+07	1.17316e+07	-
pme2459	C21H20O11	[M+H]+	Luteolin-7-O-glucoside (Cynaroside)	Flavonoids	Flavones	5373-11-5	727980	703238	969559	1.56412e+06	1.21402e+06	758601	5.3835e+06	5.27422e+06	1.11727e+07	1.22526e+07	7.8973e+06	1.17094e+07	9.79732e+06	6.46897e+06	5.83322e+06	ko00944
Hmpp003270	C21H20O11	[M+H]+	Luteolin-4'-O-glucoside*	Flavonoids	Flavones	6920-38-3	1.88021e+06	3.16616e+06	1.34271e+06	1.71155e+06	2.52006e+06	1.21006e+06	8.33233e+06	1.37055e+07	13321226	2.28699e+07	2.06699e+07	1.57104e+07	6.03105e+06	9.27229e+06	1.10706e+07	-
Lmdp004892	C24H22O14	[M+H]+	Kaempferol-3-O-(6''-malonyl)galactoside*	Flavonoids	Flavonols	-	8.63725e+06	7.68331e+06	9.71633e+06	4.04169e+06	3.06053e+06	3.36975e+06	3.73232e+07	3.42965e+07	2.74669e+07	3.18208e+07	3.26582e+07	2.74723e+07	2.45968e+07	1.4293e+07	1.62461e+07	-
pmn001642	C23H20O13	[M-H]-	Kaempferol-3-O-(2''-O-acetyl)glucuronide	Flavonoids	Flavonols	-	61236.4	46333.6	52738.6	54423.3	66694.8	113382	101525	141026	86878.2	71117.9	131095	104976	192891	126351	111871	-
Hmcp001589	C34H42O21	[M+H]+	Isorhamnetin-3-O-rutinoside-4'-O-glucoside	Flavonoids	Flavonols	111393-97-6	10264.6	6842.18	8082.77	6117.1	6460.87	3466.88	10783.6	24175.2	39892.8	8283.67	11879.8	808.601	10735.3	8687.41	5698.26	-
Lmmp003091	C27H30O16	[M+H]+	Quercetin-3-O-(4''-O-glucosyl)rhamnoside	Flavonoids	Flavonols	59262-54-3	1.76689e+06	3.33809e+06	1.10507e+06	330922	58309.9	70886.5	8.36084e+06	4.70311e+06	1.31113e+07	860631	1.29598e+06	1.44777e+06	2.67837e+06	1.84887e+06	3.48525e+06	-
MWSHY0064	C28H32O16	[M+H]+	Isorhamnetin-3-O-neohesperidoside*	Flavonoids	Flavonols	55033-90-4	71583.3	164516	58873.7	36486.9	22038.8	21936.1	179274	84010.8	163235	47166.2	60143.1	29269	58491.1	95423.8	55620.5	-
Lmwp003888	C33H40O21	[M+H]+	Kaempferol-3-O-sophoroside-7-O-glucoside	Flavonoids	Flavonols	-	9	9	9	529.476	25278	11316.9	7332.51	3820.76	23975.5	28168.1	61055.9	51573.2	22066.8	42298.9	31192.9	-
MWSHY0092	C27H32O15	[M+H]+	Eriodictyol-7-O-Rutinoside (Eriocitrin)	Flavonoids	Flavanones	13463-28-0	9	9	9	53076.1	14636.3	9	48298	40469.9	47718.3	415256	175787	116143	64159.1	42854.2	83933	-
pme0321	C21H20O10	[M-H]-	Kaempferol-7-O-rhamnoside*	Flavonoids	Flavonols	20196-89-8	32242.1	24516.8	30842.3	17031	17941.3	9804.93	272774	268662	274801	46165.8	53890.4	72059.2	70896.8	124293	76680.9	-
pmp000596	C27H30O17	[M+H]+	Quercetin-3-O-(2''-O-galactosyl)glucoside	Flavonoids	Flavonols	56782-99-1	9	9	9	9	9	9	741456	391353	585321	194394	105457	263052	173705	340981	315910	-
Lmsp003881	C33H40O19	[M+H]+	Kaempferol-3-O-rutinoside-7-O-rhamnoside	Flavonoids	Flavonols	-	496750	435051	638257	138687	243962	178236	5.12376e+06	2.62795e+06	2.37847e+06	1633376	1.51821e+06	1.32105e+06	1.024e+06	1.80536e+06	1.10546e+06	-
Hmcp001598	C27H30O16	[M+H]+	Isorhamnetin-3-O-(2''-O-xylosyl)glucoside	Flavonoids	Flavonols	-	6696.67	3619.36	14225.2	21987.1	11504	15807.3	13579.7	19576.1	7207.16	28278.2	20672.4	20522.4	7632.48	11968.4	15276.6	-
Hmlp003068	C27H30O17	[M+H]+	Meratin	Flavonoids	Flavones	27215-04-9	1.10217e+06	2.34514e+06	947202	363537	249516	481142	8.03169e+06	8.45464e+06	1.1792e+07	5.87731e+06	6.87128e+06	6.32623e+06	6.4396e+06	3.6982e+06	3.83507e+06	-
Lmjp002596	C26H28O16	[M+H]+	Quercetin-3-O-sambubioside*	Flavonoids	Flavonols	83048-35-5	47692.7	50015	16981.9	20715.6	8091.21	23200.6	580408	245297	548927	84603.1	51888.3	85788.6	61152	123968	104511	ko00944
HJAP148	C26H28O15	[M+H]+	Kaempferol-3-O-sambubioside	Flavonoids	Flavonols	27661-51-4	102378	90522.5	69978.5	28864.9	15670.3	56908.8	113892	75936.8	97886.4	148264	151514	151566	110297	53447.8	98697.5	-
Zmhp003784	C27H30O17	[M+H]+	Rhodioflavonoside	Flavonoids	Flavonols	-	726296	1.92946e+06	754531	1.04425e+06	627041	970878	5.3582e+06	5.51843e+06	6.90706e+06	7.00599e+06	1.27242e+07	1.44757e+07	3.6606e+06	4.79924e+06	2.3294e+06	-
pmb0645	C28H34O16	[M+H]+	Hesperetin-6-C-glucoside-7-O-glucoside	Flavonoids	Flavonols	-	9	9	9	181518	9	90987.2	1.59103e+06	1.9135e+06	4.8824e+06	1.6928e+06	1.48771e+06	2.18816e+06	1.19059e+06	1.11303e+06	2.01714e+06	-
MWSHY0199	C28H24O16	[M+H]+	Quercetin-3-O-(6''-O-galloyl)galactoside	Flavonoids	Flavonols	53171-28-1	59362.3	21262.1	15000.1	38885.6	31672.5	29525.1	78722.3	54778	46617.2	222403	217107	275794	114958	152804	73339.3	-
Lmjp002461	C27H30O16	[M+H]+	Quercetin-3-O-neohesperidoside*	Flavonoids	Flavonols	117611-67-3	2.33399e+07	2.39733e+07	2.21546e+07	2.05649e+06	1.93853e+06	1.58434e+06	7.57863e+07	1.23451e+08	9.11654e+07	2.58014e+07	1.75076e+07	1.64667e+07	3.71439e+07	7.38692e+07	4.73863e+07	-
MWS20147	C21H20O11	[M+H]+	Luteolin-3'-O-glucoside*	Flavonoids	Flavones	-	2.32453e+06	1.56139e+06	3.08097e+06	1.42796e+06	2.16439e+06	1.43171e+06	1.15706e+07	1.38925e+07	1.07965e+07	1.34857e+07	1.35407e+07	1.10829e+07	9.56918e+06	7.79738e+06	1.52874e+07	-
Hmjp003008	C27H28O16	[M+H]+	Luteolin-7-O-glucuronide-5-O-rhamnoside	Flavonoids	Flavones	-	3762.85	790.688	5639.7	9111.32	76492.7	46766.2	20639.5	5281.22	12114.5	27725.5	79482	36011.7	13087.8	11678.8	22141.7	-
Lmmp002995	C30H32O20	[M+H]+	Quercetin-7-O-(2''-malonyl)glucosyl-5-O-glucoside	Flavonoids	Flavonols	-	425855	793068	746796	152521	171154	136835	1.5496e+06	2.78708e+06	2.5589e+06	2.51563e+06	3.37281e+06	3.71756e+06	1.33643e+06	865801	1.86433e+06	-
Hmcp001829	C27H30O15	[M+H]+	Quercetin-3,7-Di-O-rhamnoside	Flavonoids	Flavonols	28638-13-3	8551.77	25302.4	4483.64	19521.4	23547	13479.4	510440	382432	408325	11649.8	53520.2	23823	61136.3	82947.6	127888	-
Lmyp004081	C27H30O14	[M+H]+	Isovitexin-2''-O-rhamnoside	Flavonoids	Flavones	-	226235	54769.7	211409	636146	506688	605778	330556	61992.3	667913	501373	593051	470442	227704	524735	427792	-
pmb0628	C27H32O16	[M+H]+	Eriodictyol-8-C-glucoside-4'-O-glucoside	Flavonoids	Flavanones	-	197943	130345	150413	93360.9	278265	106432	1.41822e+06	1.66715e+06	1.19836e+06	1.36148e+06	1.53347e+06	1.41585e+06	1.10998e+06	1.76751e+06	817020	-
MWSHY0116	C28H34O15	[M+H]+	Hesperetin-7-O-rutinoside (Hesperidin)	Flavonoids	Flavanones	520-26-3	39716.9	131314	89264.6	46945.1	63761.8	5344.4	1.86489e+06	114322	391403	164161	132224	109014	113526	137180	234134	-
Lssp210056	C21H20O12	[M+H]+	Quercetin3-O-galactoside	Flavonoids	Other Flavonoids	-	2.62075e+06	2.13898e+06	3.19033e+06	1.05492e+06	866189	2.00858e+06	1.56117e+07	1.62843e+07	1.26082e+07	1.49097e+07	1.74152e+07	4.3191e+07	3.01911e+07	1.62628e+07	1.55712e+07	-
pmp000859	C40H38O10	[M+H]+	Guangsangon H1	Flavonoids	Flavanonols	-	43349.8	13626.9	18685.5	52228.3	57932.2	138144	32911.9	78560.6	57204	30480.9	76461.1	20708.1	37618.1	17942.9	42669.5	-
Lmjp003206	C32H38O21	[M+H]+	Quercetin-3-O-Sambubioside-5-O-Glucoside	Flavonoids	Flavonols	-	39150.8	7571.11	26130.7	43530	33255	18916.1	127219	85734	177940	186584	126879	115404	169566	124904	71764.6	-
Hmdp001794	C35H28O20	[M+H]+	Quercetin-3-O-(2'',3''-O-digalloyl)-glucoside	Flavonoids	Flavonols	-	5251.48	10565	7696.65	15153.1	2746.21	17267.9	6682.88	19247.4	4647	28494.1	39307.2	32236.1	12815	11829.6	23665.1	-
Lmdp004160	C36H36O20	[M+H]+	Quercetin-3-O-(2'''-O-caffeoyl)sophoroside	Flavonoids	Flavonols	-	12121	6687.08	8220.14	8438.89	25965.9	641.993	23544.3	23130.3	27292.4	9423.81	15321.2	29596.1	24140.9	17595.5	9859.69	-
Lmpp003268	C33H40O20	[M+H]+	Kaempferol-3-O-rutinoside-7-O-glucoside	Flavonoids	Flavonols	34336-18-0	232506	167883	149896	24860.1	27309.2	6154.38	749853	3.42918e+06	1.13058e+06	136132	177783	344528	461490	179704	401183	-
Lmgp004539	C29H34O17	[M+H]+	5,7,4'-Trihydroxy-6,8-dimethoxyisoflavone-7-O-galactoside-glucoside	Flavonoids	Isoflavones	-	96033.4	125509	57806	21819.2	39562	64315.5	97148	113169	95842.7	16989.8	25297.5	42330.9	19774.6	46843.8	50639.6	-
Lmnp102580	C26H28O14	[M+H]+	Apigenin-6-C-(2''-xylosyl)glucoside	Flavonoids	Flavones	-	36284	12643.8	39204.9	49563.5	143112	29126.5	27664.5	8089.16	9	27420.8	26235.8	15118.4	38404.2	53907.7	21078.6	-
pmb3006	C21H20O10	[M-H]-	Apigenin-7-O-glucoside(Cosmosiin)	Flavonoids	Flavones	578-74-5	30168.1	11251.7	35772.9	9	9	9	63913.7	52002.3	58596.7	108619	103799	53070.9	86240.9	79387.7	32994.9	ko00944
MWSslk254	C27H30O15	[M+H]+	Kaempferol-3-O-glucorhamnoside	Flavonoids	Flavonols	40437-72-7	736371	1.05449e+06	795223	6970.93	11507.9	16009.6	1.88783e+06	1.35336e+06	1.70185e+06	119958	153185	166451	754114	734143	1.50498e+06	-
Hmqp002870	C32H38O20	[M+H]+	Luteolin-7-O-Sophoroside-5-O-arabinoside	Flavonoids	Flavones	-	34665.2	14732.1	24677.1	8943.49	14485.2	11229.1	189096	289464	226888	77308	96884.2	78836	151264	242920	97932.8	-
Lmmp003306	C25H26O15	[M+H]+	Quercetin-3-O-xylosyl(1→2)arabinoside	Flavonoids	Flavonols	-	9	9	9	24561.8	33252.5	7791.67	49403.8	21841.2	7529.82	124276	67181.8	66619	60991.5	62856.4	23732.3	-
Zmdp003457	C27H30O17	[M+H]+	Myricetin-3-O-galactoside-3'-O-rhamnoside	Flavonoids	Flavonols	-	5081.22	13327.3	7344.78	9	9	9	35493.6	53812.1	54247.4	64281.8	13184.6	17687.3	40307.1	15767.4	25629.9	-
Hmcp004055	C33H40O22	[M+H]+	Quercetin-5,7,4'-tri-O-glucoside	Flavonoids	Flavonols	-	3054.66	5779.12	10424.3	26686	14952.9	5540.01	39377.9	47323.7	70372.5	70935.1	78852	68078.7	35294.6	18531.8	50129.4	-
pmp001309	C21H20O12	[M+H]+	6-Hydroxykaempferol-7-O-glucoside	Flavonoids	Flavonols	-	2.28221e+06	1.84226e+06	1.1714e+06	1.40038e+06	1.04931e+06	2.18142e+06	1.02417e+07	3.19072e+07	2.0174e+07	1.2011e+07	1.4786e+07	1.46501e+07	1.84987e+07	1.5019e+07	3.44369e+07	-
pma2088	C27H30O17	[M+H]+	Quercetin-3,4'-O-di-glucoside	Flavonoids	Flavonols	29125-80-2	20012.4	22822.6	17703.8	81335.8	93005.5	72383.8	9	9	9	46418.2	99319.9	150203	57664.8	41105	100100	-
Lmjp003360	C35H40O24	[M+H]+	Quercetin-3-O-(2''-O-malonyl)sophoroside-7-O-arabinoside	Flavonoids	Flavonols	-	9	9	9	6144.52	3867.22	9	9	6497.27	8325.55	5214.35	12216.4	15201.3	4276.1	10477.3	5949.84	-
Zmcp003530	C37H38O21	[M+H]+	quercetin-3-hydroxyferuloyldiglucoside	Flavonoids	Flavonols	-	9	9	9	28462.1	26758.1	23825.2	28415.8	42497.3	162740	75385.3	133387	47190.9	70007.4	61172.9	137713	-
Hmmp002324	C41H54O25	[M+H]+	Tricin-4'-O-rutinoside-7-O-rutinoside	Flavonoids	Flavones	-	21155.6	23295.4	13940.5	36955	144262	40361.7	51200.4	82714.9	59476	9	9	9	72629.2	67243	25200.5	-
MWSHY0094	C22H18O11	[M+H]+	Gallocatechin gallate	Flavonoids	Flavanols	4233-96-9	15583.2	13895.3	16615.9	33671.9	8871.63	13310.4	15066.8	4189.85	19649.4	9	9	9	8877.07	18286.1	25869.6	-
Lmjp002867	C27H30O15	[M+H]+	Kaempferol-3-O-neohesperidoside*	Flavonoids	Flavonols	32602-81-6	1.31898e+07	2.64989e+07	1.31784e+07	353895	410421	354720	3.33413e+07	8.97947e+07	3.68614e+07	7.98783e+06	5100363	1.1097e+07	2.18356e+07	6.35938e+07	4.34176e+07	-
Hmjp003123	C21H18O13	[M+H]+	Quercetin-5-O-glucuronide	Flavonoids	Flavonols	-	90419.1	80737.4	90864.7	9	9	9	108275	118432	115209	9	9	9	49367.2	129654	151802	-
HJAP018	C23H22O14	[M+H]+	Myricetin-3-O-(6''-acetyl)glucoside	Flavonoids	Flavonols	-	16872.3	9	7143.24	15587.2	40238.6	27039.5	18526.9	17946.9	8544.76	61383.8	60530.2	83281.3	18009.9	47088.4	25638.4	-
Lmbp002255	C16H18O10	[M+H]+	Fraxetin-8-O-glucoside (Fraxin)	Lignans and Coumarins	Coumarins	524-30-1	45203.3	59820.9	90490.9	848321	843526	740271	136411	79518.8	115771	766553	488567	789342	377079	381190	378465	-
Hmln001931	C32H42O16	[M-H]-	Matairesinol-4,4'-di-O-glucoside	Lignans and Coumarins	Lignans	-	2227.5	7328.76	2075.95	77602.8	52365.6	66943.1	13972.5	11776.9	16174.6	25984.8	22025.4	19865.9	30310.6	30588	29910.2	-
mws0987	C10H8O2	[M+H]+	6-MethylCoumarin	Lignans and Coumarins	Coumarins	92-48-8	183924	192001	190449	293298	294810	292187	197038	200294	214878	284882	294712	262021	250806	242250	250227	-
HX1341	C9H6O3	[M+H]+	7-hydroxy-2H-1-benzopyran-2-one	Lignans and Coumarins	Coumarins	-	3.96406e+06	3.81247e+06	3.93874e+06	1.84358e+06	1.85609e+06	1.90493e+06	5.64955e+06	5604804	5.5216e+06	2.3723e+06	2.43938e+06	2.42404e+06	3.45624e+06	3.44805e+06	3.58623e+06	-
mws4108	C21H20O5	[M+H]+	1-Methoxyphaseollin	Lignans and Coumarins	Coumarins	157226-48-7	1.34654e+06	1.51793e+06	1.466e+06	827930	748445	823027	1.41052e+06	1.34477e+06	1.52348e+06	200984	277700	217672	858812	835145	874298	-
Qmzp101838	C10H8O4	[M+H]+	Scopoletin (7-Hydroxy-6-methoxycoumarin)	Lignans and Coumarins	Coumarins	92-61-5	8.14309e+06	7.44849e+06	9.34206e+06	4.47604e+06	4.42797e+06	3.64936e+06	4.65883e+06	4.53163e+06	4.54627e+06	3.31763e+06	3.37534e+06	3.22711e+06	4.77739e+06	4.55497e+06	4.69136e+06	ko00999,ko01110
Lmmn002260	C27H36O12	[M-H]-	5'-Methoxyisolariciresinol-9'-O-glucoside	Lignans and Coumarins	Lignans	-	1.28413e+07	1.26635e+07	1.39634e+07	2.46357e+06	2.56182e+06	2.64378e+06	2.28965e+06	2.38254e+06	2.33444e+06	1.02074e+06	1.06517e+06	1.06775e+06	2.94114e+06	3.07205e+06	3.09961e+06	-
HX1362	C9H6O4	[M+H]+	aesculetine	Lignans and Coumarins	Coumarins	-	1.79967e+07	1.88514e+07	17382115	1.10741e+07	1.30833e+07	1.22675e+07	2.1646e+07	1.65065e+07	2.12197e+07	1.63024e+07	1.55695e+07	1.66957e+07	2.0777e+07	2.00059e+07	2.11946e+07	-
Lmbp102601	C9H6O3	[M+H]+	7-Hydroxycoumarin;Umbelliferone	Lignans and Coumarins	Coumarins	93-35-6	9.86242e+06	1.00904e+07	10142504	2.79148e+07	2.69086e+07	2.79388e+07	1.67262e+07	1.62995e+07	1.6462e+07	2.27536e+07	2.24945e+07	2.21803e+07	1.78221e+07	1.81253e+07	1.88979e+07	ko00999,ko01110
HJN083	C26H34O11	[M-H]-	Lariciresinol-4'-O-glucoside	Lignans and Coumarins	Lignans	143663-00-7	45271.2	66447	85814.7	987241	1.05593e+06	1.03856e+06	154132	175384	164296	959042	1.02187e+06	897014	515583	548437	535703	-
MWSHY0172	C11H10O3	[M+H]+	7-Methoxy-4-Methylcoumarin	Lignans and Coumarins	Coumarins	2555-28-4	44117	87370.1	29757.8	547574	390664	350871	223791	206985	200965	428411	425855	463530	271389	287768	286569	-
Qmzp101823	C20H18O6	[M+H]+	Hinokinin	Lignans and Coumarins	Lignans	26543-89-5	1.17453e+06	1.24976e+06	1.08505e+06	1.29551e+06	1.23129e+06	1.38249e+06	747342	777581	811210	134675	149474	123464	796651	759402	815435	-
Zmpn002553	C15H16O9	[M-H]-	Cichoriin*	Lignans and Coumarins	Coumarins	531-58-8	3.33048e+06	3.19298e+06	3.1472e+06	1.79742e+07	1.87437e+07	1.7476e+07	7.22585e+06	7.2029e+06	7.65449e+06	2.32089e+07	2.46077e+07	2.56274e+07	1.25502e+07	1.32116e+07	1.34903e+07	-
HX1365	C9H6O2	[M+H]+	Coumarin	Lignans and Coumarins	Coumarins	91-64-5	3.43083e+07	3.36811e+07	3.5268e+07	6.29958e+06	6.86618e+06	6.77544e+06	3.49753e+07	3.34515e+07	3.44601e+07	9.83167e+06	9.3835e+06	9.79042e+06	1.62304e+07	1.74994e+07	1.69675e+07	ko00999,ko01110
Jmzn006005	C10H10O3	[M-H]-	3,4-Methylenedioxy cinnamyl alcohol	Lignans and Coumarins	Lignans	58095-76-4	123385	118606	120754	56729.8	56077.9	55292.2	256505	273945	266136	116693	114382	111574	131840	130651	122708	-
mws1015	C15H16O9	[M-H]-	Esculin (6,7-Dihydroxycoumarin-6-O-glucoside)*	Lignans and Coumarins	Coumarins	531-75-9	3.41377e+06	3.27883e+06	3.2841e+06	1.98401e+07	1.98241e+07	1.92317e+07	7.79872e+06	7.52389e+06	8.15996e+06	2.54221e+07	2.66399e+07	2.61552e+07	1.36566e+07	1.43922e+07	1.48077e+07	-
mad1424	C17H14O13	[M+H]+	Ditartaroyl-hydroxycoumarin	Lignans and Coumarins	Coumarins	-	586695	572722	596151	876754	1.02285e+06	677447	647466	723209	662720	1.10639e+06	1.00276e+06	1.02192e+06	871708	927871	946851	-
mws1013	C9H6O4	[M-H]-	Esculetin (6,7-Dihydroxycoumarin)	Lignans and Coumarins	Coumarins	305-01-1	4.28459e+06	2.92517e+06	3.33499e+06	2.34358e+06	1.85341e+06	2.46483e+06	2.86775e+06	3.09842e+06	3.44764e+06	1.37891e+06	1.66943e+06	1.43521e+06	3.09733e+06	2.98251e+06	3.24996e+06	ko00999,ko01110
MWSslk135	C10H8O4	[M+H]+	7,8-Dihydroxy-4-methylcoumarin	Lignans and Coumarins	Coumarins	2107-77-9	107967	116394	145954	1.14025e+06	671853	1.00876e+06	163261	209952	180446	897029	1.04732e+06	943361	564907	585275	618493	-
HX1245	C20H24O4	[M+H]+	Macelignan	Lignans and Coumarins	Lignans	-	130946	141328	149506	121361	179417	124830	134721	123151	152559	146236	67841.6	37036.3	137094	149687	149378	-
pmn001378	C26H32O11	[M-H]-	Pinoresinol-4-O-glucoside	Lignans and Coumarins	Lignans	41607-20-9	259281	244903	250246	519754	465513	425057	356753	379673	332177	307838	344658	347568	252734	234261	230605	-
pmn001643	C26H34O10	[M-H]-	Isolariciresinol-9'-O-rhamnoside (Aviculin)	Lignans and Coumarins	Lignans	156765-33-2	17136.8	16309.3	15667.9	15797.6	23740.9	10783.9	78827.5	82059.8	31044.2	88339.7	86057.4	86613.3	64961.5	58745.2	62002.4	-
Zmcn003729	C26H32O12	[M-H]-	1-Hydroxypinoresinol-4'-O-Glucoside	Lignans and Coumarins	Lignans	-	10999.1	47836.9	36639.7	406965	401562	395366	162435	154888	125258	253689	276019	212000	219366	198989	203284	-
Lhjp120729	C14H18O5	[M+H]+	1',2'-epoxy-4-isobutyryl coniferol(iso-02)	Lignans and Coumarins	Coumarins	-	455704	475293	478529	689159	746072	712828	1.36004e+06	1.39247e+06	1.2651e+06	339768	378829	360833	682669	722076	758829	-
HX1352	C10H8O3	[M+H]+	7-methoxycoumarin(ISO1)	Lignans and Coumarins	Coumarins	-	1.51261e+07	1.43986e+07	1.48063e+07	3.26899e+06	2.55907e+06	2.72439e+06	1.2256e+07	1.2285e+07	1.42072e+07	3.46327e+06	3.6649e+06	3.3386e+06	6.27891e+06	6.33671e+06	6.92245e+06	-
Lhyp111010	C15H8O7	[M+H]+	Demethylwedelolactone	Lignans and Coumarins	Coumarins	6468-55-9	2.31122e+07	2.16847e+07	2.24945e+07	4.51206e+06	4.80187e+06	4.60716e+06	3.9111e+07	3.73847e+07	3.56069e+07	3.14029e+07	3.06079e+07	3.29817e+07	3.53963e+07	3.45145e+07	3.17162e+07	-
mws1014	C10H8O5	[M+H]+	Fraxetin (7,8-Dihydroxy-6-methoxycoumarin)	Lignans and Coumarins	Coumarins	574-84-5	285072	288046	343101	2.82398e+06	1.81986e+06	1.74063e+06	344403	338659	396407	1.34759e+06	2.49249e+06	1.48303e+06	999692	1.04429e+06	1.12694e+06	ko00999,ko01110
pmn001375	C26H32O12	[M-H]-	1-Hydroxypinoresinol-1-O-Glucoside	Lignans and Coumarins	Lignans	81495-71-8	243127	202994	290553	87729.2	82201.8	76484.7	112520	127826	147439	76344.4	79554.6	60529.9	104221	93309.4	104736	-
Lmmn002274	C26H34O11	[M-H]-	Isolariciresinol-9'-O-glucoside	Lignans and Coumarins	Lignans	63358-12-3	68827.9	77686.2	52905.2	117705	283738	153899	158521	63298.9	149071	142615	158698	139048	159037	142022	142907	-
Lmyn003971	C26H34O11	[M-H]-	Dihydrodehydrodiconiferyl alcohol-4-O-glucoside	Lignans and Coumarins	Lignans	-	68827.9	77686.2	52905.2	117705	283738	153899	158521	63298.9	149071	142615	158698	139048	159037	142022	142907	-
Zmhn001446	C28H36O13	[M-H]-	Syringaresinol-4'-O-glucoside	Lignans and Coumarins	Lignans	7374-79-0	642046	597857	653546	2.04025e+06	2.00843e+06	1.41528e+06	580108	863629	1.03464e+06	1.16528e+06	978987	950737	965901	1.01557e+06	890389	-
Lmjp003090	C17H20O10	[M+H]+	Isofraxidin-7-O-glucoside	Lignans and Coumarins	Coumarins	483-91-0	328420	308028	337707	650615	435432	548042	364891	291417	328846	462184	205463	221443	444478	391853	402955	-
Rfmb26201	C30H38O14	[M-H]-	Syringaresinol-4'-O-(6''-acetyl)glucoside	Lignans and Coumarins	Lignans	-	105742	30968.1	54081.1	2.60242e+06	4.31416e+06	5.41463e+06	110052	324273	176179	2.40992e+06	947627	2.34549e+06	1.18053e+06	1.35829e+06	1.28373e+06	-
MWSmce195	C20H22O4	[M+H]+	Dehydrodiisoeugenol	Lignans and Coumarins	Lignans	2680-81-1	14778.2	21900.8	17845	9	800.214	1976.7	9451.45	8733.89	12724	1448.93	2917.83	2105.01	9426.29	9582.2	10703.5	-
Hmln002355	C27H34O12	[M-H]-	5'-Methoxymatairesinoside	Lignans and Coumarins	Lignans	1691201-82-7	10707.2	13059.1	10186.8	46849	202472	102304	52343.3	58587.4	57564.9	92451.3	110710	76962.7	62320.4	61191.8	54235.9	-
MWSmce139	C15H8O5	[M+H]+	Coumestrol	Lignans and Coumarins	Coumarins	479-13-0	51972.9	27637.5	61920.9	114802	16992.3	47096.9	84133.8	98528.7	87264.6	115318	146556	178449	115384	115703	100972	ko00943,ko01110
mws1639	C11H10O5	[M+H]+	Isofraxidin	Lignans and Coumarins	Coumarins	486-21-5	4840.2	10879.3	12743.2	92248.1	68393	122566	26983.7	12260	9768.57	15676.7	51926.2	72262.3	49116.3	57202	51566.1	-
Lmbn001162	C15H16O9	[M-H]-	Esculetin-7-O-glucoside*	Lignans and Coumarins	Coumarins	-	3.04191e+06	3.05255e+06	2.91556e+06	1.84194e+07	1.90053e+07	1.70512e+07	6.95167e+06	7.22027e+06	7.3436e+06	2.33084e+07	2.47025e+07	2.39433e+07	1.17273e+07	1.19792e+07	1.36703e+07	-
Lmbn001181	C22H28O15	[M-H]-	Fraxetin-7,8-di-O-glucoside	Lignans and Coumarins	Coumarins	-	454002	549718	483555	3.82158e+06	3.97358e+06	4.15347e+06	1.89049e+06	1.8119e+06	1.41326e+06	4.84559e+06	5.04922e+06	4.87547e+06	2.53004e+06	2.63715e+06	2.20467e+06	-
Lmjp101205	C16H18O4	[M+H]+	8-Isopentenyllimettin	Lignans and Coumarins	Coumarins	-	172258	128158	148564	145499	137398	144392	199714	157166	149066	111834	137681	139771	134438	160355	158669	-
Lmdn004267	C20H22O6	[M-H]-	Epipinoresinol	Lignans and Coumarins	Lignans	24404-50-0	382739	362220	394422	109891	120653	120210	268665	250578	282128	188266	147544	231631	210581	236816	256012	-
Lbhp011917	C21H26O14	[M+H]+	Esculin glucoside	Lignans and Coumarins	Coumarins	-	14036.6	27679.9	22055.9	273059	245267	273087	69456.8	82577	73597.6	152437	143043	175204	133922	132167	157571	-
Cmsp003083	C26H32O11	[M+H]+	Dehydrodiconiferyl alcohol-4-O-glucoside	Lignans and Coumarins	Lignans	107870-88-2	242609	159941	184363	1.5449e+06	1.11187e+06	992946	437539	542442	348959	373720	595995	316836	610920	488130	558908	-
Lbhp011919	C18H18O12	[M+H]+	Esculin 6'-Malonate	Lignans and Coumarins	Coumarins	-	95561	63749.1	77033.5	2.97294e+06	3.03326e+06	3.21323e+06	832060	1.15421e+06	1.01903e+06	4.34871e+06	5.21081e+06	4.54158e+06	2.84011e+06	2.41917e+06	2.24909e+06	-
MWSmce024	C16H18O9	[M+H]+	Scopoletin-7-O-glucoside (Scopolin)	Lignans and Coumarins	Coumarins	531-44-2	1.14074e+06	1.35203e+06	1.3059e+06	469063	521072	366515	980820	943601	1.11351e+06	379499	285125	242801	852327	726817	933669	ko00999,ko01110
Qmzp101807	C20H22O5	[M+H]+	Avicennol	Lignans and Coumarins	Coumarins	56110-68-0	123355	70542.9	67411.9	72064.9	76863.7	79613.4	80914.1	68618.4	81413	69433.3	66299.4	90026.2	92991.6	85271.2	71669.2	-
Zmln002252	C10H8O6	[M-H]-	Sideretin (5,7,8-Trihydroxy-6-methoxycoumarin)	Lignans and Coumarins	Coumarins	-	17236.3	29970.2	26359.8	357583	377586	353410	41445	45293.6	57048.2	344253	347387	343710	142892	170895	194254	ko00999,ko01110
HX1364	C16H18O9	[M+H]+	isoscopoletin-glucoside	Lignans and Coumarins	Coumarins	-	7.91243e+06	1.44542e+07	8.16677e+06	5.5992e+06	4.06057e+06	5.03906e+06	1.76632e+07	1.45988e+07	1.6719e+07	1.02492e+07	9.44932e+06	6.45951e+06	1.5208e+07	1.28547e+07	1.11079e+07	-
MWSmce159	C10H8O4	[M+H]+	6,7-Dihydroxy-4-methylcoumarin	Lignans and Coumarins	Coumarins	529-84-0	73551.5	78843.9	400267	1.67786e+06	1.4288e+06	1.89645e+06	396722	326180	303285	1.83185e+06	1.835e+06	1.81532e+06	973507	747606	1.09028e+06	-
HX1363	C10H8O4	[M+H]+	isoscopoletin	Lignans and Coumarins	Coumarins	-	9	9	9	2.47559e+06	2.04886e+06	2.63841e+06	908101	594661	690466	3.39956e+06	3.69236e+06	3.50108e+06	2.11071e+06	2.14301e+06	1.48257e+06	-
mws4173	C11H10O4	[M+H]+	5,7-Dimethoxycoumarin (Limettin)(Citropten)	Lignans and Coumarins	Coumarins	487-06-9	51474.8	23987.3	41507.1	66664.2	95517.4	105284	42300.1	33453.3	34178.1	58893	53238.7	68068	77829.5	51099.2	66315.6	-
mws1074	C9H6O4	[M-H]-	Daphnetin	Lignans and Coumarins	Coumarins	486-35-1	40814.2	22556.9	21229	68138.2	162530	167248	322979	610164	155196	790274	620945	746647	270645	316495	201139	-
Rfmb25702	C28H34O12	[M-H]-	Pinoresinol-4-O-(6''-acetyl)glucoside	Lignans and Coumarins	Lignans	-	225839	170308	79758.6	143371	73317.4	149050	82451.3	117012	83102.2	39550	114709	58619.6	87259.6	153665	122587	-
Wmqn000814	C16H16O10	[M-H]-	6,7-Dihydroxycoumarin-7-O-(6'-acetyl)glucoside	Lignans and Coumarins	Coumarins	-	9	9	9	562209	244978	506924	375766	389401	309646	777284	556758	259159	569193	362019	354123	-
Lmjp002764	C11H10O5	[M+H]+	Umckalin (7-hydroxy-5,6-dimethoxycoumarin)	Lignans and Coumarins	Coumarins	43053-62-9	12326.1	9361.28	8404.34	86974.2	58310.1	76035.9	5751.5	2218.09	5134.93	63340.6	18312.5	13049.8	61012.9	33735.2	56466.9	-
Zmcp102703	C26H32O11	[M+H]+	saikolignanoside D	Lignans and Coumarins	Lignans	-	128688	119786	269264	1.36673e+06	1.01077e+06	850719	311907	580781	350767	276289	558761	563770	580201	372288	707452	-
Lmbp002962	C10H8O5	[M+H]+	Isofraxetin	Lignans and Coumarins	Coumarins	50656-75-2	17820.1	42850.7	30464.7	167993	196859	92232.2	157418	105909	80201.6	78779	51631	40072.3	111549	198454	122861	-
HX1355	C40H40O12	[M+H]+	Boehmenan	Lignans and Coumarins	Lignans	-	509057	564578	421183	231390	166841	241173	343926	316420	360867	186222	147320	186264	221718	532684	437317	-
Lhqp101805	C15H16O8	[M+H]+	Skimmin (7-Hydroxycoumarin-7-O-glucoside)	Lignans and Coumarins	Coumarins	93-39-0	1.14563e+06	1.0902e+06	2.04802e+06	1.0151e+06	1.11924e+06	940603	668462	1.08249e+06	2.96031e+06	1.86387e+06	1.6914e+06	1.91029e+06	669508	822004	1.44741e+06	-
pmn001370	C32H42O16	[M-H]-	Pinoresinol-4,4'-O-di-O-glucoside	Lignans and Coumarins	Lignans	63902-38-5	45563.4	31725.6	41456.5	142108	106845	76333.2	40037.8	63662.4	37571.3	95907.5	71685.1	115112	54193.7	81512.5	128124	-
Hmhp004269	C20H24O9	[M+H]+	Nodakenin	Lignans and Coumarins	Coumarins	495-31-8	37896.7	50768	55520.5	290873	350293	193677	74863.8	45937.5	28253.4	126585	89464.6	115184	118493	130014	47875.8	-
Lmbp003208	C17H20O10	[M+H]+	Fraxidin-8-O-glucoside	Lignans and Coumarins	Coumarins	-	157268	218330	169601	286099	262630	236259	69517.2	78005.3	109872	186752	111295	119404	236668	99388.1	306969	-
mws0359	C15H30O2	[M-H]-	Pentadecanoic Acid	Lipids	Free fatty acids	1002-84-2	558762	520054	499804	720282	755830	715019	558132	563534	527298	824516	836174	841680	635182	640821	636926	-
pmn001691	C18H32O5	[M-H]-	9,12,13-Trihydroxy-10,15-octadecadienoic acid	Lipids	Free fatty acids	-	104964	86356.3	94482.8	186946	215869	182501	298313	241197	216894	207612	208995	225181	227004	229029	229606	-
Lmhp009190	C33H58O14	[M+H]+	2-Linoleoylglycerol-1,3-di-O-glucoside*	Lipids	Glycerol ester	-	32006.8	41947.8	35199.9	33194	47693.8	41761.5	47442.2	25356.5	35533.6	4710.7	10181.6	10286.5	24831	24556.8	24582.3	-
Lmhp009384	C33H58O14	[M+H]+	1-Linoleoylglycerol-2,3-di-O-glucoside*	Lipids	Glycerol ester	-	32006.8	41947.8	35199.9	33194	47693.8	41761.5	47442.2	25356.5	35533.6	4710.7	10181.6	10286.5	24831	24556.8	24582.3	-
Zmyn005252	C17H34O3	[M-H]-	3-Hydroxy-palmitic acid methyl ester	Lipids	Free fatty acids	51883-36-4	38764	48705.9	34357.6	51875.5	68420	68620	39819.6	42880.1	51208.6	40091.6	37303.5	35985.6	46986.6	47476.1	47631.8	-
Lmbn005487	C18H34O4	[M-H]-	12,13-DHOME; (9Z)-12,13-Dihydroxyoctadec-9-enoic acid	Lipids	Free fatty acids	263399-35-5	110258	114337	107558	141307	154351	162206	136549	150488	143572	188510	181434	182543	158488	157251	159853	ko00591
pmb0865	C26H48NO7P	[M+H]+	LysoPC 18:3(2n isomer)*	Lipids	LPC	-	4.89371e+06	4.75807e+06	5.06438e+06	9.70614e+06	9.27779e+06	8.60045e+06	6.35958e+06	6.66958e+06	6.15778e+06	1.21368e+07	1.21177e+07	1.25997e+07	8.47073e+06	8.65767e+06	8.58236e+06	-
mws1489	C18H36O2	[M-H]-	Stearic Acid	Lipids	Free fatty acids	57-11-4	1.32923e+08	1.05023e+08	9.56091e+07	8.3341e+07	1.16127e+08	118319561	1.2665e+08	1.05177e+08	1.02898e+08	8.05589e+07	60389181	6.70943e+07	3.13231e+07	3.1635e+07	3.20225e+07	ko00061,ko01040,ko01100
pmn001686	C16H32O4	[M-H]-	10,16-Dihydroxypalmitic acid	Lipids	Free fatty acids	3233-90-7	140996	127040	133228	15444.3	16558.4	19789.5	96804.3	99860.1	100945	16361.5	10440	16109	65660.5	64454.7	64336.7	ko00073
Lmhp008718	C25H48NO7P	[M+H]+	LysoPC 17:2	Lipids	LPC	-	1.47922e+07	1.41217e+07	1.36537e+07	2.06347e+07	2.00662e+07	2.14417e+07	1.65311e+07	1.68585e+07	1.84855e+07	4.72501e+07	4.57839e+07	4.42303e+07	2.78249e+07	2.78292e+07	2.72051e+07	-
MWS5231	C13H24O4	[M-H]-	Tridecanedioic acid	Lipids	Free fatty acids	505-52-2	123169	122439	116790	115354	120222	120327	123478	127222	118163	114831	125764	122221	120135	123463	122057	-
pmp001251	C26H50NO7P	[M+H]+	LysoPC 18:2(2n isomer)	Lipids	LPC	-	1.33541e+07	1.2523e+07	1.34359e+07	7.24442e+06	7.00569e+06	6.98961e+06	1.47672e+07	1.48717e+07	1.50344e+07	1.25401e+07	1.22302e+07	1.26753e+07	1.318e+07	1.30599e+07	1.27946e+07	-
MWS2430	C15H30O2	[M-H]-	13-methylmyristic acid	Lipids	Free fatty acids	2485-71-4	537533	515597	478881	675869	674242	707722	542287	525688	498695	787790	776525	741916	640379	642183	624535	-
Lmhp010515	C25H52NO7P	[M+H]+	LysoPC 17:0(2n isomer)*	Lipids	LPC	-	392578	309700	376236	729288	718788	669566	503479	537705	498393	1.16915e+06	1.08467e+06	1.17297e+06	788173	763726	766981	-
Zmyn004943	C17H28O2	[M-H]-	Norlinolenic acid	Lipids	Free fatty acids	-	73889.7	71922.4	66084.3	145808	147407	146055	89388.2	84881.6	81567.9	125609	134819	123563	123048	126766	122582	ko00592
pmb0855	C24H50NO7P	[M+H]+	LysoPC 16:0	Lipids	LPC	17364-16-8	1.27851e+07	1.27959e+07	1.30886e+07	8.44225e+06	8.42484e+06	8.4272e+06	1.54507e+07	1.58829e+07	1.56025e+07	8.069e+06	8.09595e+06	8.2656e+06	1.13291e+07	1.12027e+07	1.16148e+07	-
Lmbn004685	C18H32O4	[M-H]-	5S,8R-DiHODE; (5S,8R,9Z,12Z)-5,8-Dihydroxyoctadeca-9,12-dienoate	Lipids	Free fatty acids	-	13543.9	15834.6	11772.9	206227	204238	198704	107150	91771.8	90818.9	297815	302229	287662	165605	163161	159480	ko00591
pmn001689	C18H32O4	[M-H]-	9-Hydroxy-12-oxo-15(Z)-octadecenoic acid	Lipids	Free fatty acids	-	14478.5	16763.9	16500.1	205828	209277	198258	96005	93510.6	92834.3	289686	311018	283324	169195	167540	162989	ko00592,ko01110
Zmpn003368	C18H30O3	[M-H]-	13S-Hydroxy-9Z,11E,15Z-octadecatrienoic acid	Lipids	Free fatty acids	87984-82-5	2.24567e+06	1.6242e+06	1.64954e+06	1.81985e+06	2.33399e+06	1.42123e+06	3.88848e+06	2.4926e+06	2.07515e+06	1.38926e+06	1.51547e+06	1.62271e+06	2.09249e+06	2.08979e+06	2.16279e+06	ko00592
pmb2799	C18H32O3	[M-H]-	12,13-Epoxy-9-Octadecenoic Acid	Lipids	Free fatty acids	6799-85-5	110630	104396	107728	28029.1	40516.8	23135.8	76314.8	94183.9	71536.4	44669.3	45450.5	22387.8	49498.3	50372	51497.8	ko00591,ko01100
MWS80007	C18H32O4	[M-H]-	13-Hydroperoxy-9Z,11E-octadecadienoic acid	Lipids	Free fatty acids	23017-93-8	155036	158563	153289	157807	158718	159330	150729	152012	150634	77712.7	74255	80960	137664	142500	142544	-
Wafn011571	C18H32O3	[M-H]-	alpha-Hydroxylinoleic acid*	Lipids	Free fatty acids	57818-44-7	1.94887e+06	1.71788e+06	1.62206e+06	358129	366810	343127	1.35495e+06	1.09398e+06	995726	290637	309890	300888	880163	880677	913937	-
Lmbn005287	C18H32O4	[M-H]-	7S,8S-DiHODE; (9Z,12Z)-(7S,8S)-Dihydroxyoctadeca-9,12-dienoic acid	Lipids	Free fatty acids	143288-65-7	153483	148032	145941	162700	160858	150008	145245	157088	153678	83123.7	78908.4	84846.4	135377	140645	135235	ko00591
MWS1900	C11H20O4	[M-H]-	Undecanedioic acid	Lipids	Free fatty acids	1852-04-6	158320	166241	164418	126919	139101	135315	161857	172974	163693	138187	138139	129790	146908	150975	153686	-
Lmhp008688	C25H42NO7P	[M+H]+	LysoPE 20:5	Lipids	LPE	-	478521	483836	444903	1.05688e+06	1.0316e+06	1.01374e+06	579687	591450	586110	1.56597e+06	1.63694e+06	1.45198e+06	965830	925315	932737	-
Lmhp009129	C23H48NO7P	[M+H]+	LysoPC 15:0(2n isomer)*	Lipids	LPC	-	1.38266e+06	1.17212e+06	1.26718e+06	766438	805525	884704	1.51244e+06	1.62174e+06	1.51857e+06	1.18693e+06	1.05636e+06	1.21013e+06	1.28689e+06	1.30551e+06	1.34704e+06	-
MWS80006	C18H32O4	[M-H]-	9-Hydroperoxy-9Z,11E-Octadecadienoic Acid	Lipids	Free fatty acids	-	110228	109778	91722.8	105917	100239	101647	101470	108740	105465	65365.5	53641.5	63479.7	95009.5	99252.6	98650.7	-
pmp001264	C16H35NO2	[M+H]+	Hexadecylsphingosine	Lipids	Sphingolipids	-	9.04812e+06	1.04055e+07	8.57362e+06	7.97807e+06	9.15019e+06	1.08332e+07	1.01315e+07	1.15256e+07	9.30957e+06	1.1198e+07	1.16091e+07	4.4706e+06	1.25818e+07	1.22558e+07	1.19942e+07	-
Wacn005438	C21H38O8	[M+CH3COOH-H]-	Hydroxypentadecenoic acid glucoside	Lipids	Free fatty acids	-	240778	226418	180083	425537	434067	426472	327862	349600	351420	585820	559223	545913	389209	398397	379497	-
Lmhp010514	C25H48NO7P	[M+H]+	LysoPE 20:2(2n isomer)*	Lipids	LPE	-	9.6042e+06	6.43761e+06	8.04007e+06	571023	650500	494674	8.22968e+06	5.71524e+06	5.48083e+06	724383	457496	839765	3.95906e+06	4.13216e+06	3.95924e+06	-
pmb2640	C12H24O2	[M-H]-	Dodecanoic acid (Lauric acid)	Lipids	Free fatty acids	143-07-7	138694	117046	131166	117332	132305	126482	132917	120031	120971	96083.5	94060.1	104517	110310	115977	114408	ko00061,ko01100,ko01110
Lmhp008833	C24H48NO7P	[M+H]+	LysoPC 16:1(2n isomer)*	Lipids	LPC	-	2.31544e+07	2.10998e+07	2.20393e+07	1.19839e+07	1.26905e+07	1.21883e+07	1.98388e+07	2.2138e+07	1.99489e+07	3.23726e+07	3.26241e+07	3.16064e+07	2.49895e+07	2.37408e+07	2.45617e+07	-
MWSslk133	C14H26O4	[M-H]-	1,14-Tetradecanedioic Acid	Lipids	Free fatty acids	821-38-5	84918	88455.1	83206.9	84447.6	89684.8	83684	84081.3	90968.8	96051.5	92773.5	86812	84978.7	80397.6	83794.8	84652.6	-
mws1488	C16H32O2	[M-H]-	Palmitic acid	Lipids	Free fatty acids	57-10-3	201922	200699	187344	238745	235702	253848	209191	219205	221251	213574	221538	223673	219587	224343	231776	ko00061,ko00062,ko00071,ko00073,ko01040,ko01100,ko01212
Zmyn005384	C18H36O3	[M-H]-	2R-Hydroxyoctadecanoic Acid*	Lipids	Free fatty acids	26633-48-7	130120	153566	111661	150765	155197	185993	106505	129183	132538	64587.1	65452.5	68754.9	133817	138272	141387	-
pmd0160	C21H44NO7P	[M+H]+	LysoPE 16:0(2n isomer)*	Lipids	LPE	-	8.43047e+06	8.06632e+06	1.10352e+07	3.63013e+06	5.55417e+06	3.82296e+06	7.75915e+06	9.32408e+06	1.15353e+07	2.23893e+06	2.7016e+06	2.80868e+06	5.59684e+06	5.8788e+06	5.61267e+06	-
Lmhp009349	C25H44NO7P	[M+H]+	LysoPE 20:4(2n isomer)*	Lipids	LPE	-	1.35112e+06	1.32869e+06	1.51435e+06	840865	804715	782326	1.65789e+06	1.65188e+06	1.57498e+06	1.24494e+06	1.22174e+06	1.3191e+06	1.34774e+06	1.42602e+06	1.38832e+06	-
pmb0881	C23H44NO7P	[M+H]+	LysoPE 18:2*	Lipids	LPE	-	2.47602e+07	2.1849e+07	1.90775e+07	1.05707e+07	1.2071e+07	9.11271e+06	2.93519e+07	1.76546e+07	2.48634e+07	1.88228e+07	1.76154e+07	1.67673e+07	1.94533e+07	1.85665e+07	1.84973e+07	-
Lmbn005369	C18H32O3	[M-H]-	13(S)-HODE;13(S)-Hydroxyoctadeca-9Z,11E-dienoic acid*	Lipids	Free fatty acids	10219-69-9	2.00513e+06	1.66954e+06	1.6589e+06	355222	381464	341433	1.28293e+06	1.14039e+06	988230	274964	301987	321685	854481	854438	897360	ko00591
pmn001694	C18H34O5	[M-H]-	9,10,13-Trihydroxy-11-Octadecenoic Acid	Lipids	Free fatty acids	29907-57-1	326905	281119	310133	173692	194846	165195	334814	311562	225708	233401	246208	248844	319322	302310	315610	ko00591
pmb0889	C18H30O2	[M+H]+	Punicic acid (9Z,11E,13Z-octadecatrienoic acid)	Lipids	Free fatty acids	544-72-9	2.91181e+06	2.63223e+06	2.60992e+06	828475	940658	760584	1.82362e+06	1.38681e+06	1.33555e+06	798669	815187	1.05029e+06	1.63416e+06	1.55506e+06	1.55213e+06	-
Lmxn015337	C17H34O2	[M-H]-	Methyl palmitate	Lipids	Free fatty acids	112-39-0	15288.4	14956.1	13977.8	22618.8	20089.2	20674.7	16693.8	15833.1	15505.6	19358.7	20029.2	20906.9	18823.1	17924.2	17800.5	-
Lmyn012331	C18H34O2	[M-H]-	Petroselinic acid*	Lipids	Free fatty acids	593-39-5	5.85454e+07	5.85999e+07	5.83593e+07	5.33412e+07	5.25211e+07	5.58333e+07	6.52932e+07	6.64685e+07	6.98497e+07	6.81562e+07	6.63804e+07	6.94291e+07	6.23798e+07	6.11852e+07	6.49672e+07	-
pmp001273	C26H50NO7P	[M+H]+	LysoPC 18:2	Lipids	LPC	-	5.46529e+06	5.08252e+06	5.42149e+06	1.25878e+06	1.21904e+06	1.36148e+06	7.1824e+06	7.71574e+06	8.06322e+06	4.90169e+06	7.47392e+06	4.88388e+06	5.50153e+06	5.16661e+06	5.34988e+06	-
Lmhp011562	C21H36O4	[M+H]+	1-α-Linolenoyl-glycerol*	Lipids	Glycerol ester	-	2.77394e+07	2.85237e+07	2.65986e+07	1.38474e+07	1.29513e+07	1.27234e+07	2.73494e+07	2.56987e+07	2.69415e+07	9.61272e+06	9.91427e+06	9.94504e+06	2.04224e+07	1.98222e+07	1.91781e+07	-
Lmbn005662	C18H32O3	[M-H]-	9(10)-EpOME;(9R,10S)-(12Z)-9,10-Epoxyoctadecenoic acid	Lipids	Free fatty acids	16833-56-0	169669	126586	158928	48284.6	47280.7	46549	100656	77873.3	90043.4	38636.6	38990.7	42075.1	78947.1	75111.6	79678.6	ko00591,ko01100
pmb2791	C18H30O4	[M-H]-	9-Hydroperoxy-10E,12,15Z-octadecatrienoic acid	Lipids	Free fatty acids	111004-08-1	278984	236271	261794	150608	177103	157138	402967	319357	301880	168731	176438	177612	261232	276878	263574	ko00592,ko01110
Lmhp007840	C27H52NO7P	[M+H]+	LysoPC 19:2*	Lipids	LPC	-	2.30865e+06	2.08971e+06	2.21652e+06	7.38255e+06	7.11985e+06	7.18708e+06	2.11745e+06	1.68617e+06	1.803e+06	7.85201e+06	7.78174e+06	7.74255e+06	4.46267e+06	4.46087e+06	4.22039e+06	-
mws5045	C12H24O3	[M-H]-	12-Hydroxydodecanoic acid	Lipids	Free fatty acids	505-95-3	14836.4	21073.3	17219.4	30485.4	28827.7	29457.8	35426.8	38434.2	34680.5	24271.3	27294	28853.5	27361.2	26133.6	25709.2	-
Lmhp008589	C23H42NO7P	[M+H]+	LysoPE 18:3(2n isomer)*	Lipids	LPE	-	6.49451e+06	8.19934e+06	6.2449e+06	1.37557e+07	1.92315e+07	2.26222e+07	9.97951e+06	1.05435e+07	9.46382e+06	2.13633e+07	2.18429e+07	2.57913e+07	1.29876e+07	1.36878e+07	1.37958e+07	-
pma1303	C24H46NO7P	[M+H]+	LysoPC 16:2*	Lipids	LPC	-	2.38701e+06	2.19933e+06	2.39338e+06	763060	856730	850712	2.02165e+06	1.97676e+06	1.98494e+06	4.25455e+06	4.10557e+06	4.1148e+06	2.50039e+06	2.43711e+06	2.34114e+06	-
MWS2673	C20H34O4	[M+H]+	5,6-DiHETrE[(±)5,6-dihydroxy-8Z,11Z,14Z-eicosatrienoic acid]	Lipids	Free fatty acids	213382-49-1	2.92112e+06	3.57693e+06	3.37677e+06	2.03198e+06	1.75827e+06	1.84848e+06	4.03315e+06	3.59042e+06	3.9707e+06	2.71827e+06	1.68053e+06	2.62483e+06	2.59546e+06	2.56831e+06	2.43287e+06	ko00590,ko01100
mws2623	C18H34O2	[M-H]-	11-Octadecanoic acid(Vaccenic acid)*	Lipids	Free fatty acids	506-17-2	5.70097e+07	5.70665e+07	5.58528e+07	5.42582e+07	5.2003e+07	5.36431e+07	6.81463e+07	6.79613e+07	6.81079e+07	6.76778e+07	67206275	6.63109e+07	6.06407e+07	6.17059e+07	64823113	-
pmd0146	C28H54NO7P	[M+H]+	LysoPC 20:2(2n isomer)*	Lipids	LPC	-	3.46201e+07	3.21038e+07	2.51613e+07	3.19321e+06	3.20277e+06	2.85017e+06	3.50356e+07	3.25421e+07	3.15541e+07	6.48849e+06	5.94383e+06	6.36794e+06	2.11414e+07	2.10965e+07	1.98678e+07	-
mws0396	C18H34O2	[M-H]-	Elaidic Acid	Lipids	Free fatty acids	112-79-8	1.22648e+06	1.27387e+06	1.25271e+06	1.2154e+06	1.19409e+06	1.24768e+06	1.58872e+06	1.51745e+06	1.56148e+06	1.60655e+06	1.47095e+06	1.56979e+06	1.3275e+06	1.31943e+06	1.4049e+06	-
YC512118	C18H35NO	[M+H]+	Oleamide (9-Octadecenamide)	Lipids	Free fatty acids	301-02-0	44236.2	44416.3	39600.3	57449.2	49030	51721	52577.5	45369	43507	89325	56391.2	48029.2	51230	51471.5	48291.2	-
pmb2228	C27H56NO7P	[M+H]+	LysoPC 19:0	Lipids	LPC	108273-88-7	160267	147267	144812	94870.3	121586	138316	468331	329896	310945	280446	293441	314186	283200	288297	304208	-
mws0367	C18H30O2	[M-H]-	α-Linolenic Acid*	Lipids	Free fatty acids	463-40-1	1.89078e+06	1.93122e+06	1.85051e+06	1.803e+06	1.85269e+06	1.79058e+06	1.85646e+06	1.80704e+06	1.86027e+06	1.45858e+06	1.48044e+06	1.44731e+06	1.77408e+06	1.64433e+06	1.71263e+06	ko00592,ko01040,ko01100,ko01110
mws0366	C18H30O2	[M-H]-	γ-Linolenic Acid*	Lipids	Free fatty acids	506-26-3	1.89078e+06	1.93122e+06	1.85051e+06	1.803e+06	1.85269e+06	1.79058e+06	1.85646e+06	1.80704e+06	1.86027e+06	1.45858e+06	1.48044e+06	1.44731e+06	1.77408e+06	1.64433e+06	1.71263e+06	ko00591,ko01040,ko01100
Lmyn007883	C16H32O4	[M-H]-	9,16-Dihydroxypalmitic acid	Lipids	Free fatty acids	38076-49-2	4.50772e+06	4.2882e+06	4.40156e+06	581416	764126	783671	3.03766e+06	3.13537e+06	3.26192e+06	1.06882e+06	1.13858e+06	1.09332e+06	2.18528e+06	2.26683e+06	2.35917e+06	-
MWSmce689	C19H32O2	[M+H]+	Methyl linolenate	Lipids	Free fatty acids	301-00-8	2.28276e+06	2.4666e+06	2.73533e+06	946937	1.03403e+06	937606	2.09559e+06	2.09934e+06	1.93958e+06	980544	1.01777e+06	1.06342e+06	1.74233e+06	1.64858e+06	1.61781e+06	-
pmn001606	C20H38O2	[M-H]-	Eicosenoic acid	Lipids	Free fatty acids	26764-41-0	1.03415e+07	1.81183e+07	1.52607e+07	1.78308e+07	2.89879e+06	3.10892e+06	9.47812e+06	1.55363e+07	1.64027e+07	1.54635e+07	3.88384e+06	3.63726e+06	953155	1.03025e+06	997333	ko01040
pmd0153	C19H39O7P	[M-H]-	LysoPA 16:0	Lipids	Glycerol ester	22002-85-3	1.67931e+06	1.91633e+06	1.76398e+06	1.81483e+06	1.30521e+06	1.20141e+06	1.67707e+06	1.92185e+06	2.11484e+06	713223	1.09626e+06	1.04975e+06	565806	611212	579227	-
Hmqp006235	C26H46NO7P	[M+H]+	LysoPC 18:4	Lipids	LPC	-	1.39364e+06	1.36528e+06	1.33508e+06	2.95285e+06	2.95277e+06	3.06445e+06	2.15748e+06	1.69211e+06	1.69485e+06	6.08159e+06	5.94028e+06	6.65037e+06	3.26922e+06	3.51643e+06	3.49894e+06	-
pmb0854	C26H48NO7P	[M+H]+	LysoPC 18:3*	Lipids	LPC	-	4.30336e+06	4.27164e+06	4.37901e+06	8.46107e+06	8.35953e+06	8.61664e+06	5.78126e+06	5.46406e+06	5.09447e+06	8.85481e+06	9.80054e+06	1.17258e+07	7.84307e+06	7.7525e+06	7.25182e+06	-
pmd0142	C28H58NO7P	[M+H]+	LysoPC 20:0(2n isomer)	Lipids	LPC	-	319216	244040	84781.8	264727	226469	229194	352771	382476	351535	332107	769410	677738	375290	380749	405822	-
mws0126	C26H54NO7P	[M+H]+	LysoPC 18:0	Lipids	LPC	19420-57-6	6.95489e+06	6.79359e+06	7.4717e+06	8.73475e+06	8.36276e+06	8.3471e+06	8.55455e+06	9.36502e+06	9.46382e+06	5.82277e+06	5.64034e+06	5.36596e+06	7.57731e+06	7.9294e+06	8.24813e+06	-
Lmhp009497	C25H44NO7P	[M+H]+	LysoPE 20:4*	Lipids	LPE	-	1.42719e+06	1.47301e+06	1.54624e+06	775173	830501	736946	1.70459e+06	1.57227e+06	1.56345e+06	1.20278e+06	1.19394e+06	1.27144e+06	1.45e+06	1.33685e+06	1.43257e+06	-
pmb2221	C18H39NO3	[M+H]+	4-Hydroxysphinganine	Lipids	Sphingolipids	554-62-1	2.02536e+06	1.86962e+06	1.937e+06	799792	765266	730775	1.64213e+06	1.6066e+06	1.50347e+06	1.06444e+06	1.03096e+06	1.1117e+06	1.52837e+06	1.4108e+06	1.42478e+06	ko00600,ko01100
pmb1562	C21H34O4	[M+H]+	1-Stearidonoyl-Glycerol	Lipids	Glycerol ester	-	174204	96315.6	527091	185775	186715	117334	525359	439113	396430	133362	116039	95719.4	292314	287216	312848	-
MWS4295	C18H36O3	[M-H]-	DL-2-hydroxystearic acid*	Lipids	Free fatty acids	629-22-1	126156	152336	113114	148152	157587	180764	103910	128172	126762	67795	60732.5	63052.7	132221	133380	143572	-
pmb2406	C25H52NO7P	[M+H]+	LysoPC 17:0*	Lipids	LPC	50930-23-9	1.02076e+06	1.04194e+06	1.02723e+06	2.21258e+06	2.09226e+06	2.18478e+06	1.33496e+06	1.24933e+06	1.25633e+06	1.67177e+06	1.83777e+06	1.82703e+06	1.52333e+06	1.63689e+06	1.66342e+06	-
MWSslk132	C16H30O4	[M-H]-	Hexadecanedioic acid	Lipids	Free fatty acids	505-54-4	241550	238891	238817	348032	354399	347053	234074	226010	218406	363811	362763	367861	271802	289001	298096	ko00073,ko01100
Zmyn004676	C18H30O3	[M-H]-	17-Hydroxylinolenic acid	Lipids	Free fatty acids	-	554924	491853	517208	100830	111273	94704.3	378585	327416	301407	96384.1	101853	104321	256306	281273	266459	ko00592
pmd0132	C24H50NO7P	[M+H]+	LysoPC 16:0(2n isomer)	Lipids	LPC	-	2.87019e+07	2.63193e+07	2.79169e+07	1.71949e+07	1.60517e+07	1.556e+07	4.8718e+07	4.94347e+07	4.41977e+07	2.72174e+07	2.65901e+07	2.64644e+07	3.03415e+07	3.3354e+07	32156622	-
MWS0952	C18H40NO5P	[M-H]-	Dihydrosphingosine-1-Phosphate	Lipids	Sphingolipids	19794-97-9	25994.3	27527.2	27117	2667.25	11094.6	5212.9	47649.8	54009.1	53922.5	7699.18	1319.6	5414.05	19548	21523.9	20534.4	ko00600,ko01100
Lmyn011997	C22H42O2	[M-H]-	Erucic acid	Lipids	Free fatty acids	112-86-7	2.83609e+06	3.64672e+06	3.16091e+06	3.30444e+06	4.20874e+06	3.06364e+06	2.86955e+06	3.60126e+06	3.74233e+06	3.99108e+06	3.57864e+06	2.94916e+06	2.76202e+06	2.79723e+06	3.01642e+06	ko01040
Zmyn004548	C18H28O3	[M-H]-	12-Oxo-phytodienoic acid	Lipids	Free fatty acids	85551-10-6	103308	94727.1	102637	106820	110140	102802	135007	116574	107552	88351.2	95256.4	97215.1	116431	108439	119087	ko00592,ko01100,ko01110
pmp001270	C24H48NO7P	[M+H]+	LysoPC 16:1*	Lipids	LPC	76790-27-7	2.30234e+07	2.27259e+07	2.24686e+07	1.22903e+07	1.29514e+07	1.2461e+07	2.0258e+07	2.30697e+07	2.09672e+07	3.44945e+07	3.379e+07	3.33156e+07	2.19177e+07	2.41297e+07	2.34438e+07	-
pmb0863	C24H46NO7P	[M+H]+	LysoPC 16:2(2n isomer)*	Lipids	LPC	-	2.58205e+06	2.41004e+06	2.42089e+06	900095	861487	767802	2.16646e+06	2.29914e+06	2.13576e+06	4.19908e+06	4.40229e+06	4.43119e+06	2.44335e+06	2.59897e+06	2.69441e+06	-
Hmqn003054	C18H34O5	[M-H]-	9,10,11-Trihydroxy-12-octadecenoic acid	Lipids	Free fatty acids	61911-67-9	45798.5	36213.6	36622.4	34800.4	39899.5	31104.7	41448.7	36465.8	34675.4	42171.4	40021.7	45400	46349.5	41899.2	44172	-
Zmyn004449	C18H30O4	[M-H]-	9-Hydroxy-12-oxo-10(E),15(Z)-octadecadienoic acid	Lipids	Free fatty acids	-	313013	305593	329120	58470.6	58088.3	47552.3	202505	148814	144249	37715	42432.3	41591	123512	119279	131747	ko00592,ko01110
Lmhp007598	C27H52NO7P	[M+H]+	LysoPC 19:2(2n isomer)*	Lipids	LPC	-	2.92551e+06	2.42169e+06	3.97231e+06	1.88008e+06	4.0099e+06	3.95124e+06	4.44757e+06	4.15489e+06	3.7082e+06	4.19974e+06	3.65697e+06	3.92287e+06	3.24505e+06	3.26358e+06	3.55102e+06	-
pmd0147	C28H54NO7P	[M+H]+	LysoPC 20:2*	Lipids	LPC	-	3.27537e+07	2.7939e+07	3.21198e+07	3.20146e+06	3.02507e+06	2.81945e+06	3.02421e+07	3.20329e+07	3.15731e+07	6.63886e+06	6.3883e+06	6.36014e+06	1.8288e+07	1.93352e+07	2.02898e+07	-
Rfmb091	C18H32O3	[M-H]-	9S-Hydroxy-10E,12Z-octadecadienoic acid*	Lipids	Free fatty acids	15514-85-9	1.88897e+06	1.59151e+06	1.63702e+06	301321	393166	306565	1.31861e+06	1.00563e+06	958602	262256	283505	293528	852785	780286	858896	ko00591
MWS2602	C20H32O4	[M-H]-	5(S),15(S)-DiHETE; 5,15-Dihydroxy-6,8,11,13-Eicosatetraenoic Acid	Lipids	Free fatty acids	82200-87-1	9	9	9	43056.1	38864.2	45419.3	4411.28	2999.2	3736.99	45597.3	43051.2	51543.2	23657.1	26314.2	24920.1	-
Lmhp010040	C25H46NO7P	[M+H]+	LysoPE 20:3*	Lipids	LPE	-	1.46159e+06	1.26954e+06	1.6915e+06	200572	119451	339551	1.9615e+06	2.06098e+06	2.04611e+06	1.0536e+06	973249	1.18821e+06	1.27317e+06	1.19892e+06	1338401	-
pma0461	C18H28O2	[M+H]+	14,15-Dehydrocrepenynic acid	Lipids	Free fatty acids	4154-44-3	4.66122e+06	3.40198e+06	3.38337e+06	4.8879e+06	6.511e+06	4.26667e+06	8.57119e+06	5.09344e+06	4.35006e+06	5.39052e+06	5.68407e+06	6.15428e+06	5.31594e+06	5.91691e+06	5.49769e+06	-
pme2827	C16H32O	[M-H]-	Palmitaldehyde	Lipids	Free fatty acids	629-80-1	1.96179e+07	1.89487e+07	2.07923e+07	2.16165e+07	2.23749e+07	1.31723e+07	2.03236e+07	1.679e+07	1.68257e+07	2.61327e+07	2.85518e+07	2.59089e+07	1.82453e+07	1.63054e+07	1.71873e+07	ko00071
Lmhp011388	C21H36O4	[M+H]+	2-α-Linolenoyl-glycerol*	Lipids	Glycerol ester	55268-58-1	2.72871e+07	2.67631e+07	2.72894e+07	1.42438e+07	1.28848e+07	1.25267e+07	2.71484e+07	2.53669e+07	2.67818e+07	1.15109e+07	1.06207e+07	1.04631e+07	2.06171e+07	2.04564e+07	1.85963e+07	-
pmc0960	C28H50NO7P	[M+H]+	LysoPC 20:4	Lipids	LPC	-	90931.2	86236.5	88530.7	62572.1	53981.6	87005	110248	133840	119455	273004	310685	217429	143905	128434	137521	-
Lmhp009890	C28H52NO7P	[M+H]+	LysoPC 20:3	Lipids	LPC	1199257-41-4	1.60747e+07	1.54056e+07	1.6288e+07	5.32041e+06	5.35371e+06	5.6229e+06	1.91253e+07	1.81324e+07	1.78797e+07	1.12431e+07	1.02312e+07	1.1299e+07	1.36716e+07	1.43757e+07	1.28013e+07	-
mws0474	C12H22O4	[M-H]-	Dodecanedioic aicd	Lipids	Free fatty acids	693-23-2	11095.9	12273.1	10436.6	15167.7	15709.6	14922.1	27447.8	27478.8	27470.1	14287	15980.6	12946.6	16343	17572.8	18405.7	-
Zmzn003953	C18H30O4	[M-H]-	13(s)-hydroperoxy-(9z,11e,15z)-octadecatrienoic acid	Lipids	Free fatty acids	67597-26-6	3.39953e+06	3.57071e+06	3.04773e+06	1.10293e+06	1.24141e+06	1.21765e+06	1.94698e+06	2.00043e+06	1.81018e+06	1.1297e+06	1.14269e+06	1.22458e+06	1.45305e+06	1.58859e+06	1.63251e+06	ko00592,ko01100,ko01110
pmd0130	C22H46NO7P	[M+H]+	LysoPC 14:0	Lipids	LPC	20559-16-4	1.01521e+06	869766	961973	307335	274920	335394	831596	838533	813313	809425	717437	788758	728343	808740	731290	-
pmn001610	C20H36O2	[M-H]-	Eicosadienoic acid	Lipids	Free fatty acids	5598-38-9	3.08183e+07	2.55985e+07	2.49864e+07	4.30429e+06	4.40258e+06	4.23619e+06	2.68838e+07	2.99935e+07	2.6527e+07	5.59973e+06	4.95439e+06	5.44353e+06	1.86144e+07	2.03132e+07	1.80778e+07	ko01040
pmb2804	C18H32O4	[M-H]-	13S-Hydroperoxy-9Z,11E-octadecadienoic acid	Lipids	Free fatty acids	33964-75-9	453270	408174	413131	80007.2	92939.2	88497	262441	198718	190951	70900.7	75989.1	72594.1	178715	190618	202547	ko00591,ko01100
Lmbn005443	C18H30O3	[M-H]-	13-KODE; (9Z,11E)-13-Oxooctadeca-9,11-dienoic acid	Lipids	Free fatty acids	54739-30-9	185926	165299	152618	216592	234016	221057	182790	165005	157844	243707	263623	270071	194949	217248	218271	ko00591
Lmbn006210	C20H34O2	[M-H]-	Dihomo-gamma-linolenic acid; (8Z,11Z,14Z)-Icosatrienoic acid	Lipids	Free fatty acids	1783-84-2	130360	164248	123438	105458	183981	188713	117872	106655	148813	89874.2	104987	72807.9	121739	110710	125733	ko00591,ko01040,ko01100
pmb2319	C23H48NO7P	[M+H]+	LysoPC 15:0*	Lipids	LPC	108273-89-8	1.0284e+06	948993	1.01324e+06	635095	698467	644992	1.25815e+06	1.26722e+06	1.121e+06	985139	996815	988312	939760	1.03004e+06	1.06856e+06	-
pmf0297	C20H42O	[M-H]-	1-Eicosanol	Lipids	Free fatty acids	629-96-9	1.41365e+06	1.41771e+06	1.48393e+06	1.79837e+06	1.68324e+06	1.79294e+06	1.51793e+06	1.55164e+06	1.51743e+06	2.29994e+06	3.38793e+06	2.1486e+06	1.68124e+06	1.85364e+06	1.90891e+06	-
Lmxp010913	C35H66NO9P	[M+H]+	1-(9Z-Octadecenoyl)-2-(9-oxo-nonanoyl)-sn-glycero-3-phosphocholine	Lipids	Glycerol ester	-	2.45619e+06	2.59065e+06	2.5304e+06	62592.4	58261	69452	2.48976e+06	2.71071e+06	2.64439e+06	95705	69720.4	56437.9	1.28335e+06	1.46641e+06	1.37584e+06	-
Lmbn007891	C18H34O4	[M-H]-	Hydroxy ricinoleic acid	Lipids	Free fatty acids	-	15316.8	15320.4	18688.2	11074.8	10466.4	11025.7	16091.3	15976.3	13434.9	14799.8	15816.5	14597.6	15787.3	15292.6	17538.4	-
pmp001281	C26H52NO7P	[M+H]+	LysoPC 18:1	Lipids	LPC	-	7.8127e+06	7.16786e+06	7.59341e+06	2.37003e+06	2.38072e+06	2.02821e+06	1.28523e+07	1.10916e+07	1.19863e+07	5.92768e+06	6.27072e+06	5.72789e+06	7.57537e+06	8.31548e+06	7.21465e+06	-
pmd0152	C19H39O7P	[M-H]-	LysoPA 16:0 (2n isomer)	Lipids	Glycerol ester	-	1.52697e+06	1.42207e+06	1.25868e+06	1.24461e+06	932021	900506	1.39435e+06	1.59026e+06	1.62914e+06	1.17696e+06	476310	735048	608529	622129	695697	-
pmb2787	C18H30O3	[M-H]-	9-Oxo-10E,12Z-octadecadienoic acid	Lipids	Free fatty acids	54232-59-6	244048	248798	230649	263225	257231	268589	200638	224134	196949	303615	300129	303060	225502	260247	250670	ko00591
Lmhp011549	C28H56NO7P	[M+H]+	LysoPC 20:1	Lipids	LPC	-	8.77642e+06	7.49927e+06	8.14059e+06	2.70331e+06	3.05774e+06	2.9714e+06	9.0434e+06	1.1685e+07	4.39001e+06	6.076e+06	5.58722e+06	5.87556e+06	6.56166e+06	7.60221e+06	7.41513e+06	-
pmb0128	C13H24O2	[M+H]+	δ-Tridecalactone	Lipids	Free fatty acids	7370-92-5	33688.1	15330.6	13712.8	37705.2	64496	70886.4	72657.6	22804.3	46120.3	72714	29102.3	60927.6	46920.1	54647.7	49031.2	-
Hmyn007168	C22H45O9P	[M-H]-	LysoPG 16:0	Lipids	Glycerol ester	-	1.28974e+07	1.28963e+07	1.2792e+07	9.44177e+06	9.69447e+06	8.9729e+06	1.37823e+07	1.41825e+07	1.34376e+07	8.82326e+06	8.51059e+06	8.17813e+06	1.22171e+07	1.05231e+07	1.07734e+07	-
pmb0885	C18H26O3	[M+H]+	4-Oxo-9Z,11Z,13E,15E-Octadecatetraenoic Acid	Lipids	Free fatty acids	-	160855	194179	171408	334902	482167	487553	211708	217280	246794	328334	329742	325220	352611	299792	312151	-
Lmhp009773	C27H46O9	[M+H]+	1-α-Linolenoyl-glycerol-3-O-glucoside*	Lipids	Glycerol ester	-	229259	137641	252784	122196	115224	95256.9	148922	147652	150301	17684.7	35441.1	43595.6	113105	131445	113093	-
pmb2786	C18H30O3	[M-H]-	9-Hydroxy-10,12,15-octadecatrienoic acid	Lipids	Free fatty acids	89886-42-0	190439	134653	163646	225041	227604	230028	167133	161528	147032	258297	264227	263640	197386	200358	231799	ko00592
Lmhp009590	C25H50NO7P	[M+H]+	LysoPC 17:1	Lipids	LPC	-	4.20941e+06	3.84518e+06	3.97762e+06	1.45122e+07	1.35799e+07	1.3341e+07	4.80369e+06	4.52498e+06	4.54559e+06	1.77963e+07	1.80805e+07	1.5331e+07	1.15996e+07	9.87444e+06	9.96669e+06	-
Lmhp008233	C23H40NO7P	[M+H]+	LysoPE 18:4	Lipids	LPE	-	115321	186290	145756	212399	153764	238009	182071	209785	142913	443799	240775	262529	247389	206410	237302	-
pmb0874	C23H44NO7P	[M+H]+	LysoPE 18:2(2n isomer)*	Lipids	LPE	-	1.32703e+07	1.69413e+07	2.0614e+07	7.20134e+06	8.90598e+06	9.37668e+06	2.14096e+07	1.93027e+07	1.55962e+07	1.85853e+07	2.80112e+07	1.26238e+07	1.56546e+07	1.68118e+07	1.88145e+07	-
pmb0883	C23H48NO7P	[M+H]+	LysoPE 18:0	Lipids	LPE	69747-55-3	65082.8	42437	95043.7	70416.4	77337.4	52133.8	129223	102444	139248	46229.7	34131.5	23413.2	84076.8	75412.4	91074.3	-
mws0120	C8H20NO6P	[M+H]+	Choline Alfoscerate	Lipids	PC	28319-77-9	5.59096e+06	5.7487e+06	5.4179e+06	2.26041e+06	2.43218e+06	2.27725e+06	3.56447e+06	3.72349e+06	3.83677e+06	2.27569e+06	2.45996e+06	2.5141e+06	3.59615e+06	3.78294e+06	3.11265e+06	ko00564,ko00565
pmf0397	C20H40O2	[M-H]-	Arachidic acid	Lipids	Free fatty acids	506-30-9	1.63025e+07	1.56103e+07	1.31743e+07	1.19493e+07	1.14745e+07	1.08735e+07	8.39728e+06	8.42412e+06	9.52049e+06	6.72363e+06	7.89546e+06	7.68843e+06	9.71367e+06	7.9989e+06	8.49038e+06	ko01040
Lmhp010908	C27H54NO7P	[M+H]+	LysoPC 19:1	Lipids	LPC	-	1.07498e+06	1.02106e+06	1.0179e+06	1.56559e+06	1.80144e+06	1.47782e+06	1.30632e+06	1.40968e+06	1.40709e+06	2.67219e+06	2.46165e+06	2.59484e+06	1.29175e+06	1.45265e+06	1.59308e+06	-
Zmyn004732	C18H30O3	[M-H]-	2R-hydroxy-9Z,12Z,15Z-octadecatrienoic acid	Lipids	Free fatty acids	-	643019	507955	724423	88520.6	100082	84120.8	230233	195807	175584	72531.4	85739.6	82610.8	226726	273687	232151	ko00592
pmd0136	C26H54NO7P	[M+H]+	LysoPC 18:0(2n isomer)	Lipids	LPC	-	1.50553e+06	1.44554e+06	1.79991e+06	2.58661e+06	2.36547e+06	2.47373e+06	2.66021e+06	3.29051e+06	2.84727e+06	4.57444e+06	4.01777e+06	4.98674e+06	2.6706e+06	3.30141e+06	3.07814e+06	-
Lmbn006152	C18H32O2	[M-H]-	(9Z,11E)-Octadecadienoic acid	Lipids	Free fatty acids	2540-56-9	1.82474e+06	1.52402e+06	1.8303e+06	899150	924562	920195	1.97064e+06	1.96174e+06	1.84641e+06	1.61674e+06	1.28106e+06	1.40675e+06	1.566e+06	1.81954e+06	1.93626e+06	ko00591
Lmhp008885	C20H42NO7P	[M+H]+	LysoPE 15:0(2n isomer)*	Lipids	LPE	-	27462	26088.4	25448.1	32887.2	22449.8	27604	29631.7	27202.9	20685	19960.2	17887.8	16153.2	13719.9	15933.1	16988.1	-
MWS5235	C18H36O3	[M-H]-	12-Hydroxyoctadecanoic acid	Lipids	Free fatty acids	106-14-9	75710.4	76891.9	77496.8	37928.1	37401	45231.8	69052.3	67297.5	67448.4	38775.8	40259.6	38456.8	49867.2	47772.9	58711.2	-
Lmhp010757	C25H48NO7P	[M+H]+	LysoPE 20:2*	Lipids	LPE	-	4.32883e+06	4.06382e+06	3.86001e+06	226712	126881	194867	4.19212e+06	3.97043e+06	4.38935e+06	622099	573433	514869	2.4321e+06	2.91844e+06	2.36982e+06	-
pmb1574	C18H28O2	[M+H]+	9,12-Octadecadien-6-Ynoic Acid	Lipids	Free fatty acids	61481-29-6	180105	115769	215884	466631	721950	301716	145998	196447	182245	334464	473561	475353	251941	319828	310289	-
Lmhp009187	C20H42NO7P	[M+H]+	LysoPE 15:0*	Lipids	LPE	-	28223.1	25248.9	14918.2	21224	33075	54474.8	20394.7	21159.8	20379.1	23301.5	16760.1	12674	18833.7	21781.6	17003.4	-
Lmhp012042	C21H38O4	[M+H]+	2-Linoleoylglycerol*	Lipids	Glycerol ester	3443-82-1	322080	256444	231727	41829.7	36896.7	39843.3	141909	117265	138920	56145	30895.8	54409.8	98865.2	106420	125946	-
Lmhp008924	C27H50NO7P	[M+H]+	LysoPC 19:3	Lipids	LPC	-	161181	160816	208364	583236	469850	586851	326665	336665	311102	978903	961184	932205	555467	531298	432928	-
Lmcn009539	C19H34O2	[M-H]-	E,E,Z-1,3,12-Nonadecatriene-5,14-diol	Lipids	Free fatty acids	-	9.21597e+06	1.00913e+07	8.22978e+06	9.08905e+06	1.00355e+07	9.18759e+06	7.25337e+06	8.5427e+06	8.3796e+06	6.42506e+06	6.79042e+06	5.84593e+06	8.93344e+06	6.94876e+06	7.55557e+06	-
Lmhp009802	C25H46NO7P	[M+H]+	LysoPE 20:3(2n isomer)*	Lipids	LPE	-	5.49375e+06	4.03118e+06	5.96492e+06	1.38814e+06	1.82252e+06	1.6108e+06	4.95292e+06	6.44849e+06	6.62634e+06	3.0168e+06	3.92064e+06	2.75534e+06	3.36348e+06	2.59039e+06	3.1644e+06	-
Lmhp010190	C26H52NO7P	[M+H]+	LysoPC 18:1(2n isomer)	Lipids	LPC	-	8.73875e+06	8.29547e+06	8.07726e+06	2.69531e+06	2.80338e+06	2.53394e+06	1.36682e+07	1.36992e+07	1.27888e+07	6.80365e+06	6.7004e+06	6.59859e+06	7.48858e+06	8.00388e+06	9.65532e+06	-
pmb2260	C23H46NO7P	[M+H]+	LysoPC 15:1	Lipids	LPC	-	379211	312501	337209	459484	984697	473907	213050	262367	250086	902826	907941	1.23684e+06	477588	472054	595268	-
pmb2643	C14H26O2	[M-H]-	Myristoleic acid	Lipids	Free fatty acids	544-64-9	38016.4	34732.9	30517.7	12537.5	13728.1	14797.5	52100	11569	9974.4	11171.6	6230.11	14437.5	22148.5	28136.6	21985.9	-
mws0289	C23H46NO7P	[M+H]+	LysoPE 18:1*	Lipids	LPE	89576-29-4	5.90098e+06	6.31143e+06	6.54823e+06	2.23474e+06	1.22695e+06	1.88044e+06	1.03999e+07	9.48737e+06	9.76295e+06	5.74872e+06	4.45554e+06	5.87251e+06	5.37184e+06	7.21192e+06	6.46286e+06	-
pmb0856	C23H46NO7P	[M+H]+	LysoPE 18:1(2n isomer)*	Lipids	LPE	-	1.08283e+07	1.60398e+07	2.21004e+07	1.05859e+07	5.63775e+06	7.18414e+06	1.89159e+07	1.8951e+07	1.75597e+07	1.16935e+07	1.32997e+07	1.81065e+07	1.58132e+07	2.06834e+07	1.65534e+07	-
Rfmb087	C18H32O4	[M-H]-	9-Hydroxy-13-oxo-10-octadecenoic Acid	Lipids	Free fatty acids	-	134939	127455	111825	31165.5	38183.8	35030.1	97226	94926.1	91068.5	31487.3	33495.8	30530.3	50340.6	50282.8	64852.5	-
Lmhp008801	C23H42NO7P	[M+H]+	LysoPE 18:3*	Lipids	LPE	-	3.10148e+06	2.67439e+06	2.69155e+06	5.38078e+06	4.89382e+06	3.97645e+06	3.93976e+06	4.91987e+06	3.84499e+06	6.28873e+06	6.5611e+06	7.51595e+06	4.37884e+06	4.72772e+06	5.84896e+06	-
MWS20021	C20H34O3	[M-H]-	8S-HETrE; 8S-Hydroxy-9E,11Z,14Z-Eicosatrienoic Acid	Lipids	Free fatty acids	889573-69-7	3947.7	1800.31	5311.17	17031.9	18567.9	14676.7	41507	34767.1	35234.9	193674	196983	191260	51821.8	70162.9	66820.7	-
mws0362	C17H34O2	[M-H]-	Heptadecanoic acid	Lipids	Free fatty acids	506-12-7	493602	1.29583e+06	1.19974e+06	981796	791822	982225	1.41194e+06	737073	825171	792725	924371	899368	913853	673329	892073	-
Lmhp112042	C21H38O4	[M+H]+	1-Linoleoylglycerol*	Lipids	Glycerol ester	2277-28-3	147722	155331	217854	36869.9	40111.5	44786.7	146129	125517	194470	68979.1	47296.8	49824.8	109079	81706.9	112098	-
pmb0876	C21H44NO7P	[M+H]+	LysoPE 16:0*	Lipids	LPE	53862-35-4	9.89404e+06	7.19786e+06	6.334e+06	4.30129e+06	5.85559e+06	5.39031e+06	9.37737e+06	6.4825e+06	9.38937e+06	3.11285e+06	2.5414e+06	2.33697e+06	6.68748e+06	4.85268e+06	6.44868e+06	-
mws0752	C11H22O2	[M-H]-	Undecylic Acid	Lipids	Free fatty acids	112-37-8	1.13913e+06	1.0534e+06	1.03366e+06	917990	1.26463e+06	1.14552e+06	1.23521e+06	1.25283e+06	1.06233e+06	819811	1.37221e+06	909556	954508	1.03313e+06	731019	-
pmb0296	C21H40O4	[M+H]+	1-Oleoyl-Sn-Glycerol	Lipids	Glycerol ester	129784-87-8	784094	596251	513148	710383	1.16052e+06	561592	436612	521878	388762	69446.1	57190.2	26406.9	440277	325825	333141	-
Lmhp007836	C21H38NO7P	[M+H]+	LysoPE 16:3	Lipids	LPE	-	11101.8	21037.5	14940.4	4917.1	12686.2	11697.4	27886.1	28588.2	9773.29	20408.2	22389	22759.3	20720.4	29829.8	21260.2	-
Hmyn007081	C22H43O9P	[M-H]-	LysoPG 16:1	Lipids	Glycerol ester	-	167875	100308	106525	627594	678331	711436	376877	353545	367341	1.00851e+06	1.17005e+06	1.14926e+06	856081	560690	661889	-
pmb0864	C19H40NO7P	[M+H]+	LysoPE 14:0*	Lipids	LPE	-	29007.2	34495.8	30714.7	31278.8	20993.3	31708.5	32020.2	24933.9	34609.4	31183.2	35266.5	34513.2	32153.5	31739	46105.3	-
Lmhp008337	C19H40NO7P	[M+H]+	LysoPE 14:0(2n isomer)*	Lipids	LPE	-	18127.1	27059.3	27064.7	14937.3	19602.3	17914.8	13810	25057.9	18091	27058.2	30826.8	30397.2	30673.7	24664	38746.3	-
Lmhp008744	C33H56O14	[M+H]+	1-α-Linolenoyl-glycerol-2,3-di-O-glucoside	Lipids	Glycerol ester	-	294132	408742	443113	393587	442690	396662	510013	278351	222445	147998	126940	189841	270642	226069	352340	-
Lmhp008763	C21H42NO7P	[M+H]+	LysoPE 16:1(2n isomer)*	Lipids	LPE	-	348677	753524	445486	142098	199552	208728	444435	383145	470982	513619	409811	157377	611408	425718	407988	-
Lmhp009464	C22H44NO7P	[M+H]+	LysoPE 17:1(2n isomer)*	Lipids	LPE	-	69013.4	99888.5	106982	505337	449605	578347	59754.2	46077.6	57757.6	518061	333265	239560	307957	193930	233184	-
Lmhp009526	C27H46O9	[M+H]+	2-α-Linolenoyl-glycerol-1-O-glucoside*	Lipids	Glycerol ester	-	135215	243986	180534	286304	232644	178991	223602	163034	139317	28611.9	40691.3	34424.3	150152	240131	180517	-
pmb1650	C18H30O2	[M+H]+	Octadeca-11E,13E,15Z-trienoic acid	Lipids	Free fatty acids	25575-00-2	1.41498e+07	1.48711e+07	1.5446e+07	1.35699e+07	1.31481e+07	1.42209e+07	1.46377e+07	1.23215e+07	1.25565e+07	9.9829e+06	1.24805e+07	9.25312e+06	1.53175e+07	9.57309e+06	1.0828e+07	-
Lmhp009769	C22H44NO7P	[M+H]+	LysoPE 17:1*	Lipids	LPE	-	73870.9	53343.3	75688.5	154242	112693	123827	96793.8	123473	107235	286256	269784	273909	213938	137778	233861	-
Hmqp005455	C18H32O3	[M+H]+	15(R)-Hydroxylinoleic Acid	Lipids	Free fatty acids	177931-23-6	48964.3	35998.9	40590.1	9	49407.1	23629	42871.6	39811.8	32932.4	49398.8	53556.2	61560.9	46177.1	24546.3	41668.2	-
pmb0880	C23H48NO7P	[M+H]+	LysoPE 18:0(2n isomer)	Lipids	LPE	-	100599	55868.1	90880.5	80024.9	57911.4	38061.8	151611	130159	137391	111280	134054	117782	151904	80446.6	135863	-
Lmhp009034	C21H42NO7P	[M+H]+	LysoPE 16:1*	Lipids	LPE	-	378105	333568	769319	351409	121895	176205	602496	819187	732338	555802	583394	690644	289613	373489	595309	-
pmf0293	C18H38O	[M-H]-	1-Octadecanol	Lipids	Free fatty acids	112-92-5	508978	407737	273161	276271	297148	306558	284577	252125	249915	279810	260321	270437	568211	299151	277434	-
pme3337	C14H17N5O8	[M+H]+	Succinyladenosine	Nucleotides and derivatives	Nucleotides and derivatives	4542-23-8	2.85202e+07	2.90076e+07	2.94979e+07	2.16067e+07	2.08283e+07	2.17067e+07	3.16414e+07	2.87648e+07	3.0896e+07	1.95741e+07	2.11759e+07	2.0291e+07	2.56039e+07	2.58281e+07	2.53155e+07	-
pme3184	C10H14N5O6P	[M+H]+	2'-Deoxyadenosine-5'-monophosphate	Nucleotides and derivatives	Nucleotides and derivatives	653-63-4	2.02232e+06	2.05153e+06	2.00922e+06	4.17266e+06	3.59537e+06	4.09558e+06	1.41923e+06	1.4989e+06	1.46448e+06	1.938e+06	1.93216e+06	1.84193e+06	2.21572e+06	2.17631e+06	2.1634e+06	ko00230,ko01100,ko01232
pmb0981	C10H14N5O7P	[M+H]+	Adenosine 5'-monophosphate	Nucleotides and derivatives	Nucleotides and derivatives	61-19-8	2.9043e+07	2.59598e+07	2.35068e+07	2.29747e+07	1.98993e+07	2.3135e+07	2.48506e+07	2.57685e+07	2.42339e+07	1.31934e+07	1.30528e+07	1.22482e+07	1.74868e+07	1.79355e+07	1.76746e+07	ko00230,ko00908,ko01100,ko01110,ko01232,ko01240
pme1474	C11H15N5O3S	[M+H]+	5'-Deoxy-5'-(methylthio)adenosine	Nucleotides and derivatives	Nucleotides and derivatives	2457-80-9	3.61386e+06	3.70838e+06	3.53338e+06	457733	483467	517291	2.43588e+06	2.44971e+06	2.46357e+06	593711	623817	598385	1.57823e+06	1.59714e+06	1.55542e+06	ko00270,ko00908,ko01100
pmb0374	C5H5N5	[M+H]+	2-Aminopurine	Nucleotides and derivatives	Nucleotides and derivatives	452-06-2	6.2975e+06	6.17785e+06	6.40913e+06	2.87023e+07	2.57389e+07	2.87513e+07	6.19106e+06	6.41095e+06	5.70411e+06	2.78584e+07	2.46415e+07	2.78024e+07	1.72353e+07	1.74061e+07	1.76969e+07	-
pmb0998	C10H14N5O8P	[M+H]+	Guanosine 5'-monophosphate	Nucleotides and derivatives	Nucleotides and derivatives	85-32-5	445028	341113	356345	203782	194660	220908	362442	360782	354148	140371	132814	125005	223530	216972	221797	ko00230,ko01100,ko01232
pme0257	C4H4N2O2	[M-H]-	Uracil	Nucleotides and derivatives	Nucleotides and derivatives	66-22-8	3.72789e+06	3.47217e+06	3.41624e+06	2.73028e+06	2.67429e+06	2.78635e+06	3.85027e+06	3.76905e+06	3.81466e+06	2.4544e+06	2.46187e+06	2.46203e+06	3.20375e+06	3.28791e+06	3.19971e+06	ko00240,ko00410,ko00770,ko01100,ko01232
mws1409	C15H22N2O18P2	[M-H]-	Uridine-5'-diphosphoglucuronic acid	Nucleotides and derivatives	Nucleotides and derivatives	-	687506	692159	791109	106509	61707.6	85800.9	560107	542513	546659	102162	84130.9	101573	403188	405113	416087	-
MWSmce116	C10H13N5O3	[M+H]+	5'-Deoxyadenosine*	Nucleotides and derivatives	Nucleotides and derivatives	4754-39-6	1.20819e+06	1.20389e+06	1.17054e+06	492486	487561	527488	1.06232e+06	1.06567e+06	1.00855e+06	675209	637330	642212	851798	865320	882081	-
MWS4525	C6H7N5O	[M+H]+	6-O-methylguanine	Nucleotides and derivatives	Nucleotides and derivatives	20535-83-5	367395	363747	352356	128284	106778	125010	365233	378463	350930	204312	208105	204569	248387	249868	257846	-
pme0230	C10H13N5O4	[M+H]+	Adenosine	Nucleotides and derivatives	Nucleotides and derivatives	58-61-7	3.72905e+06	3.79026e+06	3.60633e+06	1.69204e+07	1.69477e+07	1.80041e+07	3.55094e+06	3.65907e+06	3.55702e+06	1.6011e+07	1.53888e+07	1.57789e+07	1.06828e+07	1.02567e+07	1.04177e+07	ko00230,ko01100,ko01232,ko02010
Zmjp000966	C10H13N5O4	[M+H]+	Vidarabine	Nucleotides and derivatives	Nucleotides and derivatives	5536-17-4	3.75796e+06	4.04337e+06	3.77087e+06	1.7874e+07	1.84672e+07	1.78866e+07	3.82065e+06	3.97784e+06	3.84633e+06	1.69737e+07	1.58375e+07	1.61489e+07	1.0389e+07	1.06182e+07	1.08382e+07	-
mws0248	C9H12N2O6	[M-H]-	Uridine	Nucleotides and derivatives	Nucleotides and derivatives	58-96-8	264933	288242	248714	205798	164304	211170	205407	186308	209923	244305	203222	253973	233861	228893	224056	ko00240,ko01100,ko01232,ko02010
pme2746	C27H33N9O15P2	[M-H]-	Riboflavin 5'-Adenosine Diphosphate	Nucleotides and derivatives	Nucleotides and derivatives	146-14-5	6.74549e+06	6.73333e+06	7.27804e+06	6.99703e+06	6.60853e+06	7.16643e+06	6.84066e+06	6.99571e+06	7.39426e+06	5.75166e+06	5.50601e+06	5.65894e+06	6.03567e+06	5.80284e+06	6.07828e+06	ko00740,ko01100,ko01110,ko01240
pmc0281	C15H21N5O8	[M+H]+	Ribosyladenosine	Nucleotides and derivatives	Nucleotides and derivatives	-	1.63428e+06	1.74207e+06	1.82382e+06	2.47801e+06	2.62176e+06	2.5493e+06	2.40336e+06	2.18324e+06	2.33719e+06	2.0598e+06	2.14025e+06	2.02102e+06	2.24863e+06	2.30299e+06	2.18878e+06	-
pme3188	C9H13N2O9P	[M-H]-	Uridine 5'-monophosphate	Nucleotides and derivatives	Nucleotides and derivatives	58-97-9	422699	349567	438483	112342	108674	114995	314754	294207	325134	97065.9	83253.9	60368.5	265441	276560	260841	ko00240,ko01100,ko01232,ko01240
mws0884	C10H12N5O6P	[M-H]-	Cyclic 3',5'-Adenylic acid	Nucleotides and derivatives	Nucleotides and derivatives	60-92-4	425151	430686	419771	94883	95051	99054.9	376901	387052	394404	55936.8	50102.1	58272.3	235679	233436	247232	ko00230,ko01100
mws0668	C10H12N4O6	[M-H]-	Xanthosine	Nucleotides and derivatives	Nucleotides and derivatives	146-80-5	7.60483e+06	7.67368e+06	8.22726e+06	1.22436e+06	1.24239e+06	1.23894e+06	7.6244e+06	7.185e+06	7.50797e+06	2.75844e+06	2.60281e+06	2.62255e+06	4.43342e+06	4.57541e+06	4.72085e+06	ko00230,ko00232,ko01100,ko01110,ko01232,ko02010
pme3961	C10H13N5O3	[M+H]+	2'-Deoxyadenosine*	Nucleotides and derivatives	Nucleotides and derivatives	958-09-8	728612	666192	712065	236849	263593	268163	573026	514146	550844	275749	285320	301264	440484	436222	414911	ko00230,ko01100,ko01232,ko02010
pme0152	C5H8N2O2	[M+H]+	5,6-Dihydro-5-methyluracil	Nucleotides and derivatives	Nucleotides and derivatives	696-04-8	665755	607327	750196	244993	206753	212584	639325	741998	690222	360978	288426	293346	448271	436153	420587	-
pmb0532	C10H13N4O8P	[M+H]+	Inosine 5'-monophosphate	Nucleotides and derivatives	Nucleotides and derivatives	131-99-7	1.8616e+06	1.85749e+06	2.02347e+06	1.69147e+06	1.52019e+06	1.84541e+06	1.77878e+06	2.21416e+06	1.83611e+06	895748	871410	852910	1.37347e+06	1.29534e+06	1.30288e+06	ko00230,ko01100,ko01110,ko01232,ko01240
pmb2507	C5H11O7P	[M-H]-	2-Deoxyribose-1-phosphate*	Nucleotides and derivatives	Nucleotides and derivatives	17210-42-3	1.54097e+06	1.93161e+06	1.80951e+06	1.7626e+06	1.09448e+06	1.77732e+06	1.5773e+06	1.33747e+06	1.1153e+06	1.38836e+06	435976	1.10977e+06	1.66392e+06	1.55659e+06	1.62423e+06	ko00030,ko00240,ko01100
Lmcp002302	C12H17N5O5	[M+H]+	N6-(2-Hydroxyethyl)adenosine	Nucleotides and derivatives	Nucleotides and derivatives	4338-48-1	1.27444e+06	1.16994e+06	1.23481e+06	493032	540508	550947	890382	865011	952237	684721	777660	802896	858666	840573	900274	-
mws0609	C10H12N5O7P	[M-H]-	Guanosine 3',5'-cyclic monophosphate	Nucleotides and derivatives	Nucleotides and derivatives	7665-99-8	519954	554402	543892	133563	136912	141749	489796	465352	538909	71700.8	75714.5	76347	316599	340013	329910	ko00230,ko01100
pme3732	C9H13N3O5	[M+H]+	Cytidine	Nucleotides and derivatives	Nucleotides and derivatives	65-46-3	422094	252083	301360	557076	513202	420188	321666	270114	284704	399479	470185	512656	383513	411189	387575	ko00240,ko01100,ko01232,ko02010
Lmqp000329	C8H14N3O7P	[M+H]+	5-Aminoimidazole ribonucleotide	Nucleotides and derivatives	Nucleotides and derivatives	25635-88-5	8.89604e+06	8.48843e+06	8.95729e+06	1.9468e+06	1.94313e+06	1.98262e+06	5.52741e+06	5.34643e+06	5.65825e+06	2.27709e+06	2.35156e+06	2.3627e+06	4.81003e+06	4.89059e+06	5.18804e+06	-
pme0040	C5H5N5	[M+H]+	Adenine	Nucleotides and derivatives	Nucleotides and derivatives	73-24-5	1.72132e+07	1.59592e+07	1.65909e+07	2.61972e+07	2.62371e+07	2.41762e+07	1.46748e+07	1.43504e+07	1.34934e+07	1.51924e+07	1.63744e+07	1.54762e+07	2.05874e+07	2.08717e+07	2.21901e+07	ko00230,ko00908,ko01100,ko01110,ko01232
pme1109	C5H5N5O	[M+H]+	Guanine	Nucleotides and derivatives	Nucleotides and derivatives	73-40-5	765102	718267	676005	4.42135e+06	3.95537e+06	4.4282e+06	2.4382e+06	2.51993e+06	2.61045e+06	5.77521e+06	5.4134e+06	5.44606e+06	3.36126e+06	3.29161e+06	3.10645e+06	ko00230,ko01100,ko01232
pme0033	C5H4N4O	[M+H]+	Hypoxanthine	Nucleotides and derivatives	Nucleotides and derivatives	68-94-0	617745	604380	635557	1.43556e+06	1.25018e+06	1.52387e+06	1.06123e+06	1.04092e+06	1.10041e+06	663346	709329	678387	954724	885358	892490	ko00230,ko01100,ko01232
mws0976	C9H12N2O6	[M-H]-	β-Pseudouridine	Nucleotides and derivatives	Nucleotides and derivatives	1445-07-4	66168.9	65994	64327.4	43838	29210.5	33727.1	77054.6	64206.5	81560	40904.5	40142.3	47669.2	55494.7	51147.3	52464.9	ko00240,ko01100
Lmqn000780	C17H27N3O17P2	[M-H]-	Uridine 5'-diphospho-N-acetylglucosamine	Nucleotides and derivatives	Nucleotides and derivatives	528-04-1	534869	611580	596659	128103	128197	138933	290304	327199	336026	113764	137166	109143	310709	330619	339405	ko00520,ko01100,ko01250
MWS2910	C10H15N3O4	[M+H]+	5-Methyl-2'-Deoxycytidine	Nucleotides and derivatives	Nucleotides and derivatives	838-07-3	80654.2	72577.7	70926.9	89171.7	95826.7	84578	88131.8	120675	78801.1	66877.7	98002.4	65544.2	81853.5	87366.5	89392.4	-
MWS5083	C17H21N4O9P	[M-H]-	Flavin Single Nucleotide(FMN)	Nucleotides and derivatives	Nucleotides and derivatives	6184-17-4	2.29583e+06	2.47402e+06	2.50335e+06	2.91992e+06	3.09245e+06	3.20209e+06	2.96357e+06	3.39174e+06	3.32066e+06	1.71774e+06	1.74008e+06	1.80429e+06	2.25756e+06	2.40153e+06	2.47803e+06	ko00190,ko00740,ko01100,ko01110,ko01240
pmb0964	C16H23N5O5	[M+H]+	Isopentenyladenine-7-N-glucoside	Nucleotides and derivatives	Nucleotides and derivatives	-	1.04348e+06	1.12549e+06	1.02097e+06	4.38397e+06	4.29072e+06	4.65054e+06	1.57549e+06	1.68415e+06	1.54457e+06	3.63265e+06	3.3732e+06	3.5085e+06	2.33219e+06	2.41571e+06	2.19862e+06	-
MWSmce613	C14H26N4O11P2	[M+H]+	Citicoline	Nucleotides and derivatives	Nucleotides and derivatives	987-78-0	17641.1	12227.5	27030.7	63875.9	65049	67719.2	43720.5	24372.6	37567.2	75681.2	101207	86151.6	34412.2	31138.7	32877.7	ko00564,ko01100
pme1119	C10H12N4O5	[M+H]+	Inosine	Nucleotides and derivatives	Nucleotides and derivatives	58-63-9	412679	338582	388455	53144.6	64758.6	58269.8	682843	686651	683092	146936	117227	144597	314740	306897	283507	ko00230,ko01100,ko01232,ko02010
pme3968	C6H7N5O	[M+H]+	7-Methylguanine	Nucleotides and derivatives	Nucleotides and derivatives	578-76-7	103904	119997	105633	62864.2	49542.3	55972.6	142942	134153	144993	131104	135849	142445	106984	119601	115739	-
Cmdn000784	C5H4N4O3	[M-H]-	Uric acid	Nucleotides and derivatives	Nucleotides and derivatives	69-93-2	49446.2	52508.7	42979.3	47783.7	20770.5	23282.3	20768.5	29203.2	21851.1	130756	117752	102518	37915.5	37711.6	33945.6	-
mws1060	C10H12N4O5	[M-H]-	9-(Arabinosyl)hypoxanthine	Nucleotides and derivatives	Nucleotides and derivatives	7013-16-3	5.46411e+06	5.37612e+06	5.84218e+06	1.50498e+06	1.40067e+06	1.50772e+06	3.94339e+06	3.53089e+06	3.81288e+06	2.3595e+06	2.19187e+06	2.36469e+06	3.11392e+06	3.50606e+06	3.4519e+06	-
pmb0197	C11H15N5O5	[M+H]+	N7-Methylguanosine	Nucleotides and derivatives	Nucleotides and derivatives	20244-86-4	264193	297971	263255	71311.8	69025.6	57206.8	222678	248642	245601	169130	176881	146860	190468	202284	177111	-
pme0256	C5H4N4O2	[M-H]-	Xanthine	Nucleotides and derivatives	Nucleotides and derivatives	69-89-6	76788.8	88601.6	98924.2	208143	142010	206511	84523	82688	77781.1	159340	142448	175204	130420	117921	114791	ko00230,ko00232,ko01100,ko01110,ko01232
mws0724	C10H13N5O6	[M-H]-	8-Hydroxyguanosine	Nucleotides and derivatives	Nucleotides and derivatives	3868-31-3	53442.9	55738.3	54935.6	189939	218261	206371	71903.8	88389.1	83853.9	253186	231479	251013	122049	140909	132677	-
mws1715	C10H13N5O3	[M+H]+	Cordycepin (3'-Deoxyadenosine)*	Nucleotides and derivatives	Nucleotides and derivatives	73-03-0	1.00438e+06	1.04479e+06	917283	417178	412163	479457	927345	811267	824311	577034	562461	511865	644341	628083	717492	-
pme1266	C6H6N4O2	[M+H]+	3-Methylxanthine	Nucleotides and derivatives	Nucleotides and derivatives	1076-22-8	9316.46	19725.4	12630.6	245075	243904	246309	75593	67793.5	42619.4	408831	316324	324230	170391	161226	186105	ko00232,ko01100,ko01110
mws0847	C6H7N5	[M+H]+	1-Methyladenine	Nucleotides and derivatives	Nucleotides and derivatives	5142-22-3	635714	635338	648984	157696	179900	177137	355398	328493	298236	358304	297937	295466	386977	354109	410678	-
mws0984	C9H11N5O3	[M-H]-	L-Sepiapterin	Nucleotides and derivatives	Nucleotides and derivatives	17094-01-8	71630.2	77661.9	72207.6	27583.7	31842.9	27494.2	75359.1	74298.5	70339.9	45300.9	35502.1	52509.3	54284.2	55286.2	48035.9	ko00790,ko01100
pme1178	C10H13N5O5	[M+H]+	Guanosine	Nucleotides and derivatives	Nucleotides and derivatives	118-00-3	1.15448e+07	1.05136e+07	1.05442e+07	5.25128e+06	4.78543e+06	4.94225e+06	1.02846e+07	1.12366e+07	9.41355e+06	6.74505e+06	6.24239e+06	6.50504e+06	7.96859e+06	9.23678e+06	8.43439e+06	ko00230,ko01100,ko01232,ko02010
mws0981	C6H5N5O2	[M-H]-	Isoxanthopterin	Nucleotides and derivatives	Nucleotides and derivatives	529-69-1	4533.51	3034.28	3665.54	9747.8	9601.92	5063.62	8075.27	11076.1	9736.82	22969.5	24826.6	23284	10182	11734.8	10540	-
pme3967	C12H17N5O5	[M+H]+	2-(Dimethylamino)guanosine	Nucleotides and derivatives	Nucleotides and derivatives	2140-67-2	1.29398e+06	1.34564e+06	1.31564e+06	520519	480134	588803	925477	1.0015e+06	962225	718991	855118	812865	884426	984140	1.02833e+06	-
pmb2922	C15H24N2O17P2	[M-H]-	Uridine 5'-diphospho-D-glucose	Nucleotides and derivatives	Nucleotides and derivatives	133-89-1	2.86585e+07	2.97334e+07	2.5765e+07	7.70752e+06	7.82605e+06	7.80419e+06	1.89873e+07	1.69407e+07	1.82208e+07	7.42234e+06	7.20563e+06	6.53603e+06	1.60264e+07	1.81292e+07	1.86684e+07	ko00040,ko00052,ko00053,ko00500,ko00520,ko00561,ko00908,ko01100,ko01110,ko01240,ko01250
pme2117	C10H15N5O10P2	[M-H]-	Adenosine 5'-diphosphate	Nucleotides and derivatives	Nucleotides and derivatives	58-64-0	1.47463e+06	1.67975e+06	1.52525e+06	748703	570877	660415	1.26961e+06	1.46594e+06	1.76677e+06	780397	733329	882410	970326	1.05566e+06	1.13969e+06	ko00190,ko00195,ko00230,ko00908,ko01100,ko01110,ko01232,ko01240
pme1184	C10H13N5O4	[M+H]+	2'-Deoxyguanosine	Nucleotides and derivatives	Nucleotides and derivatives	961-07-9	88824.6	60837.7	78717.9	36709.4	40326.7	35940.6	85514.6	72197.6	88461.5	43392.6	39332.3	53583.6	64299.2	54827.5	56824.7	ko00230,ko01100,ko01232,ko02010
ML10180524	C9H13N3O5	[M+H]+	Cytarabine	Nucleotides and derivatives	Nucleotides and derivatives	147-94-4	720344	676588	620345	429863	410870	446331	690357	634516	555694	574451	541228	534692	544586	566663	473814	-
Zmfn000481	C14H22N2O16P2	[M-H]-	Uridine-5'-Diphosphate-D-Xylose	Nucleotides and derivatives	Nucleotides and derivatives	3616-06-6	3.75362e+06	3.83e+06	3.87265e+06	1.22542e+06	1.13937e+06	1.19064e+06	1.78577e+06	1.96559e+06	2.09929e+06	1.02787e+06	950308	984625	2.04368e+06	2.32421e+06	2.45333e+06	ko00520,ko00908,ko01100,ko01250
pme3007	C9H14N2O12P2	[M-H]-	Uridine 5'-diphosphate	Nucleotides and derivatives	Nucleotides and derivatives	27821-45-0	273559	257054	266569	67581.9	84139.5	81110.2	332135	282475	299827	74667.5	74975.2	67626.2	135452	164750	151506	ko00240,ko00908,ko01100,ko01232,ko01240
Hmhp001812	C11H15N5O4	[M+H]+	2'-O-Methyladenosine	Nucleotides and derivatives	Nucleotides and derivatives	2140-79-6	330114	320960	340726	248175	260460	100824	276621	316019	251611	308381	335184	166675	282115	330638	277317	-
MWS4354	C11H15N5O4	[M+H]+	N6-methyladenosine	Nucleotides and derivatives	Nucleotides and derivatives	1867-73-8	121274	132393	99758.6	107135	134463	138652	135428	111574	116765	163535	150653	175678	119723	124766	146158	-
MWSmce295	C9H12N2O6	[M+H]+	1-beta-D-Arabinofuranosyluracil	Nucleotides and derivatives	Nucleotides and derivatives	3083-77-0	351836	352633	346045	507129	386471	479032	499157	556137	462390	317365	388484	460279	444761	478815	553809	-
mws0255	C4H5N3O	[M+H]+	Cytosine	Nucleotides and derivatives	Nucleotides and derivatives	71-30-7	524263	490226	473212	756815	735663	712988	530579	490546	477633	715673	654589	756817	666071	528675	638701	ko00240,ko01100,ko01232
mws0675	C11H15N2O8P	[M+H]+	β-Nicotinamide mononucleotide	Nucleotides and derivatives	Nucleotides and derivatives	1094-61-7	127870	114477	125441	152482	211667	183656	198196	159097	122504	124729	151548	157297	162479	127955	153959	ko00760,ko01100
MWSmce668	C10H16N5O13P3	[M-H]-	ATP; Adenosine 5'-Triphosphate	Nucleotides and derivatives	Nucleotides and derivatives	56-65-5	408024	463378	503862	107671	65626.9	87944.7	438550	455106	501647	97204.1	77530.4	93118.1	220123	252686	281126	ko00190,ko00195,ko00230,ko00908,ko01100,ko01110,ko01232,ko01240
pmc0066	C10H13N4O7P	[M+H]+	2'-Deoxyinosine-5'-monophosphate	Nucleotides and derivatives	Nucleotides and derivatives	3393-18-8	453135	546500	433455	9.65414e+06	8.80682e+06	8.9888e+06	1.45837e+06	1.42154e+06	1.67107e+06	9.53346e+06	8.50029e+06	8.9134e+06	2.69108e+06	2.46639e+06	2.04619e+06	ko00230,ko01232
MWS2027	C4H4N2O3	[M+H]+	Barbituric acid;Malonylurea;2,4,6-Pyrimidinetrione	Nucleotides and derivatives	Nucleotides and derivatives	67-52-7	1.26051e+07	1.19557e+07	1.16933e+07	8.40568e+06	8.77919e+06	7.81415e+06	8.65973e+06	8.50033e+06	9.05497e+06	4.73717e+06	4.90004e+06	5.00203e+06	7.77215e+06	8.9635e+06	1.05013e+07	ko00240,ko01100
pme0183	C5H5N5O	[M+H]+	Isoguanine	Nucleotides and derivatives	Nucleotides and derivatives	3373-53-3	531079	744958	645117	1.17631e+06	1.16325e+06	1.13315e+06	1.1914e+06	1.04667e+06	1.00703e+06	1.15413e+06	1.25221e+06	1.236e+06	1.01006e+06	979352	1.28115e+06	-
mws0874	C10H14N5O7P	[M-H]-	3'-Adenylic Acid	Nucleotides and derivatives	Nucleotides and derivatives	84-21-9	70684.1	100484	107887	169807	147448	134491	124760	135639	115321	78580.8	84829.8	80613.9	84785.7	105353	121053	ko00230,ko01100
pmb0530	C21H27N7O14P2	[M+H]+	Nicotinic acid adenine dinucleotide	Nucleotides and derivatives	Nucleotides and derivatives	53-84-9	3.25593e+06	2.7477e+06	3.4241e+06	1.6789e+06	1.24389e+06	1.51769e+06	3.2547e+06	2.77146e+06	3.22216e+06	2.16034e+06	2.0603e+06	1.53447e+06	1.87645e+06	1.86913e+06	2.51583e+06	ko00190,ko00730,ko00760,ko01100,ko01240
mws0251	C5H6N2O2	[M+H]+	Thymine	Nucleotides and derivatives	Nucleotides and derivatives	65-71-4	63680.5	70487.7	72677.3	47866.1	30856.6	38362.1	54493.7	48237.4	60366.8	47030.6	38029.2	48535.4	48919.6	44929.6	65959.8	ko00240,ko01100,ko01232
pmf0289	C15H21N5O4	[M+H]+	Riboprine	Nucleotides and derivatives	Nucleotides and derivatives	7724-76-7	34172.8	21829.1	19485.7	88813.6	93405.3	98072.5	40036.1	18016.7	34340.9	68157.7	78641	89750.6	48502.3	56329.8	76585.5	ko00908,ko01110
pme2651	C21H28N7O17P3	[M-H]-	NADP (Nicotinamide adenine dinucleotide phosphate)	Nucleotides and derivatives	Nucleotides and derivatives	53-59-8	380839	319517	136488	168065	155046	125710	179595	293910	197249	69676.8	63097.5	96729.9	176644	110756	176711	ko00195,ko00480,ko00760,ko01100,ko01240
mws0863	C5H11O7P	[M-H]-	2-Deoxyribose-5'-phosphate*	Nucleotides and derivatives	Nucleotides and derivatives	102916-66-5	399247	411012	365912	425020	455584	405180	125528	124778	276185	471333	510756	90640.4	401148	476895	163531	ko00030,ko01100
mws0242	C8H14O4	[M-H]-	Suberic Acid	Organic acids	Organic acids	505-48-6	2.87666e+06	2.6472e+06	3.17264e+06	187774	222033	189159	832622	872597	925885	97320.7	179602	133357	698933	699851	708450	-
mws0924	C6H10O4	[M-H]-	2-Methylglutaric acid	Organic acids	Organic acids	617-62-9	2.7635e+06	2.73096e+06	2.76094e+06	115805	130818	109726	1.66969e+06	1.65763e+06	1.57702e+06	105649	98739	87059.1	973476	973574	960254	-
Zmjn001813	C7H12O4	[M-H]-	Pimelic acid*	Organic acids	Organic acids	111-16-0	151310	134274	169672	12626	8356.65	12466.7	71189.2	81025.6	75123.6	15075.1	13370.4	11815.7	55234.7	56150.4	55831.4	ko00780,ko01100,ko01240
pme1654	C12H18O3	[M-H]-	Jasmonic acid	Organic acids	Organic acids	77026-92-7	951358	876531	885247	225681	244731	210153	2.24845e+06	2.29572e+06	2.30944e+06	268051	270322	254476	891956	879360	876487	ko00592,ko01100,ko01110,ko04075
Zmyn004238	C9H18O2	[M-H]-	Nonanoic Acid	Organic acids	Organic acids	112-05-0	655281	432677	680605	663597	766686	656932	600025	641348	473961	977712	946343	628895	638349	648174	651097	-
pme2550	C6H6O6	[M-H]-	Cis-Aconitic acid	Organic acids	Organic acids	585-84-2	7.56343e+06	8.08552e+06	7.86123e+06	2.59155e+06	2.66832e+06	2.70317e+06	7.8481e+06	7.90382e+06	8.37828e+06	2.03466e+06	2.13835e+06	2.11992e+06	5.1296e+06	5.05093e+06	5.01876e+06	ko00020,ko00630,ko00660,ko01100,ko01110,ko01210
mws2124	C2H5O6P	[M-H]-	2-Phosphoglycolate	Organic acids	Organic acids	13147-57-4	286922	310351	325384	277009	348356	345672	256762	381907	274051	287397	286199	234470	265817	260785	266645	-
Zmyn000453	C6H8O7	[M-H]-	Isocitric Acid	Organic acids	Organic acids	320-77-4	2.63099e+08	2.65379e+08	2.53543e+08	2.32503e+08	2.30347e+08	2.3481e+08	2.2572e+08	2.28071e+08	2.50662e+08	1.95467e+08	1.9069e+08	1.7785e+08	2.39805e+08	2.36446e+08	2.42217e+08	ko00020,ko00630,ko01100,ko01110,ko01200,ko01210,ko01230,ko01240
MWS5238	C10H12O2	[M+H]+	4-Phenylbutyric acid	Organic acids	Organic acids	1821-12-1	2.10276e+06	2.12024e+06	2.01406e+06	3.26131e+06	3.29344e+06	3.47081e+06	5.65849e+06	5.4403e+06	5.69431e+06	2.28926e+06	2.19363e+06	2.16608e+06	3.31784e+06	3.40632e+06	3.36535e+06	-
pme1975	C3H4O4	[M-H]-	Malonic acid	Organic acids	Organic acids	141-82-2	1.22392e+06	1.15204e+06	1.16934e+06	918633	811040	954283	1.1766e+06	1.44431e+06	1.23737e+06	832163	800478	902778	1.1608e+06	1.17389e+06	1.19426e+06	ko00061,ko00240,ko00410,ko01100,ko01212
mws0576	C4H8O3	[M-H]-	3-Hydroxybutyric acid	Organic acids	Organic acids	300-85-6	1.7511e+06	1.70127e+06	1.67142e+06	1.12498e+06	1.3353e+06	1.23583e+06	1.63661e+06	1.88996e+06	1.72604e+06	1.07125e+06	1.04793e+06	1.10635e+06	1.67075e+06	1.62094e+06	1.64216e+06	ko00650,ko01100
pme3096	C3H5NO4	[M-H]-	Aminomalonic acid	Organic acids	Organic acids	1068-84-4	1.64087e+06	1.654e+06	1.61375e+06	1.14878e+06	1.25649e+06	1.27062e+06	927955	806192	811580	1.13505e+06	1.13574e+06	1.13648e+06	1.74774e+06	1.7545e+06	1.79733e+06	-
mws0281	C6H8O7	[M-H]-	Citric Acid	Organic acids	Organic acids	77-92-9	8.22704e+07	7.8847e+07	8.12798e+07	5.76145e+07	5.84138e+07	5.8721e+07	8.04829e+07	7.515e+07	8.60471e+07	5.04001e+07	4.96319e+07	4.93461e+07	7.17582e+07	7.22723e+07	7.01667e+07	ko00020,ko00250,ko00630,ko01100,ko01110,ko01200,ko01210,ko01230,ko01240
pmb2657	C10H18N4O6	[M-H]-	Argininosuccinic acid	Organic acids	Organic acids	2387-71-5	104897	104303	93228.4	62466.8	31518.1	37642.2	48734.3	103866	80482.3	44036.3	48412.2	44661.5	110073	106685	107085	ko00220,ko00250,ko01100,ko01110,ko01230
Zmgn000217	C5H6O4	[M-H]-	Methylenesuccinic acid	Organic acids	Organic acids	97-65-4	539231	564418	541475	407258	375870	421014	604657	454813	558375	497743	399429	535439	438076	453136	449227	ko00660,ko01100
mws0473	C5H8O4	[M-H]-	2-Methylsuccinic acid	Organic acids	Organic acids	498-21-5	1.63629e+07	1.63971e+07	1.68909e+07	1.10952e+06	1.08923e+06	1.07819e+06	1.70388e+07	1.67868e+07	1.73005e+07	1.02218e+06	1.0853e+06	1.01492e+06	7.779e+06	8.07651e+06	7.79002e+06	-
mws0376	C4H4O4	[M-H]-	Fumaric acid	Organic acids	Organic acids	110-17-8	1.07997e+07	1.01802e+07	1.05605e+07	9.12126e+06	8.48956e+06	9.16338e+06	7.99863e+06	8.91338e+06	8.20531e+06	8.36443e+06	8.33325e+06	8.12793e+06	9.44662e+06	9.11195e+06	9.51916e+06	ko00020,ko00190,ko00220,ko00250,ko00350,ko00360,ko00620,ko00650,ko00760,ko01100,ko01110,ko01200
pme3154	C6H12O4	[M-H]-	Mevalonic acid	Organic acids	Organic acids	150-97-0	734984	740990	820623	832419	913024	932030	578748	556406	693813	764663	814377	663975	717206	736352	751947	ko00900,ko01100,ko01110
Lmbn001288	C5H8O4	[M-H]-	2-Hydroxy-2-methyl-3-oxobutanoic acid	Organic acids	Organic acids	71698-08-3	1.86547e+06	1.96447e+06	1.95425e+06	141786	139156	140244	2.01522e+06	2.09359e+06	1.40398e+06	133401	111301	122895	946618	910971	952630	ko00290,ko00650,ko00660,ko00770,ko01100,ko01110,ko01210,ko01230
Zmgn000216	C2H7O4P	[M-H]-	2-Hydroxyethylphosphonic acid	Organic acids	Organic acids	22987-21-9	8.68247e+06	8.92158e+06	8.23979e+06	6.70132e+06	7.30933e+06	6.5311e+06	203569	170523	178670	63452.9	48299.3	58474.6	4.05578e+06	4.01793e+06	3.87354e+06	ko00440,ko01100,ko01110
pme3017	C4H9NO2	[M+H]+	2-Aminoisobutyric acid	Organic acids	Organic acids	62-57-7	1.49814e+07	1.42671e+07	1.5074e+07	1.39469e+07	1.39625e+07	1.28165e+07	1.45412e+07	1.20493e+07	1.21424e+07	1.33661e+07	1.46215e+07	1.52718e+07	1.42414e+07	1.49468e+07	1.46488e+07	-
pmb3099	C4H11O4P	[M-H]-	Diethyl phosphate	Organic acids	Organic acids	598-02-7	248767	234756	236615	142893	161001	159130	27823.3	27678.4	29123.4	23996.5	32165.7	33680	108009	110737	113588	-
pmb3101	C7H12O5	[M-H]-	2-Isopropylmalic Acid	Organic acids	Organic acids	49601-06-1	4.15903e+06	3.93192e+06	4.10567e+06	1.27636e+06	1.43457e+06	1.32593e+06	5.0998e+06	5.38421e+06	5.38712e+06	2.68871e+06	2.73881e+06	2.58848e+06	3.24636e+06	3.30069e+06	3.44231e+06	ko00290,ko00620,ko01100,ko01110,ko01210,ko01230
mws0972	C6H12O3	[M-H]-	6-Hydroxyhexanoic acid	Organic acids	Organic acids	1191-25-9	450673	448070	476722	134702	136578	151770	504054	504661	510620	253398	261456	251013	343507	353954	333059	-
mws0177	C5H4O3	[M-H]-	2-Furoic acid	Organic acids	Organic acids	88-14-2	2.40592e+07	2.4229e+07	2.27622e+07	5.74088e+06	6.32866e+06	6.25112e+06	2.39061e+07	2.17855e+07	2.40396e+07	9.12361e+06	1.04132e+07	9.35032e+06	1.53398e+07	1.58255e+07	1.48851e+07	ko01100
mws0275	C4H6O5	[M-H]-	L-Malic acid	Organic acids	Organic acids	97-67-6	9.00518e+07	8.79663e+07	8.5852e+07	9.80554e+07	1.00471e+08	7.86506e+07	1.09409e+08	111134884	1.1127e+08	4.84405e+07	4.8406e+07	4.69224e+07	8.98116e+07	8.62465e+07	9.16454e+07	ko00020,ko00620,ko00630,ko00710,ko01100,ko01110,ko01200
pme3186	C3H7O6P	[M-H]-	DL-Glyceraldehyde-3-phosphate	Organic acids	Organic acids	591-59-3	184717	260598	245250	9	9	9	284567	286300	356775	78692.4	79116.5	96028.2	182808	192513	182209	-
mws0567	C5H11N3O2	[M+H]+	4-Guanidinobutyric acid	Organic acids	Organic acids	463-00-3	2.21439e+06	2.4513e+06	2.25485e+06	5.92895e+06	5.75938e+06	6.04907e+06	4.64711e+06	4.94846e+06	4.82468e+06	1.14546e+07	1.1442e+07	1.23163e+07	5.72734e+06	5.42683e+06	5.7432e+06	ko00330,ko01100
Lmgn000160	C4H8N2O3	[M-H]-	3-Ureidopropionic Acid	Organic acids	Organic acids	462-88-4	2.41258e+06	2.79181e+06	2.79114e+06	601062	556953	541309	1.30381e+06	1.34551e+06	1.42612e+06	845362	754327	727178	1.69205e+06	1.62363e+06	1.58671e+06	ko00240,ko00410,ko00770,ko01100
mws0154	C7H10O5	[M-H]-	Shikimic acid	Organic acids	Organic acids	138-59-0	374293	400194	364882	240818	230486	168426	827759	869338	861443	864810	1.08214e+06	445220	475578	509948	499241	ko00400,ko00999,ko01100,ko01110,ko01230,ko01240
pme2380	C5H6O5	[M-H]-	α-Ketoglutaric acid	Organic acids	Organic acids	328-50-7	3.26615e+06	3.03238e+06	3.1715e+06	2.79215e+06	2.55281e+06	2.55919e+06	2.8472e+06	2.87448e+06	2.84276e+06	1.73388e+06	1.62977e+06	1.44784e+06	2.70757e+06	2.53183e+06	2.56518e+06	ko00020,ko00040,ko00053,ko00220,ko00250,ko00300,ko00310,ko00340,ko00430,ko00470,ko00630,ko00650,ko00660,ko01100,ko01110,ko01200,ko01210,ko01230,ko01240
Lmgn000219	C4H6O3	[M-H]-	Succinic semialdehyde	Organic acids	Organic acids	692-29-5	31692.3	28859.5	28881.4	31060.9	33679.5	23695.4	39566.3	37498.2	35233.6	6194.39	32011.8	19302.3	28592	29403	30939	ko00250,ko00350,ko00650,ko00750,ko00760,ko01100,ko01200
Zmtn001464	C10H7NO4	[M-H]-	4,8-Dihydroxyquinoline-2-carboxylic acid	Organic acids	Organic acids	59-00-7	524403	372850	445448	1.07902e+06	945521	886128	304940	309603	313846	530518	656889	648902	611088	619216	659516	ko00380
pme2601	C3H6O3	[M-H]-	3-Hydroxypropanoic acid	Organic acids	Organic acids	503-66-2	112329	109629	124944	65880.2	148740	138070	53104	70688.2	110443	75797.4	93961.9	80429.8	118881	121612	128765	ko00240,ko00410,ko00640,ko01100,ko01200
Lmgn000224	C5H6O5	[M-H]-	2-Methyl-3-oxosuccinic acid	Organic acids	Organic acids	-	380539	329054	345528	319149	317119	303856	316830	338450	349686	200081	205421	182727	301521	284205	278390	ko00660
Lmbn001609	C6H10O4	[M-H]-	2-Acetyl-2-Hydroxybutanoic Acid	Organic acids	Organic acids	-	338985	338354	345377	16295.1	13641.2	7923.28	195613	220029	183411	7674.1	12590	8032.18	125479	117314	126949	ko00290,ko01100,ko01110,ko01210,ko01230
MWS1837	C8H15NO2	[M+H]+	Tranexamic Acid	Organic acids	Organic acids	1197-18-8	364739	378171	368663	177881	166520	171881	497994	492576	493662	345008	379182	352438	348647	334989	364734	-
pme3011	C4H9NO2	[M+H]+	γ-Aminobutyric acid	Organic acids	Organic acids	56-12-2	922908	972138	953319	380639	368551	364421	1.55548e+06	1.43507e+06	1.55781e+06	356756	360187	381890	907080	905213	838166	ko00250,ko00330,ko00410,ko00650,ko00760,ko01100
mws0147	C5H10O3	[M-H]-	β-Hydroxyisovaleric acid	Organic acids	Organic acids	625-08-1	832583	893520	797227	118315	99852.7	92585.5	1.43722e+06	1.55756e+06	1.68575e+06	339269	341924	320312	683827	630133	682658	ko00280,ko01100
mws0277	C7H12O6	[M-H]-	Quinic Acid	Organic acids	Organic acids	77-95-2	3.27027e+06	3.16022e+06	2.80222e+06	2.09524e+06	1.83304e+06	2.13282e+06	3.3456e+06	3.14332e+06	3.33257e+06	1.85619e+06	1.51494e+06	1.74595e+06	2.22639e+06	2.33577e+06	2.44587e+06	ko00400,ko01100
mws2125	C3H5O6P	[M-H]-	Phosphoenolpyruvate	Organic acids	Organic acids	138-08-9	931781	790009	865689	1.46639e+06	1.52115e+06	1.50559e+06	707572	876752	693694	926826	894457	864439	881539	932553	969557	ko00010,ko00020,ko00400,ko00440,ko00620,ko00710,ko00999,ko01100,ko01110,ko01200,ko01230,ko01240
pmb2826	C5H8O5	[M-H]-	L-Citramalic acid	Organic acids	Organic acids	6236-09-5	1.92368e+06	1.84076e+06	2.01118e+06	1.10964e+06	965942	1.0998e+06	2.82984e+06	2.68707e+06	2.74719e+06	955441	992760	931359	1.59081e+06	1.70297e+06	1.75698e+06	ko00660,ko01100
Zmgn001448	C7H12O5	[M-H]-	2-Propylmalic Acid	Organic acids	Organic acids	-	3.67794e+06	3.84394e+06	3.8023e+06	1.3155e+06	1.27995e+06	1.30041e+06	4.98953e+06	5.09611e+06	5.20091e+06	2.69768e+06	2.66589e+06	2.58992e+06	3.08773e+06	3.09131e+06	3.37283e+06	ko00620
ML10172161	C3H4O4	[M-H]-	Hydroxypyruvic acid	Organic acids	Organic acids	1113-60-6	567144	578132	581036	275922	289559	280446	782133	860754	782755	238964	245991	262893	488368	509745	459322	ko00260,ko00630,ko01100,ko01110,ko01200
pme1730	C4H6O4	[M-H]-	D-Erythronolactone	Organic acids	Organic acids	15667-21-7	365279	365846	400015	314889	332323	308755	502580	450721	479227	318113	323509	323273	427420	404718	384437	-
pme3034	C5H8O4	[M-H]-	Ethylmalonic acid	Organic acids	Organic acids	601-75-2	247691	248634	260320	18131.7	18931.1	25128.6	210807	224524	191845	20430.1	21740.1	21238.8	114871	107828	103247	-
mws0237	C9H16O4	[M-H]-	Azelaic acid	Organic acids	Organic acids	123-99-9	4.16183e+06	3.94044e+06	4.27975e+06	2.13087e+06	2.3161e+06	2.22411e+06	3.58893e+06	3.67099e+06	3.57238e+06	1.90929e+06	1.84545e+06	1.71715e+06	2.51143e+06	2.54569e+06	2.77167e+06	-
mws0267	C3H6O4	[M-H]-	DL-Glyceric Acid	Organic acids	Organic acids	473-81-4	388202	455013	330773	1.58687e+06	1.52562e+06	1.51657e+06	866861	682426	717222	1.55518e+06	1.48326e+06	1.34278e+06	903178	882984	978964	ko00030,ko00260,ko00561,ko00630,ko01100,ko01110,ko01200
Lmmn003323	C16H32O3	[M-H]-	2-Hydroxyhexadecanoic acid	Organic acids	Organic acids	764-67-0	4.16966e+06	4.5807e+06	4.36418e+06	978354	1.07004e+06	1.11434e+06	2.58575e+06	2.79137e+06	3.05147e+06	559268	661654	642981	1.45814e+06	1.58635e+06	1.62307e+06	-
Zbdp002392	C8H6O4	[M+H]+	Piperonylic acid	Organic acids	Organic acids	94-53-1	77700.6	69914.6	83982.6	2.95495e+06	2.75374e+06	2.82591e+06	564872	591862	514690	3.95323e+06	3.54278e+06	3.96423e+06	1.76175e+06	1.82804e+06	1.97247e+06	-
mws0336	C6H6N2O2	[M-H]-	Urocanic acid	Organic acids	Organic acids	104-98-3	116436	80935.2	71480.6	42149.1	100195	34376.8	159183	166706	177521	179638	78980	85920.6	86679.9	81597.4	91815.7	ko00340,ko01100
pmf0096	C2H2O4	[M-H]-	Oxalic acid	Organic acids	Organic acids	144-62-7	58213.7	51688.8	51487.3	86399.3	88653.1	86611.6	69261.6	66758.2	61247.5	33883.9	28740.4	52524.5	63630.7	63089.1	56983.8	ko00230,ko00630,ko01100
mws0341	C6H12O3	[M-H]-	2-Hydroxyisocaproic acid	Organic acids	Organic acids	20312-37-2	470591	486406	515589	219967	263021	197489	359083	337076	356758	221508	238389	187585	325748	307140	286898	-
Lmtn004049	C15H20O4	[M-H]-	Abscisic acid	Organic acids	Organic acids	21293-29-8	798312	813889	754944	134550	134719	123492	266794	252951	235627	98583.4	96615.3	95882.4	258366	292240	265924	ko00906,ko01100,ko01110,ko04075
Wmzn000227	C6H10O4	[M-H]-	2,2-Dimethylsuccinic acid	Organic acids	Organic acids	597-43-3	121614	86418.5	100150	103512	105277	103179	76724.9	81317.2	92340.6	148611	127067	161801	107915	122503	110702	-
mws0236	C2H7NO3S	[M-H]-	2-Aminoethanesulfonic acid	Organic acids	Organic acids	107-35-7	83337.8	64422.8	75459.6	58522.9	66388.5	64549.4	66035.2	56286.5	51704	89914.5	111375	98415.7	77171.3	84197.1	88613.3	ko00430,ko00920,ko01100,ko02010
MWS1882	C4H7NO4	[M-H]-	Iminodiacetic acid	Organic acids	Organic acids	142-73-4	982208	891874	933924	524495	538758	568939	641636	684883	635051	734116	718065	713264	628623	673144	725053	-
Lmgn002091	C7H10O5	[M-H]-	2-Methyl-3-oxoadipic acid*	Organic acids	Organic acids	-	2.37796e+06	2.20296e+06	2.25593e+06	1.68862e+06	2.305e+06	2.06877e+06	2.5865e+06	2.1525e+06	2.10377e+06	2.32965e+06	2.06772e+06	2.40591e+06	2.3421e+06	2.57253e+06	2.23151e+06	-
Zmyn002323	C8H8O3	[M-H]-	2-Hydroxyphenylacetic acid	Organic acids	Organic acids	614-75-5	41451.8	40586.2	41223.8	54138	69138.5	51300.1	30576.1	27278.3	24599	13579	8845.23	18042.7	27785.5	30292.9	32243.4	ko00360,ko01100
MWS3036	C5H8O5	[M-H]-	3-Hydroxyglutaric acid	Organic acids	Organic acids	638-18-6	1.28012e+06	1.30603e+06	1.26617e+06	1.21861e+06	1.18194e+06	1.25419e+06	1.30558e+06	1.2448e+06	1.33205e+06	1.05812e+06	978596	1.01232e+06	1.21045e+06	1.09687e+06	1.2768e+06	-
pme0274	C6H13NO2	[M+H]+	6-Aminocaproic acid	Organic acids	Organic acids	60-32-2	3.57847e+06	3.56823e+06	3.74503e+06	1.9752e+06	1.92768e+06	2.03093e+06	2.77198e+06	2.80342e+06	2.84491e+06	1.26562e+06	1.59387e+06	1.3104e+06	2.86086e+06	2.67677e+06	2.4385e+06	ko01100
mws0192	C4H6O4	[M-H]-	Succinic acid	Organic acids	Organic acids	110-15-6	2.2536e+07	2.28251e+07	1.78022e+07	3.11512e+07	3.39141e+07	3.32611e+07	3.08132e+07	3.20503e+07	3.32144e+07	3.04433e+07	3.16139e+07	2.90308e+07	2.3463e+07	2.38206e+07	2.70913e+07	ko00020,ko00190,ko00250,ko00310,ko00350,ko00360,ko00620,ko00630,ko00640,ko00650,ko00760,ko00920,ko01100,ko01110,ko01200
pme0278	C7H14N2O4	[M+H]+	2,6-Diaminooimelic acid	Organic acids	Organic acids	583-93-7	175801	179009	166412	181451	146040	169943	236775	217900	210156	184372	191907	233339	173901	187523	159309	ko00300,ko00470,ko01100,ko01110,ko01230
mws0206	C4H8O3	[M-H]-	2-Hydroxybutyric Acid	Organic acids	Organic acids	3347-90-8	73576.6	58070	64535.3	44328.1	42030.2	23054.6	48850.5	48503.7	39923	60936.2	52691.3	51718.1	35123.8	31125.3	29656.8	ko00640
pme0295	C6H11NO3	[M+H]+	4-Acetamidobutyric acid	Organic acids	Organic acids	3025-96-5	838848	507111	657937	611374	607397	582242	517955	541594	514963	544177	501005	521331	517363	614790	595633	ko00330,ko01100
Lmgn002555	C8H14O4	[M-H]-	2-Propylglutaric acid	Organic acids	Organic acids	32806-62-5	278463	246920	289361	348040	344299	307234	103727	128290	137861	138590	139716	133691	188906	178122	212421	-
pme2589	C6H8O5	[M-H]-	2-Oxoadipic acid	Organic acids	Organic acids	3184-35-8	51911.9	55444.5	61722.9	49008.8	104868	103614	58920.7	25514.3	50655.1	301841	93682.8	141702	70282.2	78279.9	65402.7	ko00300,ko00310,ko00380,ko01100,ko01110,ko01210,ko01230,ko01240
Rfmb320	C7H13NO2	[M+H]+	1-Methylpiperidine-2-carboxylic acid	Organic acids	Organic acids	7730-87-2	793967	793710	847821	912422	973930	1.07467e+06	1.33688e+06	1.40872e+06	1.75913e+06	2.03086e+06	1.8988e+06	1.9059e+06	1.43723e+06	1.32161e+06	1.19065e+06	-
pme1216	C6H5NO2	[M-H]-	2-Picolinic acid	Organic acids	Organic acids	98-98-6	324964	348068	312062	83843.4	91505.2	79369.5	478145	447577	485970	88848.6	81901.3	70669.4	294695	277297	244018	ko00380,ko01100
mws0823	C5H8O3	[M-H]-	3-Methyl-2-Oxobutanoic acid	Organic acids	Organic acids	759-05-7	230727	216842	220447	218696	213707	228580	172008	200807	212711	163993	206297	184455	225954	209549	186606	ko00280,ko00290,ko00770,ko00966,ko01100,ko01110,ko01210,ko01230,ko01240
Hmhn002738	C5H4O3	[M-H]-	3-Furoic acid	Organic acids	Organic acids	488-93-7	312108	353163	328531	245509	219134	227387	314729	338891	303926	233106	244520	229900	295978	312778	257232	-
MWS0811	C6H11NO2	[M+H]+	L-Pipecolic Acid	Organic acids	Organic acids	3105-95-1	1.03583e+07	1.03717e+07	1.0314e+07	4.30925e+06	4.23063e+06	4.29967e+06	6.30797e+06	5.36235e+06	5.87048e+06	3.80121e+06	3.82173e+06	3.81963e+06	6.00599e+06	6.38094e+06	7.32956e+06	ko00310,ko00960,ko01100,ko01110
Zmdp000917	C6H13N3O2	[M+H]+	δ-Guanidinovaleric acid	Organic acids	Organic acids	462-93-1	356785	565378	343459	209045	210888	237297	210369	303000	308631	250445	263933	274179	289434	292327	237522	-
Lmyp102101	C5H4O3	[M+H]+	3-Hydroxy-4H-pyran-4-one	Organic acids	Organic acids	-	51780.4	64014.5	34491.6	151131	131536	205714	133808	62258.7	83054.3	105455	238946	133588	127261	115240	97745.1	-
mws0262	C4H6O6	[M-H]-	L-Tartaric acid	Organic acids	Organic acids	87-69-4	146027	138844	165383	146722	148668	106338	274134	343731	269210	112330	190251	131531	174149	216845	173749	ko00630,ko01100
MWS4533	C9H10O2	[M-H]-	2-Phenylpropionic Acid	Organic acids	Organic acids	7782-26-5	44532.6	42119.3	40079.9	31464.3	49655.1	20436.4	71023.9	53464.3	36573.2	41445.9	29099.4	31249.4	38319.9	35166.8	45432.9	-
Lmbn002072	C7H12O4	[M-H]-	2-Propylsuccinic acid*	Organic acids	Organic acids	618-57-5	142535	148057	135083	13145	15391.5	21678.1	66911.2	64832.1	68352.7	13358	13845.8	13877.7	50428.9	44120.5	38462.3	-
MWS1962	C10H16O	[M+H]+	cis-Citral	Organic acids	Organic acids	5392-40-5	500634	493985	484955	461142	473811	463918	496518	532004	529354	502741	455270	477388	445287	467834	571808	ko01110
Lmbn001676	C6H10O4	[M-H]-	3-Hydroxy-3-Methyl-2-Oxopentanoic Acid	Organic acids	Organic acids	-	72026.4	60600.2	58504.8	13847	8906.07	9203.76	43474.9	56606.8	57718.1	8140.88	7247.21	7564.84	24739.5	32144.9	31458.1	ko00290,ko01110,ko01210
Lmbn003524	C9H16O3	[M-H]-	9-Oxononanoic acid	Organic acids	Organic acids	2553-17-5	22051.9	26793.4	22014.1	21301.8	18924.6	16589.6	24642.1	28015.1	25815.1	16113.8	20335.4	15503.9	24339.6	18779.4	24333.2	ko00592,ko01110
MWS0155	C14H18N5O11P	[M-H]-	Adenylocuccinic Acid	Organic acids	Organic acids	19046-78-7	41389.4	43742.2	41187	15896.9	17013.6	16217.2	29003.1	35160.5	37655.7	10225.9	10902.8	13073.1	22333.2	28938.6	30480.7	ko00230,ko00250,ko01100,ko01232,ko01240
pme0275	C5H8O3	[M-H]-	4-Oxopentanoic Acid	Organic acids	Organic acids	123-76-2	15665	19298.6	17019.5	15951.1	16428.9	13852.4	13128.5	12058	16173.5	14770.6	11944.1	16283.4	12018.3	14435.5	16635.3	-
ML10176345	C7H8O5	[M-H]-	3-Dehydroshikimic acid	Organic acids	Organic acids	2922-42-1	136640	142648	139409	53774	42850.8	45411.9	196963	197441	198967	70777.9	75054	80808.4	100962	125962	140831	ko00400,ko00999,ko01100,ko01110,ko01230,ko01240
Lmbn001467	C7H13NO3	[M-H]-	5-Acetamidopentanoic Acid	Organic acids	Organic acids	1072-10-2	82930.1	43307.7	77044.3	45696.7	55676.4	38966.5	22226.7	27936.8	31750.2	65359.4	70504.5	64430.7	58509.8	53127.4	72986.3	ko00310,ko01100
mws1167	C4H4O5	[M-H]-	Oxalacetic acid	Organic acids	Organic acids	328-42-7	124129	106545	123702	39352.5	35104.3	17811.7	197653	207440	209447	126466	37133.5	39974.3	104545	106414	154425	ko00010,ko00020,ko00250,ko00470,ko00620,ko00630,ko00710,ko00999,ko01100,ko01110,ko01200,ko01210,ko01230,ko01240
mws0640	C5H10O3	[M-H]-	2-Hydroxy-2-methylbutyric acid	Organic acids	Organic acids	3739-30-8	30992.9	35387.4	32715.3	9	9	9	15215.4	13873.2	17523.8	9	9	9	7836.27	12682.9	10706.9	-
pme1936	C4H7N3O	[M+H]+	Creatinine	Organic acids	Organic acids	60-27-5	248758	256209	276324	279913	266023	280089	343103	340290	347322	372216	298134	332550	230801	273824	371345	ko00330,ko01100
Lmgn002184	C7H10O5	[M-H]-	2-Oxoheptanedionic acid*	Organic acids	Organic acids	17126-90-8	1.57812e+06	1.22917e+06	9	1.18837e+06	1.40615e+06	1.20624e+06	1.51965e+06	298076	1.60404e+06	1.42182e+06	1.42464e+06	1.48549e+06	1.09845e+06	1.54698e+06	909981	ko01100,ko01210,ko01240
mws1598	C3H9NO3S	[M-H]-	3-Amino-1-propionic sulfonic acid	Organic acids	Organic acids	3687-18-1	6022.89	5202.67	8999.29	26693.7	37281.8	32406.9	14945.8	9265.67	10260.7	39108	29938.4	22020.5	11736.3	22669.2	20966.3	-
pma3101	C11H14NO6+	[M]+	Nicotinate D-ribonucleoside	Others	Vitamin	17720-18-2	4.87856e+06	4.1265e+06	4.75911e+06	7.3803e+06	6.94917e+06	7.60846e+06	4.43564e+06	4.11454e+06	3.95116e+06	5.09236e+06	4.62327e+06	5.02776e+06	5.00405e+06	5.01354e+06	4.98519e+06	ko00760,ko01100
Zmjp000624	C8H9NO3	[M+H]+	Pyridoxal	Others	Vitamin	66-72-8	991897	1.03864e+06	891583	893836	867409	941611	993869	1.02076e+06	991308	1.15245e+06	1.17704e+06	1.13521e+06	1.04227e+06	1.03404e+06	1.03971e+06	ko00750,ko01100,ko01240
pmf0138	C6H12O6	[M-H]-	D-Mannose	Others	Saccharides	3458-28-4	2.16255e+06	2.15078e+06	2.19422e+06	1.09753e+06	1.24423e+06	1.20212e+06	1.99964e+06	2.09399e+06	1.94465e+06	1.2371e+06	1.21644e+06	1.20492e+06	1.8123e+06	1.82935e+06	1.83054e+06	ko00051,ko00052,ko00520,ko01100,ko01250,ko02010
pme3705	C6H10O7	[M-H]-	D-Glucoronic acid*	Others	Saccharides	6556-12-3	416941	389925	364542	166379	174958	165891	438052	440076	485019	260656	254934	239968	300684	298976	296777	ko00040,ko00053,ko00520,ko00562,ko01100,ko01240,ko01250
mws0264	C12H22O11	[M-H]-	D-Trehalose	Others	Saccharides	99-20-7	2.37052e+07	2.41038e+07	2.36401e+07	8.12211e+07	7.44088e+07	6.90212e+07	3.97478e+07	4.44827e+07	4.30518e+07	5.8789e+07	5.73176e+07	5.96503e+07	4.88126e+07	4.79988e+07	4.83216e+07	ko00500,ko01100,ko01110,ko02010
mws0889	C4H8O5	[M-H]-	D-Threonic Acid	Others	Saccharides	3909-12-4	1.51229e+06	1.44098e+06	1.39507e+06	2.0656e+06	2.31284e+06	2.20676e+06	2.03277e+06	1.9401e+06	2.1063e+06	2.39939e+06	2.35924e+06	2.36389e+06	1.79029e+06	1.8168e+06	1.78793e+06	-
MWSmce165	C6H14O5	[M-H]-	L-Fucitol	Others	Saccharides	13074-06-1	1.29792e+06	1.20457e+06	1.44003e+06	3.68314e+06	3.71635e+06	3.65655e+06	1.67269e+06	1.75853e+06	1.60954e+06	3.25292e+06	3.4203e+06	3.36962e+06	2.18268e+06	2.15671e+06	2.14441e+06	-
Zmyn000230	C5H8O5	[M-H]-	2-Dehydro-3-deoxy-L-arabinonate	Others	Saccharides	-	1.69241e+06	1.69238e+06	1.70102e+06	1.37583e+06	1.42718e+06	1.29197e+06	1.65577e+06	1.71368e+06	1.72654e+06	1.14279e+06	1.20786e+06	1.1334e+06	1.51215e+06	1.48326e+06	1.50833e+06	ko00053,ko01100
pmb0801	C14H19NO9	[M+H]+	4-Pyridoxic acid-O-glucoside	Others	Vitamin	-	219480	224109	252140	3.18072e+06	3.05274e+06	3.17493e+06	414951	380479	418367	3.239e+06	3.1983e+06	2.97529e+06	1.66801e+06	1.689e+06	1.65311e+06	-
pme1383	C8H11NO3	[M+H]+	Pyridoxine	Others	Vitamin	65-23-6	622709	593130	599517	577072	551376	628485	511747	585752	571389	978322	992669	957047	656449	665780	672341	ko00750,ko01100,ko01240
mws2104	C7H14O6	[M-H]-	D-Pinitol	Others	Saccharides	10284-63-6	1.47771e+06	1.45449e+06	1.44592e+06	222720	218942	766013	1.83351e+06	1.16062e+06	1.15962e+06	1.16135e+06	334671	243489	1.31379e+06	1.28688e+06	1.28557e+06	-
Lmbn000198	C4H6O5	[M-H]-	3-Dehydro-L-Threonic Acid	Others	Saccharides	-	3.15014e+07	3.11495e+07	2.99629e+07	3.22893e+07	3.22185e+07	3.27228e+07	3.67326e+07	3.5555e+07	3.70577e+07	1.59016e+07	1.72777e+07	1.59558e+07	3.01944e+07	2.93754e+07	2.9616e+07	ko00053,ko01100
pme0519	C12H22O11	[M-H]-	D-Sucrose	Others	Saccharides	57-50-1	2.31303e+07	1.8802e+07	2.16421e+07	7.60382e+07	7.26065e+07	7.03133e+07	3.57909e+07	3.75795e+07	3.87681e+07	5.25463e+07	4.9651e+07	5.63693e+07	4.36392e+07	4.42286e+07	4.49202e+07	ko00052,ko00500,ko01100,ko01110,ko02010
Zmzn000078	C3H7O6P	[M-H]-	Dihydroxyacetone phosphate	Others	Saccharides	57-04-5	220218	224820	217878	59892.2	55491.6	67228.1	253808	242707	257451	35247.4	42687.6	36472.5	115941	119261	118699	ko00010,ko00040,ko00051,ko00052,ko00561,ko00562,ko00564,ko00640,ko00710,ko00760,ko01100,ko01110,ko01200,ko01230
Lmdn005449	C12H16O5	[M-H]-	Senkyunolide S	Others	Lactones	172723-28-3	45009.7	50857.1	41929.9	29524.4	20888.2	29968.7	192597	181471	176660	83593.2	72655.8	100458	77028.8	79469.4	78545.8	-
Wbmp003302	C10H12O2	[M+H]+	Frambinone	Others	Ketone compounds	-	4.00735e+06	3.91133e+06	4.11494e+06	2.92426e+06	3.12166e+06	3.10183e+06	8.80342e+06	8.27249e+06	9.15259e+06	6.03952e+06	5.98129e+06	5.98717e+06	5.58208e+06	5.58256e+06	5.43026e+06	-
MWS0434	C19H28O2	[M-H]-	Trans-dehydrorosinone	Others	Ketone compounds	53-43-0	256416	253705	257358	52105.7	55023	55125	191787	184074	184385	37758.8	21131.6	24780.9	135719	131491	133107	-
Zmgn000173	C5H10O5	[M-H]-	D-Ribose	Others	Saccharides	50-69-1	146415	155328	155651	15059.1	17219	12434.1	250039	266696	248736	24078.9	28041.9	23850.4	110991	107653	110289	ko00030,ko01100,ko02010
Zmpn000199	C6H10O8	[M-H]-	D-Galactaric acid	Others	Saccharides	526-99-8	1.37824e+06	1.5119e+06	1.42143e+06	1.72024e+06	1.00684e+06	1.81982e+06	1.45826e+06	1.61362e+06	1.50805e+06	2.28328e+06	2.20754e+06	2.38401e+06	2.02395e+06	1.96761e+06	2.02938e+06	ko00053,ko01100
mws0232	C17H20N4O6	[M+H]+	Riboflavin (Vitamin B2)	Others	Vitamin	83-88-5	1.11142e+07	1.01089e+07	9.88788e+06	2.88582e+07	2.55816e+07	2.62409e+07	1.28474e+07	1.38217e+07	1.23021e+07	2.90213e+07	27472812	2.79878e+07	2.10951e+07	2.05977e+07	2.03999e+07	ko00740,ko01100,ko01110,ko01240,ko02010
Zmpn000095	C6H15O9P	[M-H]-	Sorbitol-6-phosphate	Others	Saccharides	20479-58-7	167849	162549	164576	32751.8	45465.9	37534.6	144555	132548	138344	28761.9	34007.7	33270.9	106333	102607	104600	ko00051,ko01100
Wafn003834	C21H36O11	[M-H]-	Hydroxygeranyl 6-O-xylopyranosyl-glucopyranoside	Others	Others	-	1.19548e+06	1.14296e+06	1.1791e+06	1.68103e+06	1.45858e+06	1.63873e+06	1.19345e+06	1.12488e+06	1.21669e+06	1.00286e+06	999508	953352	1.21509e+06	1.24536e+06	1.2597e+06	-
Ymmg000006	C15H22O5	[M-H]-	Rugosic acid A	Others	Others	-	2.57563e+06	2.93837e+06	2.70477e+06	83326.5	71144.2	75666.4	1.93383e+06	1.93269e+06	1.97434e+06	123298	131515	111016	915565	948093	942016	-
mws0344	C5H10O6	[M-H]-	D-Xylonic acid	Others	Saccharides	526-91-0	8.87596e+06	8.21909e+06	8.6685e+06	7.38385e+06	7.14215e+06	6.81097e+06	7.90703e+06	7.98564e+06	7.97004e+06	7.58404e+06	7.21638e+06	7.45872e+06	7.22332e+06	7.14482e+06	7.4095e+06	ko00040,ko01100
Zmcp102206	C24H30O4	[M-H]-	(Z)-3,8-Dihydro 6,6·;7,3'a-diligustilide	Others	Others	-	2.32856e+06	2.6785e+06	2.47875e+06	1.69751e+06	1.78045e+06	2.02779e+06	2.40701e+06	2.2141e+06	2.25208e+06	633225	720580	699356	1.7311e+06	1.79007e+06	1.78702e+06	-
pmb0789	C14H21NO8	[M+H]+	Pyridoxine-5'-O-glucoside	Others	Vitamin	-	4.68933e+06	4.63421e+06	4.51267e+06	1.51037e+07	1.48548e+07	1.46816e+07	3.52422e+06	3.408e+06	3.34554e+06	6.98212e+06	6.60897e+06	6.83986e+06	7.04286e+06	6.88904e+06	7.16231e+06	-
pma6455	C5H11O8P	[M-H]-	Ribulose-5-phosphate	Others	Saccharides	4300-28-1	31100.7	177898	35674.1	348607	334392	356908	116408	84924.9	34349.6	317261	271905	264534	324363	311001	318114	ko00030,ko00230,ko00440,ko00710,ko00750,ko01100,ko01110,ko01200,ko01230,ko01240
Zmdp008582	C22H30O4	[M+H]+	Cannabichromenic acid(CBCA)	Others	Others	20408-52-0	115424	137092	108265	106772	102399	106797	117219	83951.1	115369	22746.1	21436.2	19527.9	103707	99460.1	100992	-
MWS2442	C6H13O9P	[M-H]-	D-Fructose 6-Phosphate*	Others	Saccharides	643-13-0	1.14688e+07	1.10255e+07	1.14084e+07	2.55196e+06	3.07251e+06	3.16988e+06	9.52959e+06	1.01592e+07	9.9851e+06	2.92247e+06	2.78638e+06	2.79208e+06	7.06409e+06	7.24669e+06	7.37126e+06	ko00052,ko00500,ko00710,ko01100,ko01110,ko01200
pmp000509	C6H6O3	[M+H]+	Maltol	Others	Ketone compounds	118-71-8	684887	692957	678905	1.5259e+06	1.63447e+06	1.62347e+06	741797	728320	697433	1.55263e+06	1.41572e+06	1.47342e+06	1.15289e+06	1.10136e+06	1.13805e+06	ko01110
pme2266	C10H16N2O3S	[M+H]+	Biotin	Others	Vitamin	58-85-5	3.02711e+06	3.43157e+06	3.20493e+06	3.61429e+06	3.57552e+06	3.59142e+06	2.78641e+06	2.89023e+06	2.72872e+06	3.17983e+06	3.09584e+06	3.32446e+06	3.11111e+06	3.27434e+06	3.20906e+06	ko00780,ko01100,ko01240,ko02010
Zmyn000108	C6H10O8	[M-H]-	D-Saccharic acid	Others	Saccharides	87-73-0	4.65682e+06	4.53437e+06	4.3134e+06	7.01724e+06	6.8787e+06	6.67081e+06	5.42441e+06	5.10812e+06	5.29343e+06	7.43696e+06	5.97784e+06	7.12202e+06	5.35421e+06	5.59646e+06	5.35033e+06	ko00053,ko01100
MWSmce257	C9H17NO5	[M-H]-	D-Pantothenic Acid	Others	Vitamin	79-83-4	1.45211e+07	1.56809e+07	1.53184e+07	2.48865e+06	2.80013e+06	2.5448e+06	1.66847e+07	1.66014e+07	1.67263e+07	3.04078e+06	2.90476e+06	2.82051e+06	8.2109e+06	8.64217e+06	8.5809e+06	ko00410,ko00770,ko01100,ko01110,ko01240
Lhhp120823	C11H12O3	[M+H]+	Eugenyl formate	Others	Others	-	128342	143071	185834	3.97471e+06	3.94455e+06	3.99775e+06	339338	547163	419046	3.77645e+06	3.85478e+06	3.71656e+06	2.62967e+06	2.53067e+06	2.49296e+06	-
mws0866	C6H13O9P	[M-H]-	D-Glucose 6-phosphate*	Others	Saccharides	56-73-5	1.43777e+07	1.49352e+07	1.48284e+07	3.0899e+06	3.13785e+06	3.19154e+06	1.278e+07	1.34323e+07	1.16845e+07	3.00189e+06	2.82171e+06	2.93399e+06	8.44894e+06	8.12939e+06	8.00047e+06	ko00500,ko00562,ko01100,ko01110
pme0534	C6H12O7	[M-H]-	Gluconic acid	Others	Saccharides	526-95-4	5.53603e+06	5.27227e+06	5.27617e+06	1.87222e+06	1.97869e+06	2.02662e+06	3.63679e+06	3.8341e+06	3.54951e+06	2.26882e+06	2.1981e+06	2.1329e+06	3.06481e+06	2.97493e+06	3.15211e+06	ko00030,ko01100,ko01110,ko01200
Zamn00402	C6H12O6	[M-H]-	sorbose	Others	Saccharides	-	3.45242e+06	3.43813e+06	3.38131e+06	1.81182e+06	1.74617e+06	1.6455e+06	2.92876e+06	3.23939e+06	3.08787e+06	1.85302e+06	1.7592e+06	1.68806e+06	2.4814e+06	2.54025e+06	2.6399e+06	-
mws1090	C6H13O9P	[M-H]-	Glucose-1-phosphate*	Others	Saccharides	59-56-3	1.36883e+07	1.40569e+07	1.41031e+07	3.30721e+06	2.96943e+06	3.2036e+06	1.19909e+07	1.1865e+07	1.20877e+07	3.08285e+06	2.92681e+06	2.8748e+06	7.78361e+06	7.98684e+06	8.28705e+06	ko00010,ko00040,ko00052,ko00500,ko00520,ko00561,ko01100,ko01110,ko01240,ko01250
pme2125	C18H32O16	[M-H]-	Raffinose	Others	Saccharides	512-69-6	891519	746286	897364	4.7081e+06	5.14764e+06	4.8587e+06	1.45243e+06	1.36466e+06	1.35787e+06	3.7838e+06	3.5732e+06	3.12844e+06	2.17452e+06	2.28441e+06	2.31042e+06	ko00052,ko01100,ko02010
MWSmce412	C12H16O2	[M+H]+	Senkyunolide A	Others	Lactones	63038-10-8	281748	257589	271995	708798	708976	705748	561925	617950	620782	656517	606544	661652	637725	597634	617028	-
Wagp002074	C14H28O8	[M+H]+	3-(1-hydroxyethyl)-4-methylpentane-1,4-diol O-Glucoside	Others	Others	-	92523.2	52173.3	9	231582	302565	313962	387512	331554	473722	1.15905e+06	1.37583e+06	1.30195e+06	837537	857343	893679	-
ML10171848	C5H8O5	[M-H]-	D-Arabinono-1,4-lactone	Others	Saccharides	2782-09-4	2.00321e+06	1.98595e+06	1.94705e+06	1.76325e+06	1.52579e+06	1.80362e+06	733844	709112	688364	1.44031e+06	1.39208e+06	1.40375e+06	1.81341e+06	1.92595e+06	1.91729e+06	ko00053,ko01100
Hahn002315	C28H36O13	[M-H]-	syringaresinol-4-O-β-D-glucopyranoside	Others	Others	-	488362	570515	563028	1.78563e+06	2.41603e+06	1.74331e+06	677934	736874	815905	914817	999461	822797	1.00229e+06	1.07273e+06	1.05744e+06	-
mws1080	C12H22O11	[M-H]-	Galactinol	Others	Saccharides	3687-64-7	1.38495e+06	1.33078e+06	1.37509e+06	4.62323e+06	4.75865e+06	4.62105e+06	2.42222e+06	2.25013e+06	2.08288e+06	3.14765e+06	3637246	3.69984e+06	2.72416e+06	2.55174e+06	2.71871e+06	ko00052,ko01100
pme2165	C5H4N2O4	[M-H]-	Orotic acid (Vitamin B13)	Others	Vitamin	65-86-1	2.69264e+06	2.74699e+06	2.46836e+06	1.70681e+06	1.68513e+06	1.54078e+06	3.49017e+06	3.50642e+06	3.84426e+06	2.20859e+06	2.17821e+06	2.0811e+06	2.41641e+06	2.37725e+06	2.5504e+06	ko00240,ko01100,ko01240
Hmcn000192	C7H14O7	[M-H]-	Sedoheptulose	Others	Saccharides	3019-74-7	1.886e+06	1.94647e+06	1.88543e+06	2.44217e+06	2.61059e+06	2.2674e+06	2.13024e+06	2.15027e+06	2.25578e+06	2.3313e+06	2.36505e+06	2.17433e+06	2.0077e+06	2.16061e+06	2.1103e+06	ko00710,ko01100
pmn001423	C19H30O8	[M-H]-	Roseoside	Others	Ketone compounds	54835-70-0	4.22891e+06	4.07241e+06	4.45221e+06	1.97311e+07	1.98294e+07	1.93325e+07	1.14795e+07	1.06076e+07	11636847	1.36211e+07	1.36692e+07	1.26209e+07	1.16024e+07	1.25193e+07	1.22014e+07	-
mws1164	C6H12O6	[M-H]-	D-Fructose	Others	Saccharides	57-48-7	3.87179e+06	3.5011e+06	3.77417e+06	1.94891e+06	1.89221e+06	1.94038e+06	3.24187e+06	3.37635e+06	3.39302e+06	1.92967e+06	1.85107e+06	1.83894e+06	2.80454e+06	2.95044e+06	3.03442e+06	-
Lsjp211240	C6H6N2O	[M+H]+	Nicotinamide	Others	Vitamin	98-92-0	9.3974e+06	8.35234e+06	9.18785e+06	4.06662e+06	4.23345e+06	4.25517e+06	8.3647e+06	8.83048e+06	8.46376e+06	4.59656e+06	5.07827e+06	4.90461e+06	6.22278e+06	6.71486e+06	6.3236e+06	ko00760,ko01100,ko01240
pmb3081	C6H11PO11	[M-H]-	Glucarate O-Phosphoric acid	Others	Saccharides	-	894153	950150	953066	3.78031e+06	3.74618e+06	4.27512e+06	1.25194e+06	1.25934e+06	1.26588e+06	3.25316e+06	3.40045e+06	3.10162e+06	1.66349e+06	1.67888e+06	1.55722e+06	-
Latp011219	C10H12O	[M+H]+	3,5-Dimethyl-2,3-dihydrobenzofuran	Others	Others	-	5.14368e+06	5.3266e+06	2.29927e+06	5.98111e+06	4.85567e+06	5.59185e+06	5.2641e+06	4.86034e+06	4.32889e+06	4.61474e+06	4.28362e+06	5.08088e+06	4.98526e+06	4.67602e+06	5.0632e+06	-
mws4170	C6H12O6	[M-H]-	D-Glucose	Others	Saccharides	50-99-7	3.54837e+06	3.54157e+06	3.52152e+06	1.79909e+06	1.70158e+06	1.79452e+06	3.21983e+06	3.16426e+06	2.88986e+06	1.71968e+06	1.73302e+06	1.69988e+06	2.6578e+06	2.84622e+06	2.87904e+06	ko00010,ko00030,ko00052,ko00500,ko00520,ko01100,ko01110,ko02010
Lmsn000954	C8H16O6	[M-H]-	Dambonitol	Others	Saccharides	523-94-4	242879	71876	240414	251068	250988	240082	133246	143976	162425	248092	257724	261877	225880	213830	207532	-
pme0490	C6H5NO2	[M+H]+	Nicotinic acid (Vitamin B3)	Others	Vitamin	59-67-6	1.13134e+07	1.03607e+07	1.04649e+07	825445	797616	796390	1.26379e+07	1.34706e+07	1.23741e+07	1.31078e+06	1.45291e+06	1.45727e+06	6.27894e+06	6.85296e+06	6.63626e+06	ko00760,ko00960,ko01100,ko01110,ko01240
Zmsn110105	C10H16O9	[M-H]-	Rumexobtusifolius	Others	Others	-	7692.27	10235	10673.4	118872	102096	112329	22598.6	19382.5	25978	122438	129580	114324	58993.9	63697.3	59080.2	-
Lmsn000381	C12H22O11	[M-H]-	D-Maltose	Others	Saccharides	69-79-4	459823	477546	530798	1.97098e+06	1.97882e+06	1.83737e+06	850277	857181	860112	1.42583e+06	1.50842e+06	1.46238e+06	952456	932712	1.01832e+06	-
Hamp011640	C16H33NO	[M+H]+	palmitic amide	Others	Others	-	9.21688e+06	9.72783e+06	1.04982e+07	1.07851e+07	1.16039e+07	9.24401e+06	1.09373e+07	1.13077e+07	1.14787e+07	1.37952e+07	1.27557e+07	1.16837e+07	1.45827e+07	1.34616e+07	1.34806e+07	-
MA10039641	C12H22O11	[M-H]-	Lactobiose	Others	Saccharides	63-42-3	534496	526491	506320	1.80174e+06	2.00683e+06	1.97403e+06	966096	887553	795725	1.19633e+06	1.49017e+06	1.43498e+06	1.16929e+06	1.12543e+06	1.06478e+06	ko00052,ko01100,ko02010
pma1751	C12H15NO7	[M+H]+	N-(beta-D-Glucosyl)nicotinate	Others	Vitamin	-	70919.4	83178.9	70214.8	253717	354910	347622	416291	376933	357162	361855	285067	331860	288872	310454	283122	-
Zbzp007397	C11H16O2	[M+H]+	5,6,7,7a-tetrahydro-4,4,7a-trimethyl-2(4H)-benzofuranone	Others	Others	15356-74-8	1.422e+06	1.33728e+06	1.35986e+06	1.66193e+06	1.51754e+06	1.4752e+06	1.43295e+06	1.51287e+06	1.57923e+06	1.80486e+06	1.67536e+06	1.74313e+06	1.88127e+06	1.71354e+06	1.73967e+06	-
pma0134	C4H8O4	[M+H]+	D-Threose	Others	Saccharides	95-43-2	521094	472966	638947	1.48767e+06	1.17234e+06	1.27093e+06	1.6635e+06	1.72876e+06	1.6766e+06	1.19023e+06	1.15029e+06	1.27015e+06	1.05934e+06	1.09761e+06	1.17174e+06	-
mws1499	C5H10O5	[M-H]-	D-Arabinose	Others	Saccharides	10323-20-3	466329	404664	427348	265119	290408	252847	397057	390954	371709	207484	214390	220018	352610	357322	324378	ko00040,ko00053,ko00520,ko01100,ko01250
Wafn003987	C21H38O11	[M+CH3COOH-H]-	Decanoyl arabinosylglucoside	Others	Saccharides	-	85017.1	75405.3	96346.9	9633.99	41849.6	20921.9	132594	107449	149940	39026.7	67786.5	64246.5	76985.3	84559.6	77506.5	-
Zmdp006487	C15H14O3	[M+H]+	cannabispiradienone	Others	Ketone compounds	71135-79-0	31978.7	34141.6	31782.9	49327.9	43661.7	45815.7	71743.1	78507.6	68665.8	36397.2	30957.4	36301	42237.8	44350.9	47075.3	-
pme3163	C7H15O10P	[M-H]-	D-Sedoheptuiose 7-phosphate	Others	Saccharides	2646-35-7	1.28697e+06	1.49299e+06	1.36914e+06	4.50217e+06	4.58364e+06	4.49195e+06	1.48969e+06	1.70864e+06	1.6464e+06	3.3928e+06	3.41532e+06	3.51425e+06	2.2857e+06	2.43772e+06	2.18786e+06	-
mws2523	C12H23O14P	[M-H]-	Trehalose 6-phosphate	Others	Saccharides	4484-88-2	505240	204547	219281	202545	252509	297016	305802	296677	292379	175340	212351	198188	246498	237770	220627	ko00500,ko01100,ko01110
Lmqn000351	C12H22O10	[M-H]-	Rutinose	Others	Saccharides	90-74-4	48702.1	64432.5	58372.5	376116	383707	358342	159423	154143	151282	402198	434488	426472	192588	172304	186014	-
Zmzn000079	C4H9O7P	[M-H]-	D-Erythrose-4-phosphate	Others	Saccharides	585-18-2	676805	588300	676986	203627	198946	201513	565326	571692	528854	154757	147746	177399	349829	342668	382078	ko00030,ko00400,ko00710,ko00750,ko01100,ko01110,ko01200,ko01230,ko01240
mws5038	C12H22O11	[M-H]-	Isomaltulose	Others	Saccharides	13718-94-0	499031	434784	525833	1.96657e+06	1.94589e+06	1.87494e+06	816463	819459	951952	1.27752e+06	1.40596e+06	1.34948e+06	985683	903504	1.01717e+06	-
pme0500	C18H32O16	[M-H]-	D-Melezitose	Others	Saccharides	597-12-6	128289	116700	99059.9	624623	561820	535335	207121	167735	150656	372541	376381	349204	225526	230698	252745	-
pmp001229	C12H16O3	[M+H]+	Senkyunolide K	Others	Lactones	114569-33-4	145998	137008	126077	133132	168077	94021.9	181263	173994	151925	101916	111668	127483	138884	127119	143550	-
Wafn005118	C18H32O8	[M-H]-	2-O-Acetyl-Glucopyranose 6-Decanoate	Others	Saccharides	-	183754	203384	44486.9	192595	240257	240736	185249	181927	369368	546640	504795	513854	308110	289718	272016	-
Zmdp008860	C22H30O4	[M+H]+	Cannabidiolic acid(CBDA)	Others	Others	1244-58-2	112112	118995	113778	86903.7	97342.1	121749	115710	94593.7	92976.6	17327.4	24920.7	26537.7	94778.6	106722	97778.5	ko00999,ko01100,ko01110
Zmyn000110	C6H14NO8P	[M-H]-	D-Glucosamine 1-phosphate	Others	Saccharides	2152-75-2	63073.3	59681.7	75974.9	25161.1	62769.7	23606.1	56391.1	58275.9	51055.4	31887.2	25890	32433.8	51951.5	46399.4	51836.6	ko00520,ko01100,ko01250
pme0516	C6H12O6	[M-H]-	Inositol	Others	Saccharides	87-89-8	1.02586e+07	1.01039e+07	1.10241e+07	4.76013e+06	5.14516e+06	4.74344e+06	9.3116e+06	8.19603e+06	8.36195e+06	4.22893e+06	4.37717e+06	4.14548e+06	7.3711e+06	8.35344e+06	8.32322e+06	ko00052,ko00053,ko00562,ko01100,ko01110,ko01250,ko02010,ko04070
mws0214	C6H14O6	[M-H]-	D-Sorbitol	Others	Saccharides	50-70-4	79273.1	65528.1	68833.9	120905	141735	114082	130324	126199	131802	178504	179931	180048	112156	124100	130407	ko00051,ko00052,ko01100,ko02010
MWS0559	C6H10O5	[M-H]-	1,6-anhydro-β-D-glucose	Others	Saccharides	498-07-7	130999	130482	113018	72364.6	64908.4	61964.2	90139	102125	101998	68788.1	61848	73142.9	91239.4	87996.3	101626	-
MWSmce682	C5H10O5	[M-H]-	DL-Xylose	Others	Saccharides	25990-60-7	433539	417014	445175	236689	217466	237754	368476	404500	387566	244539	281857	212133	292547	333644	340733	-
Qahn003953	C12H22O6	[M-H]-	Erigeside B	Others	Others	95632-87-4	671686	665980	615992	306417	310655	258940	549545	540191	593009	410342	396768	403049	463965	443333	517635	-
mws1333	C12H22O11	[M-H]-	Melibiose	Others	Saccharides	585-99-9	1.34466e+07	1.23342e+07	1.28788e+07	3.73331e+07	4.24977e+07	3.79885e+07	2.18547e+07	2.25918e+07	2.15858e+07	2.83899e+07	3.18112e+07	2.81843e+07	2.24815e+07	2.61802e+07	2.57925e+07	ko00052,ko01100,ko02010
Lchp000221	C11H10O4	[M+H]+	(Z)-3-Ethylidene-7-hydroxy-6-methoxyphthalide	Others	Others	-	697475	568560	708315	3.32034e+06	3.01437e+06	2.94546e+06	1.86338e+06	1.70597e+06	1.60519e+06	2.18928e+06	2.22745e+06	2.80154e+06	2.08163e+06	1.78873e+06	1.83237e+06	-
pmf0139	C6H12O6	[M-H]-	D-Galactose	Others	Saccharides	59-23-4	3.99775e+06	3.85772e+06	4.00389e+06	1.78757e+06	1.88893e+06	2.00872e+06	3.22154e+06	3.51693e+06	3.47692e+06	1.81388e+06	1.73191e+06	1.90519e+06	2.57466e+06	3.03054e+06	2.96986e+06	ko00052,ko01100
pme2596	C8H9NO4	[M+H]+	4-Pyridoxic acid	Others	Vitamin	82-82-6	329048	310836	354386	2.55231e+06	2.55204e+06	2.5015e+06	752454	769617	748796	2.48995e+06	2.40776e+06	2.2784e+06	1.43971e+06	1.4586e+06	1.68647e+06	ko00750,ko01100
mws1589	C18H32O16	[M-H]-	D-Panose	Others	Saccharides	33401-87-5	180188	164581	167165	1.25449e+06	1.20103e+06	1.07734e+06	270873	314585	324314	697121	665342	742629	420692	439169	503485	-
pmf0256	C6H14O	[M-H]-	3-Methyl-1-pentanol	Others	Saccharides	589-35-5	20239	32669.4	23664.2	149479	147593	138443	29954.5	26131.2	21822.3	92537.1	107418	115042	72950.8	88370.6	78330.1	-
pme3311	C6H14O12P2	[M-H]-	D-Fructose-1,6-biphosphate	Others	Saccharides	488-69-7	216269	242331	216553	77379.9	69032.3	79730.3	193860	231326	239551	52710.6	67117.1	63723	110609	133246	130373	ko00400,ko00710,ko01100,ko01110,ko01200
mws1189	C6H10O7	[M-H]-	D-Galacturonic acid*	Others	Saccharides	685-73-4	397720	427083	383134	172848	174767	200683	470619	475419	530189	282217	231251	243719	300147	338357	367250	ko00040,ko00053,ko00520,ko01100,ko01240,ko01250,ko02010
Hmfn000531	C6H8O6	[M-H]-	L-Ascorbic acid (Vitamin C)	Others	Vitamin	50-81-7	120843	146737	120340	305309	245812	258519	269237	279005	255272	400343	476232	490892	205756	250704	221816	ko00053,ko00480,ko01100,ko01110,ko01240
pme1261	C9H19NO4	[M+H]+	D-Panthenol	Others	Saccharides	81-13-0	109319	110400	103662	249406	263178	245043	108762	99816.3	108272	191492	197062	183872	143464	173223	149673	ko00770
pmb0764	C6H9NOS	[M+H]+	4-Methyl-5-thiazoleethanol	Others	Others	137-00-8	58958	74748.4	75981.1	17333.8	17172.9	21223.1	54118.1	61741.9	66321.9	32415.5	25045.7	36273.8	55534.8	51827	45113.8	ko00730,ko01100,ko01240
mws1155	C6H14O6	[M-H]-	D-Mannitol	Others	Saccharides	69-65-8	40333.5	37917	41188	44884	43747	44970.6	56383.4	48915.1	49101.3	69663.1	56408.8	62263.5	40412.8	48003.4	50444.3	ko00051,ko01100,ko02010
Zmgn000447	C3H7O7P	[M-H]-	3-Phospho-D-glyceric acid	Others	Saccharides	820-11-1	2.29098e+06	2.39286e+06	2.47113e+06	3.10994e+06	2.73089e+06	3.46819e+06	2.4671e+06	2.87513e+06	2.59492e+06	2.647e+06	2.69944e+06	2.62931e+06	2.8191e+06	3.46033e+06	2.89844e+06	ko00010,ko00030,ko00260,ko00270,ko00561,ko00630,ko00710,ko01100,ko01110,ko01200,ko01230,ko01240
zjgp122323	C16H18O9	[M+H]+	4-O-acetyl-3-O-caffeoyl-2-C-methyl-D-erythronate(iso-2)	Others	Others	-	2.4e+06	2.45238e+06	2.3286e+06	8.59873e+06	5.32905e+06	9.04851e+06	3.846e+06	3.43879e+06	4.71466e+06	5.91175e+06	6.28156e+06	5.47371e+06	4.03929e+06	5.15395e+06	4.45763e+06	-
Zmyn000083	C6H14O12P2	[M-H]-	D-Glucose 1,6-bisphosphate	Others	Saccharides	10139-18-1	111672	97223.5	89682.9	20385.7	15216	17049.9	132931	126202	147947	14658.7	13609.2	16856.2	44454.5	39683.1	50808.8	ko00500,ko01100
mws4175	C6H8O6	[M-H]-	D-Glucurono-6,3-lactone	Others	Saccharides	32449-92-6	48638.3	221343	176222	106731	115091	116546	215953	197754	82968	131924	126543	120626	118931	149332	154709	ko00053,ko01100
pme1306	C8H12NO6P	[M+H]+	Pyridoxine-5'-phosphate	Others	Vitamin	447-05-2	234071	156564	62566.8	60453.7	67539.5	70503.8	249493	270497	232405	97606.3	79298.1	95974.5	128600	106410	140077	ko00750,ko01100,ko01240
pme2289	C20H30O	[M+H]+	Retinol (Vitamin A1)	Others	Vitamin	68-26-8	74735.9	74188.6	55017.7	145489	116737	259121	65763.6	75974.4	46557.8	194970	169440	165813	123483	93191.6	98564.1	ko01100,ko01240
pmb0302	C2H8NO3P	[M+H]+	2-Aminoethylphosphonate	Others	Others	2041-14-7	121343	98467.9	140053	746127	749229	690922	148086	122869	157378	608110	769658	755031	436749	379992	318669	ko00440,ko01100,ko02010
MWSmce690	C6H8O6	[M-H]-	Erythorbic Acid; Isoascorbic Acid	Others	Vitamin	89-65-6	536870	448394	442474	1.4122e+06	1.40618e+06	1.20723e+06	726481	577776	628924	1.44589e+06	1.38643e+06	1.50079e+06	1.05913e+06	765738	839741	-
MWSmce039	C6H5NO2	[M+H]+	Isonicotinic acid	Others	Vitamin	55-22-1	4.65539e+06	5.1251e+06	5.76803e+06	7.94948e+06	9.28919e+06	8.42342e+06	3.65597e+06	3.59345e+06	3.46476e+06	5.34205e+06	5.43993e+06	4.65873e+06	6.02275e+06	4.30487e+06	5.75825e+06	-
mws0437	C5H12O5	[M-H]-	D-Arabitol	Others	Saccharides	488-82-4	30017.4	28892.5	25481.4	23098.3	23797.6	26238.6	39082.9	36993.5	35128.3	34141.5	31712.4	34552.2	37285.8	26825.3	29532.4	ko00040,ko01100
Wagp004803	C21H30O9	[M+H]+	Abscisic acid D-glucopyranosyl ester	Others	Others	-	50240.7	64603.7	92976.9	299291	283397	317225	22151.6	60736.8	23121.2	241718	258416	278269	173808	199313	139087	-
pme0513	C5H12O5	[M-H]-	Xylitol	Others	Saccharides	87-99-0	22568.5	15024.6	22795	14134.8	21849.8	25174.6	33413	32361.7	31396.5	25706.8	32834	27216.1	25440.9	17559.3	25855.3	ko00040,ko01100,ko02010
MA10039492	C6H6O6	[M-H]-	Dehydroascorbic acid	Others	Vitamin	490-83-5	666078	695412	679272	267177	424419	261022	970834	1.06232e+06	1.04368e+06	1.01517e+06	999941	855353	646829	959705	714136	ko00053,ko00480,ko01100
Lhmp122205	C18H20O4	[M+H]+	5-O-Methyllatifolin	Others	Others	-	203429	186079	194644	154391	147492	139306	206867	450336	451227	237092	238076	226488	267929	234808	170990	-
Wagp004588	C22H34O11	[M+H]+	Dihydrovomifoliol 4-O-malonyl glucoside	Others	Others	-	60020	45893.2	54808.6	390448	843070	484924	58830.5	115819	55208.9	1.00819e+06	542128	673524	423941	267163	362748	-
mws4163	C24H42O21	[M-H]-	Nystose	Others	Saccharides	13133-07-8	16024.7	17343.1	18249.6	72779.7	71511.1	58228.9	16148.2	20394.7	23137.2	86702.7	81438.7	73612	24324.9	39924.2	40777.7	-
pmb2653	C24H42O20	[M-H]-	DMelezitose O-rhamnoside	Others	Saccharides	-	16997.8	5516.66	7329.38	22403.3	19824.6	26986.9	14468.3	9995.32	16605.5	25959.6	32946.3	34443.4	12228.7	14176.1	20213.2	-
Zmcp102201	C12H12O3	[M+H]+	Senkyunolide B	Others	Lactones	93236-67-0	782229	1.49271e+06	916158	580771	967578	1.05779e+06	956667	711017	534860	1.945e+06	982492	696628	875682	523915	880447	-
Wafn003182	C16H30O8	[M+CH3COOH-H]-	Glucopyranose 6-Hydroxydecanoate	Others	Saccharides	-	58659.6	46325.7	31094.5	117091	120366	110852	39307.2	48288.9	114911	116456	99491.8	71526.5	46633.7	77022.8	49610.3	-
mws2608	C8H15NO6	[M+H]+	N-Acetyl-D-galactosamine	Others	Saccharides	1811-31-0	1.36152e+07	1.33713e+07	1.29314e+07	1.17406e+07	1.2507e+07	1.18516e+07	9.63418e+06	8.36105e+06	8.36286e+06	6.37772e+06	8.41735e+06	7.10431e+06	1.43678e+07	1.00815e+07	8.03593e+06	ko00052,ko00520,ko01100,ko01250
Lmmn000214	C18H32O15	[M-H]-	Solatriose	Others	Saccharides	528-40-5	305125	469925	343819	402293	247788	189646	275390	289786	510993	233640	385214	244742	314345	608547	448237	-
Lsjp211205	C13H20O	[M+H]+	β-Ionone	Others	Ketone compounds	79-77-6	435626	391660	498771	9	9	9	991348	1.14676e+06	1.00399e+06	2.86209e+06	2.60894e+06	1.60355e+06	997023	1.10859e+06	1.78295e+06	-
pmb0786	C6H13NO5	[M+H]+	D-Glucosamine	Others	Saccharides	3416-24-8	35164.9	10242.9	31820.8	22458	55437.6	17914.9	19256.3	32338.9	40372.9	11523.5	13279.3	12129.7	33950.3	18286.9	36351	ko00520,ko01100,ko01250
pmp001230	C16H22O4	[M+H]+	Senkyunolide M	Others	Lactones	146986-60-9	890298	825631	1.10392e+06	802480	1.19521e+06	2.00395e+06	871724	789086	1.67843e+06	887598	769567	1.29175e+06	753451	1.07475e+06	1.49617e+06	-
Wafn003429	C16H30O10	[M+CH3COOH-H]-	3-Methylbutyl 6-O-(alpha-L-arabinopyranosyl)-beta-D-glucopyranoside	Others	Others	-	1.04257e+06	1.04669e+06	980270	312202	333759	367990	376526	431522	522147	226041	182950	182384	735674	385642	459858	-
pmp000858	C39H36O9	[M+H]+	Chalcomoracin	Others	Others	76472-89-4	984.67	4112.28	1147.26	37547.3	49986.4	52214.1	7814.63	6582.81	4195.44	64990.7	78136.3	67895.4	43097.2	27879.5	21077.7	-
mws1593	C24H42O21	[M-H]-	D-Maltotetraose	Others	Saccharides	34612-38-9	12552.2	7449.09	6090.65	32903.5	35305.8	34244	11168.9	5471.36	5320.2	19941.3	24824.4	25507.7	7981.6	11429.8	18410.1	-
Zmdp008064	C19H26O3	[M+H]+	cannabielsoin-C3	Others	Others	-	28198.7	61081.8	81631.9	16430.7	35804.8	29588.3	123513	357972	568053	95170.6	122722	115315	41291.8	113312	77716.9	-
mws0748	C16H18O9	[M-H]-	1-Caffeoylquinic acid	Phenolic acids	Phenolic acids	1241-87-8	5.07136e+06	5.47912e+06	5.31508e+06	1.26518e+07	1.17803e+07	1.24461e+07	8.84374e+06	9.09797e+06	9.71928e+06	1.31782e+07	1.30325e+07	1.31028e+07	9.97377e+06	9.9752e+06	1.0002e+07	-
pmb3142	C13H16O8	[M-H]-	Salicylic acid-2-O-glucoside	Phenolic acids	Phenolic acids	10366-91-3	5.90455e+06	8.00806e+06	7.9139e+06	5.82905e+06	6.84121e+06	6.16727e+06	1.23467e+07	1.38284e+07	8.85409e+06	1.13694e+07	1.0818e+07	1.08167e+07	9.05016e+06	9.16109e+06	9.14262e+06	-
pmb3107	C15H20O10	[M-H]-	Glucosyringic Acid	Phenolic acids	Phenolic acids	-	25661.8	25231.7	19324.3	530892	559874	583023	79156.6	70830.4	69186.9	299364	283448	250727	187679	190251	189278	-
mws0885	C7H6O4	[M-H]-	2,4-Dihydroxybenzoic acid	Phenolic acids	Phenolic acids	89-86-1	613538	558169	599233	718199	691241	647938	822184	787508	791818	467643	381158	453117	609967	600421	604529	-
pmf0440	C10H10O2	[M+H]+	4-MethoxycinnaMaldehyde	Phenolic acids	Phenolic acids	1963-36-6	2.5166e+06	2.19471e+06	2.55168e+06	2.58328e+06	2.59161e+06	2.72089e+06	2.57476e+06	2.4542e+06	2.5479e+06	2.64198e+06	2.74476e+06	2.80674e+06	2.69002e+06	2.64898e+06	2.70023e+06	-
Zmhn000892	C13H18O8	[M-H]-	4-O-Glucosyl-3,4-dihydroxybenzyl alcohol	Phenolic acids	Phenolic acids	-	2.06084e+07	2.19024e+07	2.1396e+07	3.63552e+06	3.59431e+06	3.59547e+06	9.18475e+06	9.34646e+06	9.0129e+06	1.53088e+07	1.52855e+07	1.4248e+07	1.13818e+07	1.14309e+07	1.1633e+07	-
Lmgp002593	C7H6O2	[M+H]+	3-hydroxybenzaldehyde	Phenolic acids	Phenolic acids	100-83-4	3.96192e+06	4.18752e+06	4.3793e+06	2.81757e+06	3.27364e+06	3.16518e+06	3.96531e+06	3.95246e+06	3.79888e+06	4.12422e+06	4.11671e+06	4.23762e+06	3.47936e+06	3.40317e+06	3.40992e+06	-
Hmln003529	C18H26O10	[M-H]-	Benzyl β-primeveroside	Phenolic acids	Phenolic acids	130622-31-0	1.46249e+07	1.22995e+07	1.42486e+07	1.16534e+07	1.09538e+07	1.1179e+07	7.88829e+06	7.6709e+06	7.90117e+06	4.48344e+06	4.38086e+06	4.57952e+06	7.76917e+06	7.97047e+06	7.92717e+06	-
mws0011	C17H24O9	[M-H]-	Syringin	Phenolic acids	Phenolic acids	118-34-3	154056	184202	160204	464485	455702	470103	1.02708e+06	995052	990497	452626	443347	481232	531377	539752	522732	ko00940
pmb3068	C16H18O8	[M-H]-	1-O-p-Coumaroylquinic acid	Phenolic acids	Phenolic acids	-	377999	406186	405314	4.54291e+06	4.72123e+06	4.66936e+06	1.35623e+06	1.4486e+06	1.40254e+06	4.97485e+06	5.15502e+06	4.93452e+06	2.3879e+06	2.44349e+06	2.46451e+06	-
HJN102	C34H30O15	[M-H]-	3,4,5-Tricaffeoylquinic acid	Phenolic acids	Phenolic acids	86632-03-3	3.1662e+06	3.01253e+06	3.38046e+06	3.53565e+06	3.79624e+06	3.34276e+06	5.6203e+06	6.22492e+06	6.31114e+06	3.70685e+06	3.82356e+06	4.02258e+06	3.96865e+06	3.98229e+06	4.08917e+06	-
Lmbn001981	C7H6O3	[M-H]-	2,5-Dihydroxybenzaldehyde	Phenolic acids	Phenolic acids	1194-98-5	2.1708e+06	2.06715e+06	2.13232e+06	538244	204518	195884	1.40731e+06	1.49487e+06	1.45787e+06	1.38153e+06	1.38566e+06	1.38204e+06	1.30953e+06	1.33741e+06	1.35299e+06	ko00350,ko01100
Lmsn004970	C24H24O12	[M-H]-	3,6-Di-O-caffeoyl glucose*	Phenolic acids	Phenolic acids	-	2.66827e+06	2.75811e+06	2.63289e+06	838192	845391	889956	8.0789e+06	8.55857e+06	7.68975e+06	6.8341e+06	7.07434e+06	7.1129e+06	6.49609e+06	6.39599e+06	6.28353e+06	-
Wmzn002116	C25H24O12	[M-H]-	3,5-Dicaffeoylquinic acid	Phenolic acids	Phenolic acids	-	631672	612427	665071	1.70604e+06	1.80625e+06	1.79532e+06	1.02164e+06	1.05172e+06	1.1433e+06	1.13369e+06	1.16407e+06	1.14876e+06	1.02116e+06	1.02866e+06	1.05458e+06	-
MWSmce712	C10H12O2	[M+H]+	Ethyl phenylacetate	Phenolic acids	Phenolic acids	101-97-3	1.2717e+06	1.14846e+06	1.27506e+06	3.4731e+06	3.6e+06	3.2471e+06	2.85761e+06	3.0672e+06	2.83448e+06	2.84193e+06	2.72144e+06	2.80027e+06	2.76491e+06	2.70263e+06	2.79848e+06	-
pmb2928	C13H16O10	[M-H]-	Gallic acid-4-O-glucoside	Phenolic acids	Phenolic acids	84274-52-2	2.34811e+07	2.35784e+07	2.42101e+07	2.03456e+07	1.99156e+07	1.93101e+07	1.59333e+07	1.51713e+07	1.56447e+07	9.59982e+06	8.69734e+06	9.23646e+06	1.60074e+07	1.65141e+07	1.65155e+07	-
Zbdn001947	C13H18O8	[M-H]-	Isotachioside*	Phenolic acids	Phenolic acids	31427-08-4	596756	585992	543138	759154	770225	794621	596309	617705	624538	1.02593e+06	1.03451e+06	960781	730395	746476	756999	-
Yshj000011	C14H20O9	[M+H]+	2,6-dimethoxy-4-hydroxyphenyl-1-O-beta-D-glucopyranoside	Phenolic acids	Phenolic acids	-	346646	302420	275742	228178	170550	380579	452627	395633	383693	427590	471613	463171	400790	389793	386973	-
pma6460	C16H18O8	[M-H]-	4-O-p-Coumaroylquinic acid	Phenolic acids	Phenolic acids	32451-86-8	1.29817e+06	1.40746e+06	1.47996e+06	612784	701431	711494	2.20121e+06	2.13537e+06	2.17391e+06	1.4033e+06	1.35073e+06	1.38998e+06	1.42455e+06	1.3917e+06	1.44885e+06	-
Wmyn000217	C14H20O9	[M-H]-	2,6-dimethoxy-hydroquinone-4-O-β-D-glucopyranoside	Phenolic acids	Phenolic acids	-	1.22945e+07	1.17312e+07	1.21773e+07	1.14141e+07	1.17255e+07	1.12826e+07	9.08615e+06	9.45715e+06	9.26837e+06	8.15295e+06	7.81717e+06	8.43115e+06	9.41372e+06	9.58079e+06	9.81391e+06	-
pmb2871	C13H16O9	[M-H]-	1-O-Gentisoyl-β-D-glucoside	Phenolic acids	Phenolic acids	23445-11-6	2.04064e+06	2.0694e+06	2.07769e+06	3.77938e+06	3.73694e+06	3.9397e+06	2.50176e+06	2.30612e+06	2.42588e+06	3.00121e+06	2.91413e+06	3.01828e+06	2.6405e+06	2.70115e+06	2.75707e+06	-
MWSmce517	C11H16O2	[M-H]-	Olivetol	Phenolic acids	Phenolic acids	500-66-3	230525	129672	125544	162131	335170	103989	294654	155141	113360	92146.1	111263	165108	166070	168750	161549	-
HJN003	C17H22O10	[M-H]-	1-O-Sinapoyl-β-D-glucose	Phenolic acids	Phenolic acids	-	2.90873e+06	3.29997e+06	3.34076e+06	1.40673e+07	1.46222e+07	1.43824e+07	9.22049e+06	8.35637e+06	8.84765e+06	9.57563e+06	9.36366e+06	1.0261e+07	9.39047e+06	9.1768e+06	9.60518e+06	ko00940,ko01110
Lmtn002565	C14H18O9	[M-H]-	1-O-Vanilloyl-D-Glucose	Phenolic acids	Phenolic acids	-	357324	307932	355639	311423	304801	344085	1.80894e+06	1.48481e+06	1.98467e+06	1.7235e+06	1.57102e+06	1.71266e+06	1.04417e+06	1.094e+06	1.07391e+06	-
pmp000792	C16H14O5	[M+H]+	Moracin A	Phenolic acids	Phenolic acids	67259-17-0	11700.9	5422.42	6268.63	52188.4	70501.2	78358	434253	302086	294347	9	9	9	142958	143383	137370	-
Lmmn001643	C9H8O3	[M-H]-	2-Hydroxycinnamic acid*	Phenolic acids	Phenolic acids	583-17-5	492142	431735	449208	547372	662898	579971	281288	298811	296304	168713	164801	162561	290355	284421	276877	ko00360,ko00999,ko01100,ko01110
pmn001687	C13H12O8	[M-H]-	Cis-Coutaric acid	Phenolic acids	Phenolic acids	67920-37-0	15271.7	10103.9	8539.78	150829	137830	149830	72178.7	74300.1	78787.5	207070	200339	176910	112693	108074	107742	-
Lmqn005404	C20H20O12	[M-H]-	4-Hydroxybenzoyl-1-O-(6''-O-galloyl)glucoside	Phenolic acids	Phenolic acids	-	166778	163085	166965	592319	596560	607502	202461	195161	197708	153953	150156	134553	287534	291140	301924	-
Lmyn003028	C19H28O11	[M-H]-	Benzyl-β-gentiobioside*	Phenolic acids	Phenolic acids	56775-64-5	23410.4	38631	24653.9	508986	489368	508627	240939	175573	239579	680284	608677	758606	445803	456777	469181	-
Lmhn002574	C20H16O11	[M-H]-	Caffeoyl(p-Hydroxybenzoyl)tartaric acid	Phenolic acids	Phenolic acids	-	89726.2	93830.5	59967.7	171968	150899	165437	166677	159629	156923	176122	170509	156875	150559	145615	153293	-
pmp000808	C20H20O5	[M+H]+	Moracin T	Phenolic acids	Phenolic acids	1146113-27-0	1.04778e+06	932903	937469	4.72017e+06	3.87708e+06	3.94494e+06	2.56733e+06	2.37981e+06	2.48823e+06	5.17321e+06	5.3191e+06	5.321e+06	3.4372e+06	3.61539e+06	3.47573e+06	-
Lmsn004322	C24H24O12	[M-H]-	1,6-Di-O-caffeoyl-β-D-glucose*	Phenolic acids	Phenolic acids	-	2.70092e+06	2.81506e+06	2.73485e+06	842426	775867	823151	8.30002e+06	8.42747e+06	7.66155e+06	6.57202e+06	6.23032e+06	6.44975e+06	6.38266e+06	6.0709e+06	6.12487e+06	-
MWS2070	C10H12O3	[M-H]-	Propyl 4-hydroxybenzoate	Phenolic acids	Phenolic acids	94-13-3	3.46011e+06	2.11197e+06	2.08269e+06	2.47411e+06	4.99212e+06	1.4877e+06	4.63215e+06	2.30812e+06	1.78076e+06	1.47097e+06	1.91146e+06	2.49695e+06	2.63959e+06	2.77621e+06	2.7567e+06	-
NK10253223	C8H9NO3	[M+H]+	2-Amino-3-methoxybenzoic acid	Phenolic acids	Phenolic acids	3177-80-8	647648	624275	610440	728393	633960	657526	624051	714343	668111	801435	819907	822900	735121	719519	759257	ko00380
pmp000799	C19H18O4	[M+H]+	Moracin S2	Phenolic acids	Phenolic acids	-	3.90968e+06	4.89379e+06	3.55953e+06	3.14384e+07	2.85345e+07	2.93404e+07	1.99745e+07	1.70024e+07	1.72457e+07	3.53909e+07	3.56327e+07	3.64033e+07	2.53721e+07	2.4285e+07	2.55754e+07	-
Zbyp002402	C13H18O7	[M+H]+	methylarbutin	Phenolic acids	Phenolic acids	6032-32-2	33986.1	43079.3	33868.9	216369	202176	166967	81679.9	79569.8	60494.4	182828	197789	168461	133352	136199	128768	-
mws0628	C7H6O2	[M-H]-	4-Hydroxybenzaldehyde	Phenolic acids	Phenolic acids	123-08-0	722932	653218	641384	413310	397079	389197	445383	516966	461419	504442	475482	476759	462942	445034	470275	ko01100
pmp000791	C15H10O5	[M+H]+	Moracin Y	Phenolic acids	Phenolic acids	1252581-54-6	39727.9	32360.4	41341.6	472838	471888	452928	105171	77757.5	97881.7	189681	167834	179502	201259	212615	210511	-
Ymjm000116	C14H18O8	[M-H]-	6-O-Acetylarbutin	Phenolic acids	Phenolic acids	10338-88-2	354459	392597	408742	242108	233587	257554	98384	64361.3	79250.3	264289	310911	292314	207753	196312	198801	-
Ymjm000148	C14H20O7	[M-H]-	Salidroside	Phenolic acids	Phenolic acids	10338-51-9	2.35648e+07	2.29915e+07	2.27857e+07	5.81487e+07	6.06432e+07	6.06166e+07	2.77541e+07	2.83525e+07	2.86281e+07	1.37199e+07	1.6271e+07	1.58454e+07	2.75783e+07	2.88849e+07	2.92279e+07	ko00350,ko01100
Hmmn002544	C16H20O9	[M-H]-	Ferulic acid-4-O-glucoside	Phenolic acids	Phenolic acids	117405-51-3	4.28122e+06	4.30956e+06	4.29898e+06	1.00486e+07	9.84644e+06	1.00756e+07	5.86893e+06	6.10863e+06	6.36885e+06	8.05702e+06	8.35393e+06	7.94373e+06	6.945e+06	7.1211e+06	7.38695e+06	-
Lmbn001930	C7H6O2	[M-H]-	2-Hydroxybenzaldehyde (Salicylaldehyde)	Phenolic acids	Phenolic acids	90-02-8	325440	324060	327720	101980	105063	94079.4	322652	406113	380244	111554	79368.2	104966	225559	211785	219285	ko01100
Wacn002584	C15H14O11	[M-H]-	2-O-Caffeoylhydroxycitric Acid	Phenolic acids	Phenolic acids	-	161129	153851	170546	137491	142478	152368	234006	239200	182665	144910	131707	110206	184569	180911	173198	-
Zaln004082	C16H16O8	[M-H]-	3-O-caffeoylshikimic acid	Phenolic acids	Phenolic acids	-	1.43463e+07	1.42299e+07	1.42763e+07	4.48863e+06	4.32789e+06	4.47781e+06	3.90022e+07	3.81858e+07	3.63621e+07	3.33207e+06	3.37605e+06	3.45895e+06	1.26677e+07	1.34438e+07	1.27701e+07	-
Lmhn001386	C12H12O9	[M-H]-	Vnilloyltartaric acid	Phenolic acids	Phenolic acids	-	162849	143517	165484	94679.4	76840.8	82257.8	228572	223804	203858	132445	127173	134722	141871	149993	150673	-
pmn001382	C25H24O12	[M-H]-	Isochlorogenic acid A	Phenolic acids	Phenolic acids	2450-53-5	5.42674e+06	5.87775e+06	6.2544e+06	1.67749e+06	1.28271e+06	1.56405e+06	8.75791e+06	5.40766e+06	8.81923e+06	2.49124e+06	2.30218e+06	2.43187e+06	4.7869e+06	4.47303e+06	4.62952e+06	-
Hmqn000843	C13H18O8	[M-H]-	Tachioside*	Phenolic acids	Phenolic acids	109194-60-7	604806	602419	617644	754626	784913	714792	627676	629175	612482	989136	970322	968731	741824	703502	753311	-
MWStz043	C26H26O12	[M+H]+	3,4-Di-O-caffeoylquinic acid methyl ester	Phenolic acids	Phenolic acids	114637-83-1	250621	310610	266632	24575.6	28731.1	27869.1	79747.7	66767.5	86808.4	17358.3	37018.7	25720.5	47908.2	46162.2	44585.1	-
pmp000805	C20H20O4	[M+H]+	Moracin I	Phenolic acids	Phenolic acids	73338-88-2	195815	203898	229172	6.44956e+06	6.38733e+06	6.43928e+06	4.56639e+06	4.33968e+06	4.6097e+06	1.37245e+07	1.39339e+07	1.38844e+07	5.30568e+06	5.68091e+06	5.62571e+06	-
mws0458	C8H8O3	[M-H]-	Vanillin; 4-Hydroxy-3-Methoxybenzaldehyde	Phenolic acids	Phenolic acids	121-33-5	393732	359165	368526	342704	410360	368719	194153	167775	208305	140207	90285.1	95587.4	179828	190806	178272	ko01100,ko01110
Lmmn003663	C14H18O9	[M-H]-	5-Glucosyloxy-2-Hydroxybenzoic acid methyl ester	Phenolic acids	Phenolic acids	-	447638	444721	476285	379897	345428	330442	2.48663e+06	2.28733e+06	2.45096e+06	2.28567e+06	2.34951e+06	2.29404e+06	1.46636e+06	1.41911e+06	1.52964e+06	-
Lmsn004674	C15H18O7	[M-H]-	1-O-Cinnamoyl-β-D-glucose	Phenolic acids	Phenolic acids	40004-96-4	5239.21	4472.42	1332.3	36214.5	30933.5	28037.3	4988.16	5274.16	6426.8	23248.4	26775.8	28412.8	20873.4	22031.2	22560.4	-
MWS20194	C9H8O2	[M+H]+	Cinnamic acid	Phenolic acids	Phenolic acids	140-10-3	152964	143705	154179	59950.3	95063.2	84192.6	236470	199330	208279	88589.7	82104.3	78842.3	131948	138887	128560	ko00130,ko00360,ko00940,ko00999,ko01100,ko01110
pme1816	C16H18O9	[M-H]-	Neochlorogenic acid (5-O-Caffeoylquinic acid)*	Phenolic acids	Phenolic acids	906-33-2	400171	420097	409887	1.05291e+06	1.02346e+06	1.12524e+06	761153	720006	802509	1.2067e+06	1.21559e+06	1.13421e+06	841080	858779	907891	-
Lmln001195	C14H18O7	[M-H]-	Picein (4-Acetylphenyl-glucoside)	Phenolic acids	Phenolic acids	530-14-3	18985.8	20771.7	16094.4	430288	384226	487665	57520.2	46292.7	44816.8	456023	434256	398012	172498	183565	170526	-
pmn001681	C10H14O2	[M-H]-	1-(4-Methoxyphenyl)-1-propanol	Phenolic acids	Phenolic acids	5349-60-0	225487	219378	210131	241619	248454	168591	227798	188393	180875	281007	325286	274822	204300	190386	191138	-
pmn001518	C13H16O10	[M-H]-	1-O-Galloyl-β-D-glucose	Phenolic acids	Phenolic acids	58511-73-2	1.13681e+07	1.16242e+07	1.12203e+07	11056938	1.10591e+07	1.11922e+07	8.74446e+06	8.79052e+06	8.82304e+06	6.7409e+06	7.0049e+06	7.14635e+06	8.71089e+06	9.33669e+06	9.35562e+06	ko00999
pmp000866	C19H18O4	[M+H]+	Moracin N	Phenolic acids	Phenolic acids	135248-05-4	2.71611e+06	3.00443e+06	2.20476e+06	2.02052e+07	1.88577e+07	1.8556e+07	1.26383e+07	1.14337e+07	1.13078e+07	2.16637e+07	2.37447e+07	2.2114e+07	1.61388e+07	1.4992e+07	1.51452e+07	-
mws2108	C16H18O9	[M-H]-	Cryptochlorogenic acid (4-O-Caffeoylquinic acid)*	Phenolic acids	Phenolic acids	905-99-7	1.94103e+06	1.89335e+06	1.75372e+06	1.32036e+06	1.31188e+06	1.14954e+06	3.00647e+06	2.80376e+06	3.22462e+06	1.70889e+06	1.46112e+06	1.89868e+06	1.97875e+06	2.05789e+06	2.14566e+06	-
pme2598	C8H8O4	[M-H]-	3,4-Dihydroxybenzeneacetic acid	Phenolic acids	Phenolic acids	102-32-9	1.27655e+06	1.24945e+06	1.17486e+06	1.42516e+06	1.34949e+06	1.32157e+06	838217	778708	797384	980129	868137	867416	1.10403e+06	1.17134e+06	1.08321e+06	ko00350,ko01100
pme1292	C8H8O4	[M-H]-	Homogentisic acid	Phenolic acids	Phenolic acids	451-13-8	1.27655e+06	1.24945e+06	1.17486e+06	1.42516e+06	1.34949e+06	1.32157e+06	838217	778708	797384	980129	868137	867416	1.10403e+06	1.17134e+06	1.08321e+06	ko00130,ko00350,ko01100,ko01240
Wafn002874	C22H28O14	[M-H]-	4-O-(4'-O-alpha-D-Glucopyranosyl)caffeoylquinic acid	Phenolic acids	Phenolic acids	1401352-62-2	4.61252e+06	5.05846e+06	4.59986e+06	1.64375e+07	1.74386e+07	1.70084e+07	6.24097e+06	6.3132e+06	6.02136e+06	8.46629e+06	8.91056e+06	9.14614e+06	8.31917e+06	8.87705e+06	9.01258e+06	-
Zmyn002321	C7H8O	[M-H]-	4-Methylphenol	Phenolic acids	Phenolic acids	106-44-5	55146.8	46493.8	51640.6	25347.4	26560.7	32918.4	50348.4	47226.6	38586.4	23721.1	23340.9	19021	30899.7	28607.1	28902.7	ko01100
Cmbn007148	C22H22O9	[M-H]-	1-O-Feruloyl-3-O-caffeoylglycerol	Phenolic acids	Phenolic acids	-	899204	891285	824778	1.62971e+06	1.5973e+06	1.57234e+06	1.20065e+06	1.30027e+06	1.20061e+06	1.41979e+06	1.54392e+06	1.47626e+06	1.13517e+06	1.23585e+06	1.19338e+06	-
MWS2058	C8H8O3	[M-H]-	3-Methylsalicylic Acid	Phenolic acids	Phenolic acids	83-40-9	30171.3	25912	29148.2	26745.1	24601.3	27797.5	25063	27193	26003.2	33210.4	27126.2	26668.2	28140.6	27225.1	25803.2	-
pmp000865	C19H18O4	[M+H]+	Moracin C	Phenolic acids	Phenolic acids	69120-06-5	489478	617639	434344	3.80908e+06	3.6782e+06	3.58088e+06	2.50702e+06	2.13615e+06	2.13977e+06	4.36429e+06	4.42766e+06	4.25052e+06	3.20543e+06	2.96213e+06	2.98905e+06	-
Lmtn002324	C19H28O11	[M-H]-	Benzyl-(2''-O-glucosyl)glucoside*	Phenolic acids	Phenolic acids	-	14139.7	28163.1	35867.9	555324	564610	504985	238614	194891	197267	712562	744593	710742	430991	468120	461617	-
pme0241	C7H6O2	[M+H]+	Benzoic acid	Phenolic acids	Phenolic acids	65-85-0	1.80953e+06	1.16241e+06	1.27012e+06	980804	1.52876e+06	455670	2.12541e+06	1.45655e+06	966774	753384	860366	1.11255e+06	1.19872e+06	1.13111e+06	1.09937e+06	ko01100,ko01110
pmn001553	C14H20O8	[M-H]-	Cimidahurinine	Phenolic acids	Phenolic acids	142542-89-0	5.6484e+07	5.35113e+07	5.14599e+07	1.20017e+08	9.45133e+07	1.06372e+08	6.26963e+07	5.5719e+07	4.48896e+07	6.76406e+07	7.00947e+07	7.21231e+07	6.94881e+07	7.6055e+07	7.2828e+07	-
MWS1875	C10H8O	[M-H]-	2-Naphthol*	Phenolic acids	Phenolic acids	135-19-3	27294.6	26913.8	23657.5	25393.2	27729.9	22778.4	23805.5	23330.2	22569.6	28799	19985.3	16666.9	24856.6	26125.7	23871.2	-
Cmjn004337	C18H26O10	[M-H]-	Benzyl-(2''-O-xylosyl)glucoside	Phenolic acids	Phenolic acids	-	1.41116e+07	1.3268e+07	1.27753e+07	1.16338e+07	1.17294e+07	1.17902e+07	7.61651e+06	7.51061e+06	8.1263e+06	3.98308e+06	4.45463e+06	4.74439e+06	8.0953e+06	7.8342e+06	8.56506e+06	-
Zmln000899	C15H20O9	[M-H]-	Syringaldehyde-4-O-glucoside	Phenolic acids	Phenolic acids	-	23774.7	51589.7	21850.4	703283	749638	695992	285499	289177	332930	752432	826998	793614	518796	539299	569048	-
Wacn003131	C15H14O10	[M-H]-	2-O-P-Coumaroylhydroxycitric Acid	Phenolic acids	Phenolic acids	-	1.7138e+06	1.95359e+06	1.84512e+06	2.18576e+06	1.82433e+06	1.91214e+06	4.79136e+06	4.80452e+06	4.81096e+06	2.73791e+06	2.81155e+06	2.77947e+06	2.72292e+06	2.79852e+06	2.97988e+06	-
Zblp002839	C9H10O3	[M+H]+	3-(3-Hydroxyphenyl)-propionic acid	Phenolic acids	Phenolic acids	621-54-5	102322	120009	291914	3.18576e+06	3.22142e+06	3.8238e+06	1.29404e+06	1.35863e+06	1.30327e+06	3.49875e+06	3.10936e+06	3.60274e+06	2.21773e+06	2.32025e+06	2.10977e+06	ko00360,ko01100
MWSmce264	C8H10O3	[M-H]-	Hydroxytyrosol	Phenolic acids	Phenolic acids	10597-60-1	60460.5	39895.4	50767.9	298728	336167	289196	78230.4	86497.3	79937.2	451449	404034	409172	229218	244027	252464	-
Zmhn001883	C14H18O9	[M-H]-	Vanillic acid-4-O-glucoside	Phenolic acids	Phenolic acids	32142-31-7	38871.8	51195.4	44921.9	23971.2	20435.3	21853	97006.9	71008.6	77842.3	23688.8	33662.8	21404.1	64344.9	70173.8	70016.2	-
MWSmce507	C26H32O14	[M-H]-	Mulberroside A	Phenolic acids	Phenolic acids	102841-42-9	42688.1	47149.5	37620.8	211432	227597	239914	115175	143794	141625	149016	157670	152858	128093	128361	139636	-
Lmlp002765	C15H16O2	[M+H]+	Stilbostemin B	Phenolic acids	Phenolic acids	162411-67-8	270985	224521	275371	74506	89650.9	144259	92162.8	94233.9	99826.9	61131.2	45182.3	64611.7	121755	119860	110492	-
mws1195	C10H10O3	[M+H]+	p-Coumaric acid methyl ester	Phenolic acids	Phenolic acids	3943-97-3	171806	163515	174406	355448	100224	93687.6	305986	342287	318597	252972	248308	286456	206942	229305	220283	-
Jmwn002117	C14H20O9	[M-H]-	2-(3,4-dihydroxyphenyl)ethanediol 1-O-β-D-glucopyranoside	Phenolic acids	Phenolic acids	-	22655.7	31519.9	24208.9	409516	458956	396510	54059.8	51189.1	53597.5	235163	230219	264481	178809	188276	198283	-
pmp000794	C19H16O4	[M+H]+	Moracin D	Phenolic acids	Phenolic acids	69120-07-6	31060.2	22537.3	28762.7	336131	321511	327267	118112	108411	128016	413676	414029	463787	269796	257132	243065	-
Zmtn001661	C14H20O8	[M-H]-	Vanilloloside	Phenolic acids	Phenolic acids	74950-96-2	1.29186e+08	141936885	1.40754e+08	2.323e+08	2.53846e+08	2.53824e+08	1.58046e+08	1.26737e+08	1.49464e+08	1.69102e+08	1.60786e+08	1.41784e+08	153392545	1.68315e+08	1.67925e+08	-
mws0179	C17H20O9	[M-H]-	Chlorogenic acid methyl ester	Phenolic acids	Phenolic acids	29708-87-0	4.58925e+07	4.49314e+07	4.34824e+07	7.87349e+06	8.05052e+06	8.11869e+06	3.72847e+07	4.3457e+07	4.43784e+07	1.30374e+07	1.32307e+07	1.29279e+07	2.21346e+07	2.43559e+07	2.42124e+07	-
Jmwn002172	C14H20O8	[M-H]-	3,4-dihydroxyphenylethanol-β-D-glucopyranoside	Phenolic acids	Phenolic acids	-	3.2694e+06	3.29361e+06	3.33852e+06	9.05497e+06	8.76269e+06	9.31598e+06	4.10071e+06	3.8074e+06	4.3862e+06	3.04843e+06	3.22299e+06	3.13067e+06	5.41711e+06	5.97659e+06	5.90789e+06	-
Hmsn002272	C15H20O8	[M-H]-	Demethyl coniferin	Phenolic acids	Phenolic acids	-	540336	597110	559617	247218	217924	271348	397415	406073	429759	148964	168999	169010	274365	292579	305558	-
Wafn002319	C22H28O14	[M-H]-	4-O-(3'-O-alpha-D-Glucopyranosyl)caffeoylquinic acid	Phenolic acids	Phenolic acids	1401352-63-3	3.9732e+06	4.19022e+06	4.00767e+06	1.2924e+07	1.38074e+07	1.40056e+07	4.58962e+06	4.85098e+06	4415315	5.8545e+06	5.59225e+06	6.05413e+06	5.92998e+06	6.35818e+06	6.60442e+06	-
Lmfn000604	C13H16O10	[M-H]-	6-O-Galloyl-β-D-glucose*	Phenolic acids	Phenolic acids	13186-19-1	280563	322521	358434	1.14369e+06	1.37336e+06	1.62649e+06	4.76693e+06	3.68808e+06	3.83397e+06	8.99098e+06	8.75261e+06	8.85044e+06	3.18092e+06	3.55424e+06	3.36063e+06	-
pmn001419	C15H18O8	[M-H]-	1-O-p-Coumaroyl-β-D-glucose	Phenolic acids	Phenolic acids	7139-64-2	3.46404e+06	3.56446e+06	3.71127e+06	3.13615e+06	3.00202e+06	3.57765e+06	1.12307e+07	1.57145e+07	1.32496e+07	8.08911e+06	9.52024e+06	9.14882e+06	7.13133e+06	6.75043e+06	7.54858e+06	-
mws0178	C16H18O9	[M-H]-	Chlorogenic acid (3-O-Caffeoylquinic acid)*	Phenolic acids	Phenolic acids	327-97-9	1.79534e+06	1.67462e+06	1.73729e+06	1.27091e+06	1.01002e+06	1.20461e+06	2.86065e+06	3.12514e+06	2.84294e+06	1.85173e+06	1.43778e+06	1.47992e+06	1.85839e+06	1.7408e+06	1.94828e+06	ko00940,ko00941,ko00945,ko01110
MWSmce294	C12H16O3	[M+H]+	Elemicin	Phenolic acids	Phenolic acids	487-11-6	532818	479826	465804	410195	528652	345145	592961	579165	587016	394462	395903	408996	483227	481969	436912	-
Zmhn001420	C8H6O4	[M-H]-	5,7-Dihydroxy-1(3H)-isobenzofuranone	Phenolic acids	Phenolic acids	27979-58-4	193293	207356	202547	100640	75397.2	137284	200851	183179	170162	86954.4	106700	98896.1	142135	134913	151188	-
pmb3064	C22H28O13	[M-H]-	3-O-p-Coumaroylquinic acid-O-glucoside	Phenolic acids	Phenolic acids	-	152791	168680	179025	1.33617e+06	1.28455e+06	1.28425e+06	1.25795e+06	1.21615e+06	1.19781e+06	1.57914e+06	1.57375e+06	1.62385e+06	985564	1.10158e+06	1.07371e+06	-
pmb3061	C22H28O13	[M-H]-	5-O-p-Coumaroylquinic acid O-glucoside	Phenolic acids	Phenolic acids	-	189963	214301	220162	1.39468e+06	1.39954e+06	1.53508e+06	1.37438e+06	1.38748e+06	1.4158e+06	1.85659e+06	1.76028e+06	1.78019e+06	1.12867e+06	1.24971e+06	1.2533e+06	-
pmb3056	C16H20O9	[M-H]-	Homovanilloylquinic acid	Phenolic acids	Phenolic acids	-	10612.5	9817.98	13074.4	338971	333398	398648	246303	169445	259470	1.12768e+06	1.73404e+06	961679	629639	609339	560554	-
Lmln010063	C14H22O	[M-H]-	2,6-Di-tert-butylphenol	Phenolic acids	Phenolic acids	128-39-2	89915.2	95748.8	88229.4	79529.8	78388.5	73608.8	86477.4	113204	88709	69496.4	63727.4	70313.5	76535.3	84016	75438.4	-
mws4085	C11H12O5	[M-H]-	Sinapic acid	Phenolic acids	Phenolic acids	530-59-6	18733.8	20572.4	14472.4	132298	138965	162837	79104.7	77692.8	74472.3	154441	140320	145216	82477.8	83201	91663.1	ko00940,ko01100,ko01110
Ymjm000152	C12H16O7	[M-H]-	p-Hydroxypheny-β-D-allopyranoside	Phenolic acids	Phenolic acids	-	517858	550344	491673	463160	444316	475179	775148	800452	797387	1.11852e+06	1.03563e+06	1.09871e+06	702229	755151	791415	-
mws0639	C7H6O4	[M-H]-	2,3-Dihydroxybenzoic Acid*	Phenolic acids	Phenolic acids	303-38-8	517587	570698	544221	668077	768277	568578	961911	763851	968886	838535	829669	894971	388327	385271	428475	ko01110
Hmhn002787	C21H32O10	[M-H]-	(1'R,3R,5R,8'S)-Dihydrophaseic acid-O-β-D-glucoside	Phenolic acids	Phenolic acids	-	168486	180582	194999	767735	816536	786169	327828	376356	360221	489168	493996	504160	409310	419227	458169	-
Lmsn002887	C14H16O8	[M-H]-	1-O-Caffeoyl-β-D-xylose	Phenolic acids	Phenolic acids	-	5.11912e+06	5.55249e+06	5.44271e+06	349712	412638	401052	1.34194e+06	1.39784e+06	1.31044e+06	177936	167208	185632	1.54278e+06	1.63622e+06	1.74036e+06	-
Cmzn005970	C21H22O10	[M-H]-	Dunalianoside A	Phenolic acids	Phenolic acids	-	1.25311e+06	1.3108e+06	1.24147e+06	999418	997590	965944	1.52008e+07	1.46725e+07	1.57827e+07	6.30067e+06	6.56198e+06	6.46296e+06	5.21767e+06	5.80598e+06	5.26197e+06	-
mws0145	C8H8O3	[M-H]-	O-Anisic acid (2-Methoxybenzoic acid)	Phenolic acids	Phenolic acids	529-75-9	494946	581138	505895	1.24351e+06	1.13488e+06	1.19171e+06	433941	375487	394421	140739	142342	151397	388266	376773	423514	-
Lmgp003989	C25H22O11	[M+H]+	Dicaffeoylshikimic acid	Phenolic acids	Phenolic acids	-	5.16995e+07	5.46857e+07	5.14832e+07	4.88527e+06	5.3118e+06	4.7731e+06	2.84755e+07	2.6709e+07	2.56886e+07	4.24721e+06	4.15764e+06	4.66486e+06	1.37843e+07	1.55474e+07	1.50821e+07	-
pmb3072	C22H26O12	[M-H]-	3-O-p-Coumaroylshikimic acid-O-glucoside	Phenolic acids	Phenolic acids	-	105161	81840.2	93544.6	155463	156655	149213	102802	111363	118298	140865	125652	118834	108328	106438	96139.2	-
Hmln000659	C13H16O10	[M-H]-	3-O-Galloyl-D-glucose*	Phenolic acids	Phenolic acids	-	231493	279862	256044	1.08361e+06	1.23371e+06	1.3005e+06	3.69533e+06	3.08076e+06	3.31774e+06	7.50764e+06	6.86606e+06	7.21804e+06	2.87023e+06	3.05215e+06	3.25757e+06	-
Zmhn001926	C13H16O8	[M-H]-	1-O-Salicyloyl-β-D-glucose	Phenolic acids	Phenolic acids	60517-74-0	1.81364e+07	2.5522e+07	2.46951e+07	6.78656e+07	6.84804e+07	6.4402e+07	2.77652e+07	2.92803e+07	2.86722e+07	1.58642e+07	1.62375e+07	1.64034e+07	2.87702e+07	2.78626e+07	3.1451e+07	-
mws1200	C10H10O3	[M-H]-	Trans-4-Hydroxycinnamic Acid Methyl Ester	Phenolic acids	Phenolic acids	19367-38-5	78982.2	78020.5	71201.7	45725	35628.9	35159.2	170037	174702	178194	74824.5	59683.5	69101	157763	144781	164194	-
Hmln002149	C29H36O15	[M-H]-	Acteoside; Verbascoside	Phenolic acids	Phenolic acids	61276-17-3	14561.5	11143.4	20621.8	54509.2	50434.6	54345.1	163135	164225	168068	108218	77881.6	87030.1	86054.7	95792.8	85860.6	-
Lmhn002895	C23H20O12	[M-H]-	Feruloylcaffeoyltartaric acid	Phenolic acids	Phenolic acids	-	517161	514010	547104	261257	288111	282821	285597	269261	260474	171049	161538	153680	215224	237895	243329	-
Lmdn009099	C20H20O6	[M-H]-	Coniferyl ferulate	Phenolic acids	Phenolic acids	63644-62-2	31414.1	32675.7	29691.5	207853	231965	233300	134042	127599	128039	531652	582023	556698	227935	255377	256215	-
pmp000800	C19H18O4	[M+H]+	Moracin S3	Phenolic acids	Phenolic acids	-	21615.2	16126	12429.6	92626.7	78028.7	94640.7	56077.8	45276	55391.4	103830	96351.9	116341	79055.4	69915.1	77856.4	-
mws1297	C13H18O6	[M-H]-	Benzyl glucoside	Phenolic acids	Phenolic acids	4304-12-5	1.69812e+06	1.62034e+06	1.57018e+06	4.38664e+06	4.53496e+06	4.56628e+06	1.47442e+06	1.25683e+06	1.50853e+06	3.4188e+06	3.21409e+06	3.19214e+06	2.59015e+06	2.65209e+06	2.33753e+06	-
Hmtn001288	C9H10O4	[M-H]-	Methyl 2,4-dihydroxyphenylacetate	Phenolic acids	Phenolic acids	67828-42-6	39983.9	44821.7	44773.6	105274	107604	94061.4	56813.8	66041.3	74272.5	92970.8	94004.2	91289.4	70629.6	80468	74156.6	-
Zmhn002422	C16H20O9	[M-H]-	1-O-Feruloyl-β-D-glucose	Phenolic acids	Phenolic acids	7196-71-6	7.18191e+06	7.44375e+06	7.42037e+06	6.43647e+06	6.4842e+06	6.31034e+06	1.88307e+07	1.78631e+07	1.62454e+07	7.94348e+06	8.71102e+06	8.06899e+06	9.27213e+06	1.03205e+07	1.05322e+07	-
MWSmce675	C12H16O7	[M-H]-	Arbutin	Phenolic acids	Phenolic acids	497-76-7	510670	607827	552379	453822	458450	449225	800358	870048	828884	1.0532e+06	980432	1.0203e+06	695088	773907	685679	ko00010
pmn001421	C16H18O8	[M-H]-	3-O-p-Coumaroylquinic acid*	Phenolic acids	Phenolic acids	87099-71-6	6.32213e+06	6.0327e+06	6.02771e+06	1.55637e+06	1.66398e+06	1.78117e+06	9.11697e+06	1.0731e+07	1.07004e+07	4.53257e+06	4.93619e+06	4.70545e+06	5.87149e+06	6.11276e+06	6.69601e+06	-
mws2208	C10H10O4	[M+H]+	Ferulic Acid	Phenolic acids	Phenolic acids	537-98-4	574638	552776	488316	562481	586336	719925	288312	492537	280455	678283	473633	663166	418661	368156	411514	ko00940,ko01100,ko01110
Lmmn000774	C15H20O9	[M-H]-	Dihydrocaffeoylglucose	Phenolic acids	Phenolic acids	-	519714	570777	515469	195310	119950	142718	838387	862904	837400	433518	448359	440125	480112	502787	549239	-
pmb0142	C9H8O3	[M+H]+	Caffeic aldehyde	Phenolic acids	Phenolic acids	141632-15-7	973818	935586	939300	1.54475e+06	1.58631e+06	1.63456e+06	2.71887e+06	2.5584e+06	2.59896e+06	1.1554e+06	1.18674e+06	1.14746e+06	1.56989e+06	1.65181e+06	1.43806e+06	ko00940,ko01110
Zmhn002508	C21H28O12	[M-H]-	4-p-Cumaroyl-rhamnosyl-(1→6)-D-glucose	Phenolic acids	Phenolic acids	-	314175	391880	363073	1.40215e+06	1.36164e+06	1.03953e+06	229058	218885	187579	427924	498577	499545	464019	416334	477480	-
MWS5206	C9H10O4	[M-H]-	4-Hydroxyphenyllactic Acid	Phenolic acids	Phenolic acids	306-23-0	43514.3	46629.4	40063.3	128490	102915	116748	63189.5	71288.9	91972.3	105045	93801.5	89890.8	79733.1	71605.5	82174.1	-
pma0149	C15H16O9	[M+H]+	Sinapoyl malate	Phenolic acids	Phenolic acids	92344-58-6	148992	157739	160870	8.92839e+06	8.70414e+06	8.52456e+06	807859	706945	741866	7.8972e+06	6.95149e+06	6.73949e+06	4.13159e+06	4.4401e+06	3.85146e+06	ko00940,ko01110
Lmhn003801	C25H24O13	[M-H]-	Feruloylsinapoyltartaric acid	Phenolic acids	Phenolic acids	-	60903.6	59196.1	57909.8	16223.5	21148.6	8868.33	402352	392427	410189	38502.1	36977.8	35669.7	94622.1	85245.9	82790.1	-
pmn001671	C23H32O15	[M-H]-	Furanofructosyl-α-D-(6-mustard acyl)glucoside	Phenolic acids	Phenolic acids	-	3626.39	6224.57	4228.51	172509	219635	207305	9	9	9	75120.5	96874.3	104092	73562.6	64769.1	65511	-
Lmmn001294	C14H20O9	[M-H]-	Koaburaside	Phenolic acids	Phenolic acids	41653-73-0	33395.7	23346.1	24181	444236	465532	400020	52575.3	45117.5	55774.3	271332	270966	262936	191622	203251	220964	-
ML10177402	C7H7NO3	[M-H]-	4-Aminosalicylic acid	Phenolic acids	Phenolic acids	65-49-6	137228	144596	145288	248943	234524	244695	156017	158529	153453	174799	180034	175504	157294	179625	177701	-
pmb3074	C16H18O8	[M-H]-	5-O-p-Coumaroylquinic acid*	Phenolic acids	Phenolic acids	1899-30-5	8.77328e+06	8.68985e+06	7.93938e+06	2.68962e+06	2.97033e+06	2.36255e+06	1.41962e+07	1.44196e+07	1.4468e+07	5.71706e+06	5.66868e+06	5.33976e+06	8.12919e+06	8.48812e+06	9.37308e+06	ko00940,ko00941,ko00945,ko01110
pmn001669	C12H14O5	[M-H]-	Methyl sinapate	Phenolic acids	Phenolic acids	20733-94-2	3956.75	1949.82	2913.81	9336.39	10398.1	11236.8	15635.7	18269.3	17710.1	15063.5	15900.8	14140.6	13604.6	12718.4	11721.3	-
Li512115	C25H24O12	[M-H]-	Isochlorogenic acid B	Phenolic acids	Phenolic acids	14534-61-3	5.50402e+06	7.16926e+06	6.95532e+06	2.05122e+06	2.02053e+06	2.06803e+06	6.87017e+06	7.90632e+06	8.57389e+06	2.9103e+06	2.15463e+06	3.01892e+06	4.30815e+06	4.61105e+06	5.00616e+06	-
mws0025	C6H6O3	[M-H]-	Pyrogallol	Phenolic acids	Phenolic acids	87-66-1	95109.9	91085.3	88415.3	58778.9	40166.8	27911.1	59586.7	78369.5	86900.8	47084.2	43976.3	50435.6	69402.8	78659.7	80080.6	-
Lmgn001670	C7H6O3	[M-H]-	Salicylic acid	Phenolic acids	Phenolic acids	69-72-7	948155	1.02363e+06	1.13016e+06	302595	362784	300690	1.31714e+06	1.49277e+06	1.37538e+06	762399	705387	783668	818658	849784	947226	ko01100,ko01110,ko04075
mws1358	C6H6O2	[M-H]-	Pyrocatechol	Phenolic acids	Phenolic acids	120-80-9	64682.6	62225.5	55323.9	47870.3	54866.3	40517	75427.9	88335.4	86592.6	69618	72882.8	65235.8	76054.6	68035.3	65441.2	ko01100
Ymjm000154	C13H18O7	[M-H]-	Salicin	Phenolic acids	Phenolic acids	138-52-3	25294.6	28908	15112	77620.7	88531.4	78019.1	42742.2	37184.1	27345	233609	231669	238651	87924.5	103286	95582.7	ko00010
pmp000087	C13H16O6	[M+H]+	2-Feruloyl-sn-glycerol	Phenolic acids	Phenolic acids	-	236251	243445	153142	248208	174588	27396.3	100007	116097	123556	171136	118613	157983	169433	148464	147128	-
pmb0069	C7H7NO	[M+H]+	Benzamide	Phenolic acids	Phenolic acids	55-21-0	807685	748169	756619	179722	181559	191164	408917	419646	427898	339130	359986	356028	431487	429635	495140	-
mws1708	C13H18O7	[M-H]-	Gastrodin	Phenolic acids	Phenolic acids	62499-27-8	1.02029e+06	1.04785e+06	1.18366e+06	207792	161682	220771	677435	702727	620236	322466	225456	304355	545381	459800	505030	-
Zmhn003082	C15H18O10	[M-H]-	5-O-Galloyl-methyl quinine ester	Phenolic acids	Phenolic acids	-	205021	210110	214854	30000.8	32280.1	29029	84476	99649.7	90150.1	9	9	9	67109.5	69211.4	78560.4	-
Jmwp002208	C8H10O3	[M+H]+	3,4-dihydroxy phenylethanol	Phenolic acids	Phenolic acids	-	117522	133094	103266	99170.3	114244	115596	114654	115183	108283	69724.1	79544.9	85101.8	113554	100469	96308.1	-
MWSmce680	C7H8O2	[M+H]+	Mequinol	Phenolic acids	Phenolic acids	150-76-5	44174.2	33292.1	41530.4	23461.6	25376	57986.1	32385.3	42398.8	23826.1	38099.8	39997.6	27987.7	43875.6	37646.4	38024.8	-
Lmzn001582	C18H28O9	[M-H]-	5'-Glucosyloxyjasmanic acid	Phenolic acids	Phenolic acids	-	975437	929403	1.01501e+06	397084	413896	493075	510794	583899	544936	581997	715868	764771	589042	513660	608453	-
pme3083	C8H7NO3	[M-H]-	2-(Formylamino)benzoic acid	Phenolic acids	Phenolic acids	3342-77-6	191280	180196	171620	147547	180991	164798	86555.9	127439	119420	78298.3	56820	79917.4	90471	78086.1	91991.1	ko00380,ko01100
Lmhn003240	C11H10O6	[M-H]-	Benzoylmalic acid	Phenolic acids	Phenolic acids	22138-51-8	39880.6	47571.6	52200.5	190540	200571	214176	185914	170455	165074	407049	363616	434411	247749	207660	227822	-
mws0906	C16H22O8	[M-H]-	Coniferin	Phenolic acids	Phenolic acids	531-29-3	1.0673e+06	920183	715205	4.01806e+06	2.96031e+06	3.31662e+06	916534	941041	501419	2.22684e+06	2.05232e+06	2.00093e+06	1.56575e+06	1.86022e+06	1.78413e+06	ko00940,ko01110
MWSslk138	C7H6O5	[M-H]-	2,3,4-Trihydroxybenzoic acid	Phenolic acids	Phenolic acids	610-02-6	7850.95	10232.9	9633.8	24109.7	26747.7	28019.5	89845.8	74914.8	72025.2	189418	187990	202037	70153.4	78558.4	65852.2	-
Zmyn002919	C8H8O2	[M-H]-	2-Methylbenzoic acid	Phenolic acids	Phenolic acids	118-90-1	44634.7	38473.7	40240	408787	415852	375141	90051	106207	102903	179719	161776	170093	182895	187611	216124	ko01100
mws0749	C7H6O3	[M-H]-	4-Hydroxybenzoic acid	Phenolic acids	Phenolic acids	99-96-7	4.88425e+06	5.15518e+06	5.3622e+06	1.91985e+07	1.65516e+07	1.68066e+07	8.19036e+06	8.03348e+06	6.99519e+06	4.49269e+06	4.72988e+06	4.88627e+06	7.3732e+06	8.8477e+06	7.94512e+06	ko00130,ko00790,ko01100,ko01110,ko01240
Lmdn003756	C10H10O4	[M-H]-	Methyl caffeate	Phenolic acids	Phenolic acids	3843-74-1	51207.9	45662.1	40029.2	87989.8	115898	80050.9	362300	338060	373742	135135	168109	159359	161707	165856	138757	-
Lmnn002886	C23H26O11	[M-H]-	1'-O-(3,4-Dihydroxyphenethyl)-O-caffeoyl-glucoside	Phenolic acids	Phenolic acids	-	138051	140379	139167	121372	173006	167525	311904	308131	267879	313091	302047	349765	250168	275292	302547	-
Hmhn000927	C12H16O8	[M-H]-	Phloroglucinol-1-O-β-D-glucopyranoside	Phenolic acids	Phenolic acids	-	14395.6	15632.9	14287	108157	208302	106419	77784.8	49674	57666.8	380648	524528	349886	121095	134214	146785	-
Hmsn002598	C13H18O8	[M-H]-	Salirepin	Phenolic acids	Phenolic acids	26652-12-0	251614	642119	641356	964024	993825	992592	482343	485104	481618	429895	386302	378974	513484	583180	621936	-
Zmpn001713	C6H5NO3	[M-H]-	3-Nitrophenol	Phenolic acids	Phenolic acids	554-84-7	422121	436118	422563	344594	310006	295768	348880	322345	308633	249995	267049	227816	286398	326027	346819	-
Wafn003070	C16H20O10	[M-H]-	Hydroxyferulic acid glucoside	Phenolic acids	Phenolic acids	-	266524	287202	282336	743505	813830	756119	1.4778e+06	1.53241e+06	1.56815e+06	746779	772772	781701	719787	859901	746137	-
pmb3317	C16H20O10	[M-H]-	Quinacyl syringic acid	Phenolic acids	Phenolic acids	-	96539.7	124209	115327	1.87008e+06	1.91881e+06	2.41318e+06	1.94689e+06	1.61518e+06	2.05816e+06	1.29057e+07	1.23357e+07	1.23932e+07	3.24938e+06	3.88555e+06	3.83696e+06	-
Zmcn005156	C26H26O12	[M-H]-	4,5-O-Dicaffeoylquinic Acid Methyl Ester	Phenolic acids	Phenolic acids	-	548720	460500	486739	108833	166970	166904	496345	611190	535360	305305	290513	341889	364599	316720	385886	-
MWS2066	C10H8O	[M-H]-	1-Naphthol*	Phenolic acids	Phenolic acids	90-15-3	20694.2	27590.6	20914.6	26311.5	26348	24450.4	21160.3	20342.8	24655.5	16885.1	23141.2	18987.8	28678.3	26692.7	23434.8	-
Lmtn002233	C15H20O8	[M-H]-	Androsin	Phenolic acids	Phenolic acids	531-28-2	249915	361453	348495	1.0187e+06	780905	1.03533e+06	477735	598432	585715	1.41339e+06	1.30418e+06	1.38298e+06	704049	750912	856394	-
Jmwn002494	C15H18O8	[M-H]-	(2E)-3-[4-(β-D-glucopyranoside)-phenylacrylic]-acid	Phenolic acids	Phenolic acids	-	88299.4	157989	105365	236307	250863	260691	1.0088e+06	673155	655684	686926	668216	746586	525592	443989	441556	-
Cmzn005251	C21H22O10	[M-H]-	6-O-Caffeoylarbutin	Phenolic acids	Phenolic acids	136172-60-6	207359	246611	214172	189165	9	116966	1.20153e+06	1.11774e+06	1.15898e+06	747178	859018	752137	538517	652738	638119	-
Lmxp001668	C9H10O2	[M+H]+	2-Methoxy-4-ethenylphenol	Phenolic acids	Phenolic acids	7786-61-0	236375	219651	215897	1.10519e+06	1.12985e+06	1.10063e+06	357892	260063	300025	1.37331e+06	1.28449e+06	1.3502e+06	896460	781548	736868	-
mws0183	C7H6O4	[M-H]-	3,4-Dihydroxybenzoic acid (Protocatechuic acid)*	Phenolic acids	Phenolic acids	99-50-3	589258	587483	607120	672594	702364	639323	863312	860714	808104	258980	198494	208921	576502	680948	701336	ko01100,ko01110
MWSmce697	C8H10O2	[M+H]+	4-Ethoxyphenol	Phenolic acids	Phenolic acids	622-62-8	235172	217861	228038	246135	275091	281099	163867	128036	149567	62164.6	78208.6	66218	176427	147615	148800	-
pmn001529	C28H22O17	[M-H]-	3,4,5-Tri-O-Galloylshikimic acid	Phenolic acids	Phenolic acids	-	5328.08	4055.42	3159.58	33814	33779	24852.4	10300.1	6581.73	11638.8	24604.6	33404.5	18556.7	16188.8	16297	19349.2	-
Jmwn006041	C26H32O11	[M-H]-	(7S,8R)-dehydrodiconiferylalcohol-9'-O-β-D-glucopyranoside	Phenolic acids	Phenolic acids	-	78236.2	75950.1	68100.6	123573	115130	146435	117890	139902	122985	130870	137165	135573	122737	117317	143587	-
mws1500	C11H12O2	[M+H]+	Ethyl cinnamate	Phenolic acids	Phenolic acids	103-36-6	59738.6	50322.4	56854.5	30997.5	51312.8	45720.4	73036.9	53370.8	65591.8	22467.6	9790.66	28741.8	34959.2	42444.9	35811.2	-
mws2368	C8H10O2	[M-H]-	Tyrosol; 4-Hydroxyphenylethanol	Phenolic acids	Phenolic acids	501-94-0	133261	141021	143113	48822.6	46872	47786.4	164568	220628	182900	116749	119293	134313	117884	127837	146025	ko00350,ko01100
pmb2497	C9H10O5	[M-H]-	4-Hydroxy-3-methoxymandelate	Phenolic acids	Phenolic acids	55-10-7	49005	43409	49805.5	130786	109151	100428	42754.5	37624.7	36152.7	50765.7	62216.8	58115.7	69346.9	67575	56198.7	ko00350,ko01100
mws0853	C11H14O4	[M-H]-	Sinapyl alcohol	Phenolic acids	Phenolic acids	537-33-7	14268	28724.3	22512.5	293024	280565	304376	34187	31166.4	24658.8	51692.3	79042.3	82107.8	67935.5	84851.5	75454.1	ko00940,ko01100,ko01110
MWSmce501	C8H8O4	[M-H]-	Protocatechuic Acid Methyl Ester	Phenolic acids	Phenolic acids	2150-43-8	221166	235815	244549	74821.4	95939.3	98589.6	526070	566253	479806	256052	270040	322255	241493	274037	303147	-
Zmhn002334	C16H20O9	[M-H]-	6-O-Feruloyl-β-D-glucose	Phenolic acids	Phenolic acids	137887-25-3	531269	487361	522047	754571	729287	755276	427398	219505	475355	573871	515064	739588	482588	598421	582944	-
Zmhn001793	C15H18O9	[M-H]-	6-O-Caffeoyl-D-glucose*	Phenolic acids	Phenolic acids	-	510985	399955	494091	1.62445e+06	1.5185e+06	1.90136e+06	452781	501629	425904	905111	882778	935279	706417	856177	875204	-
Lmhn003799	C24H22O12	[M-H]-	Feruloylferuloyltartaric acid	Phenolic acids	Phenolic acids	-	13965	16226.4	11044.5	15729.8	24662.8	20679.5	46427.6	50196.7	59158	12990.6	7712.19	13153.1	15606.4	18679.9	19548.9	-
Lmmn002179	C14H18O8	[M-H]-	Methyl salicylate-2-O-glucoside	Phenolic acids	Phenolic acids	10019-60-0	4302.27	11891.4	10941.8	23664.4	21605.8	31724.5	17316.4	21528.2	17373.9	76592.9	90567.2	70632.6	35996.4	35052.8	43113.4	-
Cmsp002787	C11H14O5	[M+H]+	3,4'-Dihydroxy-3',5'-dimethoxypropiophenone	Phenolic acids	Phenolic acids	136196-47-9	118816	108273	144500	729832	798236	803045	313338	299658	405268	1.04035e+06	1.01314e+06	1.08246e+06	587888	592665	720614	-
mws1212	C11H12O4	[M+H]+	Ferulic acid methyl ester	Phenolic acids	Phenolic acids	2309-07-1	69050.8	75217.3	65182.2	9	9	9	107210	118465	140781	9	9	9	184993	213203	168815	-
pme3443	C11H12O4	[M-H]-	Sinapinaldehyde	Phenolic acids	Phenolic acids	4206-58-0	34475.2	30881.6	33458.8	79507.3	71358.1	80928.1	55259.2	81820.4	68732.3	84949.7	70474	85219.8	70643.2	66699.4	83513.1	ko00940,ko01100,ko01110
pmp000795	C19H16O4	[M+H]+	Moracin E	Phenolic acids	Phenolic acids	73338-84-8	3218.97	15332.6	11642.5	101389	119217	94778.7	108510	62434.8	99659.7	69893.1	68802.7	59314.2	77737.6	80847.3	64019.8	-
pmb2654	C19H27NO12	[M-H]-	Anthranilate-1-O-Sophoroside	Phenolic acids	Phenolic acids	-	424673	532396	622835	900378	728197	1.24817e+06	286954	492909	505965	774159	384468	697946	699919	564948	706370	-
ML10179289	C8H10O	[M-H2O+H]+	2-Phenylethanol	Phenolic acids	Phenolic acids	60-12-8	6.35093e+06	5.99591e+06	6.50558e+06	2.51551e+06	2.49917e+06	2.86256e+06	7.58038e+06	6.82377e+06	7.17983e+06	3.55571e+06	4.13579e+06	3.99018e+06	4.89267e+06	4.67903e+06	5.90124e+06	ko00360
Lmsn003628	C23H32O15	[M-H]-	6'-O-Sinapoylsucrose	Phenolic acids	Phenolic acids	-	16183.4	10825.9	10895.3	52164.4	33008.3	96624.9	47500.5	47733.3	48431.7	46196.4	58109.8	61978.1	55873.9	62101.4	47958	-
Hmln002806	C16H16O8	[M-H]-	5-O-Caffeoylshikimic acid	Phenolic acids	Phenolic acids	180981-12-8	730539	775446	748126	613635	689949	741774	3.44446e+06	3.47176e+06	3.46508e+06	676892	521973	593472	1.48816e+06	1.20322e+06	1.19698e+06	ko00940,ko00941,ko00945,ko01100,ko01110
mws0008	C9H10O2	[M-H]-	Hydrocinnamic acid	Phenolic acids	Phenolic acids	501-52-0	44532.6	42119.3	40079.9	31464.3	49655.1	20436.4	71023.9	53464.3	36573.2	41445.9	29099.4	31249.4	38319.9	35166.8	45432.9	ko00360,ko01100
pmn001521	C20H22O11	[M-H]-	3-Hydroxy-5-Methylphenol-1-O-(6'-Galloyl)Glucoside	Phenolic acids	Phenolic acids	-	50285.8	37245.9	34173.9	44810.2	52221.6	68425.3	77258.5	71979.2	90549.7	31203.4	28252	40115.5	48736	37926.1	47812.7	-
pmp000790	C14H10O4	[M+H]+	Moracin M	Phenolic acids	Phenolic acids	56317-21-6	26823.7	5137.5	23672.2	146738	62774.8	181428	107624	129428	100687	109634	142061	489052	127549	103175	98690.5	-
Lmyn002435	C19H28O10	[M-H]-	Hydrangeifolin I	Phenolic acids	Phenolic acids	-	9	9	9	83779	142293	132032	99422.5	47828.3	40558.3	162890	158363	195134	150955	140552	183854	-
Lmyn002403	C14H18O8	[M-H]-	Mandelic acid-β-glucoside	Phenolic acids	Phenolic acids	-	14480.9	26614.7	18885.8	79456.6	75767.3	81583.4	32048.5	35406.4	28092	80093.1	80979.6	73729.8	51623	49805.8	64280	-
pme1439	C9H8O3	[M+H]+	p-Coumaric acid	Phenolic acids	Phenolic acids	501-98-4	1.25468e+06	1.19087e+06	974317	394040	357682	351333	1.37522e+06	1.1424e+06	1.00966e+06	367599	473349	602139	748139	607619	573729	ko00130,ko00350,ko00940,ko00950,ko01100,ko01110
pmb2833	C23H30O14	[M-H]-	3-O-Feruloylquinic acid-O-glucoside	Phenolic acids	Phenolic acids	-	21819.9	21464.7	19930.3	60618	46880.7	24548.9	48372.6	39155.5	82965.5	43866.2	41819.2	45853.6	52742.3	70496.6	62023.1	-
MWS2001	C7H4N2O7	[M-H]-	2-Hydroxy-3,5-dinitrobenzoic acid	Phenolic acids	Phenolic acids	609-99-4	50711.5	58336	50975	53239.5	47024.6	41237.3	101693	93660.9	123530	66694	73276.3	62617.7	61984.6	63766.3	79972.7	-
Lmgp002595	C9H10O3	[M+H]+	4'-Hydroxy-3'-methoxyacetophenone (Acetovanillone)	Phenolic acids	Phenolic acids	498-02-2	258394	276087	252613	498972	505866	426927	382418	258489	211768	426338	445053	382219	308756	390894	415575	-
MWSmce429	C8H8O3	[M+H]+	2',6'-Dihydroxyacetophenone	Phenolic acids	Phenolic acids	699-83-2	140715	114709	71404.3	145721	134624	41748.7	144836	119330	92612	17955.6	110170	124439	166465	154780	122852	-
MWSslk097	C10H10O4	[M+H]+	Dimethyl phthalate	Phenolic acids	Phenolic acids	131-11-3	3.48308e+07	3.58932e+07	2.74566e+07	3.77745e+07	3.31499e+07	3.40813e+07	3.13052e+07	2.87471e+07	3.10862e+07	2.63798e+07	2.82466e+07	3.20221e+07	2.91884e+07	3.82864e+07	3.01543e+07	-
Lmqp008175	C10H10O2	[M+H]+	Methyl Cinnamate	Phenolic acids	Phenolic acids	103-26-4	842271	780307	734615	615909	502423	475079	663277	874004	838587	381622	490053	455317	499724	673264	655255	-
MWSmce040	C8H8O3	[M+H]+	Isovanillin	Phenolic acids	Phenolic acids	621-59-0	525932	558643	596232	1.07109e+06	1.12812e+06	1.02063e+06	569332	499764	539034	497763	341997	226735	469626	646080	593515	-
MWSmce346	C25H24O12	[M+H]+	1,3-O-Dicaffeoylquinic Acid (Cynarin)	Phenolic acids	Phenolic acids	30964-13-7	2.81377e+06	2.79991e+06	2.59896e+06	445525	238545	539744	1.97841e+06	1.70159e+06	1.07124e+06	519099	658527	605914	880291	1.17623e+06	929856	-
pmb2620	C11H12O4	[M-H]-	3,4-Dimethoxycinnamic acid	Phenolic acids	Phenolic acids	2316-26-9	17350.8	15065.9	17049.3	4815.64	3955.04	2058.6	25565.3	24449.8	25732.2	2910.54	6325.04	5015.64	9024.49	8269.29	11183.5	-
Hmhn003067	C15H18O8	[M-H]-	Phenylpropionic acid-O-β-D-glucopyranoside	Phenolic acids	Phenolic acids	-	1.16388e+06	1.15684e+06	1.19105e+06	1.08802e+06	1.25059e+06	1.09009e+06	6.40134e+06	6.52022e+06	5.62152e+06	3.77359e+06	5.24638e+06	4.98014e+06	2.6838e+06	3.13164e+06	3.70248e+06	-
pme3255	C11H14O2	[M+H]+	Methyleugenol	Phenolic acids	Phenolic acids	93-15-2	171504	155607	180915	236845	179324	91115.3	111255	201229	163776	271352	268142	248694	263843	217472	192215	ko00940
Zmgn004894	C8H8O3	[M-H]-	Methyl 4-hydroxybenzoate	Phenolic acids	Phenolic acids	99-76-3	104874	81483.2	77245.5	35331.9	35838.8	43592.5	22286.9	27093.3	23955.9	18872.9	10448.7	20633.3	31660.2	23335.8	25054.1	-
MWS1734	C8H8O3	[M+H]+	Anisic acid; 4-Methoxybenzoic acid	Phenolic acids	Phenolic acids	100-09-4	31499.9	20458.5	24132.9	107497	87031.5	138782	48485.8	56768.2	44675.4	89038.2	97548.1	80197.2	61278.2	70200	85603.1	-
Li512113	C20H20O12	[M-H]-	Maleoyl-caffeoylquinic acid	Phenolic acids	Phenolic acids	-	117099	98285.7	96753.3	247851	254970	88395.6	58127.4	57916.9	42762.6	128802	135033	145676	91532.7	97543.7	126975	-
mws0093	C10H12O3	[M-H]-	Coniferyl alcohol	Phenolic acids	Phenolic acids	458-35-5	62320	76468.1	76351.3	35823.6	52424	26666.2	25948.3	29924.5	28962.3	25728.4	21696.8	20493.3	41602.7	30581.2	31064.2	ko00940,ko00999,ko01100,ko01110
mws1336	C7H7NO2	[M+H]+	4-Aminobenzoic acid	Phenolic acids	Phenolic acids	150-13-0	375222	342907	365229	538470	537397	467713	226270	247706	206225	584619	738016	805583	453144	652769	528628	ko00790,ko01100,ko01240
Hmgn001653	C7H6O3	[M-H]-	Protocatechualdehyde	Phenolic acids	Phenolic acids	139-85-5	1.8425e+06	1.87258e+06	1.86075e+06	271154	209381	268845	1.26361e+06	1.14857e+06	1.26472e+06	1.40146e+06	1.34136e+06	1.3867e+06	1.19633e+06	1.27275e+06	881373	ko00950
MWSslk006	C10H12O4	[M+H]+	Ethyl Vanillate	Phenolic acids	Phenolic acids	617-05-0	18650.2	11353.6	11550.5	16202.9	21397.7	10597.7	22681	12850.4	11132.2	9675.66	9855.44	14247.8	11336.9	11091.6	15272.7	-
mws1505	C17H16O4	[M-H]-	Phenethyl caffeate	Phenolic acids	Phenolic acids	104594-70-9	3639.94	5824.06	4519.08	7443.64	7518.68	6780.48	15270.7	15786.6	7662.02	12103.5	11030.5	12436.6	7328.26	10218.1	10604.6	-
mws0921	C9H10O2	[M-H]-	p-Coumaryl alcohol	Phenolic acids	Phenolic acids	3690-05-9	107190	96609.8	107773	24513.2	34681.9	22400.6	55223.5	45556	43353.7	7041.1	7040.7	9	54821.9	50798.1	37381.4	ko00940,ko01100,ko01110
MWSmce328	C25H24O12	[M+H]+	Isochlorogenic acid C	Phenolic acids	Phenolic acids	57378-72-0	3.94993e+06	2.28861e+06	2.65022e+06	681364	588231	665855	1.85157e+06	2.12084e+06	1.77541e+06	582197	528915	559302	855583	1.18614e+06	863127	-
MWS20182	C10H12O4	[M-H]-	Dihydroferulic Acid	Phenolic acids	Phenolic acids	1135-23-5	20519.4	13422.6	18169.6	7611.84	16206.2	4414.04	45000.2	57886	71640.8	34471.9	33492.6	41138.7	28052.9	20316.8	30607	-
mws4177	C8H9NO2	[M+H]+	Methyl Anthranilate	Phenolic acids	Phenolic acids	134-20-3	24081.9	23117.8	14978.2	41974	51333.9	45272.6	18653.1	21401.7	26411.2	40100.3	40108.3	43227.8	32192.5	38257.3	24924.7	-
Cmzn004594	C21H22O11	[M-H]-	Dunalianoside C	Phenolic acids	Phenolic acids	-	1.80656e+06	1.11625e+06	1.89428e+06	185143	199792	197490	5.42703e+06	5.21495e+06	5.3209e+06	2.81376e+06	2.59303e+06	2.61728e+06	2.4717e+06	2.49008e+06	1.67594e+06	-
Lmbn004790	C11H14O4	[M-H]-	Methyl 3-(3-hydroxy-4-methoxyphenyl)propanoate	Phenolic acids	Phenolic acids	129150-61-4	33261.7	23779.8	27916.2	261719	195066	178772	21231	28023	34701.8	46351.4	83266.6	88156.4	88196.6	59765.2	90053.4	-
pme2828	C6H5NO3	[M+H]+	4-Nitrophenol	Phenolic acids	Phenolic acids	100-02-7	1.03334e+07	9.88926e+06	1.12328e+07	2.63113e+07	2.68239e+07	2.76419e+07	1.57839e+07	1.67972e+07	1.76564e+07	3.55014e+07	3.14436e+07	3.45598e+07	1.58262e+07	2.14413e+07	2.47296e+07	-
MWSmce248	C9H8O3	[M-H]-	3-Hydroxycinnamic Acid*	Phenolic acids	Phenolic acids	14755-02-3	385689	288719	348312	9	9	9	179314	288494	361841	37451.8	42502.7	68787	128532	95484.9	151822	ko00360,ko01100
Zmhn002227	C17H22O10	[M-H]-	4-O-Glucosyl-sinapate	Phenolic acids	Phenolic acids	-	2.28628e+06	2.9199e+06	2.38646e+06	8.3095e+06	1.03435e+07	9.60379e+06	7.10355e+06	6.39343e+06	4.95121e+06	6.47767e+06	6.25625e+06	6.72512e+06	6.77121e+06	5.46862e+06	4.28271e+06	-
Lmtn003598	C18H24O8	[M-H]-	3-Prenyl-4-O-glucosyloxy-4-hydroxybenzoic acid	Phenolic acids	Phenolic acids	-	12744.4	13413.2	21435	211840	218576	198313	346099	367129	421824	405375	476294	551823	360602	373458	233943	-
mws0467	C9H10O3	[M-H]-	3-(4-Hydroxyphenyl)-propionic acid	Phenolic acids	Phenolic acids	501-97-3	9279	7057.63	21522.1	1741.3	5942.84	8254.35	10506.2	13546.2	4033.81	2663.18	3737.24	5576.06	7934.98	4888.66	7315.52	-
MWSmce468	C8H8O3	[M-H]-	2-hydroxymethyl benzoic acid	Phenolic acids	Phenolic acids	612-20-4	17150.9	18283.5	16445.5	9348.14	14917.5	8200.83	25178.5	18318.7	20521.1	9274.65	18353.9	17171	9206.12	15283.6	12686.1	-
pma3724	C17H20O9	[M+H]+	1-O-Feruloylquinic acid	Phenolic acids	Phenolic acids	-	3.11469e+06	3.14349e+06	5.70569e+06	702511	485659	560215	3.05443e+06	2.63348e+06	2.6071e+06	850218	1.13744e+06	603724	1.85842e+06	2.56253e+06	1.48385e+06	-
MWSmce713	C9H12O2	[M-H]-	3-(4-Hydroxyphenyl)-1-propanol	Phenolic acids	Phenolic acids	10210-17-0	13914	7615.55	9509.56	14816.3	28286.4	24567.2	8204.89	6328.07	7078.61	5316.7	4564.08	4642.09	7793.84	9299.1	5202.07	-
pmn001420	C15H18O9	[M-H]-	1-O-Caffeoyl-β-D-glucose*	Phenolic acids	Phenolic acids	14364-08-0	1.32408e+06	1.16165e+06	1.1943e+06	3.37418e+06	3.20822e+06	3.59313e+06	1.22171e+06	1.22486e+06	543635	1.97943e+06	1.64092e+06	2.08259e+06	2.00876e+06	2.25543e+06	1.17819e+06	-
mws1350	C9H10O4	[M-H]-	Syringaldehyde; 4-Hydroxy-3,5-Dimethoxybenzaldehyde	Phenolic acids	Phenolic acids	134-96-3	18517.8	15802.9	30837.8	145995	116645	165985	29836.5	28531.1	50899.3	116416	138048	99946.7	119395	80022.4	64801.8	-
mad2085	C22H18O11	[M-H]-	Caffeoyl-p-coumaroyltartaric acid	Phenolic acids	Phenolic acids	-	39508.6	62439.3	55646.4	263913	263904	147446	64918.4	91789.6	84140	204290	171743	177255	121230	73308.3	144118	-
Lmsp003655	C26H32O11	[M+H]+	Dehydrodiconiferyl alcohol-gamma'-O-glucoside	Phenolic acids	Phenolic acids	-	190395	471986	209029	1.30883e+06	1.01303e+06	907658	328874	285169	531784	525281	516173	477019	749908	811552	413315	-
pmb0752	C17H20O9	[M+H]+	3-O-Feruloylquinic acid	Phenolic acids	Phenolic acids	1899-29-2	41312.4	29345.2	13507.8	60040.3	34345.8	59367.2	49817.1	43580.2	56398.1	49986.7	60176.1	46215.3	65613.4	51014	32930.4	-
Lmgn003073	C17H20O9	[2M-H]-	5-O-Feruloylquinic acid	Phenolic acids	Phenolic acids	-	18473.9	41401.8	20926.9	7135.33	8290.69	2522.32	34603.3	52550	31340.6	11724.9	7139.3	5185.53	13249.2	15655.6	7729.11	-
Lmsn004921	C29H26O15	[M-H]-	1,2-Di-O-galloyl-5-O-Cinnamoyl-β-D-glucose	Phenolic acids	Phenolic acids	-	12759.2	16994.2	14751.9	23215.7	24517.6	22792	10913.9	16031.9	14837.9	4619.73	10181.6	12513	15444.4	22677.5	11225.1	-
pmb0751	C16H16O7	[M+H]+	Trans-5-O-(p-Coumaroyl)shikimate	Phenolic acids	Phenolic acids	-	376785	261512	333506	278962	206172	167528	244567	347627	278802	198737	371465	161116	261414	194044	400372	ko00940,ko00941,ko00945,ko01100,ko01110
Lmyp008437	C16H22O4	[M+H]+	Dibutyl terephthalate	Phenolic acids	Phenolic acids	1962-75-0	88238.3	110643	118242	47197.2	141716	156611	55797.6	149888	61823.8	42875.1	81381.3	16773.6	156902	73173.1	157099	-
Zmln000668	C19H26O15	[M-H]-	Monogalloyl-diglucose	Phenolic acids	Phenolic acids	-	14987.4	27806.1	24218.8	42450.1	50555.7	42894.2	60622.6	34700.1	56697.7	102065	117052	115436	102896	43275.1	86951.5	-
MWSslk066	C8H8O4	[M+H]+	3-Hydroxy-4-methoxybenzoic acid; Isovanillic Acid	Phenolic acids	Phenolic acids	645-08-9	36117.1	40929.7	45080.1	30287.2	91270.4	74708.9	101603	47316.6	61554.2	76873	47856.3	55607.8	68889.8	30858.7	41548	-
mws0024	C7H6O5	[M-H]-	Gallic acid	Phenolic acids	Phenolic acids	149-91-7	89152.8	77887.3	84224.8	99324.7	104148	79616.6	86588.3	99423.6	121398	79786.4	66659.4	70064	88044.7	72831.6	34902.8	ko00999
pmb2795	C10H10O3	[M-H]-	4-Methoxycinnamic acid	Phenolic acids	Phenolic acids	830-09-1	9	9	9	90814	110453	119043	9	9	9	14865.2	126372	127016	82699.4	77400.7	159238	-
Lmyp003951	C11H14O5	[M+H]+	3-Hydroxy-1-(4-hydroxy-3,5-dimethoxyphenyl)propan-1-one	Phenolic acids	Phenolic acids	-	54673.1	26697.8	61315.5	91922.6	178013	127601	142332	97254.3	55493.1	142628	230598	114239	84193.4	218416	146079	-
Lmbn005172	C9H10O3	[M-H]-	2,6-Dimethoxybenzaldehyde	Phenolic acids	Phenolic acids	3392-97-0	8289.59	3028.4	14040.9	13212.3	4839.36	6171.17	6404.3	3968.4	4108.95	1669.71	7720.88	1297	6741.99	4604.74	2349.71	-
Zbzn008048	C17H26O4	[M-H]-	Embelin	Quinones	Quinones	550-24-3	190315	209376	199836	223780	248824	230622	213369	248116	194155	248308	224564	222872	203515	204712	207503	-
Wmhn001575	C16H18O8	[M-H]-	1,4,8-Trihydroxynaphthalene-1-O-glucoside	Quinones	Quinones	-	297684	342790	318963	134488	120347	117395	220035	229573	203315	131899	65379.4	66066.9	350369	353502	342361	-
Wmhp000055	C8H8O4	[M+H]+	2,5-Dimethoxybenzoquinone	Quinones	Quinones	3117-03-1	834824	818017	800251	751961	777289	699288	954351	968181	933425	632900	666430	708036	798013	759201	729439	-
Zbzp007301	C18H28O3	[M+H]+	2-Methoxy-6-undecyl-1,4-benzoquinone	Quinones	Quinones	-	226596	157918	157800	148012	205111	128004	289274	176990	152514	94777.4	140878	136645	181497	170731	160223	-
Cmhp005227	C16H18O8	[M+H]+	4,8-Dihydroxy Naphthol-1-O-glucoside	Quinones	Quinones	-	1.72801e+06	1.88761e+06	1.87063e+06	511626	647981	732508	1.57466e+06	1.35531e+06	1.58966e+06	539074	783647	516575	1.02283e+06	995890	1.12778e+06	-
Lmqn004838	C15H8O8	[M-H]-	3-O-Methylellagic acid	Tannins	Tannin	-	146740	121991	107558	68199.6	57571.7	86121.7	142822	164153	151712	108226	114571	104506	115316	122149	122074	-
Hmln003405	C20H16O12	[M-H]-	Ellagic acid-4-O-rhamnoside	Tannins	Tannin	-	14562.1	14138.5	16002.9	23552.3	29946.6	7603.25	45092.5	40913.9	40540.8	47563.2	59328.4	58186.8	40404.6	40854.4	37649.9	-
Hmdn001667	C20H16O13	[M-H]-	Ellagic acid-4-O-glucoside	Tannins	Tannin	-	877719	573308	978025	383374	370868	151405	2.9178e+06	3.46399e+06	1.93673e+06	2.67088e+06	2.71896e+06	3.38904e+06	1.74286e+06	1.5855e+06	1.66494e+06	-
pmp000275	C30H28O12	[M+H]+	Gambiriin A1	Tannins	Tannin	76250-49-2	571.643	2174.75	6103.91	11945.4	4836.19	1879.96	1886.14	6458.99	3334.88	9	9	9	3171.68	4018.79	4631.94	-
MWS20193	C27H22O18	[M+H]+	Corilagin	Tannins	Tannin	23094-69-1	3902.4	5307.79	696.049	27921.4	7683.83	13368.7	3427.28	11878	5833.74	12326.9	11015.8	4790.37	12650.5	6977.97	7385.14	-
MWSmce096	C15H22O	[M+H]+	Nootkatone	Terpenoids	Sesquiterpenoids	4674-50-4	406357	321187	300551	334810	519902	237745	404428	781397	313889	229172	238377	339259	387024	389299	393201	-
HJN110	C30H48O3	[M-H]-	3-Hydroxylup-20(29)-en-28-oic acid (Betulinic acid)	Terpenoids	Triterpene	472-15-1	285059	186612	190303	189126	224691	180923	151689	116401	133989	445988	417328	195506	168191	170789	166565	-
Lmbn014696	C20H30O2	[M-H]-	Pimaric acid	Terpenoids	Ditepenoids	127-27-5	211116	248510	201863	199618	274540	300891	217241	231311	226843	115509	146449	115994	193964	192930	198270	-
Lafp007563	C15H22O	[M+H]+	Costal	Terpenoids	Sesquiterpenoids	-	656141	570382	587270	560658	662734	513720	733343	525829	529494	309150	308840	346635	513681	534286	525592	-
Wbmn011269	C22H34O5	[M-H]-	Vitexilactone	Terpenoids	Ditepenoids	61263-49-8	5.74166e+06	5.20875e+06	5.19114e+06	924499	1.16085e+06	914604	3.7835e+06	2.99284e+06	2.64916e+06	571498	676380	707770	2.4963e+06	2.48135e+06	2.58143e+06	-
MWSslk208	C20H30O2	[M-H]-	Kaurenoic Acid	Terpenoids	Ditepenoids	6730-83-2	225378	253119	205999	198960	264357	300298	224859	239620	234098	150469	159618	155010	187584	194699	195757	ko00904,ko01100,ko01110
MWSmce052	C30H48O3	[M-H]-	3-Hydroxyurs-12-en-28-oic acid (3-Epiursolic acid)	Terpenoids	Triterpene	989-30-0	235269	273946	246452	168773	148121	173616	233697	222084	288212	194780	181704	187314	184598	183144	193282	-
Lmzn006284	C30H48O4	[M-H]-	2-Hydroxyursolic acid	Terpenoids	Triterpene	-	2.76098e+06	888475	977337	1.22369e+06	972136	1.03434e+06	369062	846725	831551	1.34507e+06	589283	925598	1.18976e+06	1.12934e+06	1.1047e+06	-
mws1629	C15H22O9	[M-H]-	Aucubin	Terpenoids	Sesquiterpenoids	479-98-1	39142	36185	37464.8	142310	137486	141221	41446.7	34988.2	34797.6	64125.7	62387	66347.5	67222.1	66177.3	71182.7	-
Qmyp101440	C13H22O2	[M+H]+	Blumenol C(ISO3)	Terpenoids	Sesquiterpenoids	-	916583	906535	981268	3.69534e+06	3.71655e+06	3.89419e+06	2.4955e+06	2.6021e+06	2.49993e+06	6.86333e+06	6.99601e+06	6.48475e+06	3.87278e+06	3.58502e+06	3.75614e+06	-
Qmyp101116	C19H30O7	[M+H]+	9-O-β-D-Glucoside of 3-hydroxy-7,8-didehydro-β-ionol(ISO2)	Terpenoids	Sesquiterpenoids	-	259538	265188	214777	1.41666e+06	1.29821e+06	1.47657e+06	334289	314010	297617	975115	1.19895e+06	1.15817e+06	772865	835002	787471	-
Wbmp003697	C13H20O2	[M+H]+	(R)-3-(3'-Hydroxybutyl)-2,4,4-trimethylcyclohexa-2,5-dienone	Terpenoids	Sesquiterpenoids	-	1.18586e+06	1.03899e+06	1.05581e+06	6.95916e+06	6.81383e+06	6.92513e+06	2.018e+06	2.00402e+06	2.10377e+06	8.43908e+06	8.16106e+06	8.29177e+06	4.88511e+06	5.25666e+06	5.2731e+06	-
Lmmn009932	C31H50O3	[M-H]-	3-Hydroxy-24-methylene-9,19-cyclolanostan-26-oic acid (Ambolic acid)	Terpenoids	Triterpene	13878-93-8	171371	172666	193324	196745	163082	153837	186555	211620	220398	263699	180549	183877	130233	125854	137788	-
Cmmn012461	C20H28O2	[M-H]-	Dehydroabietic acid	Terpenoids	Ditepenoids	1740-19-8	4.11202e+06	4.12149e+06	4.02533e+06	3.21047e+06	3.28429e+06	3.61207e+06	3.88867e+06	4.08186e+06	4.03174e+06	4.79161e+06	4.91186e+06	4.99261e+06	3.23131e+06	3.54627e+06	3.38422e+06	-
ML10174588	C15H22O2	[M-H]-	Confertifoline	Terpenoids	Sesquiterpenoids	1811-23-0	4.56285e+06	4.08605e+06	4.34625e+06	4.35107e+06	4.28085e+06	4.3073e+06	4.23445e+06	4.92482e+06	4.02859e+06	4.28589e+06	4.33867e+06	4.36187e+06	4.54765e+06	4.85563e+06	4.98561e+06	-
Qmyp101336	C18H28O3	[M+H]+	JiangxiBaiyingsu I(ISO2)	Terpenoids	Sesquiterpenoids	-	579360	426854	488931	613962	783399	494230	1.10054e+06	663164	530363	497713	623415	585545	701645	673269	634713	-
Cmdn002964	C23H36O16	[M-H]-	6'-O-α-D-galactosylshanzhiside methyl ester	Terpenoids	Monoterpenoids	927707-47-9	28257.9	42362.6	36661.2	223353	245690	225267	136018	117190	141775	136657	146731	166802	139862	126502	137109	-
Lmjp102216	C30H48O6	[M+H]+	1,2,3,19-Terahydroxyurs-12-en-28-oic acid	Terpenoids	Triterpene	-	20915.7	20877.8	19855	61138.8	73878.6	62885.8	24840.1	21484	21667.2	95080.1	123475	100017	47205.9	52023.1	48004.3	-
pme3459	C20H28O3	[M+H]+	Cafestol	Terpenoids	Ditepenoids	469-83-0	632634	608476	515301	754878	816676	676733	524793	679105	431857	332947	639349	272718	514208	570796	534157	-
Lafp005024	C24H36O10	[M+H]+	7-Hydroxy-costol-malonyl glucoside	Terpenoids	Sesquiterpenoids	-	67842.9	46420	37153.8	373913	454480	418719	41945.8	30155.8	89014	328883	346053	405030	227023	248518	226821	-
Lmqp003432	C13H22O3	[M+H]+	6,9-Dihydroxy-7-megastigmen-3-one	Terpenoids	Sesquiterpenoids	-	316507	305850	324061	741591	642100	704787	302283	278856	266283	457096	577485	734103	474290	421023	466012	-
Lacp005602	C22H34O10	[M+H]+	Blumenol C malonyl Glucoside	Terpenoids	Sesquiterpenoids	-	244059	287203	299732	1.16424e+06	1.19562e+06	1.54066e+06	608228	733852	717517	6.63198e+06	2.45381e+06	4.3313e+06	1.05576e+06	1.19766e+06	1.10267e+06	-
Ymjm000094	C30H48O3	[M+H]+	3,28-Dihydroxyolean-12-en-11-one	Terpenoids	Triterpene	-	79271.7	17160.6	23976.6	151085	92004.4	151940	94767.7	88706.4	75466.7	447935	487936	466830	253764	222958	240595	-
Qmyp101232	C13H20O3	[M+H]+	Vomifoliol	Terpenoids	Monoterpenoids	189351-15-3	190470	156896	113573	434576	496796	803570	263223	308082	267740	604372	533159	619859	580291	496222	520265	-
Zmpn008194	C30H48O4	[M-H]-	2,3-Dihydroxyurs-12-en-28-oic acid (Corosolic acid)	Terpenoids	Triterpene	4547-24-4	3.13612e+06	798453	982668	1.12637e+06	1.40548e+06	1.38069e+06	1.20004e+06	1.23857e+06	1.29649e+06	1.08717e+06	1.40921e+06	1.62249e+06	1.2935e+06	1.51596e+06	1.46484e+06	-
Qmyp101201	C19H32O8	[M+H]+	(6R,9S)-3-Oxo-α-ionol-β-D-glucopyranoside	Terpenoids	Sesquiterpenoids	-	23897.9	17096.2	76191.9	201284	241111	177078	136467	38293.9	97924.2	239951	196319	216547	163864	174877	198328	-
Zmjp011129	C30H48O4	[M+H]+	1,3-Dihydroxyurs-12-en-28-oic acid (Kaneric acid)	Terpenoids	Triterpene	107693-87-8	81336.1	51220.6	61092	204382	164230	119143	88761.8	106584	118976	79953.1	132850	130162	53721.7	61962.1	65652.9	-
HX1219	C32H50O5	[M+H]+	3-Acetoxy-18-hydroperoxy-12-oleanen-11-one(ISO1)	Terpenoids	Triterpene	-	172591	93302.4	120570	36523.7	32409.8	36250.3	118756	127908	156963	70418.6	52438	63999.8	80268	66545.7	81146.3	-
Zjlp100905	C31H48O5	[M+H]+	3-Hydroxyolean-12-ene-28,30-dioic acid 30-methyl ester (Serjanic Acid)	Terpenoids	Triterpene	-	19006.9	10523.9	17238.4	86045.8	87130.6	75773.7	38869.5	33954	36052	92942.8	98236.6	117551	61628.7	58048.6	49565.3	-
pmn001700	C30H48O3	[M-H]-	24,30-Dihydroxy-12(13)-ene-lupeol	Terpenoids	Triterpene	-	288014	328887	370041	336706	308939	309644	286048	292600	328586	201665	285265	338424	264307	260055	214664	-
Qmyp101416	C19H30O8	[M+H]+	Ctroside	Terpenoids	Sesquiterpenoids	-	263183	229015	247693	575319	750852	1.19048e+06	273845	257417	280870	1.00154e+06	852231	1.09862e+06	626661	572906	716322	-
Wbmn003185	C14H22O2	[M-H]-	Kobusone	Terpenoids	Sesquiterpenoids	24173-71-5	352406	379916	408263	423960	417793	416799	403381	378144	385026	424507	424708	379015	350963	441459	417228	-
Lskp211447	C30H48O5	[M+H]+	2,3,23-Trihydroxyolean-12-en-28-oic acid (Bayogenin)	Terpenoids	Triterpene	6989-24-8	135787	121192	89703.2	21702.3	22178.3	53219.3	49554.8	64231.8	54450.9	9	9	9	68997.2	68590.7	55622.1	-
Qmyp101114	C19H30O7	[M+H]+	9-O-β-D-Glucoside of 3-hydroxy-7,8-didehydro-β-ionol	Terpenoids	Sesquiterpenoids	-	261926	174737	94956.1	1.67202e+06	1.82659e+06	1.27278e+06	189182	160572	157855	595594	796488	617514	535250	424333	525742	-
mws1565	C17H24O10	[M+H]+	Geniposide	Terpenoids	Monoterpenoids	24512-63-8	384500	276566	396118	1.23489e+06	1.0888e+06	1.20745e+06	560553	590036	680446	984687	1.4671e+06	1.17126e+06	948915	740343	829967	-
Lafp004533	C22H32O10	[M+H]+	(6R,9R)-3-Oxo-α-ionol-β-D-malonyl-glucoside	Terpenoids	Sesquiterpenoids	-	578782	545371	538777	1.27338e+07	1.54463e+07	1.76637e+07	1.44464e+06	1.67032e+06	1.54344e+06	1.999e+07	2.9202e+07	1.87684e+07	9.3008e+06	7.32241e+06	7.5301e+06	-
Lmsn012627	C30H46O4	[M-H]-	2,3-Dihydroxyurs-12,18-dien-28-oic acid*	Terpenoids	Triterpene	-	2682.51	3757.23	3368.14	2218.56	2293.87	1965.61	3007.67	2702.84	2793.84	3379.12	2983.45	4091.43	3546.14	4320.09	3303.02	-
Hmln003398	C30H48O6	[M-H]-	2,3,19,23-Tetrahydroxyurs-12-en-28-oic acid	Terpenoids	Triterpene	-	11546.6	20183.2	7400.89	69842.5	49584.5	54327.3	34764.1	31885.8	30862.4	95823.3	85879.3	81476	48321	59424.4	44857.2	-
Hmhn007023	C30H48O6	[M-H]-	2,3,19-Trihydroxyurs-12-en-28-oic acid	Terpenoids	Triterpene	-	11546.6	20183.2	7400.89	69842.5	49584.5	54327.3	34764.1	31885.8	30862.4	95823.3	85879.3	81476	48321	59424.4	44857.2	-
mws1526	C16H22O9	[M+H]+	Sweroside	Terpenoids	Monoterpenoids	14215-86-2	797650	705485	828316	5.29111e+06	5.90395e+06	7.004e+06	1.4404e+06	1.37628e+06	1.82513e+06	4.65655e+06	4.61938e+06	4.3846e+06	3.68149e+06	3.0335e+06	2.57863e+06	-
Lmsn011378	C30H46O5	[M-H]-	3,19-Dihydroxy-2-oxours-12-en-28-oic acid (2-Oxopomolic Acid)	Terpenoids	Triterpene	54963-52-9	4694.99	3787.86	3981.62	2973.47	4145.83	3155.94	5668.39	5293.37	5142.48	5178.39	4056.75	5555.34	3659.84	4289.69	5313.21	-
Wmhp000012	C17H26O10	[M-H]-	Ajugoside	Terpenoids	Monoterpenoids	52916-96-8	77695.4	51027.5	55984.1	93119.5	66753.2	76709.6	38097.1	33828	42882.6	66165.7	72176.1	57098.3	75743.1	51313.9	56286.7	-
pmp000695	C16H22O10	[M+H]+	Swertiamarin	Terpenoids	Monoterpenoids	17388-39-5	75173.4	103558	54594.2	49109.8	80410.3	33182.8	150162	118082	147511	64295.4	38638.3	25439.7	92451.2	109719	71219.5	-
pmn001704	C30H46O4	[M-H]-	2,3-Dihydroxy-5(6),12(13)-diene-ursolic acid*	Terpenoids	Triterpene	-	2660.44	2674.53	4299.78	1747.17	2503.96	2398.93	2541.87	4197.48	4229.53	2955.01	2959.6	6274.06	1740.18	3354.96	2897.31	-
Lmzn106284	C30H48O4	[M-H]-	2,3-Dihydroxylup-20(29)-en-28-oic acid (Alphitolic acid)	Terpenoids	Triterpene	19533-92-7	3.43256e+06	546259	1.43901e+06	2.24905e+06	3.03982e+06	433868	404444	446121	445550	585453	565668	505549	1.65637e+06	901333	1.86666e+06	-
Lacp004368	C22H34O11	[M+H]+	Blumenol B malonyl Glucoside	Terpenoids	Sesquiterpenoids	-	39801.6	60066.7	49777.5	752434	666368	634034	83127.2	142602	60580.8	561422	723896	275191	241009	323275	500568	-
Lssp210311	C30H46O3	[M+H]+	3-Hydroxylup-12(13),20(29)-diene-28-oic acid	Terpenoids	Triterpene	-	756.452	1832.57	3000.71	8155.91	5801.99	6262.34	14936.7	13245.4	17654.6	33680.3	30085.6	28387.6	21904.7	11883.2	11518.8	-
Zmrp110405	C30H48O3	[M+H]+	3-Hydroxylup-20(29)-en-24-oic acid	Terpenoids	Triterpene	-	102690	93932.1	88323.5	126217	157169	146000	179150	145720	206713	148588	106824	105505	72284.2	148609	185020	-
