# Supplementary material for: Soil Application of Bacillus subtilis Regulates Flavonoid and Alkaloids Biosynthesis in Mulberry Leaves
Source: Metabolites. 2024 Mar 23;14(4):180. doi: 10.3390/metabo14040180 (PMC11052171; doi:10.3390/metabo14040180)
Supplement: Supplementary file 1 [file metabolites-14-00180-s001.zip › Table S3-sigMetabolitesSummary.xlsx]

## Sheet: Sheet1
Index	Compounds	Class I	CAS	Treat-TL1	Treat-TL2	Treat-TL3	Treat-ML1	Treat-ML2	Treat-ML3	CK-TL1	CK-TL2	CK-TL3	CK-ML1	CK-ML2	CK-ML3	QC01	QC02	QC03	cpd_ID	kegg_map	Treat-ML_vs_Treat-TL_VIP	Treat-ML_vs_Treat-TL_P-value	Treat-ML_vs_Treat-TL_Fold_Change	Treat-ML_vs_Treat-TL_Log2FC	Treat-ML_vs_Treat-TL_Type	CK-TL_vs_Treat-TL_VIP	CK-TL_vs_Treat-TL_P-value	CK-TL_vs_Treat-TL_Fold_Change	CK-TL_vs_Treat-TL_Log2FC	CK-TL_vs_Treat-TL_Type	CK-ML_vs_CK-TL_VIP	CK-ML_vs_CK-TL_P-value	CK-ML_vs_CK-TL_Fold_Change	CK-ML_vs_CK-TL_Log2FC	CK-ML_vs_CK-TL_Type	CK-ML_vs_Treat-ML_VIP	CK-ML_vs_Treat-ML_P-value	CK-ML_vs_Treat-ML_Fold_Change	CK-ML_vs_Treat-ML_Log2FC	CK-ML_vs_Treat-ML_Type
pmf0436	1-Deoxynojirimycin	Alkaloids	19130-96-2	6.44266e+07	6.68287e+07	6.69861e+07	1.16735e+07	1.14115e+07	1.14075e+07	4.47295e+07	42651904	3.99419e+07	1.84599e+07	1.91218e+07	1.84165e+07	4.01588e+07	4.04628e+07	4.06418e+07	C16843	-	1.14288	0.000198492	5.74737	2.5229	up	-	-	-	-	-	1.14663	0.00274679	2.27371	1.18505	up	-	-	-	-	-
MWS0687	1-Methyl-6-Oxo-1,6-Dihydropyridine-3-Carboxamide	Alkaloids	701-44-0	209951	198464	192143	52188	43748.7	43094.1	225237	222889	235171	95556.7	94455.5	86048.6	134230	136618	137810	-	-	1.13835	9.11727e-05	4.31961	2.1109	up	-	-	-	-	-	1.14704	1.44575e-05	2.47517	1.30753	up	-	-	-	-	-
Zmbp002538	1-Methoxy-indole-3-acetamide	Alkaloids	-	3.2871e+06	3.0221e+06	3.0719e+06	1.88415e+06	1.69466e+06	1.69854e+06	2.88745e+06	2.80913e+06	2.91723e+06	4.76575e+06	4.62847e+06	4.7013e+06	3.13538e+06	3.05923e+06	3.13175e+06	-	-	-	-	-	-	-	-	-	-	-	-	-	-	-	-	-	1.2047	1.22667e-05	0.374399	-1.41735	down
Zbjp004363	Demethylalangiside	Alkaloids	47763-23-5	6.89871e+06	7.13056e+06	6.87751e+06	1.542e+06	1.47503e+06	1.72699e+06	9.23537e+06	7.97723e+06	8.29883e+06	2.87132e+06	2.96081e+06	2.92937e+06	5.38557e+06	5.57337e+06	5.50414e+06	C11813	ko00950	1.14066	1.1298e-06	4.40699	2.13979	up	-	-	-	-	-	1.14678	0.00438288	2.91176	1.54189	up	-	-	-	-	-
pmb1096	Indole	Alkaloids	120-72-9	1.19589e+07	1.15475e+07	1.16937e+07	7.9146e+06	7.52343e+06	7.52715e+06	1.07846e+07	1.09006e+07	1.07562e+07	1.80504e+07	1.75822e+07	1.80626e+07	1.18797e+07	1.2151e+07	1.23169e+07	C00463	ko00380,ko00400,ko01100,ko01110	-	-	-	-	-	-	-	-	-	-	-	-	-	-	-	1.20675	1.44532e-06	0.427695	-1.22535	down
pmb0501	Agmatine	Alkaloids	306-60-5	371725	378234	355296	171562	180521	174278	453716	463726	498911	305356	307488	309870	307696	317098	306942	C00179	ko00330,ko01100	1.14065	0.000321599	2.0998	1.07025	up	-	-	-	-	-	-	-	-	-	-	-	-	-	-	-
pmb0818	Methoxyindoleacetic acid	Alkaloids	3471-31-6	4.58426e+06	4.69112e+06	4.04684e+06	2.48891e+06	2.60955e+06	2.36641e+06	4.07377e+06	3.96506e+06	4.10842e+06	6.56742e+06	6.91751e+06	6.69599e+06	4.58517e+06	4.45775e+06	4.40549e+06	C05660	ko00380	-	-	-	-	-	-	-	-	-	-	-	-	-	-	-	1.20551	1.3638e-05	0.369898	-1.4348	down
Qmgp102504	Angustoline	Alkaloids	40041-95-0	1.9907e+07	1.87336e+07	1.8664e+07	5.7391e+07	5.20006e+07	5.81851e+07	1.42668e+07	1.49654e+07	1.36174e+07	2.63132e+07	2.42749e+07	2.57917e+07	2.78166e+07	2.72191e+07	2.83689e+07	-	-	1.13967	0.00197217	0.34196	-1.5481	down	-	-	-	-	-	-	-	-	-	-	1.20088	0.00203567	2.194	1.13356	up
HJKP000649	N-benzylformamide	Alkaloids	6343-54-0	2.07085e+07	1.92812e+07	2.0144e+07	6.48138e+06	7.11193e+06	8.11821e+06	2.20313e+07	2.27195e+07	2.05375e+07	1.1684e+07	1.14289e+07	1.17514e+07	1.3984e+07	1.40206e+07	1.34936e+07	C15561	-	1.13292	4.04344e-05	2.76967	1.46971	up	-	-	-	-	-	-	-	-	-	-	-	-	-	-	-
mws0983	N-Oleoylethanolamine	Alkaloids	111-58-0	10406.1	6848.86	9072.77	5461.95	7747.37	6893.01	15322	11679.2	13069.5	23467.5	25820.9	23633.1	19791.7	19285.4	20135.4	C20792	-	-	-	-	-	-	-	-	-	-	-	-	-	-	-	-	1.1919	7.13134e-05	0.275671	-1.85898	down
Zmgp002640	Broussonetine S	Alkaloids	343935-37-5	382255	328889	426881	4.48389e+06	4.42953e+06	4.39462e+06	808335	1.03837e+06	854779	4.3867e+06	4.17067e+06	4.83523e+06	3.54255e+06	3.51035e+06	3.39555e+06	-	-	1.14089	5.37104e-08	0.085514	-3.54769	down	1.18228	0.0094272	0.421259	-1.24722	down	1.14411	0.00115759	0.201714	-2.30961	down	-	-	-	-	-
Smcp001137	naphthisoxazol A	Alkaloids	-	2.19687e+06	2.1524e+06	2.30489e+06	1.2323e+06	1.16638e+06	1.28179e+06	2.13729e+06	2.04178e+06	1.97966e+06	3.7784e+06	3.46316e+06	3.55035e+06	2.27636e+06	2.34652e+06	2.37888e+06	-	-	-	-	-	-	-	-	-	-	-	-	-	-	-	-	-	1.20494	0.000522735	0.341039	-1.55199	down
mws0704	O-Phosphorylethanolamine	Alkaloids	1071-23-4	347684	387051	357664	44934.5	42949.8	43976.1	304032	239678	278977	38816.3	40367.9	38704.1	222523	232819	229972	C00346	ko00563,ko00564,ko00600,ko01100	1.14244	0.0013287	8.28451	3.05042	up	-	-	-	-	-	1.14775	0.00626124	6.97852	2.80292	up	-	-	-	-	-
pmb0782	Piperidine	Alkaloids	110-89-4	5.75992e+06	5.9124e+06	5.67258e+06	2.54362e+06	2.70557e+06	2.77147e+06	3.68111e+06	3.90738e+06	3.72086e+06	2.13781e+06	2.07566e+06	2.07899e+06	3.544e+06	3.58587e+06	3.42613e+06	C01746	ko00960	1.13999	5.82298e-06	2.16253	1.11272	up	-	-	-	-	-	-	-	-	-	-	-	-	-	-	-
mws2218	Caffeine	Alkaloids	58-08-2	326115	278897	359433	316253	254254	303775	129014	146267	112973	99760.7	114740	129159	209943	199505	206629	C07481	ko00232,ko01100,ko01110	-	-	-	-	-	1.18682	0.00710886	2.48405	1.3127	up	-	-	-	-	-	1.18126	0.00454758	2.54404	1.34712	up
pme1002	L-Tyramine	Alkaloids	51-67-2	475709	522217	377463	2.26425e+06	2.62879e+06	2.44614e+06	4.05235e+06	3.15246e+06	3.72564e+06	2.06688e+06	2.21377e+06	2.08365e+06	2.42599e+06	2.55098e+06	2.45006e+06	C00483	ko00350,ko00950,ko01100,ko01110,ko01240	1.13414	0.000834186	0.187404	-2.41578	down	1.2098	0.00571715	0.125831	-2.99044	down	-	-	-	-	-	-	-	-	-	-
Zmgp002639	Broussonetine F	Alkaloids	190317-57-8	6.57082e+06	6.37076e+06	6.3519e+06	1.22099e+08	1.24794e+08	1.32759e+08	2.38253e+07	2.38789e+07	2.21753e+07	1.25137e+08	1.20419e+08	1.25777e+08	7.49403e+07	7.54533e+07	7.15681e+07	-	-	1.14285	0.000705381	0.0508189	-4.29849	down	1.21703	0.000939061	0.276097	-1.85675	down	1.15015	7.46107e-05	0.188185	-2.40977	down	-	-	-	-	-
Zmgp002934	Broussonetine K	Alkaloids	230285-77-5	6.98338e+06	6.80742e+06	7.717e+06	1.82831e+07	1.89982e+07	1.94641e+07	7.80042e+06	7.37575e+06	7.99561e+06	2.9085e+06	4.75838e+06	4.22745e+06	1.26119e+07	1.18328e+07	1.22943e+07	-	-	1.13871	1.71449e-05	0.379023	-1.39964	down	-	-	-	-	-	-	-	-	-	-	1.18713	8.20034e-05	4.77079	2.25423	up
mws1346	DL-2-Aminoadipic acid	Alkaloids	542-32-5	843923	916960	854398	2.09987e+06	1.95176e+06	2.03111e+06	1.72786e+06	1.69289e+06	1.43408e+06	1.68819e+06	1.81288e+06	1.79984e+06	1.33399e+06	1.24271e+06	1.29047e+06	C00956	ko00300,ko00310,ko01100,ko01110,ko01210,ko01230	1.13946	0.000144167	0.42995	-1.21776	down	-	-	-	-	-	-	-	-	-	-	-	-	-	-	-
Zmgp003023	Broussonetine J	Alkaloids	215117-17-2	648657	635928	577328	1.81913e+06	2.00142e+06	1.8431e+06	821255	1.1286e+06	989528	1.51967e+06	1.63244e+06	1589989	1.36884e+06	1.31293e+06	1.27387e+06	-	-	1.13905	0.000618475	0.328749	-1.60494	down	-	-	-	-	-	-	-	-	-	-	-	-	-	-	-
pma1840	4-Coumaroylcholine	Alkaloids	-	40575	45010.3	35501.8	206785	214865	180443	49044.6	55912.5	54801.7	239004	205957	261413	142749	148848	153612	-	-	1.13646	0.00254988	0.20111	-2.31394	down	-	-	-	-	-	1.14418	0.00694595	0.226168	-2.14454	down	-	-	-	-	-
Hmmp002124	Indole-3-carboxaldehyde	Alkaloids	487-89-8	1.81458e+07	1.69286e+07	1.62505e+07	9.81743e+06	9.18034e+06	9.5641e+06	1.63013e+07	1.55397e+07	1.7576e+07	2.90566e+07	2.63495e+07	2.99362e+07	1.86599e+07	1.82746e+07	1.97331e+07	C08493	-	-	-	-	-	-	-	-	-	-	-	-	-	-	-	-	1.20425	0.00257617	0.334674	-1.57917	down
mws0146	Nicotinic Acid Methyl Ester(Methyl Nicotinate)	Alkaloids	93-60-7	846418	708983	959065	603329	552172	494689	1.31418e+06	1.30885e+06	1.42026e+06	1.0486e+06	1.2048e+06	1.10018e+06	968000	1.04386e+06	1.03418e+06	-	-	-	-	-	-	-	-	-	-	-	-	-	-	-	-	-	1.18484	0.000957944	0.492068	-1.02307	down
Zmsp001775	1-[2-(furan-2-yl)-2-oxoethyl]-5-oxopyrroidine-2-carboxylic acid	Alkaloids	-	7.81789e+06	6.34295e+06	7.34193e+06	330618	564073	530854	7.15697e+06	7.12646e+06	5.59144e+06	1.88408e+06	1.87972e+06	2.27005e+06	4.12183e+06	4.36326e+06	4.48515e+06	-	-	1.13326	0.00341824	15.0839	3.91494	up	-	-	-	-	-	1.13381	0.00901324	3.2939	1.7198	up	1.17334	0.00154585	0.236258	-2.08157	down
Lszp210010	Tatarine	Alkaloids	-	2.17337e+07	2.17163e+07	2.11562e+07	7.21725e+07	6.9447e+07	7.19125e+07	2.36353e+07	2.10396e+07	2.49012e+07	5.3942e+07	5.32978e+07	5.47071e+07	3.91056e+07	4.18647e+07	4.29936e+07	-	-	1.14267	0.000169685	0.30256	-1.72471	down	-	-	-	-	-	1.1427	0.000430651	0.429623	-1.21886	down	-	-	-	-	-
pme2244	3-Indolepropionic acid	Alkaloids	830-96-6	569726	586876	576597	353304	324573	379751	553554	601889	524147	942444	921950	969472	609393	666792	619522	-	-	-	-	-	-	-	-	-	-	-	-	-	-	-	-	-	1.20224	1.14757e-05	0.37321	-1.42194	down
Zmgp002288	Broussonetine L	Alkaloids	230285-78-6	7.84419e+06	7.48483e+06	7.86185e+06	1.85492e+07	1.92006e+07	1.86013e+07	8.8851e+06	8.18914e+06	7.4913e+06	1.57968e+07	1.39961e+07	1.44865e+07	1.28899e+07	1.17049e+07	1.25201e+07	-	-	1.14196	1.17958e-05	0.411543	-1.28088	down	-	-	-	-	-	-	-	-	-	-	-	-	-	-	-
pma0692	N1,N10-Bis(p-coumaroyl)spermidine	Alkaloids	114916-05-1	3681.62	23277.9	14876.9	10013.4	20410.5	10322.4	19158.3	32713.9	9814.66	9	9	9	6996.79	7711.06	7243.37	C21169	-	-	-	-	-	-	-	-	-	-	-	1.14595	0.090615	2284.7	11.1578	up	1.20535	0.0578747	1509.12	10.5595	up
Hmmp001310	3-Indoleacrylic acid	Alkaloids	1204-06-4	2.1876e+06	2.25413e+06	2.37483e+06	1.18254e+06	1.13787e+06	1.2294e+06	2.11556e+06	2.058e+06	2.01138e+06	3.60091e+06	3.67463e+06	3.68725e+06	2.22476e+06	2.30855e+06	2.46059e+06	C21283	-	-	-	-	-	-	-	-	-	-	-	-	-	-	-	-	1.20682	3.26815e-07	0.323805	-1.6268	down
Hmgp002327	3-amino-2-naphthoic acid	Alkaloids	-	2.11874e+06	2.22532e+06	2.25175e+06	1.21485e+06	1.2516e+06	1.13751e+06	2.1637e+06	2.04232e+06	2.1115e+06	3.57133e+06	3.53854e+06	3.72119e+06	2.19123e+06	2.38051e+06	2.42927e+06	-	-	-	-	-	-	-	-	-	-	-	-	-	-	-	-	-	1.20601	2.15956e-05	0.332743	-1.58752	down
pmp001198	6-Deoxyfagomine	Alkaloids	197449-09-5	5.15659e+06	5.31809e+06	4.88455e+06	2.38178e+06	2.44261e+06	2.52454e+06	3.25033e+06	3.60248e+06	3.34435e+06	1.88756e+06	1.85665e+06	1.88353e+06	3.31661e+06	3.17673e+06	2.95816e+06	-	-	1.13927	0.000941513	2.08999	1.0635	up	-	-	-	-	-	-	-	-	-	-	-	-	-	-	-
mws1375	Nicotianamine	Alkaloids	34441-14-0	1.30714e+07	1.21685e+07	1.1829e+07	6.22067e+06	6.32957e+06	6.33541e+06	9.10792e+06	9.68354e+06	1.00016e+07	4.2359e+06	4.35439e+06	4.05193e+06	8.70568e+06	8.78569e+06	7.90194e+06	C05324	ko00270,ko00999,ko01100,ko01110	-	-	-	-	-	-	-	-	-	-	1.1468	0.000954644	2.27753	1.18747	up	-	-	-	-	-
Zmsp000237	1,4-Dideoxy-1,4-imino-(2-O-β-D-glucosyl)-D-arabinitol	Alkaloids	-	4.24861e+06	4.11826e+06	4.02453e+06	1.69924e+07	1.77661e+07	1.72894e+07	5.96163e+06	6.30072e+06	6.67107e+06	1.40062e+07	1.40509e+07	1.42147e+07	9.28568e+06	9.43198e+06	8.43001e+06	-	-	1.14259	0.000104809	0.238077	-2.0705	down	-	-	-	-	-	1.14697	0.000254219	0.447897	-1.15876	down	-	-	-	-	-
Zmgp003760	Broussonetine G	Alkaloids	198953-21-8	826370	791364	906296	5.50039e+06	5.49213e+06	5.22315e+06	1.80594e+06	1.67972e+06	1.6462e+06	6.16745e+06	6.25808e+06	7.46185e+06	2.94753e+06	3.19516e+06	3.38922e+06	-	-	1.1418	8.23883e-05	0.155654	-2.68359	down	1.20671	0.000253134	0.491836	-1.02375	down	1.14519	0.00653738	0.258046	-1.9543	down	-	-	-	-	-
MWStz070	N-(2-Hydroxy-4-methoxyphenyl)acetamide	Alkaloids	58469-06-0	2.81865e+07	2.78073e+07	2.60722e+07	9.13274e+06	9.19513e+06	9.21037e+06	2.81689e+07	2.74979e+07	2.77064e+07	1.3806e+07	1.31677e+07	1.36457e+07	2.13842e+07	2.0014e+07	1.85375e+07	-	-	1.14192	0.00126332	2.98007	1.57535	up	-	-	-	-	-	1.1496	8.50416e-07	2.05255	1.03742	up	-	-	-	-	-
pme2024	Serotonin	Alkaloids	50-67-9	6.51546e+07	7.25739e+07	6.33319e+07	1.28527e+06	1.30239e+06	1.33716e+06	3.34817e+07	3.24548e+07	3.40281e+07	1.3433e+06	1.31674e+06	1.26998e+06	2.43414e+07	2.30699e+07	2.11011e+07	C00780	ko00380,ko01100,ko01110	1.14277	0.00184431	51.228	5.67886	up	1.20858	0.00589414	2.01132	1.00814	up	1.15067	0.000201619	25.4362	4.66881	up	-	-	-	-	-
pmb0492	N',N'',N'''-p-Coumaroyl-cinnamoyl-caffeoyl spermidine	Alkaloids	-	182789	153723	197694	392161	253864	298620	529505	613352	496069	535140	627444	488137	325719	368884	327588	-	-	-	-	-	-	-	1.20018	0.00429892	0.325948	-1.61728	down	-	-	-	-	-	-	-	-	-	-
Zbzp002227	N-Feruloylputrescine	Alkaloids	501-13-3	549944	617906	598355	1.14879e+06	960988	1.00187e+06	1.17722e+06	1.14697e+06	1.2346e+06	754460	747304	690542	914477	798036	907291	C10497	ko00330,ko01100	-	-	-	-	-	1.20983	7.78312e-05	0.496294	-1.01073	down	-	-	-	-	-	-	-	-	-	-
pmn001498	Isodendrocrepine	Alkaloids	50906-94-0	1.61807e+06	1.11918e+06	735754	160116	214104	581033	602447	1.45567e+06	1.71473e+06	67228.4	100024	159982	527010	565660	616708	-	-	-	-	-	-	-	-	-	-	-	-	1.08941	0.075032	11.5295	3.52726	up	-	-	-	-	-
MWStz063	2-Ethyl-2,6,6-trimethylpiperidin-4-one	Alkaloids	133568-79-3	558490	533236	548300	1.84277e+06	1.63571e+06	1.85121e+06	576235	586770	555587	2.86376e+06	2.92967e+06	3.09373e+06	1.55376e+06	1.38771e+06	1.32279e+06	-	-	1.14002	0.00300166	0.307715	-1.70033	down	-	-	-	-	-	1.15013	0.000676916	0.193379	-2.3705	down	-	-	-	-	-
Zmgp003758	Broussonetine C*	Alkaloids	173327-05-4	1.70039e+07	1.7428e+07	1.64433e+07	3.3685e+06	3.7245e+06	3.24826e+06	2.61929e+07	2.58693e+07	2.40942e+07	1.07988e+07	1.02244e+07	1.0311e+07	1.38694e+07	1.4354e+07	1.21656e+07	-	-	1.14126	3.37785e-05	4.91962	2.29855	up	-	-	-	-	-	1.14793	0.000997744	2.43045	1.28122	up	1.20428	1.05353e-05	0.33003	-1.59933	down
Zmgp003681	Broussonetine M	Alkaloids	305806-46-6	406374	415444	639856	885705	844038	814442	1.58346e+06	1.94191e+06	1.94498e+06	1.90406e+06	2.92066e+06	2.85263e+06	1.00502e+06	1.25511e+06	1.0767e+06	-	-	-	-	-	-	-	1.18347	0.00152177	0.267199	-1.90401	down	-	-	-	-	-	1.16911	0.0344139	0.331388	-1.59341	down
pmb1754	O-Phosphocholine	Alkaloids	107-73-3	3.03316e+06	3.16666e+06	2.76284e+06	414927	1.06521e+06	1.18945e+06	2.04258e+06	1.95548e+06	1.99027e+06	775520	793769	863444	2.22853e+06	2.0023e+06	1.73407e+06	C00588	ko00564,ko01100	1.01615	0.0047563	3.35732	1.74731	up	-	-	-	-	-	1.14725	5.74886e-06	2.46156	1.29958	up	-	-	-	-	-
Zmgp004016	Broussonetine D*	Alkaloids	173220-08-1	6.23255e+06	6.16828e+06	5.92125e+06	1.0436e+07	8.82748e+06	9.84689e+06	2.67092e+07	2.73153e+07	2.45191e+07	1.54471e+07	1.20239e+07	1.33931e+07	1.56794e+07	1.46893e+07	1.17393e+07	-	-	-	-	-	-	-	1.21655	0.00159547	0.233273	-2.09991	down	-	-	-	-	-	-	-	-	-	-
Zmgp003080	Broussonetine B*	Alkaloids	190317-46-5	9	9	9	1.70952e+07	1.68545e+07	1.71552e+07	5.33659e+07	4.68713e+07	4.39678e+07	2.55712e+07	2.48066e+07	2.50925e+07	3.51893e+07	2.63627e+07	2.89503e+07	-	-	1.14304	2.90801e-05	5.28325e-07	-20.8521	down	1.21802	0.00332392	1.87233e-07	-22.3487	down	-	-	-	-	-	-	-	-	-	-
Zmgp003229	Broussonetine A*	Alkaloids	173220-07-0	9	9	9	1.70952e+07	1.68545e+07	1.71552e+07	5.33659e+07	4.68713e+07	4.39678e+07	2.55712e+07	2.48066e+07	2.50925e+07	3.51893e+07	2.63627e+07	2.89503e+07	-	-	1.14304	2.90801e-05	5.28325e-07	-20.8521	down	1.21802	0.00332392	1.87233e-07	-22.3487	down	-	-	-	-	-	-	-	-	-	-
pme1651	Indole-3-acetic acid (IAA)	Alkaloids	87-51-4	198715	193049	219716	48425.6	44803.7	53304.5	145557	143906	137869	37015.9	54246.9	85370	109900	83431.4	113974	C00954	ko00380,ko01100,ko04075	1.13856	0.00133101	4.17297	2.06107	up	-	-	-	-	-	1.02304	0.0249159	2.41932	1.2746	up	-	-	-	-	-
mws0005	Tryptamine	Alkaloids	61-54-1	2.10117e+06	2.01491e+06	2.00447e+06	242906	84933.1	245756	465138	531374	553652	221390	200564	234696	733416	755829	528747	C00398	ko00380,ko01100,ko01110	1.09942	4.9131e-05	10.6705	3.41556	up	1.21426	3.66426e-06	3.94833	1.98124	up	1.13569	0.00365907	2.36072	1.23923	up	-	-	-	-	-
pmb0496	N-Feruloylagmatine	Alkaloids	-	62991.4	61518.6	20894.3	37185.2	46514.1	55820.9	56369.9	22355.5	30028.8	320608	324810	401718	134959	138031	92781	C18325	ko00330,ko01100	-	-	-	-	-	-	-	-	-	-	1.11856	0.00297329	0.103859	-3.26731	down	1.19686	0.00584044	0.13324	-2.9079	down
Cmcp004880	Lochneridine	Alkaloids	5980-01-8	152543	107158	176519	611685	694660	673648	110399	163043	123934	429818	412651	389850	303817	261659	440527	-	-	1.12092	0.000116014	0.220314	-2.18237	down	-	-	-	-	-	1.12669	0.000242409	0.322462	-1.6328	down	-	-	-	-	-
Lmmp003591	Tri(dihydrocaffeoyl)spermine	Alkaloids	-	9	9	9	9	9	9	5724.76	9	803.109	5144.4	8694.48	5890.5	7012.88	4736.72	4097.9	-	-	-	-	-	-	-	-	-	-	-	-	-	-	-	-	-	1.20649	0.0260251	0.00136852	-9.51317	down
pme0137	N-Acetyl-L-Glutamine	Amino acids and derivatives	2490-97-3	143460	189891	187967	449205	503011	479811	527493	463526	569160	821866	862115	751499	423840	426319	427341	-	-	1.12262	0.000153374	0.364043	-1.45782	down	1.19455	0.00231279	0.33414	-1.58147	down	-	-	-	-	-	-	-	-	-	-
pme0021	L-Phenylalanine	Amino acids and derivatives	63-91-2	3.70867e+07	3.58999e+07	3.55139e+07	8.23439e+06	8.28108e+06	8.36451e+06	1.73342e+07	1.74125e+07	1.75011e+07	1.47852e+07	1.36601e+07	1.41509e+07	1.91406e+07	1.89928e+07	1.88742e+07	C00079	ko00360,ko00400,ko00460,ko00470,ko00940,ko00960,ko00966,ko00970,ko00999,ko01100,ko01110,ko01210,ko01230,ko02010	1.14284	0.000265473	4.36096	2.12464	up	1.21725	0.000567266	2.07665	1.05426	up	-	-	-	-	-	-	-	-	-	-
pme2074	Jasmonoyl-L-Isoleucine	Amino acids and derivatives	120330-93-0	205073	193886	193134	68272.4	68164.8	66161	841421	865515	805745	54979.9	48426.3	50231.6	285595	280679	284402	C18699	ko04075	1.14208	0.000637123	2.9225	1.5472	up	1.21712	0.000435	0.235642	-2.08533	down	1.1502	0.000420588	16.3546	4.03162	up	-	-	-	-	-
MWSmce119	L-Arginine	Amino acids and derivatives	74-79-3	2.94876e+07	2.94733e+07	2.97165e+07	298655	258241	214835	3.00035e+07	2.86618e+07	2.88211e+07	1.47247e+06	1.48625e+06	1.5053e+06	1.44255e+07	1.4653e+07	1.43951e+07	C00062	ko00220,ko00261,ko00330,ko00470,ko00970,ko01100,ko01110,ko01230,ko02010	1.14212	1.14609e-06	114.907	6.84433	up	-	-	-	-	-	1.1507	0.000232209	19.5981	4.29264	up	1.20098	6.788e-05	0.172878	-2.53217	down
MWS5164	N,N'-Dimethylarginine;SDMA*	Amino acids and derivatives	30344-00-4	2.25274e+06	2.26164e+06	2.1089e+06	879064	910880	927323	2.04888e+06	2.12074e+06	2.08539e+06	1.09883e+06	979816	985908	1.56595e+06	1.54868e+06	1.58171e+06	-	-	1.14085	0.000684744	2.43748	1.28539	up	-	-	-	-	-	1.1441	0.000133963	2.04108	1.02933	up	-	-	-	-	-
mws0520	N-Acetyl-L-tyrosine	Amino acids and derivatives	537-55-3	155731	133256	109811	438714	471236	435927	208121	191174	174258	436681	396719	441066	327183	320353	322499	-	-	1.12694	6.5114e-05	0.29631	-1.75482	down	-	-	-	-	-	1.13756	0.000337585	0.450033	-1.1519	down	-	-	-	-	-
Zazp002547	cyclo-(Gly-Phe)	Amino acids and derivatives	10125-07-2	3.11459e+06	3.03537e+06	3.06716e+06	1.85177e+06	1.55192e+06	1.732e+06	2.77563e+06	2.65292e+06	2.86954e+06	4.6159e+06	4.5937e+06	4.83152e+06	3.05539e+06	3.11156e+06	3.04304e+06	-	-	-	-	-	-	-	-	-	-	-	-	-	-	-	-	-	1.20096	1.60275e-05	0.365761	-1.45103	down
NK10251888	NG,NG-Dimethyl-L-arginine*	Amino acids and derivatives	30315-93-6	2.26079e+06	2.2814e+06	2.20698e+06	883154	873498	946037	2.07709e+06	2.13206e+06	2.21427e+06	1.07054e+06	970748	1.03626e+06	1.53438e+06	1.54313e+06	1.50352e+06	C03626	-	1.1411	1.85191e-06	2.49721	1.32032	up	-	-	-	-	-	1.14574	4.51372e-05	2.08719	1.06156	up	-	-	-	-	-
Zmgn002106	N-Acetyl-L-phenylalanine	Amino acids and derivatives	2018-61-3	842780	739164	835925	2.03039e+06	1.9368e+06	1.9903e+06	1.66813e+06	951122	1.00985e+06	2.37304e+06	2.52814e+06	2.19062e+06	1.53543e+06	1.51675e+06	1.49316e+06	C03519	ko00360,ko01100	1.13751	1.52701e-05	0.405853	-1.30097	down	-	-	-	-	-	-	-	-	-	-	-	-	-	-	-
MWS04447	Homoproline	Amino acids and derivatives	56879-46-0	2.63069e+07	2.52894e+07	2.55158e+07	2.5664e+06	2.53117e+06	2.47908e+06	3.07878e+07	3.57297e+07	2.6442e+07	3.44319e+06	3.42426e+06	3.56758e+06	1.64314e+07	1.61547e+07	1.66263e+07	-	-	1.14294	0.000161425	10.1776	3.34733	up	-	-	-	-	-	1.147	0.00936395	8.90841	3.15517	up	-	-	-	-	-
pmb0468	N-Formyl-L-Methionine	Amino acids and derivatives	4289-98-9	3.141e+06	3.12753e+06	2.8923e+06	71180	70852.7	66101	1.4942e+06	1.59174e+06	1.60943e+06	67508.4	73847.4	67895.4	1.07659e+06	1.05789e+06	1.04607e+06	C03145	ko00270	1.14283	0.000728069	44.0142	5.4599	up	-	-	-	-	-	1.15046	0.000552654	22.4389	4.48793	up	-	-	-	-	-
mws4516	Pyroglutamic acid	Amino acids and derivatives	4042-36-8	6.82702e+06	6.43407e+06	6.47953e+06	2.46233e+06	2.56166e+06	2.56091e+06	3.84953e+06	3.5277e+06	5.15603e+06	2.47334e+06	2.18189e+06	2.46627e+06	3.88488e+06	3.75226e+06	3.79489e+06	-	-	1.14173	0.000461908	2.60262	1.37996	up	-	-	-	-	-	-	-	-	-	-	-	-	-	-	-
Zmdp000972	S-Methyl-L-cysteine	Amino acids and derivatives	1187-84-4	2.23602e+07	2.11726e+07	2.13274e+07	8.03293e+06	7.56013e+06	8.12378e+06	2.31038e+07	2.31478e+07	2.23293e+07	1.12512e+07	1.1262e+07	1.22107e+07	1.55624e+07	1.61581e+07	1.5832e+07	C22040	ko02010	1.14128	9.0757e-05	2.73478	1.45142	up	-	-	-	-	-	-	-	-	-	-	-	-	-	-	-
pme1286	S-(5'-Adenosy)-L-homocysteine	Amino acids and derivatives	979-92-0	3.67621e+06	3.67193e+06	3.59046e+06	782762	734198	757271	3.9213e+06	3.93706e+06	3.66227e+06	1.07651e+06	1.00534e+06	1.12247e+06	2.21138e+06	2.29425e+06	2.27214e+06	C00021	ko00270,ko01100,ko01230,ko01240	1.14268	3.33478e-06	4.8098	2.26598	up	-	-	-	-	-	1.14846	0.000261251	3.59535	1.84613	up	-	-	-	-	-
Zmgn001039	S-Ribosyl-L-homocysteine	Amino acids and derivatives	-	184031	190390	193033	578097	647591	569619	164471	166224	167932	571811	608617	600086	426548	411168	423521	C03539	ko00270,ko01100,ko01230	1.1399	0.00331396	0.316076	-1.66166	down	-	-	-	-	-	1.15019	0.000619628	0.280047	-1.83626	down	-	-	-	-	-
pme1228	5-Hydroxy-L-tryptophan	Amino acids and derivatives	56-69-9	627168	638599	677293	2.93111e+06	2.72715e+06	3.01235e+06	1.17273e+06	1.24975e+06	1.20479e+06	4.62623e+06	4.25844e+06	4.58804e+06	2.39554e+06	2.29802e+06	2.30085e+06	C00643	ko00380,ko01100	1.14157	0.00105879	0.224097	-2.1578	down	-	-	-	-	-	1.14945	0.000889574	0.269231	-1.89308	down	-	-	-	-	-
mws0282	L-Tryptophan	Amino acids and derivatives	73-22-3	1.17598e+07	1.15198e+07	1.13958e+07	4.73936e+06	4.42097e+06	4.51657e+06	6.68664e+06	6.89779e+06	7.02867e+06	1.11782e+07	1.10492e+07	1.06878e+07	8.51145e+06	8.46824e+06	8.84615e+06	C00078	ko00260,ko00380,ko00400,ko00966,ko00970,ko01100,ko01110,ko01210,ko01230,ko01240	1.14172	1.22004e-06	2.53533	1.34217	up	-	-	-	-	-	-	-	-	-	-	1.20598	1.48515e-05	0.415519	-1.26701	down
pmb2857	L-Glutamic acid-O-glycoside	Amino acids and derivatives	-	32746.7	33883.2	31149.9	97414.8	87275.1	103699	68445	53142.8	58164.7	77618.3	95464.2	96585.6	62968.9	64160.5	66043.2	-	-	1.13689	0.00468297	0.339055	-1.56041	down	-	-	-	-	-	-	-	-	-	-	-	-	-	-	-
MWSmce251	N-Benzoyl-(2R,3S)-3-phenylisoserine	Amino acids and derivatives	132201-33-3	556742	510036	476513	789791	908647	956166	1.14824e+06	1.00181e+06	1.14397e+06	478593	505076	579227	790676	751665	765724	-	-	-	-	-	-	-	1.20127	0.00195129	0.468513	-1.09384	down	1.12964	0.00122697	2.10764	1.07563	up	-	-	-	-	-
Zmjp000182	N-Monomethyl-L-arginine	Amino acids and derivatives	17035-90-4	1.66706e+07	1.84596e+07	1.85698e+07	411438	419380	362969	1.32738e+07	1.37681e+07	1.5497e+07	671195	645590	532672	8.14177e+06	8.00447e+06	7.71725e+06	C03884	-	1.14252	0.00122456	44.9829	5.4913	up	-	-	-	-	-	1.14912	0.00237921	23.0007	4.52361	up	-	-	-	-	-
mws5042	L-Glycyl-L-phenylalanine*	Amino acids and derivatives	721-66-4	994062	941258	1.0209e+06	388703	464590	429710	721852	705875	715036	446196	423578	411930	646387	650012	618257	-	-	1.13258	6.60718e-05	2.30414	1.20423	up	-	-	-	-	-	-	-	-	-	-	-	-	-	-	-
pmf0470	cis-4-Hydroxy-D-proline	Amino acids and derivatives	2584-71-6	2.2275e+07	2.3572e+07	2.14067e+07	11210989	1.06239e+07	1.19954e+07	1.73125e+07	1.60906e+07	1.83717e+07	7.78594e+06	8.75052e+06	8.10837e+06	1.55711e+07	1.50984e+07	1.59686e+07	C03440	ko00470,ko01100	-	-	-	-	-	-	-	-	-	-	1.14001	0.00173129	2.10084	1.07097	up	-	-	-	-	-
MWS04412	N(6),N(6)-Dimethyl-L-lysine	Amino acids and derivatives	2259-86-1	2.94232e+07	3.03227e+07	2.91566e+07	282147	331030	292782	3.00233e+07	3.16851e+07	3.26695e+07	1.58263e+06	1.62328e+06	1.65369e+06	1.64866e+07	1.73896e+07	1.6663e+07	-	-	1.14276	0.000141063	98.1309	6.61664	up	-	-	-	-	-	1.15056	0.000663786	19.4209	4.27954	up	1.20593	2.35528e-06	0.186426	-2.42332	down
Zmdp001857	γ-Glutamyltyrosine	Amino acids and derivatives	7432-23-7	713149	794980	855651	93574.8	52636.9	117323	396867	501476	459456	359771	240598	307069	432437	447679	421988	-	-	1.11698	0.00085564	8.96953	3.16503	up	-	-	-	-	-	-	-	-	-	-	1.11467	0.0110654	0.290416	-1.78381	down
Zmdp001647	γ-Glutamyl-L-valine	Amino acids and derivatives	-	530768	506416	369438	1.42602e+06	1.59774e+06	1.49782e+06	567511	562672	560907	2.78959e+06	2.8224e+06	2.60291e+06	1.20494e+06	1.18971e+06	1.13724e+06	-	-	1.12069	0.000125248	0.311091	-1.68459	down	-	-	-	-	-	1.15012	0.000978226	0.205856	-2.28029	down	-	-	-	-	-
MWS4296	Glycylphenylalanine*	Amino acids and derivatives	3321-03-7	989749	964977	970042	445089	396266	443550	732641	776040	738050	398888	411480	409844	613312	600620	639279	-	-	1.13801	0.000110166	2.27625	1.18666	up	-	-	-	-	-	-	-	-	-	-	-	-	-	-	-
Lmbp000123	L-Homomethionine	Amino acids and derivatives	25148-30-5	4.35555e+06	4.39275e+06	4.23289e+06	940268	918534	883345	2.89588e+06	2.82328e+06	3.15146e+06	1.18103e+06	1.26723e+06	1.26191e+06	2.72473e+06	2.58947e+06	2.55272e+06	C17213	ko00966,ko01110,ko01210	1.14261	4.43318e-05	4.73395	2.24304	up	-	-	-	-	-	1.1459	0.00185418	2.39089	1.25755	up	-	-	-	-	-
pmb2591	N-Acetyl-L-Tryptophan	Amino acids and derivatives	1218-34-4	449527	442225	429656	1.74237e+06	1.73025e+06	1.72266e+06	256567	243495	245333	1.09932e+06	1.1189e+06	1.17108e+06	784526	782757	736795	-	-	1.14282	9.59258e-09	0.254348	-1.97512	down	-	-	-	-	-	1.15016	0.00039381	0.219926	-2.18491	down	-	-	-	-	-
mws0712	N-Propionylglycine	Amino acids and derivatives	21709-90-0	527245	473184	511653	238073	223681	247593	496789	440899	480119	127971	150626	143925	316194	296422	316403	-	-	1.13551	0.00101637	2.13165	1.09197	up	-	-	-	-	-	1.1452	0.000715151	3.35558	1.74656	up	-	-	-	-	-
mws0254	L-Histidine	Amino acids and derivatives	71-00-1	8.10651e+06	7.99468e+06	7.54316e+06	3.64184e+06	3.36785e+06	3.61663e+06	7.48756e+06	7.67283e+06	7.79305e+06	4.78221e+06	4.47747e+06	4.42927e+06	5.87872e+06	6.12115e+06	5.67522e+06	C00135	ko00340,ko00410,ko00470,ko00970,ko01100,ko01110,ko01230,ko02010	1.13912	0.000207675	2.22507	1.15385	up	-	-	-	-	-	-	-	-	-	-	-	-	-	-	-
MWS04559g	3-Hydroxy-L-phenylalanine	Amino acids and derivatives	587-33-7	1.63683e+06	1.62489e+06	1.53951e+06	557727	576363	615574	1.64491e+06	1.70798e+06	1.60617e+06	772801	818983	835578	1.20217e+06	1.14535e+06	1.10478e+06	-	-	1.14034	6.54942e-05	2.74409	1.45633	up	-	-	-	-	-	1.14684	6.7304e-05	2.04298	1.03068	up	-	-	-	-	-
mws0250	L-Tyrosine	Amino acids and derivatives	60-18-4	1.64166e+06	1.64135e+06	1.56924e+06	538393	569373	561562	1.58151e+06	1.60031e+06	1.60823e+06	775766	820334	810456	1.18393e+06	1.14262e+06	1.08695e+06	C00082	ko00130,ko00261,ko00350,ko00360,ko00400,ko00460,ko00730,ko00940,ko00950,ko00965,ko00966,ko00970,ko00999,ko01100,ko01110,ko01210,ko01230,ko01240	1.14201	0.000104074	2.90671	1.53939	up	-	-	-	-	-	-	-	-	-	-	-	-	-	-	-
Zmyn000155	N-α-Acetyl-L-ornithine	Amino acids and derivatives	6205-08-9	6.18285e+06	5.67738e+06	5.9048e+06	89271.5	102561	96083.5	7.54662e+06	7.69222e+06	7.43722e+06	512200	600800	641714	4.644e+06	4.81141e+06	4.40529e+06	C00437	ko00220,ko01100,ko01110,ko01210,ko01230	1.14274	0.000624057	61.702	5.94725	up	-	-	-	-	-	1.14915	3.74448e-06	12.9229	3.69186	up	1.20352	0.00566696	0.164082	-2.60751	down
pme0124	L-Glycyl-L-proline	Amino acids and derivatives	704-15-4	2.23214e+06	2.29442e+06	2.2145e+06	320091	320261	331527	1.57253e+06	1.60891e+06	1.58976e+06	433637	532231	535507	1.41117e+06	1.38527e+06	1.29068e+06	-	-	1.14289	0.000113574	6.93612	2.79413	up	-	-	-	-	-	1.14258	0.000354687	3.17789	1.66807	up	-	-	-	-	-
pme0075	N-Acetyl-L-glutamic acid	Amino acids and derivatives	1188-37-0	459619	457801	437257	211734	193233	189612	305794	310245	389634	344724	334596	329817	355974	374385	339703	C00624	ko00220,ko01100,ko01110,ko01210,ko01230	1.13831	1.41895e-05	2.27838	1.18801	up	-	-	-	-	-	-	-	-	-	-	-	-	-	-	-
Lmrj002087	L-Isoleucyl-L-Aspartate	Amino acids and derivatives	-	2.70822e+06	2.58628e+06	2.58243e+06	186556	535187	524919	1.79984e+06	1.74439e+06	1.76166e+06	679984	721731	734735	1.41856e+06	1.45115e+06	1.31331e+06	-	-	1.07618	0.00099307	6.31841	2.65956	up	-	-	-	-	-	1.14901	1.40676e-06	2.48351	1.31238	up	-	-	-	-	-
Zmdp000292	Arginine methyl ester	Amino acids and derivatives	-	1.74234e+07	1.81384e+07	1.80216e+07	416494	407542	451016	1.41505e+07	1.34437e+07	1.46558e+07	746009	678763	751041	8.41283e+06	8.45968e+06	7.65126e+06	-	-	1.14287	0.000153468	42.0246	5.39316	up	-	-	-	-	-	1.1503	0.000659291	19.4181	4.27933	up	-	-	-	-	-
pme3388	Homoarginine	Amino acids and derivatives	156-86-5	4.24461e+06	4.47528e+06	4.72435e+06	171720	156665	173125	3.53992e+06	3.34696e+06	3.91516e+06	271115	276147	281926	2.27668e+06	2.31852e+06	2.08486e+06	C01924	-	1.14264	0.00101433	26.8075	4.74457	up	-	-	-	-	-	1.14999	0.00250125	13.0273	3.70346	up	-	-	-	-	-
ML10181668	Cycloleucine	Amino acids and derivatives	52-52-8	1.31675e+07	1.24072e+07	1.27387e+07	4.89199e+06	4.88963e+06	5.12571e+06	7.04143e+06	6.54954e+06	6.46273e+06	4.46443e+06	4.28527e+06	4.46193e+06	7.29292e+06	7.37545e+06	8.10211e+06	C03969	-	1.14167	0.000223675	2.5701	1.36182	up	-	-	-	-	-	-	-	-	-	-	-	-	-	-	-
mws5037	L-Alanyl-L-leucine	Amino acids and derivatives	3303-34-2	316323	334025	339653	279695	251595	238219	391915	357416	412724	190131	181250	200698	314527	315058	279445	-	-	-	-	-	-	-	-	-	-	-	-	1.13876	0.00325289	2.03128	1.02239	up	-	-	-	-	-
Lmrj001698	L-Seryl-L-Isoleucine	Amino acids and derivatives	91086-51-0	205011	217167	187917	91727.5	81733.9	86391.8	179370	175050	176006	80073.9	81264.7	91779.1	132078	143914	125615	-	-	1.13413	0.00249996	2.34784	1.23134	up	-	-	-	-	-	1.14268	0.00055281	2.09557	1.06734	up	-	-	-	-	-
mws0263	5-Oxo-L-Proline	Amino acids and derivatives	98-79-3	12414.9	17393.4	17228.3	17222.3	18953.3	15662.7	11691.8	14599.2	8961.45	28648.2	20431.1	23939.2	22039.5	20434.4	19113.7	C01879	ko00480,ko01100	-	-	-	-	-	-	-	-	-	-	1.04388	0.015734	0.482787	-1.05054	down	-	-	-	-	-
mws0224	DL-Methionine	Amino acids and derivatives	59-51-8	1.37521e+06	1.37024e+06	1.32889e+06	377094	357285	318569	1.42331e+06	1.24196e+06	1.31016e+06	280089	238799	248623	825979	778763	897186	-	-	1.13982	1.96619e-06	3.86945	1.95213	up	-	-	-	-	-	1.14748	0.0015478	5.17965	2.37285	up	-	-	-	-	-
MWS4471	N-Alpha-Acetyl-L-Asparagine	Amino acids and derivatives	4033-40-3	236819	226881	210468	36973.8	53463.4	55293.1	251921	254835	256884	43749.2	46598.3	46529.4	152258	143634	166420	-	-	1.12637	8.73541e-05	4.62613	2.20981	up	-	-	-	-	-	1.15041	2.26185e-07	5.57902	2.48001	up	-	-	-	-	-
pmb0034	L-α-Glutamyl-L-Glutamic Acid	Amino acids and derivatives	3929-61-1	392317	383685	337929	354611	398666	329842	496800	565221	516726	890357	799758	911975	500114	433058	446493	C01425	-	-	-	-	-	-	-	-	-	-	-	-	-	-	-	-	1.19394	0.000725859	0.41625	-1.26448	down
mws0582	S-(Methyl)glutathione	Amino acids and derivatives	2922-56-7	551416	443750	433843	152963	291579	145063	348589	367345	315327	138758	132009	132462	282400	301994	257924	C11347	-	1.01868	0.0112252	2.42367	1.27719	up	-	-	-	-	-	1.14484	0.00455253	2.5575	1.35474	up	-	-	-	-	-
mws5041	L-Glycyl-L-isoleucine	Amino acids and derivatives	19461-38-2	455210	502842	465535	144142	169816	156147	411416	394884	408358	192853	195859	185021	345576	312213	296324	-	-	1.13721	0.000302676	3.02824	1.59848	up	-	-	-	-	-	1.14901	1.76288e-05	2.11711	1.0821	up	-	-	-	-	-
pme3351	Allysine(6-Oxo DL-Norleucine)	Amino acids and derivatives	1962-83-0	2.48258e+06	2.41082e+06	2.39422e+06	432404	391110	597790	2.27278e+06	2.28257e+06	2.27402e+06	327606	347464	394011	1.32825e+06	1.31284e+06	1.52724e+06	C04076	ko00300,ko00310,ko00960,ko01100,ko01110,ko01230	1.12951	0.00019365	5.12742	2.35823	up	-	-	-	-	-	1.14874	7.34761e-05	6.38807	2.67538	up	-	-	-	-	-
pme0122	N6-Acetyl-L-lysine	Amino acids and derivatives	692-04-6	783624	796277	548606	271196	239038	216427	798321	808277	803076	221016	179644	209486	476353	563994	496079	C02727	ko00310,ko01100	1.10645	0.0248159	2.92916	1.55049	up	-	-	-	-	-	1.14599	0.000223599	3.94933	1.98161	up	-	-	-	-	-
mws0124	N-(3-Indolylacetyl)-L-alanine	Amino acids and derivatives	57105-39-2	125546	148270	151214	460276	500322	430276	176957	237736	212207	399730	364168	342560	289802	292923	339106	-	-	1.13443	0.00135292	0.305585	-1.71036	down	-	-	-	-	-	-	-	-	-	-	-	-	-	-	-
Lmhp001732	L-Prolyl-L-Phenylalanine	Amino acids and derivatives	13589-02-1	783860	774996	796297	133563	113435	76856.5	402755	373806	420774	157490	113603	146942	362008	343397	408194	-	-	1.12806	0.000140332	7.27225	2.8624	up	-	-	-	-	-	1.12857	0.00016793	2.8642	1.51813	up	-	-	-	-	-
pme0008	L-Citrulline	Amino acids and derivatives	372-75-8	3.47219e+06	3.79719e+06	3.49171e+06	409856	354449	432281	3.61528e+06	3.75451e+06	3.93095e+06	1.01544e+06	1.04574e+06	1.03021e+06	2.57196e+06	2.51565e+06	2.16482e+06	C00327	ko00220,ko01100,ko01110,ko01230	1.14102	0.000676628	8.99315	3.16883	up	-	-	-	-	-	1.14988	0.00101518	3.65555	1.87009	up	1.19823	0.000375233	0.387071	-1.36933	down
MWS04555g	D-Allo-Isoleucine*	Amino acids and derivatives	1509-35-9	8.84038e+06	8.60507e+06	9.20584e+06	3.11621e+06	3.33999e+06	3.54863e+06	6.22876e+06	6.52004e+06	6.31492e+06	3.72127e+06	3.32595e+06	3.74794e+06	4.7342e+06	5.43578e+06	5.69275e+06	-	-	1.13881	3.08424e-05	2.66384	1.41351	up	-	-	-	-	-	-	-	-	-	-	-	-	-	-	-
pme0014	L-Glutamic acid	Amino acids and derivatives	56-86-0	4.28391e+07	4.24805e+07	4.18864e+07	9.18603e+07	9.44732e+07	9.48687e+07	4.16614e+07	4.05816e+07	4.51084e+07	8.93716e+07	9.40378e+07	9.32583e+07	5.90116e+07	5.80636e+07	4.92776e+07	C00025	ko00220,ko00250,ko00330,ko00340,ko00430,ko00470,ko00480,ko00630,ko00650,ko00660,ko00860,ko00910,ko00970,ko01100,ko01110,ko01200,ko01210,ko01230,ko01240,ko02010	1.14252	0.000120073	0.452365	-1.14444	down	-	-	-	-	-	1.14595	1.54666e-05	0.460304	-1.11934	down	-	-	-	-	-
mws1051	S-Adenosylmethionine	Amino acids and derivatives	485-80-3	1.25456e+07	1.20925e+07	1.2311e+07	3.14194e+06	3.09743e+06	3.2255e+06	9.47336e+06	1.00393e+07	1.07345e+07	2.87037e+06	2.7047e+06	2.77386e+06	6.97063e+06	7.53262e+06	6.17574e+06	-	-	1.14274	7.00977e-05	3.90381	1.96488	up	-	-	-	-	-	1.14853	0.00215263	3.62289	1.85714	up	-	-	-	-	-
mws1050	O-Acetylserine	Amino acids and derivatives	5147-00-2	633771	704577	630123	372042	375496	387765	889294	890577	903714	356085	401284	418990	622306	619208	514596	C00979	ko00270,ko00908,ko00920,ko01100,ko01110,ko01200,ko01230,ko04122	-	-	-	-	-	-	-	-	-	-	1.14277	0.000790649	2.28126	1.18983	up	-	-	-	-	-
Lmqp000427	N-Methyl-Trans-4-Hydroxy-L-Proline	Amino acids and derivatives	4252-82-8	1.8634e+06	2.09811e+06	1.99353e+06	955551	842011	868167	1.45965e+06	1.85578e+06	1.98263e+06	528398	581934	524702	1.61872e+06	1.64499e+06	1.34429e+06	-	-	1.13388	0.000777367	2.23393	1.15958	up	-	-	-	-	-	1.13471	0.0152257	3.24034	1.69614	up	-	-	-	-	-
mws0731	Nicotinuric acid	Amino acids and derivatives	583-08-4	13591.2	15630.5	13152.6	9	9	9	22087.2	20944.9	17564.2	5863.62	4689.54	6801.57	9899.96	10116.7	8125.25	C05380	ko00760	1.14292	0.00291225	1569.42	10.616	up	-	-	-	-	-	1.12723	0.00320245	3.49163	1.8039	up	1.20732	0.0110045	0.00155577	-9.32815	down
pme3827	3,4-Dihydroxy-L-phenylalanine (L-Dopa)	Amino acids and derivatives	59-92-7	236173	317130	184167	974109	787937	1.05885e+06	359837	263325	349599	1.00935e+06	847173	821036	498745	455761	576756	C00355	ko00350,ko00950,ko00965,ko01100,ko01110	1.10484	0.00499848	0.26143	-1.9355	down	-	-	-	-	-	1.12069	0.00332076	0.363301	-1.46076	down	-	-	-	-	-
MWStz103	S-(5'-Adenosyl)-L-methionine	Amino acids and derivatives	29908-03-0	1.29533e+06	1.36864e+06	1.43062e+06	132637	265496	171062	1.04446e+06	1.05107e+06	1.09041e+06	304232	218135	174762	709576	575810	732616	C00019	ko00261,ko00270,ko00330,ko00908,ko00999,ko01100,ko01110,ko01230,ko01240,ko04122	1.12005	2.95617e-05	7.19365	2.84672	up	-	-	-	-	-	1.12648	0.000670253	4.57009	2.19222	up	-	-	-	-	-
Lmbn000121	3-Cyano-L-alanine	Amino acids and derivatives	6232-19-5	43067.4	41730.7	43395.2	14265.2	7110.37	9361.01	19036.9	36532.3	31432.5	15619	19048.6	14846.2	27234.6	35743.5	34403.2	C02512	ko00460,ko01100,ko01110	1.10192	0.00278127	4.17071	2.06029	up	-	-	-	-	-	-	-	-	-	-	-	-	-	-	-
pme1086	Glutathione reduced form	Amino acids and derivatives	70-18-8	131762	142764	119034	653328	361702	367781	179627	227953	122210	343254	374131	352139	206346	202070	260802	C00051	ko00270,ko00480,ko01100,ko01240,ko02010	1.08535	0.0748751	0.284609	-1.81295	down	-	-	-	-	-	1.02939	0.0204501	0.495351	-1.01348	down	-	-	-	-	-
mws0193	L-Homocitrulline	Amino acids and derivatives	1190-49-4	1.161e+06	1.20362e+06	1.11012e+06	514334	489627	543552	1.6225e+06	1.25736e+06	1.24648e+06	734595	801160	737649	1.01598e+06	943250	1.24587e+06	C02427	-	1.13802	0.000165301	2.24537	1.16695	up	-	-	-	-	-	-	-	-	-	-	-	-	-	-	-
mws0001	L-Asparagine	Amino acids and derivatives	70-47-3	2.02196e+07	2.02846e+07	1.92563e+07	4.28495e+06	4.56746e+06	4.7074e+06	8.59334e+06	9.69842e+06	1.15709e+07	6.29538e+06	6.64401e+06	6.85579e+06	1.25826e+07	1.2363e+07	9.36307e+06	C00152	ko00250,ko00460,ko00970,ko01100,ko01110,ko01230	1.14195	0.000100505	4.40718	2.13986	up	1.1815	0.00334106	2.00118	1.00085	up	-	-	-	-	-	-	-	-	-	-
MWStz261	Cyclo(D-Leu-L-Pro)	Amino acids and derivatives	36238-67-2	53327.8	49352.3	38905.4	48453.8	9893.19	9789.08	4379.68	24247.4	10615.4	21658.4	5557.89	34701.7	18838.8	24610.2	25592.7	-	-	-	-	-	-	-	1.01224	0.0115409	3.60796	1.85118	up	-	-	-	-	-	-	-	-	-	-
MWStz211	Cyclo(L-Phe-trans-4-hydroxy-L-Pro)	Amino acids and derivatives	118477-06-8	15694.5	16625.3	8074.6	274374	250911	258268	58564.9	112718	53702.8	245796	249763	227316	189707	138254	181590	-	-	1.12959	0.000172475	0.0515529	-4.2778	down	1.13655	0.0800494	0.179542	-2.47761	down	1.0739	0.00688421	0.311237	-1.68391	down	-	-	-	-	-
pme2853	Hexanoyl-L-glycine	Amino acids and derivatives	24003-67-6	41673.2	38515.2	38164.6	8851.38	7406.18	6811.54	9562.43	5024.62	6008.17	2829.15	734.65	5478.95	7130.66	10179.9	8271.8	-	-	1.13735	0.000115199	5.13037	2.35906	up	1.19028	7.01716e-05	5.74662	2.52271	up	-	-	-	-	-	-	-	-	-	-
Zmdn001564	γ-Glutamylphenylalanine	Amino acids and derivatives	7432-24-8	101644	121215	86159.7	27796.6	22293.1	14621.6	48101.9	45823.9	49219.1	42793.8	44678.9	49730.7	47699.6	66845.6	51502.9	-	-	1.10407	0.00830585	4.77534	2.2556	up	1.17739	0.0310037	2.15878	1.11022	up	-	-	-	-	-	1.08324	0.0106787	0.471645	-1.08423	down
mws0805	N-Acetylneuraminic acid	Amino acids and derivatives	131-48-6	28822.6	24797.1	21592.1	116232	103559	105888	21445.6	15898.3	61522	118516	151900	139767	60989.5	87499.2	69870.5	C00270	ko00520,ko01100,ko01250	1.13447	0.000283988	0.230938	-2.11442	down	-	-	-	-	-	1.01979	0.00586962	0.241029	-2.05272	down	-	-	-	-	-
pmb0464	L-Aspartic acid-O-diglucoside	Amino acids and derivatives	-	1.03995e+07	2.10825e+07	1.03673e+07	6.37765e+06	4.42144e+06	4.48423e+06	8.47722e+06	1.05827e+07	8.96982e+06	9.68911e+06	1.26403e+07	1.87313e+07	1.48147e+07	1.01077e+07	1.04904e+07	-	-	1.00169	0.126878	2.73823	1.45325	up	-	-	-	-	-	-	-	-	-	-	1.09426	0.0767133	0.372212	-1.4258	down
MWS1933	N-(2-Methylbenzoyl)glycine	Amino acids and derivatives	42013-20-7	17692.6	9	18199.7	109190	132140	94872.7	8108.92	53554	38591.1	9	9	9	41842.2	66093.2	61457.3	-	-	-	-	-	-	-	-	-	-	-	-	1.13858	0.129735	3713.11	11.8584	up	1.20766	0.00925185	12452	13.6041	up
mws0715	Phenylacetyl-L-glutamine	Amino acids and derivatives	28047-15-6	53113.2	57512.7	45465.4	11500	17037.9	6347.45	30760.8	20433.6	24161.7	2076.54	12568.7	5519.68	24278.7	17958.2	29158.2	C04148	ko00360	1.06989	0.00106858	4.47441	2.1617	up	1.14144	0.00470543	2.07138	1.05059	up	-	-	-	-	-	-	-	-	-	-
pme0010	L-Serine	Amino acids and derivatives	56-45-1	815799	802344	687346	623732	772798	652625	549557	377572	333686	268558	385512	341502	935939	586407	325781	C00065	ko00260,ko00261,ko00270,ko00460,ko00470,ko00564,ko00600,ko00630,ko00920,ko00970,ko01100,ko01110,ko01200,ko01230,ko01240,ko02010	-	-	-	-	-	-	-	-	-	-	-	-	-	-	-	1.14287	0.00451724	2.05827	1.04143	up
Zapn009595	Sophoraflavanone B	Flavonoids	53846-50-7	60756.2	54010.8	58471.4	211148	214148	207240	261401	259995	231957	640175	655730	702523	297598	296810	298582	C18023	-	1.1413	6.84677e-07	0.273879	-1.86839	down	1.21502	0.00172389	0.229956	-2.12057	down	1.14534	0.000296851	0.376973	-1.40747	down	1.20643	0.00152258	0.316517	-1.65965	down
Xmsn002700	Taxifolin-3'-O-glucoside	Flavonoids	31106-05-5	4.55592e+06	4.26075e+06	4.88576e+06	1.42709e+06	1.58142e+06	1.555e+06	3.11165e+07	3.2984e+07	2.89319e+07	2.13108e+07	2.127e+07	2.14501e+07	1.90572e+07	1.89994e+07	1.884e+07	-	-	1.13819	0.00208428	3.0026	1.58621	up	1.21608	0.00158719	0.147287	-2.7633	down	-	-	-	-	-	1.20762	1.46885e-09	0.0712706	-3.81055	down
pmp000801	Isobavachalcone A*	Flavonoids	-	612809	573467	625719	992891	977820	969898	954991	979940	944128	313597	336464	403971	696529	690597	685408	-	-	-	-	-	-	-	-	-	-	-	-	1.13773	0.000577829	2.73147	1.44968	up	1.19501	0.00108431	2.78987	1.4802	up
pmp000802	Isobavachalcone B*	Flavonoids	-	612809	573467	625719	992891	977820	969898	954991	979940	944128	313597	336464	403971	696529	690597	685408	-	-	-	-	-	-	-	-	-	-	-	-	1.13773	0.000577829	2.73147	1.44968	up	1.19501	0.00108431	2.78987	1.4802	up
pmp000825	Kuwanon D	Flavonoids	67172-84-3	4333.35	1584.67	2449.24	970865	1.15804e+06	973188	61203	44400.4	39496.6	41422.7	44785.9	35700.3	308286	313239	313245	-	-	1.13749	0.00359142	0.0026973	-8.53427	down	1.18997	0.0189066	0.0576655	-4.11615	down	-	-	-	-	-	1.20614	0.00382093	25.446	4.66937	up
Lmmn004625	Dihydrokaempferol-7-O-glucoside	Flavonoids	-	1.26076e+06	1.24754e+06	1.2558e+06	678106	727405	835810	8.06827e+06	8.97544e+06	8.50286e+06	8.52746e+06	7.35424e+06	8.52316e+06	1.00841e+07	1.00309e+07	1.02228e+07	-	-	-	-	-	-	-	1.21741	0.00129634	0.147343	-2.76275	down	-	-	-	-	-	1.20536	0.00247695	0.0918391	-3.44475	down
HJN086	Eriodictyol-3'-O-glucoside	Flavonoids	-	1.26076e+06	1.24754e+06	1.2558e+06	678106	727405	835810	8.06827e+06	8.97544e+06	8.50286e+06	8.52746e+06	7.35424e+06	8.52316e+06	1.00841e+07	1.00309e+07	1.02228e+07	-	-	-	-	-	-	-	1.21741	0.00129634	0.147343	-2.76275	down	-	-	-	-	-	1.20536	0.00247695	0.0918391	-3.44475	down
MWSHY0046	Quercetin-3-O-glucoside (Isoquercitrin)*	Flavonoids	482-35-9	3.96033e+06	986438	3.85776e+06	1.0129e+06	1.22077e+06	1.16177e+06	2.43514e+07	1.72925e+07	2.97644e+07	1.84604e+07	1.34403e+07	1.43906e+07	1.63318e+07	1.65472e+07	1.66495e+07	C05623	ko00944,ko01100,ko01110	-	-	-	-	-	1.11758	0.0224423	0.123298	-3.01977	down	-	-	-	-	-	1.20366	0.0112978	0.0733497	-3.76907	down
mws0064	Eriodictyol (5,7,3',4'-Tetrahydroxyflavanone)	Flavonoids	552-58-9	29915.4	28676.2	29969.8	160221	150697	153144	332863	355171	393211	3.21657e+06	3.34907e+06	3.27042e+06	1.1822e+06	1.20647e+06	1.19486e+06	C05631	ko00941,ko01100,ko01110	1.14258	0.000405164	0.19084	-2.38957	down	1.21703	0.00280942	0.081907	-3.60987	down	1.14958	1.29638e-05	0.109927	-3.18539	down	1.2078	0.000140395	0.0471796	-4.40569	down
pmp000867	Morachalcone A	Flavonoids	76472-88-3	3.33699e+06	3.64505e+06	2.926e+06	4.16093e+07	4.02373e+07	4.3047e+07	2.38162e+07	2.28121e+07	2.16615e+07	5.31652e+07	5.00904e+07	5.50949e+07	2.90823e+07	2.96738e+07	2.92141e+07	-	-	1.14146	0.000209727	0.0793318	-3.65596	down	1.21493	0.000348369	0.145088	-2.785	down	1.14594	0.000589789	0.431257	-1.21338	down	-	-	-	-	-
Hmcn001884	6-Hydroxyluteolin 5-glucoside	Flavonoids	-	1.35803e+06	1.42666e+06	1.46081e+06	551090	517508	506400	9.44013e+06	9.39854e+06	1.02308e+07	7.10112e+06	7.04495e+06	6.93792e+06	6.37884e+06	6.2778e+06	6.24659e+06	-	-	1.14049	0.00020044	2.69556	1.43058	up	1.21723	0.000943413	0.146047	-2.7755	down	-	-	-	-	-	1.20769	1.58289e-05	0.0747011	-3.74273	down
Lmmp004504	2'-Hydroxygenistein	Flavonoids	1156-78-1	30513.8	114582	21515.2	336671	354693	313442	514174	386549	416244	619653	752274	804625	436185	445165	444231	C12134	ko00943	1.02507	0.00513252	0.165814	-2.59236	down	1.11388	0.00181696	0.126511	-2.98267	down	-	-	-	-	-	1.17883	0.0158363	0.46165	-1.11513	down
Hmlp006326	2',4'-dihydroxy-4-methoxydihydrochalcone	Flavonoids	-	56230.1	59808.1	39302.3	918881	896731	951827	820019	782146	804993	1.44977e+06	1.34687e+06	1.42084e+06	866401	850134	848950	-	-	1.13832	5.6128e-05	0.0561315	-4.15504	down	1.21254	5.85809e-06	0.0645328	-3.95382	down	-	-	-	-	-	-	-	-	-	-
Lmmn003398	Kaempferol-3-O-(6''-O-acetyl)glucoside	Flavonoids	-	4.07814e+06	3.49638e+06	3.77512e+06	1.97786e+06	1.99515e+06	1.93641e+06	1.55406e+07	1.55848e+07	1.61287e+07	1.61809e+07	1.63273e+07	1.7228e+07	1.15069e+07	1.15077e+07	1.17386e+07	-	-	-	-	-	-	-	1.21552	1.38933e-06	0.240183	-2.05779	down	-	-	-	-	-	1.20773	0.000485581	0.118815	-3.07321	down
pmp000003	Nepetin (5,7,3',4'-Tetrahydroxy-6-methoxyflavone)	Flavonoids	520-11-6	139192	106886	169351	2.30577e+06	2.46776e+06	2.24274e+06	650691	676159	664830	1.02804e+06	1.01695e+06	1.04701e+06	1.12294e+06	1.13435e+06	1.14969e+06	-	-	1.13784	0.000448397	0.0592095	-4.07803	down	1.20105	0.000261997	0.208582	-2.26131	down	-	-	-	-	-	1.20462	0.00227086	2.26916	1.18216	up
Zajn002491	catechin-4-β-D-galactopyranoside*	Flavonoids	-	60097.3	57584.8	60822.5	163824	139266	155469	438852	487723	417101	513861	490123	506097	315892	314294	322525	-	-	1.13644	0.00523047	0.389273	-1.36115	down	1.21663	0.00282731	0.132848	-2.91215	down	-	-	-	-	-	1.20365	4.05562e-06	0.303665	-1.71945	down
pme0088	Luteolin (5,7,3',4'-Tetrahydroxyflavone)	Flavonoids	491-70-3	25980.7	21469.5	25771.8	550874	597173	563823	169892	169320	179048	345124	332668	337885	309884	318747	313622	C01514	ko00941,ko00944,ko01100,ko01110	1.14203	0.000561652	0.0427732	-4.54715	down	1.21539	4.59984e-05	0.141284	-2.82333	down	-	-	-	-	-	-	-	-	-	-
pme3440	Butein	Flavonoids	487-52-5	68145.6	74481.7	47070.4	1.00319e+06	982947	1.00004e+06	899595	832210	877571	1.55332e+06	1.45797e+06	1.48817e+06	937729	938737	914480	C08578	ko00941	1.13722	2.34761e-07	0.0635253	-3.97653	down	1.21103	0.000101269	0.0726985	-3.78193	down	-	-	-	-	-	-	-	-	-	-
pmb0608	Chrysoeriol-7-O-(6''-malonyl)glucoside	Flavonoids	-	349445	332743	321717	741470	759556	870695	959079	1.08585e+06	1.04291e+06	1.29876e+06	1.236e+06	1.20387e+06	816028	820580	839619	-	-	1.13357	0.00611684	0.423281	-1.24031	down	1.21435	0.00197301	0.325117	-1.62097	down	-	-	-	-	-	-	-	-	-	-
pme1773	Cyanidin-3-O-rutinoside (Keracyanin)	Flavonoids	28338-59-2	689208	612906	654655	88339.5	84572.7	114109	7.43646e+06	6.96243e+06	7.5866e+06	1.12708e+06	1.14493e+06	966339	2.56917e+06	2.63553e+06	2.64056e+06	C08620	ko00942	1.13704	0.000355329	6.81751	2.76925	up	1.21729	0.000685135	0.0890027	-3.49001	down	1.1486	0.000364731	6.78911	2.76322	up	1.20303	0.00269864	0.0886319	-3.49603	down
pme3392	Pelargonidin-3-O-glucoside	Flavonoids	47684-27-5	885113	909604	983978	207876	158562	186701	2.88464e+07	2.82388e+07	3.03641e+07	314642	331662	300492	7.42732e+06	7.32274e+06	7.5491e+06	C12137	ko00942,ko01100,ko01110	1.13686	0.000253001	5.02351	2.32869	up	1.21774	0.00048838	0.031775	-4.97597	down	1.15064	0.00047893	92.3633	6.52925	up	-	-	-	-	-
mws1174	3-O-Acetylpinobanksin	Flavonoids	52117-69-8	179566	265589	181621	279317	251428	289460	459779	529797	394438	268125	233447	313922	293583	302312	300571	C16418	ko00941	-	-	-	-	-	1.13691	0.00820819	0.452869	-1.14284	down	-	-	-	-	-	-	-	-	-	-
Lmzn001894	Kaempferol-3-O-glucuronide	Flavonoids	22688-78-4	191860	144846	168691	86886.6	96072.9	77875.3	851786	833007	848799	534158	521314	511080	507761	523841	516094	-	-	-	-	-	-	-	1.21192	5.35002e-05	0.199479	-2.32569	down	-	-	-	-	-	1.2052	1.58541e-06	0.166503	-2.58638	down
NK10256198	3,5,7,2'-Tetrahydroxyflavone; Datiscetin	Flavonoids	480-15-9	6087.37	9226.11	6367.32	152004	414914	420343	33263.5	23360.3	31922.3	942495	1.02009e+06	931134	245649	237199	242331	C10036	-	1.12223	0.0680437	0.0219605	-5.50894	down	1.18323	0.0123883	0.244853	-2.03001	down	1.14823	0.000785227	0.0305995	-5.03035	down	1.04678	0.0126466	0.341174	-1.55142	down
pmb3023	Eriodictyol-8-C-glucoside	Flavonoids	1023271-51-3	1.82574e+06	1.86776e+06	1.81132e+06	911282	1.01968e+06	810216	4.48554e+06	4.45044e+06	4.57537e+06	3.37197e+06	3.55188e+06	3.40715e+06	2.89721e+06	2.83148e+06	2.93416e+06	-	-	1.12264	0.00248075	2.00819	1.0059	up	1.21758	1.55673e-05	0.407422	-1.29541	down	-	-	-	-	-	1.20179	7.06288e-06	0.265335	-1.91411	down
Hmmp002121	Isorhamnetin-3-O-gallate*	Flavonoids	-	3.94806e+06	4.27405e+06	4.16067e+06	1.83917e+06	2.02162e+06	1.81963e+06	2.78924e+06	2.73773e+06	3.00485e+06	467210	399007	474434	2.15189e+06	2.1492e+06	2.22239e+06	-	-	1.13681	0.000108448	2.1799	1.12427	up	-	-	-	-	-	1.1481	0.000512663	6.36393	2.66992	up	1.20292	0.00063109	4.23706	2.08306	up
Zmdp005767	Formononetin-7-O-(6''-Malonyl)glucoside	Flavonoids	-	40854.7	18224.8	23019.9	197671	141875	156584	43697.8	30405.8	53797	155926	126175	47170.7	89894.4	87681.7	86377.1	C16222	ko00943	1.10059	0.00699083	0.16548	-2.59527	down	-	-	-	-	-	-	-	-	-	-	-	-	-	-	-
Zmdp004112	Genistein-7-O-(6''-malonyl)glucoside	Flavonoids	-	38899.7	7381.29	32767.6	249126	832231	831917	32448.5	40838.1	56825.4	2.11064e+06	1.82789e+06	1.9973e+06	257514	268405	262404	-	-	1.05933	0.0875335	0.0413159	-4.59716	down	-	-	-	-	-	1.14642	0.00167879	0.0219198	-5.51162	down	1.01866	0.0108148	0.322326	-1.63341	down
mws0054	Catechin	Flavonoids	154-23-4	9	9	9	634342	273339	610126	51167.5	84208.2	64321.8	363344	482467	456311	280162	288940	292267	C06562	ko00941,ko01110	1.14156	0.0491545	1.77888e-05	-15.7787	down	1.21741	0.0201924	0.000135204	-12.8526	down	1.13296	0.00649508	0.153363	-2.70498	down	-	-	-	-	-
Lmmp007480	2,4,4'-trihydroxychalcone	Flavonoids	-	54714.2	44080.5	45794.7	508447	494368	498664	630574	606894	618478	1.79362e+06	1.78546e+06	1.74243e+06	805500	770682	783961	-	-	1.14118	2.24862e-07	0.0962979	-3.37635	down	1.21636	7.76724e-06	0.077906	-3.68212	down	1.15032	1.89295e-05	0.348763	-1.51968	down	1.20769	6.10146e-05	0.282153	-1.82545	down
pmp001310	6-Hydroxykaempferol-3,6-O-Diglucoside	Flavonoids	-	640120	290015	536993	484527	463527	520876	1.07318e+07	8.8253e+06	1.35664e+07	1.34107e+07	1.26184e+07	1.39863e+07	6.86395e+06	6.88983e+06	6.61309e+06	-	-	-	-	-	-	-	1.20052	0.0161811	0.0442928	-4.49678	down	-	-	-	-	-	1.20749	0.000933671	0.0367092	-4.76772	down
pmb0580	Chrysin-5-O-glucoside (Toringin)*	Flavonoids	1329-10-8	41296.8	37079.6	37099.6	43172.5	30534	49318.6	177829	138722	193326	229266	248558	195253	127819	124316	130160	-	-	-	-	-	-	-	1.20568	0.0144016	0.226478	-2.14256	down	-	-	-	-	-	1.18711	0.00346866	0.18278	-2.45182	down
pme3475	Butin; 7,3',4'-Trihydroxyflavanone	Flavonoids	492-14-8	212468	207618	199314	553094	500232	456729	1.61529e+06	1.54054e+06	1.64951e+06	3.21915e+06	3.49373e+06	3.20627e+06	1.49471e+06	1.52537e+06	1.56546e+06	C09614	ko00941	1.13332	0.00777924	0.410184	-1.28566	down	1.21761	0.000451518	0.128898	-2.9557	down	1.14545	0.00125116	0.484451	-1.04558	down	1.20531	0.000479706	0.152236	-2.71561	down
pmp000379	6,8-Diprenylgenistein	Flavonoids	51225-28-6	100299	115242	79552.1	16385.7	23315.6	21681.8	85198.3	107725	64320.7	45003.7	39452.3	64906.1	87639	90506.7	86449.2	-	-	1.12203	0.0143408	4.8074	2.26526	up	-	-	-	-	-	-	-	-	-	-	1.11492	0.0544184	0.410968	-1.2829	down
MWSHY0071	Chrysin	Flavonoids	480-40-0	35530.6	46202.2	35761	245957	229051	217974	140164	132669	149204	284991	291381	250091	184800	189847	193888	C10028	ko00941	1.13681	0.000397179	0.169548	-2.56024	down	1.2055	0.000122603	0.278396	-1.84479	down	-	-	-	-	-	-	-	-	-	-
pmp001221	Bavachin	Flavonoids	19879-32-4	16359.1	17483	15860.4	524710	502275	483488	372768	339138	381908	1.04439e+06	1.08013e+06	1.0349e+06	414603	425986	435210	-	-	1.14277	0.000587472	0.0329052	-4.92554	down	1.2175	0.00137516	0.0454396	-4.45991	down	1.14769	3.53407e-06	0.346208	-1.53029	down	1.20469	8.67454e-06	0.478085	-1.06466	down
Zmhp004034	Rhodiolgin	Flavonoids	94696-39-6	5.36095e+06	6.07743e+06	5.61364e+06	3.41736e+06	9.23094e+06	4.2057e+06	2.63044e+07	3.03161e+07	3.00395e+07	9.98781e+07	3.32872e+07	8.61327e+07	2.2553e+07	2.24585e+07	2.34883e+07	-	-	-	-	-	-	-	1.21486	0.00251682	0.196769	-2.34542	down	-	-	-	-	-	1.138	0.0786427	0.0768543	-3.70173	down
HJN087	Naringenin-4'-O-glucoside*	Flavonoids	-	1.30041e+06	1.29299e+06	1.35425e+06	916080	905200	870726	1.52212e+07	1.38352e+07	1.59962e+07	6.48464e+06	6.37597e+06	6.54755e+06	5.1063e+06	5.22884e+06	5.37225e+06	-	-	-	-	-	-	-	1.21721	0.00210415	0.0876232	-3.51254	down	1.14472	0.0051954	2.32132	1.21495	up	1.20779	2.67772e-05	0.138705	-2.84991	down
HJN041	Epicatechin glucoside*	Flavonoids	-	43103.4	53946.1	52677.4	148727	126034	152755	404861	405171	455941	514917	499431	547080	347919	331214	343689	-	-	1.1254	0.00324169	0.350224	-1.51365	down	1.21452	0.00146422	0.11827	-3.07984	down	-	-	-	-	-	1.20166	0.000101076	0.273799	-1.86881	down
pmb3042	Tricin-5-O-Glucoside	Flavonoids	32769-00-9	218955	283156	272463	177350	240862	240052	600476	558356	601111	631288	591955	611387	491367	470936	493277	-	-	-	-	-	-	-	1.19379	0.000321457	0.440113	-1.18405	down	-	-	-	-	-	1.18479	0.00042861	0.358799	-1.47875	down
Lmmp003487	Luteolin-7-O-glucuronide-(2→1)-glucuronide	Flavonoids	-	5390.91	17416	19220.9	42453.4	36249	112312	36505.5	50395.1	52977.8	234958	141344	110056	98080.2	93205.9	94602.7	-	-	-	-	-	-	-	1.02645	0.00882986	0.30046	-1.73476	down	1.06209	0.0887105	0.287604	-1.79784	down	-	-	-	-	-
MWSHY0089	5,4'-Dihydroxy-7-methoxyflavanone (Sakuranetin)	Flavonoids	2957-21-3	28728	43386.6	43025	71533.4	78463.3	92732.8	119815	157575	113497	77033.4	158025	93925.8	93064.9	88197.8	91020.5	C09833	ko00941,ko01110	1.05702	0.00680983	0.474353	-1.07597	down	1.17411	0.0138209	0.29456	-1.76337	down	-	-	-	-	-	-	-	-	-	-
Hmln001836	Kaempferol-3-O-(6''-Acetyl)glucosyl-(1→3)-Galactoside	Flavonoids	-	1.76693e+06	1.79523e+06	1.85119e+06	1.08546e+06	1.13473e+06	1.1076e+06	7.74782e+06	8.04073e+06	8.05519e+06	2.09209e+07	2.12965e+07	2.00454e+07	9.40137e+06	9.82639e+06	9.90006e+06	-	-	-	-	-	-	-	1.21766	0.000123208	0.227035	-2.13902	down	1.14951	0.000396816	0.382954	-1.38476	down	1.2078	0.000349402	0.0534475	-4.22573	down
Hmpn005101	Sieboldin	Flavonoids	18777-73-6	111912	101080	132409	76000.3	312690	256236	255529	223276	253188	443365	350017	335693	303929	288648	302785	-	-	-	-	-	-	-	1.18491	0.000799008	0.471865	-1.08356	down	-	-	-	-	-	-	-	-	-	-
HJAP064	Isorhamnetin-3-O-(6''-malonyl)glucoside	Flavonoids	-	658334	555050	575849	1.54206e+06	1.37269e+06	1.48926e+06	2.05568e+06	2.04213e+06	1.66332e+06	2.48034e+06	2.79694e+06	2.56644e+06	1.64056e+06	1.73707e+06	1.68965e+06	-	-	1.13229	0.000352117	0.406274	-1.29948	down	1.20488	0.00666671	0.31057	-1.68701	down	-	-	-	-	-	-	-	-	-	-
pmb0565	Syringetin-3-O-glucoside	Flavonoids	40039-49-4	1.14941e+07	1.1742e+07	1.18702e+07	2.59979e+07	2.26282e+07	2.24618e+07	1.71903e+07	1.76166e+07	1.60053e+07	2.13677e+07	1.85969e+07	1.85551e+07	2.06618e+07	1.98658e+07	1.95428e+07	-	-	1.13231	0.00862781	0.493844	-1.01787	down	-	-	-	-	-	-	-	-	-	-	-	-	-	-	-
pmp001225	Wighteone; Erythrinin B	Flavonoids	51225-30-0	138933	139329	155693	302790	333371	294140	134556	141459	180985	92358.5	107043	104523	175104	171171	165324	C10542	-	1.13209	0.00144202	0.466466	-1.10016	down	-	-	-	-	-	-	-	-	-	-	1.20114	0.001142	3.06096	1.61399	up
MWSslk002	Sophoricoside	Flavonoids	152-95-4	188573	215486	157435	658896	558564	542015	1.81364e+06	1.86848e+06	1.59963e+06	881121	776328	746654	762866	809597	789561	-	-	1.12279	0.00285402	0.319126	-1.6478	down	1.21302	0.00193331	0.106308	-3.23367	down	1.13346	0.00205432	2.19697	1.13552	up	-	-	-	-	-
Lmtp003948	3',5',5,7-Tetrahydroxy-4'-methoxyflavanone-3'-O-glucoside	Flavonoids	-	551737	530132	446186	2.37597e+06	2.61655e+06	2.59168e+06	741464	703635	690321	2.05511e+06	2.06356e+06	2.18613e+06	1.42117e+06	1.34592e+06	1.41472e+06	-	-	1.13848	0.00031256	0.201479	-2.3113	down	-	-	-	-	-	1.14913	0.00026058	0.338697	-1.56193	down	-	-	-	-	-
Wbtn006810	6,7-dihydroxy-1,3-dimethoxyxanthen-9-one	Flavonoids	-	35043.5	37156.8	29865.1	148890	147571	129965	382178	378234	395404	3.37131e+06	3.21802e+06	3.34574e+06	1.19669e+06	1.22433e+06	1.26999e+06	-	-	1.13623	0.00126026	0.239351	-2.0628	down	1.21622	2.60696e-05	0.0883058	-3.50135	down	1.15059	0.000224973	0.116337	-3.10362	down	1.20747	0.00018	0.0429212	-4.54217	down
Smsp002643	Pelargonidin-3-O-rutinoside	Flavonoids	-	86410.1	85028.5	75983.1	6897.36	17473.2	4289.95	564208	550350	662989	16436.6	9169.79	12069.1	172307	162988	171630	C12644	ko00942	1.07667	0.000193009	8.63284	3.10984	up	1.21487	0.00452027	0.139193	-2.84484	down	1.14586	0.00361961	47.1804	5.56012	up	-	-	-	-	-
pmp000806	Morachalcone B	Flavonoids	1304030-91-8	33379.1	24847.9	31591.1	146866	138577	156428	85658.1	78261.5	86208.6	121827	135245	143755	96017.5	102111	99278	-	-	1.1347	0.000287553	0.203267	-2.29855	down	1.19753	0.000126602	0.359088	-1.47759	down	-	-	-	-	-	-	-	-	-	-
pmc1990	4'-Hydroxy-5,7-dimethoxyflavanone	Flavonoids	-	5929.56	2833.43	6507.79	30793.7	30894.9	32760.1	91107.5	88323.4	92205.4	650123	595899	620402	190792	198691	187002	-	-	1.10071	0.000197027	0.161683	-2.62876	down	1.19897	7.81336e-07	0.0562178	-4.15283	down	1.15029	0.000820583	0.145538	-2.78053	down	1.20767	0.000691086	0.0506042	-4.3046	down
pmb2984	Eriodictyol-7-O-(6''-acetyl)glucoside	Flavonoids	-	26260.2	27319	29280.2	403531	360942	363951	120238	123939	133742	399754	396738	354194	213397	221480	227389	-	-	1.14227	0.00148784	0.0734293	-3.7675	down	1.2159	0.00108609	0.219252	-2.18934	down	1.146	0.00184501	0.328429	-1.60635	down	-	-	-	-	-
MWSslk116	Isobavachalcone	Flavonoids	20784-50-3	291399	301157	285918	8.78974e+06	9.2315e+06	9.17511e+06	6.67428e+06	6.12544e+06	6.77021e+06	1.9938e+07	1.8982e+07	1.92016e+07	7.45866e+06	7.57791e+06	7.93386e+06	C08648	-	1.14295	0.000246969	0.0323012	-4.95227	down	1.21774	0.00103244	0.044889	-4.4775	down	1.14844	1.01715e-05	0.336707	-1.57043	down	1.2061	9.11563e-05	0.467922	-1.09566	down
mws0919	Kaempferol-3-O-rhamnoside (Afzelin)(Kaempferin)*	Flavonoids	482-39-3	211790	193173	185838	35340.6	24639.8	45429	283940	358227	294813	134318	144174	123256	185603	182302	194130	C16911	ko00944	1.11933	0.000117104	5.60483	2.48667	up	-	-	-	-	-	1.12813	0.0121814	2.33226	1.22173	up	1.16614	0.000315784	0.262376	-1.93029	down
Lmqn001795	5-Hydroxy-7-methoxyflavone	Flavonoids	-	35692.1	50992.3	53701.2	19659.1	53002.3	52275.2	579211	625422	512334	202106	147650	190748	171988	183827	178812	-	-	-	-	-	-	-	1.2105	0.00312713	0.0817637	-3.6124	down	1.12949	0.0018747	3.17661	1.66749	up	1.10543	0.00371698	0.231149	-2.11311	down
mws0913	Kaempferol-3-O-galactoside (Trifolin)*	Flavonoids	23627-87-4	247490	282628	239853	269264	253761	292788	2.49451e+06	2.52256e+06	2.59153e+06	2.81372e+06	2.7358e+06	2.66037e+06	1.73275e+06	1.70803e+06	1.81959e+06	C12626	ko00944,ko01110	-	-	-	-	-	1.21682	1.16532e-05	0.101197	-3.30475	down	-	-	-	-	-	1.20698	0.000145179	0.0993694	-3.33105	down
Hagn002504	5,7,5'-Trimethoxy-3',4'-methylenedioxyflavonoid	Flavonoids	-	230221	229494	231699	177706	226848	173393	565475	634379	592189	1.15027e+06	1.11164e+06	1.0568e+06	548398	548614	581224	-	-	-	-	-	-	-	1.21503	0.00295062	0.385824	-1.37398	down	-	-	-	-	-	1.20192	3.82255e-05	0.174149	-2.52161	down
Hmln002199	Quercetin-3-O-(6''-O-acetyl)galactoside	Flavonoids	-	3.33501e+06	4.18989e+06	3.36215e+06	1.01916e+06	917686	867056	1.60312e+07	1.66158e+07	1.4466e+07	1.36567e+07	1.30602e+07	1.34851e+07	9.92308e+06	9.28288e+06	9.76275e+06	-	-	1.1334	0.00929649	3.88283	1.95711	up	1.2099	0.000713867	0.231084	-2.11351	down	-	-	-	-	-	1.20714	8.79389e-05	0.0697453	-3.84176	down
Lmdn006025	2-Hydroxy-2,3-dihydrogenistein	Flavonoids	-	644474	575898	630193	117399	107721	104405	991473	1.03933e+06	1.11358e+06	298264	300355	306138	388040	412783	390025	C12631	ko00943,ko01100,ko01110	1.14119	0.00123737	5.61584	2.4895	up	-	-	-	-	-	1.14898	0.00217312	3.4754	1.79718	up	1.20491	1.31396e-05	0.364215	-1.45714	down
Lmfn004036	Morin-3-O-lyxoside	Flavonoids	-	430075	428682	394510	125672	144683	133944	1.62559e+06	1.61707e+06	1.72611e+06	2.14722e+06	2.2807e+06	2.10229e+06	1.32153e+06	1.40231e+06	1.32015e+06	-	-	1.13866	0.000284368	3.09986	1.6322	up	1.21645	0.000261846	0.252229	-1.9872	down	-	-	-	-	-	1.20726	0.000612845	0.0619121	-4.01363	down
Zmdn002400	Epicatechin-3'-O-β-D-glucopyranoside*	Flavonoids	-	69702.2	64129.9	53728.9	175691	156810	161208	465982	477074	443296	526857	455537	483429	327637	346174	324181	-	-	1.12634	0.000199536	0.379901	-1.3963	down	1.21423	6.94503e-05	0.135291	-2.88586	down	-	-	-	-	-	1.20198	0.00238769	0.336814	-1.56998	down
Hmcp001636	Limocitrin-7-O-glucoside	Flavonoids	-	9.08567e+06	8.72969e+06	8.62667e+06	2.19892e+07	2.66381e+07	2.19817e+07	1.45037e+07	1.29004e+07	1.3933e+07	1.677e+07	1.71127e+07	1.58803e+07	1.9069e+07	1.7941e+07	1.9121e+07	-	-	1.13288	0.0104481	0.374485	-1.41702	down	-	-	-	-	-	-	-	-	-	-	-	-	-	-	-
mws1179	Naringenin-7-O-glucoside (Prunin)*	Flavonoids	529-55-5	363687	364328	360981	310305	305820	319208	4.34325e+06	3.8395e+06	4.29058e+06	2.08023e+06	2.10644e+06	2.05438e+06	1.60005e+06	1.6716e+06	1.72027e+06	C09099	ko00941	-	-	-	-	-	1.21741	0.0017693	0.087306	-3.51778	down	-	-	-	-	-	1.20777	2.56302e-05	0.149868	-2.73824	down
pme0376	Naringenin (5,7,4'-Trihydroxyflavanone)	Flavonoids	480-41-1	133400	133035	131065	416292	409595	374264	1.19793e+06	1.31298e+06	1.26289e+06	2.93059e+06	2.98181e+06	2.71265e+06	1.1926e+06	1.27638e+06	1.26603e+06	C00509	ko00941,ko00943,ko01100,ko01110	1.14095	0.00230471	0.331208	-1.59419	down	1.21769	0.000870164	0.105332	-3.24699	down	1.1455	0.000765171	0.437539	-1.19252	down	1.20674	0.000866969	0.139147	-2.84532	down
MWSHY0037	Isoliquiritigenin	Flavonoids	961-29-5	45493.6	49804.6	37286.4	474331	511800	507452	605301	626819	615341	1.69433e+06	1.77254e+06	1.71152e+06	748846	761045	804632	C08650	ko00941,ko01100,ko01110	1.14	0.000247121	0.0887695	-3.49379	down	1.21547	1.91935e-06	0.0717659	-3.80056	down	1.15011	0.000208098	0.356764	-1.48696	down	1.20675	2.66881e-05	0.288426	-1.79372	down
Lmhp003162	Chrysoeriol-6,8-di-C-glucoside-4'-O-glucoside	Flavonoids	-	9	9	9	35099.3	111177	24441.9	34319.1	59050.4	113955	429617	545288	447444	185007	171396	178866	-	-	1.1366	0.172609	0.000158155	-12.6264	down	1.21426	0.0990501	0.00013023	-12.9066	down	1.08677	0.00140081	0.145762	-2.77831	down	1.12355	0.00105249	0.120026	-3.05859	down
Lmtn002796	Aromadendrin-7-O-glucoside	Flavonoids	28189-90-4	1.65276e+06	1.52597e+06	1.80116e+06	443976	370896	454628	5.37293e+06	4.78971e+06	5.24406e+06	2.06574e+06	2.09064e+06	2.49472e+06	2.43984e+06	2.55801e+06	2.37134e+06	-	-	1.13533	0.00193132	3.92272	1.97185	up	1.21141	0.000593287	0.323229	-1.62937	down	1.13493	0.000280737	2.31641	1.21189	up	1.20102	0.00471393	0.190871	-2.38933	down
Lmpp003465	Myricetin-3-O-β-D-glucoside*	Flavonoids	19833-12-6	491040	610889	543232	2.84232e+06	2.80889e+06	3.01492e+06	814784	763427	718045	2.6634e+06	2.70504e+06	2.8867e+06	1.82865e+06	1.9334e+06	1.79637e+06	-	-	1.13936	5.27072e-05	0.189838	-2.39716	down	-	-	-	-	-	1.14809	0.000267277	0.278161	-1.84601	down	-	-	-	-	-
pme1201	Phloretin	Flavonoids	60-82-2	20407.3	18987.5	16966.7	210829	156241	161080	405994	422449	417585	1.77345e+06	1.74043e+06	1.57496e+06	554852	569485	598780	C00774	ko00941,ko01110	1.13758	0.0118769	0.106715	-3.22817	down	1.21728	8.50717e-05	0.0452329	-4.46648	down	1.14898	0.00216975	0.244855	-2.03	down	1.203	0.000795837	0.103786	-3.26832	down
Li512111	Isorhamnetin-3-O-(6''-acetylglucoside)	Flavonoids	-	535970	473020	511224	402547	411569	405101	1.556e+06	1.50848e+06	1.37967e+06	1.1513e+06	1.1894e+06	1.11721e+06	852254	866046	917741	-	-	-	-	-	-	-	1.21256	0.00117372	0.342071	-1.54763	down	-	-	-	-	-	1.20709	0.000653817	0.352589	-1.50394	down
HJN078	Pinocembrin-7-O-(2''-O-arabinosyl)glucoside	Flavonoids	-	40317.4	49302.2	38708.8	11882.6	7953.48	7129.61	118775	122821	147558	46452.8	42592.6	39200.9	46766.9	49285.4	45507.9	-	-	1.11676	0.00358075	4.75895	2.25064	up	1.19844	0.00541653	0.329762	-1.6005	down	1.13802	0.00789131	3.03443	1.60143	up	1.18306	0.000364091	0.210265	-2.24972	down
pmp000194	6''-O-Malonylgenistin	Flavonoids	51011-05-3	65844.9	79697.5	94868.3	956072	1.05329e+06	980672	1.8749e+06	1.61067e+06	1.65814e+06	3.88204e+06	3.76277e+06	3.78268e+06	1.6756e+06	1.79734e+06	1.80601e+06	C16192	ko00943	1.1388	0.000451482	0.0804039	-3.63659	down	1.21464	0.00225717	0.0467387	-4.41924	down	1.14271	0.00027398	0.450118	-1.15163	down	1.20678	8.60556e-07	0.261653	-1.93427	down
mws1177	Maackiain	Flavonoids	2035-15-6	6321.87	4645.18	4859.71	9162.35	12438.3	10457	9689.47	7639.04	8075.19	11807.7	15306.5	15431.6	9137.88	8425.81	8955.06	C10502	ko00943	1.07237	0.0142616	0.493698	-1.0183	down	-	-	-	-	-	-	-	-	-	-	-	-	-	-	-
mws0355	Catechin gallate*	Flavonoids	130405-40-2	20085.7	47290	48320.2	223368	282002	286787	25247.4	29116.1	45826.7	22089.8	34913.1	31434	58120.4	61562.6	56622.4	-	-	1.0944	0.00282806	0.146052	-2.77545	down	-	-	-	-	-	-	-	-	-	-	1.19545	0.00603071	8.95732	3.16307	up
pmp000587	Luteolin-7-O-(6''-malonyl)glucoside	Flavonoids	-	1.02216e+07	6.03574e+06	1.39397e+07	2.47589e+06	3.15594e+06	4.08337e+06	2.40889e+07	2.89166e+07	2.84872e+07	2.68495e+07	3.48565e+07	2.5542e+07	1.58166e+07	1.50623e+07	1.64572e+07	C10103	-	1.0154	0.0904754	3.10823	1.63609	up	1.09795	0.0052246	0.370549	-1.43226	down	-	-	-	-	-	1.19305	0.0109252	0.111351	-3.16681	down
pmb2991	Apigenin-7-O-glucoside-4'-O-rutinoside	Flavonoids	-	47758.2	45241.5	52995	23110.4	20161.2	14118.3	144369	168686	167656	113261	125979	123002	107126	103448	112934	-	-	1.08746	0.00117933	2.54391	1.34705	up	1.20996	0.00290347	0.303706	-1.71925	down	-	-	-	-	-	1.19259	6.57604e-05	0.15843	-2.65808	down
pmn001702	Tetahydroxyflavone-7-O-glucuronide	Flavonoids	-	196158	125091	191881	91282.5	90309.9	67427.5	822180	810785	842823	552212	458046	465118	574073	571774	529862	-	-	1.02359	0.0500076	2.0606	1.04306	up	1.19788	0.000281134	0.207259	-2.27049	down	-	-	-	-	-	1.19806	0.00352456	0.168784	-2.56675	down
pmb2586	Gallocatechin-(4α→8)-catechin	Flavonoids	-	9015.67	5005	3652.87	22643.9	29483.5	20159.7	57570.2	41978.2	54636.2	192583	207074	185893	83112	76475.9	77534.2	-	-	1.06429	0.00917168	0.244491	-2.03215	down	1.18077	0.00617315	0.114626	-3.125	down	1.13739	8.48078e-05	0.263316	-1.92513	down	1.20071	0.000243084	0.123452	-3.01798	down
Lmzp004885	Tricin (5,7,4'-Trihydroxy-3',5'-dimethoxyflavone)	Flavonoids	520-32-1	8548.53	11468.9	16174	21445.4	20667	21285.8	31035.9	19666.1	22497.7	23078.6	22114	22582.8	18983.4	19685.8	20759.5	C10193	-	-	-	-	-	-	1.02812	0.0474112	0.494421	-1.01619	down	-	-	-	-	-	-	-	-	-	-
Lmgp004731	Genistein-7-O-galactoside	Flavonoids	-	201643	161956	186697	459370	571074	560246	1.66071e+06	1.7053e+06	1.62382e+06	601279	717167	687151	728771	723258	784364	-	-	1.1253	0.00602037	0.345948	-1.53137	down	1.2159	1.61801e-05	0.110283	-3.18071	down	1.14259	5.21898e-05	2.48796	1.31496	up	-	-	-	-	-
mws0856	Quercetin-4'-O-glucoside (Spiraeoside)*	Flavonoids	20229-56-5	1.50684e+06	1.48808e+06	1.49488e+06	577037	558921	476002	9.82751e+06	9.43842e+06	9.27451e+06	6.77884e+06	7.5041e+06	7.51886e+06	6.73733e+06	6.56435e+06	7.16961e+06	-	-	1.13538	0.000769527	2.7853	1.47783	up	1.21784	0.000412612	0.157314	-2.66829	down	-	-	-	-	-	1.20631	0.00112521	0.073937	-3.75756	down
pmp000814	Kuwanon S	Flavonoids	100187-67-5	25673.9	38351.6	21257.9	8.57812e+06	7.94075e+06	8.26996e+06	722198	598829	507163	453633	387353	426852	2.81302e+06	2.63933e+06	2.57512e+06	-	-	1.14088	0.000494601	0.0034404	-8.18321	down	1.2078	0.0109007	0.0466491	-4.42201	down	-	-	-	-	-	1.20721	0.000486157	19.552	4.28925	up
pme2960	Naringenin chalcone; 2',4,4',6'-Tetrahydroxychalcone	Flavonoids	73692-50-9	241467	214751	211612	541534	527143	511451	1.5326e+06	1.55926e+06	1.71732e+06	3.34692e+06	3.4863e+06	3.189e+06	1.48034e+06	1.61218e+06	1.59921e+06	C06561	ko00941,ko01100,ko01110	1.13692	2.01226e-05	0.422643	-1.24249	down	1.21616	0.00136452	0.138865	-2.84824	down	1.14256	0.000180518	0.479852	-1.05934	down	1.20725	0.000836899	0.157662	-2.66509	down
HJN090	Butin-7-O-glucoside*	Flavonoids	-	1.38721e+06	1.40626e+06	1.41473e+06	974742	929705	913834	1.52269e+07	1.45849e+07	1.54317e+07	6.46271e+06	6.79235e+06	6.81974e+06	5.20661e+06	5.71616e+06	5.50011e+06	-	-	-	-	-	-	-	1.21791	0.000343304	0.0930122	-3.42644	down	1.14874	0.000142681	2.25375	1.17232	up	1.20752	0.000293914	0.140389	-2.8325	down
HJAP154	Galloylisorhamnetin*	Flavonoids	-	4.07475e+06	4.05025e+06	4.16485e+06	1.77574e+06	1.77453e+06	1.9547e+06	2.68103e+06	2.73409e+06	2.7934e+06	516646	464023	394601	2.02424e+06	2.00146e+06	2.17972e+06	-	-	1.13919	3.63363e-05	2.2325	1.15866	up	-	-	-	-	-	1.14636	1.27611e-06	5.96866	2.57741	up	1.19923	0.000170421	4.00283	2.00102	up
Lmmn004912	3-O-Methylquercetin	Flavonoids	1486-70-0	25581.9	22545.2	22959.3	561134	571305	548184	156688	138075	157997	234783	295735	249333	257289	279650	279189	C04443	ko00944,ko01110	1.14266	0.000117573	0.0422976	-4.56328	down	1.21559	0.00212738	0.157007	-2.6711	down	-	-	-	-	-	1.18871	0.00148068	2.15506	1.10773	up
Zmhp003514	6,7,8-Tetrahydroxy-5-methoxyflavone*	Flavonoids	-	16545	17609.9	17920.3	23979.8	18057.7	27310.2	36375.5	70500.1	37625.9	45163.4	39240.1	32167.6	36438.8	33323.7	34063.7	-	-	-	-	-	-	-	1.1127	0.109987	0.360379	-1.47242	down	-	-	-	-	-	-	-	-	-	-
Zmhp002640	6-Hydroxykaempferol-3-O-Rutinoside-6-O-glucoside	Flavonoids	-	418779	439113	477290	50255.6	23690	24783.9	6.57508e+06	4.39844e+06	5.32506e+06	1.01266e+06	809473	1.88585e+06	1.67535e+06	1.52976e+06	1.5721e+06	-	-	1.12402	0.000241391	13.5236	3.75741	up	1.21224	0.0155581	0.0819201	-3.60964	down	1.08132	0.00956299	4.39554	2.13604	up	1.18596	0.0676556	0.0266262	-5.23101	down
Lmdp004336	Kaempferol-3-O-(6'''-Caffeoyl)glucosyl-(1→2)-Galactoside	Flavonoids	-	19699.1	15508.8	25442.1	15074	27824.1	9995.31	224380	233021	202784	179061	157881	174922	117309	129011	123098	-	-	-	-	-	-	-	1.20885	0.00085991	0.0918681	-3.44429	down	-	-	-	-	-	1.17116	6.97414e-05	0.103335	-3.2746	down
MWSHY0124	Pinocembrin (Dihydrochrysin)	Flavonoids	480-39-7	29253.3	35083.2	31382.8	32267.4	30575.5	32633.4	106615	124074	89185.4	74591.2	63551.1	73549.4	63791	59696.2	58113.6	C09827	ko00941	-	-	-	-	-	1.19846	0.0155826	0.29924	-1.74062	down	-	-	-	-	-	1.19663	0.00672971	0.451015	-1.14875	down
Lmdp002969	Myricetin-3-O-galactoside*	Flavonoids	15648-86-9	464606	503774	545600	2.68204e+06	2.68616e+06	2.30912e+06	581353	633256	616426	1.94512e+06	2.36143e+06	2.0847e+06	1.45555e+06	1.37503e+06	1.31888e+06	-	-	1.13903	0.00283487	0.197202	-2.34226	down	-	-	-	-	-	1.14502	0.00579956	0.286491	-1.80344	down	-	-	-	-	-
mws0089	Kaempferol-7-O-glucoside*	Flavonoids	16290-07-6	299223	246543	252435	244045	294603	299824	2.73333e+06	2.42887e+06	2.52895e+06	2.82734e+06	2.67959e+06	2.73639e+06	1.67596e+06	1.7081e+06	1.83963e+06	-	-	-	-	-	-	-	1.21573	0.00110247	0.103782	-3.26838	down	-	-	-	-	-	1.20588	4.18621e-05	0.101715	-3.29739	down
pma0791	Naringenin-7-O-(6''-malonyl)glucoside	Flavonoids	-	97947.9	154553	110816	327067	433992	111631	395387	420883	462301	1.10007e+06	697294	856358	534329	559687	590811	-	-	-	-	-	-	-	1.18826	0.000328543	0.284159	-1.81523	down	1.07235	0.0559521	0.481803	-1.05348	down	-	-	-	-	-
Lmsp004670	Kaempferol-3-O-glucoside-7-O-rhamnoside*	Flavonoids	2392-95-2	2.5688e+07	1.7725e+07	2.16434e+07	412545	306636	436748	6.09798e+07	4.6358e+07	3.60756e+07	6.26067e+06	7.04177e+06	5.84357e+06	1.92509e+07	1.78916e+07	1.97771e+07	-	-	1.13977	0.0114298	56.2806	5.81457	up	1.09968	0.0575343	0.453628	-1.14042	down	1.13611	0.0288593	7.49051	2.90506	up	1.20319	0.0030877	0.0603744	-4.04992	down
pmn001716	Carthamone	Flavonoids	86579-00-2	267253	244810	271573	268762	257486	276781	2.45715e+06	2.37749e+06	2.47698e+06	2.60936e+06	2.62464e+06	2.82304e+06	1.70751e+06	1.8935e+06	1.79624e+06	C08598	-	-	-	-	-	-	1.21746	7.35623e-05	0.107177	-3.22193	down	-	-	-	-	-	1.20744	0.00075431	0.099668	-3.32673	down
Lmyp003599	Kaempferol-3-O-(6''-galloyl)glucoside*	Flavonoids	56317-05-6	175138	234701	175376	57447.9	43944.1	67381.3	60020	16496.1	9	9	9	9	107396	112097	100931	-	-	1.10814	0.0125709	3.46746	1.79388	up	-	-	-	-	-	-	-	-	-	-	1.20751	0.0142685	6250.87	12.6098	up
Lmyp003500	Kaempferol-3-O-(2''-galloyl)galactoside*	Flavonoids	-	175138	234701	175376	57447.9	43944.1	67381.3	60020	16496.1	9	9	9	9	107396	112097	100931	-	-	1.10814	0.0125709	3.46746	1.79388	up	-	-	-	-	-	-	-	-	-	-	1.20751	0.0142685	6250.87	12.6098	up
Lmsn003297	3,4,2',4',6'-Pentahydroxychalcone-4'-O-glucoside	Flavonoids	-	1.2854e+06	584869	1.40519e+06	800932	856772	810140	1.01567e+06	3.92471e+06	3.2846e+06	3.10563e+06	3.21462e+06	2.81551e+06	2.46698e+06	2.45776e+06	2.24244e+06	C16408	ko00941,ko01110	-	-	-	-	-	-	-	-	-	-	-	-	-	-	-	1.20509	0.00241443	0.27013	-1.88827	down
Jmgn005927	2-hydroxynaringenin	Flavonoids	-	7064.18	3509.24	19693.6	106286	83062.3	94745.9	40274.3	43178	54922.6	114303	131922	131204	85039.5	77919.3	77406.8	-	-	1.05845	0.000807353	0.106539	-3.23055	down	1.05382	0.00574552	0.218732	-2.19276	down	1.12662	0.000542974	0.366626	-1.44762	down	-	-	-	-	-
Zmgp011058	broussoflavonol F	Flavonoids	162558-94-3	141805	111175	110085	188339	212330	219206	83936.7	119027	101261	253822	284139	270269	158141	175668	170496	-	-	-	-	-	-	-	-	-	-	-	-	1.12503	0.000262036	0.376409	-1.40963	down	-	-	-	-	-
pme0001	Hesperetin-7-O-neohesperidoside(Neohesperidin)	Flavonoids	13241-33-3	1.28821e+06	1.31887e+06	1.43481e+06	186276	324943	121140	5.13401e+06	5.90739e+06	4.67847e+06	829770	889062	795971	1.83327e+06	1.64823e+06	1.77309e+06	C09806	ko00941	1.09558	0.000183854	6.39175	2.67621	up	1.21063	0.00764853	0.25712	-1.95949	down	1.14693	0.00633576	6.25093	2.64407	up	1.12468	0.00331587	0.251455	-1.99163	down
pmn001637	Kaempferol-3-O-arabinoside (Juglanin)	Flavonoids	5041-67-8	72647.5	68663.3	64281.2	37457.2	40961.4	43949.5	303174	267722	268262	322440	386443	334303	210138	221003	234300	-	-	-	-	-	-	-	1.21446	0.00220563	0.244998	-2.02916	down	-	-	-	-	-	1.20513	0.00381171	0.117302	-3.0917	down
Zmdn002049	Epicatechin-4'-O-β-D-glucopyranoside*	Flavonoids	-	53725.5	57060.8	59791.7	153227	155108	174774	447427	440993	430162	499569	483782	516435	314803	341307	307525	-	-	1.13731	0.0027608	0.353084	-1.50192	down	1.21742	3.56215e-05	0.129365	-2.95048	down	-	-	-	-	-	1.20396	1.83387e-05	0.322118	-1.63434	down
Zmcn003728	Kaempferol-3,7-O-diglucoside	Flavonoids	25615-14-9	758803	838393	848963	841177	809155	861779	6.38149e+06	7.0245e+06	7.09504e+06	1.53204e+07	1.55847e+07	1.55228e+07	7.45431e+06	7.86995e+06	8.35432e+06	-	-	-	-	-	-	-	1.21674	0.00122397	0.119319	-3.06711	down	1.14678	0.000192731	0.441567	-1.1793	down	1.20782	1.5851e-05	0.0541078	-4.20802	down
MWS20148	Apigenin-4'-O-glucoside	Flavonoids	-	197444	171629	205046	579565	498514	605234	1.69832e+06	1.66275e+06	1.6017e+06	815449	726752	826034	684986	765857	744146	-	-	1.13057	0.00422408	0.341065	-1.55188	down	1.21638	8.48812e-05	0.115685	-3.11172	down	1.14252	3.69387e-05	2.09555	1.06733	up	-	-	-	-	-
mws1329	Quercetin-7-O-glucoside*	Flavonoids	491-50-9	1.59045e+06	1.42965e+06	1.31112e+06	526951	571165	489909	9.47443e+06	9.26655e+06	8.81277e+06	7.70874e+06	7.28026e+06	7.30288e+06	6.36597e+06	6.4714e+06	7.07694e+06	C12639	-	1.13159	0.0047592	2.72742	1.44754	up	1.21553	0.000111217	0.157192	-2.6694	down	-	-	-	-	-	1.20722	0.000289962	0.0712378	-3.81121	down
Lmdn007639	3,9-Dihydroxypterocarpan	Flavonoids	61135-91-9	33540.4	32044.9	32060.7	601650	596467	603273	793585	810157	817273	2.13635e+06	2.13311e+06	2.06921e+06	847952	938945	941154	C04271	ko00943,ko01110	1.14298	4.41081e-06	0.0542059	-4.20541	down	1.21798	7.61008e-05	0.0403327	-4.63191	down	1.15028	7.95532e-05	0.381944	-1.38857	down	1.20773	0.000185763	0.284191	-1.81507	down
pmb0550	Cyanidin-3-O-glucoside (Kuromanin)	Flavonoids	47705-70-4	152799	194497	133993	348998	252012	294566	2.06988e+06	2.61377e+06	2.01811e+06	4.26636e+06	4.34069e+06	4.14143e+06	1.55794e+06	1.72696e+06	1.74058e+06	C08604	ko00942,ko01110	-	-	-	-	-	1.21158	0.00790969	0.0718155	-3.79956	down	-	-	-	-	-	1.20477	1.39431e-05	0.0702496	-3.83137	down
Lmhp002800	2'-Hydoxy-5-methoxyGenistein-4',7-O-diglucoside	Flavonoids	-	21687.3	33318.8	51356.4	439134	381824	245624	122112	172159	172917	271677	252139	281721	220011	247714	242753	-	-	1.10618	0.0283902	0.0997227	-3.32593	down	1.14639	0.00795952	0.227665	-2.13502	down	-	-	-	-	-	-	-	-	-	-
mws0034	Epigallocatechin-3-gallate*	Flavonoids	989-51-5	44737.8	56302.9	56677.8	212950	126900	110420	14863.7	52746.9	46368	47029.1	47435	34967.7	64013.1	69891	72382.4	C09731	-	1.05262	0.0896953	0.350275	-1.51344	down	-	-	-	-	-	-	-	-	-	-	1.13387	0.0758203	3.47882	1.7986	up
mws0044	Taxifolin(Dihydroquercetin)	Flavonoids	480-18-2	152824	175694	160161	644499	606933	612293	1.21724e+06	1.1966e+06	1.3062e+06	749685	864994	749435	746453	815944	724703	C01617	ko00941,ko01100,ko01110	1.14046	3.4425e-05	0.262205	-1.93123	down	1.21662	0.000648815	0.131364	-2.92836	down	-	-	-	-	-	-	-	-	-	-
Lmsp004137	3,4,2',4',6'-Pentahydroxychalcone	Flavonoids	73692-51-0	199019	182513	236328	296070	365885	292793	219811	211544	195269	1.76943e+06	1.47211e+06	1.79089e+06	684574	739646	775761	C15525	ko00941,ko01100,ko01110	-	-	-	-	-	-	-	-	-	-	1.14808	0.00470525	0.124517	-3.00558	down	1.20022	0.00400019	0.189719	-2.39806	down
pmb0706	Quercetin-3-O-(6''-O-malonyl)glucosyl-5-O-glucoside	Flavonoids	-	7.39446e+06	8.99288e+06	7.40512e+06	2.05065e+06	1.85846e+06	2.723e+06	4.69351e+07	6.5037e+07	3.64049e+07	7.13515e+07	5.02513e+07	6.17867e+07	3.2218e+07	2.98449e+07	3.38978e+07	-	-	1.11991	0.00263461	3.58747	1.84297	up	1.1946	0.0377538	0.160351	-2.64069	down	-	-	-	-	-	1.20282	0.0104421	0.0361641	-4.7893	down
pmp000588	Diosmetin-7-O-(6''-malonyl)glucoside	Flavonoids	-	171057	138981	141446	52542.4	54944.2	49399.1	184906	192929	208683	70869.8	49450.5	36475.2	77589.7	68675.6	71069.8	-	-	1.13209	0.00950557	2.87779	1.52496	up	-	-	-	-	-	1.10592	0.000561187	3.74066	1.90329	up	-	-	-	-	-
pmb3045	Tricin-7-O-Glucuronide	Flavonoids	-	37986	24390.5	43604.1	9606.69	12150	8919.33	111342	118309	96207	96896.7	98661.9	100740	75145.1	75620.7	84095.2	-	-	1.08683	0.0443928	3.45483	1.78862	up	1.15902	0.00115693	0.325236	-1.62044	down	-	-	-	-	-	1.20403	5.6207e-07	0.103531	-3.27187	down
pmn001583	Quercetin-3-O-robinobioside	Flavonoids	52525-35-6	2.34149e+06	2.37733e+06	2.23608e+06	130689	169349	150549	7.91001e+06	7.5486e+06	7.3583e+06	1.96239e+06	1.72736e+06	1.99491e+06	4.23362e+06	3.75719e+06	3.83527e+06	-	-	1.14122	0.000168686	15.4352	3.94815	up	1.21671	0.00046995	0.304813	-1.714	down	1.14769	6.96476e-05	4.01377	2.00496	up	1.20522	0.00200552	0.0792637	-3.6572	down
mws2220	Gallocatechin 3-O-gallate*	Flavonoids	5127-64-0	38745.8	37792.6	32992.4	217429	120051	122681	28356.5	29911.5	29025.6	31395.5	44242.9	32187.1	58610	57910.1	65117.7	-	-	1.09857	0.067143	0.238027	-2.0708	down	-	-	-	-	-	-	-	-	-	-	1.15285	0.0646987	4.26764	2.09344	up
Zmcn004206	kaempferol-3-caffeoyldiglucoside	Flavonoids	-	1.89421e+06	2.71735e+06	2.59636e+06	166975	156713	221939	6.84168e+06	8.2548e+06	7.05004e+06	1.16029e+06	1.16112e+06	1.07038e+06	2.46458e+06	2.77686e+06	2.49569e+06	-	-	1.13483	0.0126806	13.2103	3.7236	up	1.18823	0.00168988	0.325465	-1.61942	down	1.14808	0.00476794	6.52943	2.70696	up	1.19912	3.84878e-05	0.160866	-2.63607	down
Lmjp004941	3,5,4'-Trihydroxy-7-methoxyflavone (Rhamnocitrin)*	Flavonoids	569-92-6	67073	62041.6	50848.1	125115	136737	103138	68592.3	70116	82070.6	101955	98727	86342.3	97347.4	86955.3	86611.4	C17059	-	1.08512	0.0121688	0.493062	-1.02016	down	-	-	-	-	-	-	-	-	-	-	-	-	-	-	-
Lmzp002365	Hesperetin-7-O-glucoside	Flavonoids	31712-49-9	989459	886005	2.5403e+06	377540	259607	230719	7.8638e+06	6.91385e+06	9.678e+06	2.09338e+06	2.93748e+06	2.22688e+06	2.60128e+06	2.2881e+06	2.55947e+06	C16422	ko00941	1.03128	0.156742	5.08807	2.34712	up	1.13767	0.00390503	0.180562	-2.46943	down	1.12047	0.0128705	3.3696	1.75258	up	1.19071	0.0128572	0.119578	-3.06398	down
MWSHY0140	3-Hydroxy-3'-methoxyflavone	Flavonoids	76666-32-5	5675.13	7911.05	8114.64	107762	104207	90483.2	25818.8	25879.2	40705.8	72756.1	70858.7	48849.7	41902.2	45569.4	39747.7	-	-	1.13781	0.0026548	0.0717495	-3.80089	down	1.17742	0.0385733	0.234848	-2.0902	down	1.01405	0.0284241	0.480108	-1.05857	down	-	-	-	-	-
Lmfn004093	Phloretin-4'-O-glucoside (Trilobatin)	Flavonoids	4192-90-9	312230	266928	286791	1.6015e+06	1.74552e+06	1.63466e+06	727879	728258	709479	1.70239e+06	1.73114e+06	1.68857e+06	1.06656e+06	1.14535e+06	1.22979e+06	-	-	1.14103	0.000415253	0.173827	-2.52428	down	1.21197	0.000119578	0.399862	-1.32242	down	1.15035	8.17348e-06	0.422799	-1.24196	down	-	-	-	-	-
Hmcp001858	Kaempferol-3-O-arabinoside-7-O-rhamnoside	Flavonoids	-	9238.38	21747.8	18656.6	55412.6	82397.7	26331.4	302670	329585	304010	1.22917e+06	1.01569e+06	965080	500093	439311	446945	-	-	-	-	-	-	-	1.19947	0.000153182	0.0530221	-4.23726	down	1.14143	0.010526	0.291677	-1.77756	down	1.17936	0.0048742	0.0511354	-4.28953	down
MWSHY0051	Kaempferol (3,5,7,4'-Tetrahydroxyflavone)	Flavonoids	520-18-3	9141.93	17914.9	6594.53	45026	40876.5	40745.9	249205	230625	273685	1.45973e+06	1.40285e+06	1.47434e+06	476502	494155	429217	C05903	ko00941,ko00944,ko01100,ko01110	1.05427	0.00559088	0.265707	-1.91209	down	1.19734	0.00148052	0.0446591	-4.4849	down	1.14877	1.20174e-05	0.173744	-2.52496	down	1.2077	0.000228626	0.0292023	-5.09777	down
MWSHY0100	Avicularin(Quercetin-3-O-α-L-arabinofuranoside)*	Flavonoids	572-30-5	95205.1	98128	121445	33468	59634.2	28782.7	879238	715872	964524	819298	584272	595252	476748	550845	519362	-	-	1.03335	0.00754855	2.58259	1.36882	up	1.21053	0.0087014	0.122978	-3.02353	down	-	-	-	-	-	1.19029	0.013579	0.0609784	-4.03556	down
pmb2979	Hesperetin-7-O-(6''-malonyl)glucoside	Flavonoids	-	21951.2	13909.2	31458.4	184944	248001	85030.1	43166.7	37858.8	15925.1	159637	170955	116188	122096	140302	126579	-	-	1.06261	0.0853074	0.129965	-2.9438	down	-	-	-	-	-	1.06158	0.00877618	0.216999	-2.20424	down	-	-	-	-	-
pmb3000	Chrysoeriol-7-O-(6''-acetyl)glucoside	Flavonoids	-	9.59863e+06	9.34438e+06	8.71692e+06	2.3557e+06	2.56325e+06	2.4108e+06	2.88827e+07	2.88177e+07	2.80538e+07	2.42148e+07	2.49499e+07	2.49789e+07	2.35842e+07	2.04439e+07	2.13235e+07	-	-	1.14113	0.000892111	3.77365	1.91596	up	1.21633	8.30452e-07	0.322549	-1.63241	down	-	-	-	-	-	1.20765	5.29837e-05	0.0988589	-3.33849	down
Hmcp001769	Quercetin-3-O-rhamnosyl(1→2)arabinoside	Flavonoids	-	18460	29599.9	34222.3	142963	147723	140780	469168	485165	470624	991963	962422	1.01898e+06	503288	436059	489790	-	-	1.11605	0.000331682	0.190704	-2.39059	down	1.20798	3.77271e-07	0.0577437	-4.11419	down	1.1492	0.000386066	0.47924	-1.06118	down	1.2077	0.000306829	0.14511	-2.78478	down
pme1598	Hesperetin-5-O-glucoside	Flavonoids	69651-80-5	2.04799e+06	1.98404e+06	1.94735e+06	738162	742278	636804	1.22204e+07	1.16059e+07	1.20539e+07	8.91814e+06	8.77816e+06	8.94185e+06	7.66708e+06	7.29764e+06	8.4479e+06	-	-	1.13727	1.14199e-05	2.82413	1.49781	up	1.21771	0.000247318	0.166648	-2.58512	down	-	-	-	-	-	1.20705	1.27286e-07	0.0794816	-3.65323	down
Lmqp002170	Kaempferol-3-O-sophorotrioside	Flavonoids	80714-53-0	16395.4	49307	41002.7	55293	47387	74047.5	248140	293112	276631	1.74578e+06	1.5269e+06	1.86889e+06	440490	380694	428397	C12635	ko00944,ko01110	-	-	-	-	-	1.1594	0.000213566	0.130465	-2.93827	down	1.14687	0.00423483	0.159073	-2.65224	down	1.20354	0.00346305	0.0343723	-4.86261	down
Hmln001682	Quercetin-3-O-(6''-O-acetyl)glucosyl-(1→3)-Galactoside	Flavonoids	-	2.81109e+06	2.82501e+06	2.71657e+06	930751	981558	978401	1.9006e+07	2.12487e+07	1.86489e+07	2.45034e+07	2.00459e+07	2.3504e+07	1.26278e+07	1.17977e+07	1.37265e+07	-	-	1.14213	2.79467e-05	2.88949	1.53081	up	1.2169	0.00228899	0.141802	-2.81805	down	-	-	-	-	-	1.20704	0.00383881	0.0424772	-4.55717	down
Lmln001951	Quercetin-3-O-(6''-O-arabinosyl)glucoside	Flavonoids	-	49000.5	34678.5	41556.6	10341.5	7328.7	22394.4	469387	480031	448806	463204	458846	407293	258069	294592	297166	-	-	-	-	-	-	-	1.21378	5.45853e-05	0.0895676	-3.48088	down	-	-	-	-	-	1.18763	0.000976136	0.0301386	-5.05224	down
Cmsp004086	Dihydrokaempferide	Flavonoids	137225-59-3	194938	133836	375560	122693	155394	118857	2.90459e+06	2.80361e+06	2.7239e+06	1.87065e+06	1.95831e+06	2.16794e+06	1.5839e+06	1.81885e+06	1.81483e+06	-	-	-	-	-	-	-	1.18586	2.00679e-05	0.0835301	-3.58156	down	-	-	-	-	-	1.20515	0.00191956	0.0661915	-3.91721	down
MWSHY0031	Apigenin-7-O-glucuronide	Flavonoids	29741-09-1	100543	61751.6	49093.7	53358.9	94788.8	86883.4	61879.5	58633.5	61385.1	155156	151098	154215	85226.1	73008.1	82068.5	-	-	-	-	-	-	-	-	-	-	-	-	1.14985	7.85914e-07	0.395028	-1.33997	down	-	-	-	-	-
pmb2999	Chrysoeriol-5-O-glucoside	Flavonoids	-	3.68367e+06	3.37014e+06	3.60856e+06	818909	895822	904809	2.47778e+07	2.20826e+07	2.46751e+07	1.38353e+07	1.30517e+07	1.40153e+07	1.47228e+07	1.30764e+07	1.26997e+07	-	-	1.14103	0.000568248	4.07032	2.02514	up	1.21661	0.00170004	0.14905	-2.74613	down	-	-	-	-	-	1.20751	0.000487357	0.0640438	-3.9648	down
pmp000812	Leachianone G	Flavonoids	152464-78-3	16754.7	20855.6	18252.3	107804	83598.6	112816	31157.5	34161.8	40547	197092	219522	220455	97666	105994	90322.6	C18024	-	1.13291	0.0106291	0.183626	-2.44516	down	-	-	-	-	-	1.1456	0.000621001	0.166177	-2.5892	down	1.16609	0.000815104	0.47753	-1.06634	down
Lmsp002982	Quercetin-3-O-sophoroside-7-O-rhamnoside	Flavonoids	-	1.59509e+06	1.34591e+06	2.11429e+06	88289.4	80134.8	216432	1.24057e+07	3.21264e+06	5.34497e+06	803706	1.22605e+06	635318	1.51881e+06	1.54006e+06	1.32753e+06	-	-	1.10712	0.0175199	13.1355	3.7154	up	1.02252	0.195778	0.241149	-2.052	down	1.04931	0.158786	7.86596	2.97562	up	1.13241	0.0424841	0.144407	-2.79178	down
Lmsn002815	Kaempferol-3-O-rutinoside(Nicotiflorin)	Flavonoids	17650-84-9	1.18966e+07	1.14977e+07	1.15543e+07	258147	246463	238548	1.47711e+07	1.53684e+07	1.33658e+07	1.60767e+06	1.66572e+06	1.69329e+06	9.23346e+06	7.95946e+06	9.11056e+06	C21833	ko00944,ko01110	1.14294	0.000115875	47.0271	5.55542	up	-	-	-	-	-	1.14979	0.00209504	8.75944	3.13084	up	1.20744	0.000172279	0.149629	-2.74054	down
Lmtp002474	Apigenin-6-C-(2''-glucosyl)arabinoside	Flavonoids	-	10412.1	20697.1	11337.6	58869.2	35015.6	30501	12959.4	7657.25	20650.2	33224.4	8005.82	22997.8	15015.3	17626.1	15881.8	-	-	1.00389	0.0757098	0.341252	-1.55109	down	-	-	-	-	-	-	-	-	-	-	-	-	-	-	-
Lmdp003509	Quercetin-3-O-xyloside (Reynoutrin)*	Flavonoids	549-32-6	107132	119173	111697	94077.2	41693.6	58841.2	593279	749099	1.00733e+06	849207	600519	474795	574656	494658	506344	-	-	-	-	-	-	-	1.20208	0.0308325	0.143849	-2.79737	down	-	-	-	-	-	1.17152	0.0324074	0.101122	-3.30583	down
mws0072	Apigenin-5-O-glucoside	Flavonoids	28757-27-9	104861	55870.7	76302.1	611670	821289	750668	250150	268929	249919	1.28391e+06	1.50143e+06	1.25492e+06	570947	485141	512845	-	-	1.1251	0.00657567	0.108551	-3.20356	down	1.16562	0.00211547	0.308237	-1.69789	down	1.14753	0.00482527	0.190334	-2.39339	down	-	-	-	-	-
HJAP057	Dihydroxy-dimethoxyflavone	Flavonoids	-	15287.9	13183.7	20170.4	53426.8	64535.4	45213.5	26645.2	29959.4	44409.4	28985.5	31068.6	22405.8	30796.5	31948.5	27059.1	-	-	1.10477	0.0126052	0.298096	-1.74615	down	1.06711	0.0706637	0.481538	-1.05428	down	-	-	-	-	-	-	-	-	-	-
MWS20151	Apigenin; 4',5,7-Trihydroxyflavone	Flavonoids	520-36-5	14042.8	13111.7	22792	110617	124106	119778	45370.5	21370.4	30622.4	72940.2	55304.3	76247.3	63314.8	63187	54330	C01477	ko00941,ko00943,ko00944,ko01100,ko01110	1.12533	5.61548e-05	0.140893	-2.82733	down	-	-	-	-	-	-	-	-	-	-	-	-	-	-	-
Lmtn002997	Mearnsetin-3-O-glucoside	Flavonoids	-	26933.3	62729.9	63342.6	707532	693080	735641	97494.8	122075	45210.5	479810	451902	496734	345903	409969	372954	-	-	1.11866	2.87399e-06	0.0716234	-3.80342	down	-	-	-	-	-	1.08901	0.000468177	0.185362	-2.43158	down	-	-	-	-	-
Hmcp001658	Isorhamnetin-3-O-(6''-malonyl)glucoside-7-O-glucoside	Flavonoids	-	148426	166329	218607	111869	68206.4	58762	488196	455560	378532	297498	194830	218358	212440	231817	253177	-	-	1.00372	0.0234719	2.23316	1.15908	up	1.16651	0.00422283	0.403363	-1.30985	down	-	-	-	-	-	1.11507	0.0202805	0.336067	-1.57318	down
Lmsp004166	Quercetin-3-O-glucoside-7-O-rhamnoside*	Flavonoids	-	1.96231e+07	2.58177e+07	2.53297e+07	2.70107e+06	2.98075e+06	2.90337e+06	108817713	8.05506e+07	116902982	2.17913e+07	1.63097e+07	2.12076e+07	4.46966e+07	5.22954e+07	5.2436e+07	-	-	1.13858	0.00898543	8.24331	3.04322	up	1.19488	0.01666	0.231071	-2.11359	down	1.1326	0.0156147	5.16402	2.3685	up	1.20205	0.0102705	0.144754	-2.78832	down
Xmyp004678	Kaempferol-3-O-(2-O-Xylosyl-6-O-Rhamnosyl)Glucoside	Flavonoids	-	9	9	9	7864.22	20929.3	10005	18080.1	52757.6	52530	50998	67707.8	91389.6	41004.3	34581.9	39922.1	-	-	1.13925	0.0856001	0.000695903	-10.4888	down	1.21357	0.0703452	0.000218858	-12.1577	down	-	-	-	-	-	1.12706	0.0290505	0.184671	-2.43697	down
Lmgp004959	Tricin-7-O-neohesperidoside	Flavonoids	53766-40-8	590915	587431	527470	48514.3	62982.6	91987.7	820395	813678	823380	31966	89708.7	71799.4	402082	378779	452039	-	-	1.12589	0.000121253	8.38302	3.06747	up	-	-	-	-	-	1.11949	0.000369911	12.7017	3.66695	up	-	-	-	-	-
mws1066	Naringenin-7-O-Rutinoside(Narirutin)*	Flavonoids	14259-46-2	90397.5	115830	115132	72756.4	57660.5	51497.4	21694.6	21437.1	31261.5	33023.5	34631.1	47245.8	42697.4	46667.1	51264.9	C09793	-	-	-	-	-	-	1.19415	0.00484908	4.31975	2.11095	up	-	-	-	-	-	-	-	-	-	-
Zmdp008437	cannflavin B	Flavonoids	-	62081	68593.1	52973.8	48380.7	72914.6	82450.6	45073.1	43182.2	47581.1	16521.9	28594.2	28269.1	49299.9	43879.2	52999.2	-	-	-	-	-	-	-	-	-	-	-	-	-	-	-	-	-	1.09251	0.036678	2.77639	1.47321	up
pmn001644	Quercetin-3-O-(2''-O-acetyl)glucuronide	Flavonoids	-	87688.3	102150	101081	85908	74554	71257.5	228977	250240	215361	182431	208382	202577	159874	133370	158712	-	-	-	-	-	-	-	1.20443	0.0016848	0.418844	-1.25551	down	-	-	-	-	-	1.19496	0.000698056	0.390501	-1.3566	down
Hmgp002036	Nepetin-7-O-glucoside(Nepitrin)	Flavonoids	569-90-4	4.61425e+06	4.30935e+06	4.49955e+06	3.06189e+06	3.20163e+06	3.35877e+06	4.72555e+06	6.00854e+06	5.05034e+06	6.53885e+06	6.48697e+06	6.64023e+06	4.59817e+06	4.86527e+06	3.9769e+06	-	-	-	-	-	-	-	-	-	-	-	-	-	-	-	-	-	1.20437	4.99498e-05	0.489285	-1.03125	down
mws2118	Phloretin-2'-O-glucoside (Phlorizin)	Flavonoids	60-81-1	622060	595939	577007	205222	206158	181369	5.36758e+06	5.77944e+06	5.17645e+06	4.10192e+06	4.01175e+06	4.29716e+06	2.92095e+06	2.41985e+06	2.4772e+06	C01604	ko00941,ko01110	1.13888	5.58459e-05	3.02827	1.5985	up	1.2173	0.00127908	0.109965	-3.18489	down	-	-	-	-	-	1.20744	0.000409741	0.0477606	-4.38803	down
pmp000847	Sanggenol D	Flavonoids	-	45213.9	45904.1	33530.1	72309.6	104136	111470	45729.3	38609.5	36286.7	114226	107161	110966	62174.3	76856.5	69799.2	-	-	1.05879	0.0347992	0.432933	-1.20778	down	-	-	-	-	-	1.13959	7.34035e-05	0.362944	-1.46218	down	-	-	-	-	-
Zmjp003291	Vitexin-2''-O-galactoside	Flavonoids	-	103639	143340	155361	331535	326268	321080	564686	395950	369092	364258	351501	279658	236390	293911	273240	-	-	1.10222	0.00517212	0.411019	-1.28272	down	1.1658	0.0306227	0.302573	-1.72464	down	-	-	-	-	-	-	-	-	-	-
MWSHY0016	Luteolin-6-C-glucoside (Isoorientin)	Flavonoids	4261-42-1	113111	66230.9	98935.1	51608.3	185096	61150.5	684019	589309	530114	752410	738133	1.01866e+06	409639	413060	496200	C01821	-	-	-	-	-	-	1.19723	0.00442887	0.154303	-2.69616	down	-	-	-	-	-	1.13686	0.00629897	0.118705	-3.07455	down
Lmfn003760	Quercetin-4'-O-glucuronide	Flavonoids	201463-36-7	19335.3	20060.2	8897.93	33482.6	16897.3	17091.9	83412.4	75553.9	92035.9	78088.8	78098	69993.2	46709.5	56939.8	57307.8	-	-	-	-	-	-	-	1.16094	0.000508124	0.192402	-2.3778	down	-	-	-	-	-	1.13524	0.00365327	0.298311	-1.74511	down
pmp000585	Apigenin-7-O-(6''-malonyl)glucoside	Flavonoids	86546-87-4	13695.2	43507	4778.84	180865	169441	128309	86743.6	122188	87948.4	297592	308930	337618	205848	168010	172604	C10020	-	1.00728	0.00298031	0.129501	-2.94897	down	1.01148	0.00899522	0.208775	-2.25998	down	1.12809	0.000204863	0.314445	-1.66912	down	-	-	-	-	-
mws1397	Epicatechin gallate*	Flavonoids	1257-08-5	36525.4	40141	35882.9	253212	304409	262617	31562.6	31564.2	45731.9	20778	45100.9	23752.8	74802.2	61488	61913.7	-	-	1.14053	0.00419856	0.137215	-2.86549	down	-	-	-	-	-	-	-	-	-	-	1.18086	0.000960599	9.1512	3.19396	up
Lmlp005236	Dihydrokaempferol-3-O-glucoside	Flavonoids	1049-08-8	421958	312507	345293	9	9	9	1.61147e+06	1.65547e+06	1.55519e+06	3.24691e+06	3.59631e+06	2.84243e+06	1.99855e+06	1.85597e+06	1.58885e+06	-	-	1.14288	0.008022	39991.1	15.2874	up	1.2094	9.84444e-06	0.223917	-2.15896	down	1.12743	0.0162319	0.497864	-1.00618	down	1.20786	0.00452086	2.78763e-06	-18.4525	down
Zmhp003716	Rhodionidin	Flavonoids	-	1.59425e+06	1.41514e+06	1.81419e+06	147032	144959	77413.6	5.01085e+06	5.31152e+06	3.79845e+06	1.09915e+06	1.06802e+06	972679	1.62791e+06	2.04905e+06	1.82249e+06	-	-	1.12655	0.00463988	13.0577	3.70683	up	1.1857	0.0168798	0.341593	-1.54965	down	1.13855	0.0150965	4.49728	2.16905	up	1.18538	0.000135239	0.11765	-3.08743	down
Lmbp002336	Quercetin-3-O-(2''-O-rhamnosyl)galactoside	Flavonoids	-	1.59425e+06	1.41514e+06	1.81419e+06	147032	144959	77413.6	5.01085e+06	5.31152e+06	3.79845e+06	1.09915e+06	1.06802e+06	972679	1.62791e+06	2.04905e+06	1.82249e+06	-	-	1.12655	0.00463988	13.0577	3.70683	up	1.1857	0.0168798	0.341593	-1.54965	down	1.13855	0.0150965	4.49728	2.16905	up	1.18538	0.000135239	0.11765	-3.08743	down
Smgp004575	Quercetin-5-O-β-D-glucoside*	Flavonoids	-	1.30628e+06	5.82472e+06	1.5963e+06	1.38476e+06	1.04485e+06	880393	4.86049e+07	1.83257e+07	2.74946e+07	1.035e+07	2.16335e+07	2.52147e+07	1.36725e+07	1.08936e+07	1.29276e+07	-	-	-	-	-	-	-	1.1184	0.082326	0.0924256	-3.43556	down	-	-	-	-	-	1.18021	0.0567687	0.057869	-4.11107	down
HJN055	Dihydrocharcone-4'-O-glucoside	Flavonoids	-	849929	838590	844216	399134	443645	406025	6.51403e+06	7.05055e+06	8.28811e+06	5.41281e+06	5.28555e+06	6.07299e+06	4.1233e+06	3.50987e+06	3.29104e+06	-	-	1.13807	0.000600121	2.02813	1.02015	up	1.21537	0.00658593	0.1159	-3.10904	down	-	-	-	-	-	1.20699	0.00215688	0.0744605	-3.74738	down
pmp001311	6-Hydroxykaempferol-7,6-O-Diglucoside	Flavonoids	-	325200	356174	515168	143433	88493	94896.8	2.58135e+06	2.08336e+06	2.37917e+06	3.84661e+06	2.09853e+06	1.46804e+06	1.12029e+06	1.33985e+06	1.08002e+06	-	-	1.08969	0.0305399	3.66113	1.87229	up	1.20042	0.00200394	0.16987	-2.5575	down	-	-	-	-	-	1.18249	0.0798968	0.0440868	-4.50351	down
mws0744	Dihydromyricetin (Ampelopsin)	Flavonoids	27200-12-0	42427.7	50202.4	36678.7	252501	243687	222827	53646.3	76712.4	54800.1	283458	316506	276994	102481	123152	131237	C02906	ko00941,ko01110	1.13572	0.000426569	0.179842	-2.4752	down	-	-	-	-	-	1.13684	0.000291665	0.211138	-2.24374	down	-	-	-	-	-
MWSslk146	4'-O-Glucosylvitexin	Flavonoids	38950-94-6	49534.9	84014.7	66871.2	178953	84638.5	69688.8	309241	203391	338148	352136	367612	295222	226260	256167	199100	-	-	-	-	-	-	-	1.16567	0.0282166	0.235573	-2.08575	down	-	-	-	-	-	1.08295	0.00795313	0.328365	-1.60663	down
MWSHY0010	Troxerutin	Flavonoids	7085-55-4	9	9	9	15868.8	15724.1	7462.16	374027	306961	330173	233889	215817	272851	90068.3	115550	99042.7	-	-	1.14033	0.0427112	0.000691332	-10.4983	down	1.21798	0.00338639	2.6702e-05	-15.1927	down	-	-	-	-	-	1.19022	0.00450346	0.0540512	-4.20953	down
Zmhp001956	6-Hydroxykaempferol-3,6,7-O-triglucoside*	Flavonoids	-	20748.7	8838.19	10112.8	7331.53	1770.08	17038.3	47936.5	66170.7	93969.9	363837	216921	198380	88391.5	68432.7	75812.3	-	-	-	-	-	-	-	1.13544	0.0437708	0.190793	-2.38992	down	1.06447	0.0600831	0.26706	-1.90476	down	1.13255	0.0399645	0.0335498	-4.89755	down
Lmnp102682	Hispidulin-8-C-(2''-O-xylosyl)glucoside	Flavonoids	-	95859.2	89686	48438.9	106856	113745	148095	62169.5	51983.7	92477.5	148864	145461	121919	110900	111799	138514	-	-	-	-	-	-	-	-	-	-	-	-	1.029	0.0120937	0.496417	-1.01037	down	-	-	-	-	-
Lmtp004044	Quercetin-3-O-apiosyl(1→2)galactoside*	Flavonoids	-	31938.5	46735	21672.1	22223.7	10610.5	40205.4	396664	247877	253995	104791	145258	79754.3	88546.9	73988.7	69223.1	-	-	-	-	-	-	-	1.18363	0.0294904	0.111677	-3.1626	down	1.04658	0.0453487	2.72446	1.44597	up	1.06953	0.0305128	0.221464	-2.17486	down
MWSHY0150	Kuwanon C	Flavonoids	62949-79-5	1087.01	2013.09	26872.1	347202	434628	417329	21837.8	12061.3	13698.8	8684.88	23456.9	23428.8	80758.9	85267.4	103038	-	-	1.05168	0.00239511	0.0249943	-5.32225	down	-	-	-	-	-	-	-	-	-	-	1.1813	0.00386187	21.579	4.43156	up
Zmcp002666	Quercetin-3,7-Di-O-glucoside	Flavonoids	-	284640	364917	473009	62710.9	69523.4	69192.6	1.90254e+06	2.25486e+06	1.29358e+06	1.38365e+06	1.558e+06	2.50193e+06	1.27302e+06	1.24974e+06	990036	-	-	1.12551	0.029994	5.57307	2.47847	up	1.17314	0.0319052	0.205938	-2.27971	down	-	-	-	-	-	1.20045	0.0373155	0.0370027	-4.75623	down
Lmqp002349	Kaempferol-3-O-(6''''-malonyl)sophorotrioside	Flavonoids	-	65884.7	69016.2	46897.5	79310	102023	100944	200800	346063	347993	411083	334213	415247	182481	231485	233987	-	-	-	-	-	-	-	1.17342	0.0372873	0.203159	-2.29932	down	-	-	-	-	-	1.19425	0.00508671	0.243228	-2.03962	down
Lmgp003335	4',5-Dihydroxyisoflavone-7-O-galactoside	Flavonoids	-	155096	188673	173012	585637	442375	428355	1.63682e+06	1.68812e+06	1.57944e+06	617090	730795	700229	864474	667101	717663	-	-	1.11578	0.0215504	0.354843	-1.49475	down	1.21634	0.000156786	0.105371	-3.24644	down	1.14206	3.45343e-05	2.39458	1.25977	up	-	-	-	-	-
Lmsn004797	3-Hydroxyphloretin-4'-O-glucoside	Flavonoids	-	60006.2	21379.2	68354.4	54276.2	95254.1	114910	57389.2	66283	70580	123222	130209	135664	104005	84851.1	80765.9	-	-	-	-	-	-	-	-	-	-	-	-	1.12998	0.000262494	0.499241	-1.00219	down	-	-	-	-	-
MWSslk244	Casticin (5,3'-Dihydroxy-3,6,7,4'-Tetramethoxyflavone)	Flavonoids	479-91-4	7050.41	6840.6	5352.66	14539.7	10325.7	14571.1	24959.1	21938.9	25299.5	10911.4	12768.5	7641.85	15976.1	17398.6	13163	-	-	1.05967	0.0289661	0.487966	-1.03515	down	1.20489	0.000745346	0.266542	-1.90756	down	1.07954	0.00261535	2.30502	1.20478	up	-	-	-	-	-
MWSHY0135	Isorhamnetin-3-O-rutinoside (Narcissin)*	Flavonoids	604-80-8	66371.9	122185	81006.1	44608.7	30834.7	16362	93026.6	124296	125667	11898.7	38412.6	19902.5	79006	60360.6	65940.6	-	-	-	-	-	-	-	-	-	-	-	-	1.06222	0.00318603	4.88495	2.28834	up	-	-	-	-	-
Lmyp005841	Chrysin-7-O-glucoside*	Flavonoids	31025-53-3	119574	36389.6	33344.3	34768.1	54195.4	52106.8	193115	205376	205424	268174	247023	231717	178372	149120	199512	-	-	-	-	-	-	-	1.03786	0.0369482	0.313469	-1.67361	down	-	-	-	-	-	1.18982	0.000321261	0.188871	-2.40453	down
mws0046	Naringenin-7-O-Neohesperidoside(Naringin)*	Flavonoids	10236-47-2	157447	181896	167964	84160.8	79278.8	24825.5	39819.7	39359.8	38454.1	22692.8	41472.9	33207.8	42531.1	43836.7	54906.1	C09789	ko00941	-	-	-	-	-	1.21594	0.00288313	4.3126	2.10856	up	-	-	-	-	-	-	-	-	-	-
Lmjp003295	6-Methoxykaempferol-3-O-glucoside	Flavonoids	63422-27-5	9	214049	185202	4.71896e+06	5.10729e+06	4.61901e+06	1.03434e+06	1.20417e+06	1.26566e+06	2.70056e+06	3.30999e+06	3.49556e+06	2.31351e+06	2.62716e+06	1.95389e+06	-	-	-	-	-	-	-	-	-	-	-	-	1.12858	0.00959716	0.368622	-1.43979	down	-	-	-	-	-
MWSHY0067	Quercetin-3-O-rutinoside (Rutin)*	Flavonoids	153-18-4	3.79084e+07	3.71151e+07	3.18027e+07	3.82864e+06	3.36404e+06	1.51016e+06	1.32086e+08	1.25963e+08	1.80562e+08	6.49875e+07	2.54001e+07	2.35149e+07	7.54257e+07	5.64552e+07	6.02861e+07	C05625	ko00944,ko01100,ko01110	1.114	0.00129444	12.2749	3.61764	up	1.19884	0.0224079	0.243556	-2.03768	down	1.03867	0.00905238	3.85076	1.94514	up	1.14206	0.121652	0.076406	-3.71017	down
mws1034	Isosakuranetin (5,7-Dihydroxy-4'-methoxyflavanone)	Flavonoids	480-43-3	23711.9	37996.1	19356.7	45103.7	49352.5	86181.7	138182	154559	80339.5	110571	154898	80392	63583.2	86193.6	70177.7	C05334	ko00941,ko01110	-	-	-	-	-	1.14192	0.0425798	0.217285	-2.20234	down	-	-	-	-	-	-	-	-	-	-
mws0895	Genistein-7-O-Glucoside (Genistin)	Flavonoids	529-59-9	6114.35	10186.9	18999	230364	285815	239169	9	9	9	302847	293600	294961	117111	162183	149357	C09126	ko00943	1.11834	0.00366494	0.0467338	-4.41939	down	1.21284	0.0905981	1307.42	10.3525	up	1.15076	9.41072e-05	3.02892e-05	-15.0108	down	-	-	-	-	-
Lmsp003161	Kaempferol-3-O-sophoroside-7-O-rhamnoside*	Flavonoids	-	596650	738627	1.04545e+06	70074.6	55339.8	54072	2.13831e+06	2.55242e+06	3.87223e+06	447795	443989	302956	1.65527e+06	1.39165e+06	1.93227e+06	-	-	1.13157	0.030907	13.2641	3.72946	up	1.13973	0.0512405	0.278027	-1.8467	down	1.12327	0.0414406	7.16721	2.84141	up	1.19213	0.0183149	0.15023	-2.73475	down
Hmcp001629	Kaempferol-3-O-(6''-Malonyl)glucoside-7-O-Glucoside	Flavonoids	-	2.73091e+06	3.48726e+06	2.48746e+06	1.07496e+06	1.48587e+06	1.11786e+06	1.30387e+07	1.34475e+07	1.29229e+07	3.22258e+07	3.14107e+07	2.72847e+07	1.73534e+07	1.52527e+07	1.2447e+07	-	-	1.08448	0.0182746	2.3665	1.24275	up	1.20735	7.37848e-05	0.220904	-2.17851	down	1.14141	0.00734111	0.433443	-1.20609	down	1.20499	0.0025958	0.0404603	-4.62735	down
pmb0618	Hesperetin-8-C-glucoside-3'-O-glucoside	Flavonoids	-	582256	951732	880525	208531	144508	156236	4.52421e+06	4.84548e+06	5.67246e+06	9.016e+06	4.09779e+06	6.00432e+06	3.00627e+06	3.70738e+06	2.68576e+06	-	-	1.11045	0.0273439	4.74107	2.24521	up	1.19867	0.00339274	0.160517	-2.63921	down	-	-	-	-	-	1.19615	0.0493349	0.0266384	-5.23035	down
Zmjp004875	5,6,3',4'-Tetrahydroxy-3,7-dimethoxyflavone	Flavonoids	-	173477	171039	122900	289341	480001	408249	266681	314860	295811	562886	931068	193705	223883	308229	248371	-	-	1.05814	0.0417057	0.396926	-1.33306	down	-	-	-	-	-	-	-	-	-	-	-	-	-	-	-
pmb2970	Hesperetin-5,7-di-O-glucoside	Flavonoids	-	7018.8	12245.2	15719.7	264091	303914	330029	41662.1	32573.6	40784.9	255761	372503	262095	168297	159995	216072	-	-	1.13038	0.0038932	0.0389559	-4.68202	down	1.12873	0.00241589	0.304152	-1.71714	down	1.13913	0.0203325	0.129184	-2.9525	down	-	-	-	-	-
MWSHY0112	Xanthohumol	Flavonoids	6754-58-1	99759.8	128927	167646	105458	150552	143980	97133	124883	156615	18767	26557.5	26669.8	132473	104066	96949.8	C16417	ko00941	-	-	-	-	-	-	-	-	-	-	1.12432	0.0249208	5.25919	2.39484	up	1.18704	0.0137816	5.55586	2.47401	up
pmp000868	Kuwanon R	Flavonoids	89803-85-0	828.022	9	2547.11	36972.7	36819	32055.1	11592.7	9349.86	7166.81	75240	79143.5	78096.3	25078.3	34158.2	34253	-	-	-	-	-	-	-	-	-	-	-	-	1.14098	2.70543e-06	0.120911	-3.04798	down	1.19874	6.016e-05	0.455295	-1.13513	down
Zmsp004363	Quercetin-3-O-(6''-O-acetyl)glucoside	Flavonoids	-	98315.4	87296.7	143399	51387.7	49397	63626.5	608162	698612	635390	701549	956197	626560	607115	589257	427191	-	-	1.02272	0.0771663	2.00115	1.00083	up	1.20029	0.000210056	0.169404	-2.56146	down	-	-	-	-	-	1.19998	0.0191861	0.0719743	-3.79638	down
pmn001641	Kaempferide-3-O-glucuronide	Flavonoids	-	16873	10497.1	8051.7	4123.2	6454.14	11362.8	49111.5	69331.6	55122.3	72502.1	81455	78949	27348.2	39454.1	31991.1	-	-	-	-	-	-	-	1.16865	0.00787366	0.204083	-2.29277	down	-	-	-	-	-	1.17408	4.71251e-05	0.0942018	-3.4081	down
HJAP127	Quercetin-3-O-(2''-O-Rhamnosyl)rutinoside	Flavonoids	55696-57-6	867805	918030	1.3205e+06	249900	501942	215821	4.9068e+06	2.12676e+06	3.10702e+06	2.10981e+06	1.738e+06	2.96618e+06	1.74932e+06	1.6511e+06	2.30763e+06	-	-	1.031	0.0193654	3.21015	1.68264	up	1.09748	0.0981571	0.306328	-1.70685	down	-	-	-	-	-	1.15648	0.0272825	0.142011	-2.81592	down
HJAP023	Kaempferol-6,8-di-C-glucoside-7-O-glucoside	Flavonoids	-	394002	398768	540517	257255	233688	212106	1.93245e+06	804812	1.21029e+06	446773	420826	379305	659503	560943	447435	-	-	-	-	-	-	-	1.07659	0.115418	0.337749	-1.56598	down	1.04082	0.111565	3.16589	1.66261	up	-	-	-	-	-
pme1611	Isohemiphloin	Flavonoids	3682-02-8	46155.4	66993.3	55466.4	9	9	9	185443	215675	181855	33662.6	34583.6	46685.5	72315.7	86071.5	58303.1	-	-	1.1427	0.0113067	6245	12.6085	up	1.19608	0.00120995	0.289233	-1.7897	down	1.13878	0.00176006	5.07234	2.34265	up	1.20759	0.0117892	0.000234922	-12.0555	down
Zahp003766	Quercetin 3-O-glucoside 7-O-xyloside*	Flavonoids	-	33064.4	7213.29	19593.1	23293.2	60807.7	7127.45	116547	69759	51265.2	299488	19748	88122.3	159552	108138	130948	-	-	-	-	-	-	-	1.00872	0.0780078	0.252012	-1.98844	down	-	-	-	-	-	-	-	-	-	-
Lmcp004369	Quercetin-3',4'-dimethyl ether	Flavonoids	3306-29-4	121734	146372	139506	128596	102829	76841	52466.9	56321.7	51270.9	38552.6	53493.1	110708	45334	52502.5	66438.3	-	-	-	-	-	-	-	1.2074	0.00605364	2.54663	1.34859	up	-	-	-	-	-	-	-	-	-	-
Xmyp005654	Kaempferol-4'-O-glucoside	Flavonoids	-	2.14743e+06	4.98415e+06	971472	1.37157e+06	2.7563e+06	1.75031e+06	9.82651e+06	1.64074e+07	1.67459e+07	1.75743e+07	1.73697e+07	1.422e+07	1.04795e+07	9.50874e+06	6.99305e+06	-	-	-	-	-	-	-	1.07028	0.0192115	0.188532	-2.40712	down	-	-	-	-	-	1.18483	0.00231784	0.119562	-3.06416	down
pmp000856	Guangsangon D	Flavonoids	-	83374.9	139581	64490.9	470133	239994	238865	168801	135731	176049	358063	285581	341634	165928	242506	185279	-	-	1.00762	0.0930753	0.302897	-1.7231	down	-	-	-	-	-	1.10396	0.00581316	0.487761	-1.03575	down	-	-	-	-	-
pmp001312	6-Hydroxykaempferol-3,7,6-O-triglycoside*	Flavonoids	-	50477.8	26779.7	21256.1	56855.5	30815.9	32057.5	147974	214670	411771	561228	570126	568159	207927	224134	302672	-	-	-	-	-	-	-	1.13561	0.102709	0.12721	-2.97471	down	-	-	-	-	-	1.19499	7.40151e-05	0.070449	-3.82728	down
Lmnp002413	Luteolin-6-C-glucoside-7-O-rhamnoside	Flavonoids	-	116411	74513	145570	20253.7	23480.2	30455.5	178052	185708	113261	198240	280978	349762	218931	144490	205003	-	-	1.0921	0.0487089	4.5356	2.18129	up	-	-	-	-	-	-	-	-	-	-	1.19086	0.0285101	0.0894948	-3.48205	down
Lmmp003109	3'-O-Methyl-epicatechin	Flavonoids	76549-34-3	9	9	9	51961.5	39864.8	67867.1	658828	700973	1.7759e+06	906972	926930	905961	602969	626500	415208	-	-	1.14231	0.0224329	0.000169074	-12.5301	down	1.21615	0.103637	8.61053e-06	-16.8255	down	-	-	-	-	-	1.20084	2.01116e-07	0.0582852	-4.10073	down
Lmmp003817	Kaempferol-3-O-(6''-malonyl)glucoside*	Flavonoids	-	7.74594e+06	8.77464e+06	1.12095e+07	2.68806e+06	4.32081e+06	3.32553e+06	3.55614e+07	4.05887e+07	3.61115e+07	3.73002e+07	3.59257e+07	3.89519e+07	2.38438e+07	1.75814e+07	1.61832e+07	-	-	1.07807	0.0167299	2.68328	1.424	up	1.20177	0.000315394	0.247013	-2.01734	down	-	-	-	-	-	1.20013	4.43499e-05	0.0921252	-3.44026	down
pma6218	O-MethylNaringenin-8-C-arabinoside	Flavonoids	-	30416.7	24603.2	28100.3	146511	284396	192629	31262.4	36124	39189.6	198190	202263	244059	86502	74419	115627	-	-	1.12005	0.0468419	0.133305	-2.9072	down	-	-	-	-	-	1.14467	0.00565185	0.165359	-2.59632	down	-	-	-	-	-
MWS20145	Eriodictyol-7-O-glucoside	Flavonoids	38965-51-4	1.77775e+06	227320	350696	536847	556458	810922	3.03443e+06	4.32122e+06	3.39143e+06	3.8443e+06	4.11829e+06	4.38546e+06	4.38714e+06	4.29496e+06	2.74264e+06	-	-	-	-	-	-	-	1.0155	0.0129293	0.219201	-2.18968	down	-	-	-	-	-	1.1952	0.000216061	0.154213	-2.69701	down
HJAP135	Pinocembrin-7-O-(6''-O-malonyl)glucoside	Flavonoids	-	26710.7	27811.8	10520.9	32088.1	33080.7	104898	187200	189581	221631	692604	711665	609990	196520	325601	279301	-	-	-	-	-	-	-	1.17306	0.000805003	0.108693	-3.20166	down	1.14261	0.00186066	0.297088	-1.75104	down	1.15716	0.000148413	0.0844315	-3.56607	down
MWSHY0113	Quercetin-3-O-galactoside (Hyperin)	Flavonoids	482-36-0	5.88699e+06	2.12314e+06	2.19724e+06	1.51937e+06	981319	1.22811e+06	4.09614e+07	5.27378e+07	14047187	1.7118e+07	1.85349e+07	2.07628e+07	3.36308e+07	2.25836e+07	2.23898e+07	C10073	-	-	-	-	-	-	1.11091	0.103198	0.0947351	-3.39996	down	-	-	-	-	-	1.20169	0.00308497	0.0660951	-3.91931	down
Hmpp002612	Luteolin-7-O-gentiobioside	Flavonoids	-	391377	348908	326899	605537	351806	389192	7.87456e+06	3.50926e+06	4.91926e+06	1.346e+07	7.0897e+06	1.12213e+07	5.65898e+06	3.41955e+06	5.04719e+06	-	-	-	-	-	-	-	1.19889	0.0585323	0.0654591	-3.93326	down	-	-	-	-	-	1.19274	0.0320244	0.0423825	-4.56039	down
pmp000589	Quercetin-7-O-(6''-malonyl)glucoside	Flavonoids	-	8.23979e+06	6.49536e+06	7.32929e+06	2.57605e+06	2.59159e+06	1.84848e+06	2.66953e+07	3.89627e+07	4.44368e+07	3.45757e+07	3.32204e+07	4.01762e+07	1.78735e+07	2.78216e+07	2.90814e+07	-	-	1.11452	0.0033689	3.14482	1.65298	up	1.1918	0.0295335	0.200413	-2.31895	down	-	-	-	-	-	1.20306	0.00360645	0.0649807	-3.94384	down
Lmfp004055	Morin-3-O-xyloside	Flavonoids	-	97751.4	114614	113017	60656.2	19177	74873.1	631656	729918	655597	838532	782400	949379	778620	539832	500853	-	-	-	-	-	-	-	1.2148	0.00210041	0.161307	-2.63212	down	-	-	-	-	-	1.16006	0.00162609	0.0601897	-4.05434	down
MWSHY0008	Apigenin-6-C-glucoside (Isovitexin)	Flavonoids	38953-85-4	65570.9	29517.4	25668.2	68682.4	60911	115157	19305.1	10005.3	30068.7	117613	106148	106042	98001.3	60739.5	97143.1	C01714	ko00944	-	-	-	-	-	-	-	-	-	-	1.08424	0.000460761	0.180044	-2.47358	down	-	-	-	-	-
Lmmp003903	Kaempferol-3-O-(2''-O-acetyl)glucoside	Flavonoids	-	403520	448961	365246	77987.9	91310.2	80061.1	1.00258e+06	784612	1.07395e+06	706239	989318	823975	670442	423819	468409	-	-	1.13765	0.00458377	4.88342	2.28789	up	1.17745	0.018357	0.425608	-1.2324	down	-	-	-	-	-	1.20256	0.0114115	0.0989705	-3.33686	down
Hmcp001329	Quercetin-3-O-xylosyl(1→2)glucosyl(1→2)glucoside	Flavonoids	-	15677.1	23484	55604.2	27905.5	9188.12	22618	126297	36835	115413	185940	167552	159505	91199.8	60481.5	103106	-	-	-	-	-	-	-	-	-	-	-	-	-	-	-	-	-	1.15475	0.000185081	0.116398	-3.10287	down
mws1035	Kaempferol-3-O-robinoside-7-O-rhamnoside (Robinin)	Flavonoids	301-19-9	51549.9	43130.6	68835.2	25965.1	28513.1	22149.5	483172	335588	385533	238528	136247	116572	177403	271256	177261	C10178	-	1.05527	0.0548027	2.1339	1.09349	up	1.20037	0.0132114	0.135777	-2.88068	down	1.022	0.0150197	2.451	1.29337	up	1.17121	0.0669751	0.155954	-2.6808	down
pmb0709	Quercetin-7-O-(6''-malonyl)glucosyl-5-O-glucoside	Flavonoids	-	421479	427070	277078	108678	174911	163345	2.41554e+06	2.22947e+06	2.07395e+06	1.50606e+06	2.35203e+06	2.32608e+06	1.55371e+06	921720	1.18691e+06	-	-	1.04455	0.0298868	2.51855	1.33259	up	1.20184	0.000514058	0.16753	-2.57751	down	-	-	-	-	-	1.19301	0.0199865	0.0722706	-3.79045	down
mws0045	Quercetin-3-O-rhamnoside(Quercitrin)	Flavonoids	522-12-3	43816	59688.5	78928	15168.5	49451.3	26663.3	1.14206e+06	1.26478e+06	703934	109731	229452	186433	237217	328663	407351	C01750	ko00944	-	-	-	-	-	1.19986	0.0287215	0.0586454	-4.09184	down	1.09695	0.0324598	5.91835	2.5652	up	1.10347	0.0447982	0.173669	-2.52559	down
MWSHY0111	Calycosin-7-O-glucoside	Flavonoids	20633-67-4	417956	442050	570888	9	9	9	530798	311175	474797	110575	136647	680720	396158	363944	230743	-	-	1.14287	0.00976251	52996.1	15.6936	up	-	-	-	-	-	-	-	-	-	-	1.20032	0.237976	2.90967e-05	-15.0688	down
Lmmp000897	Gallocatechin-(4α→8)-gallocatechin	Flavonoids	-	2.01616e+06	2.01729e+06	1.6648e+06	1.11711e+06	2.05097e+06	993744	2.10132e+07	2.13828e+07	1.90718e+07	1.76903e+07	2.32853e+07	2.39072e+07	1.00805e+07	1.73542e+07	1.59867e+07	-	-	-	-	-	-	-	1.21577	0.00115586	0.0927031	-3.43124	down	-	-	-	-	-	1.19012	0.00800553	0.0641437	-3.96255	down
MWSHY0162	Quercetin-3-O-sophoroside (Baimaside)	Flavonoids	18609-17-1	544932	149354	334270	531650	511238	249242	1.32345e+07	1.73075e+07	1.02044e+07	8.57026e+06	9.04239e+06	8.99633e+06	7.93358e+06	5.36106e+06	9.40498e+06	C12667	ko00944,ko01110	-	-	-	-	-	1.19088	0.0230316	0.0252429	-5.30798	down	-	-	-	-	-	1.1929	8.44889e-06	0.0485599	-4.36409	down
Zmcp003989	Kaempferol-3-O-rhamnosyl(1→2)glucoside	Flavonoids	-	758685	612222	810979	184106	355968	407413	5.88465e+06	3.97689e+06	1.0299e+07	1.87359e+06	3.14985e+06	3.01181e+06	1.66394e+06	921762	1.3589e+06	-	-	-	-	-	-	-	1.17637	0.0851491	0.108226	-3.20788	down	-	-	-	-	-	1.16513	0.0254115	0.117916	-3.08417	down
pmp001105	Kaempferol-3-O-neohesperidoside-7-O-glucoside*	Flavonoids	-	535039	572667	832926	22331.2	33341.1	76487.6	1.83558e+06	2.06611e+06	3.7963e+06	521200	1.34775e+06	499341	971384	1.76772e+06	1.43565e+06	-	-	1.1017	0.0206324	14.684	3.87617	up	1.13366	0.0869308	0.252096	-1.98795	down	-	-	-	-	-	1.14508	0.115844	0.055804	-4.16349	down
pmb0686	Eriodictyol-7-O-(6''-malonyl)glucoside	Flavonoids	-	4.8428e+06	5.16006e+06	5.14342e+06	2.24609e+06	2.29522e+06	2.85402e+06	2.72637e+07	1.92525e+07	1.94239e+07	2.74471e+07	2.111e+07	1.69696e+07	6.44777e+06	1.03005e+07	1.17316e+07	-	-	1.11658	0.00126085	2.04809	1.03428	up	1.20288	0.0233571	0.229698	-2.12219	down	-	-	-	-	-	1.1951	0.0234572	0.11286	-3.14739	down
pme2459	Luteolin-7-O-glucoside (Cynaroside)	Flavonoids	5373-11-5	727980	703238	969559	1.56412e+06	1.21402e+06	758601	5.3835e+06	5.27422e+06	1.11727e+07	1.22526e+07	7.8973e+06	1.17094e+07	9.79732e+06	6.46897e+06	5.83322e+06	C03951	ko00944	-	-	-	-	-	1.18213	0.0795274	0.109974	-3.18477	down	-	-	-	-	-	1.17796	0.0181049	0.111011	-3.17122	down
Hmpp003270	Luteolin-4'-O-glucoside*	Flavonoids	6920-38-3	1.88021e+06	3.16616e+06	1.34271e+06	1.71155e+06	2.52006e+06	1.21006e+06	8.33233e+06	1.37055e+07	13321226	2.28699e+07	2.06699e+07	1.57104e+07	6.03105e+06	9.27229e+06	1.10706e+07	-	-	-	-	-	-	-	1.15326	0.0225544	0.180692	-2.4684	down	-	-	-	-	-	1.18516	0.0116371	0.0918422	-3.4447	down
Lmdp004892	Kaempferol-3-O-(6''-malonyl)galactoside*	Flavonoids	-	8.63725e+06	7.68331e+06	9.71633e+06	4.04169e+06	3.06053e+06	3.36975e+06	3.73232e+07	3.42965e+07	2.74669e+07	3.18208e+07	3.26582e+07	2.74723e+07	2.45968e+07	1.4293e+07	1.62461e+07	-	-	1.11346	0.00462464	2.48634	1.31402	up	1.20074	0.0115346	0.262769	-1.92813	down	-	-	-	-	-	1.20295	0.00272363	0.113886	-3.13434	down
pmn001642	Kaempferol-3-O-(2''-O-acetyl)glucuronide	Flavonoids	-	61236.4	46333.6	52738.6	54423.3	66694.8	113382	101525	141026	86878.2	71117.9	131095	104976	192891	126351	111871	-	-	-	-	-	-	-	1.10479	0.0647587	0.486626	-1.03911	down	-	-	-	-	-	-	-	-	-	-
Lmmp003091	Quercetin-3-O-(4''-O-glucosyl)rhamnoside	Flavonoids	59262-54-3	1.76689e+06	3.33809e+06	1.10507e+06	330922	58309.9	70886.5	8.36084e+06	4.70311e+06	1.31113e+07	860631	1.29598e+06	1.44777e+06	2.67837e+06	1.84887e+06	3.48525e+06	C17563	-	1.04231	0.0989821	13.4966	3.75453	up	1.04464	0.102942	0.237249	-2.07553	down	1.08629	0.0898975	7.26209	2.86038	up	1.08663	0.0134707	0.127656	-2.96967	down
MWSHY0064	Isorhamnetin-3-O-neohesperidoside*	Flavonoids	55033-90-4	71583.3	164516	58873.7	36486.9	22038.8	21936.1	179274	84010.8	163235	47166.2	60143.1	29269	58491.1	95423.8	55620.5	-	-	-	-	-	-	-	-	-	-	-	-	1.00266	0.0709466	3.12289	1.64288	up	-	-	-	-	-
Lmwp003888	Kaempferol-3-O-sophoroside-7-O-glucoside	Flavonoids	-	9	9	9	529.476	25278	11316.9	7332.51	3820.76	23975.5	28168.1	61055.9	51573.2	22066.8	42298.9	31192.9	-	-	1.07241	0.226464	0.000727284	-10.4252	down	1.20337	0.20051	0.000768601	-10.3455	down	-	-	-	-	-	-	-	-	-	-
MWSHY0092	Eriodictyol-7-O-Rutinoside (Eriocitrin)	Flavonoids	13463-28-0	9	9	9	53076.1	14636.3	9	48298	40469.9	47718.3	415256	175787	116143	64159.1	42854.2	83933	C09732	-	-	-	-	-	-	1.21794	0.00305113	0.000197822	-12.3035	down	1.02708	0.172778	0.192999	-2.37333	down	-	-	-	-	-
pme0321	Kaempferol-7-O-rhamnoside*	Flavonoids	20196-89-8	32242.1	24516.8	30842.3	17031	17941.3	9804.93	272774	268662	274801	46165.8	53890.4	72059.2	70896.8	124293	76680.9	-	-	-	-	-	-	-	1.21454	3.34022e-07	0.107323	-3.21997	down	1.13509	0.000754803	4.74238	2.24561	up	1.14343	0.0221201	0.260158	-1.94254	down
pmp000596	Quercetin-3-O-(2''-O-galactosyl)glucoside	Flavonoids	56782-99-1	9	9	9	9	9	9	741456	391353	585321	194394	105457	263052	173705	340981	315910	-	-	-	-	-	-	-	1.21736	0.0298702	1.57148e-05	-15.9575	down	-	-	-	-	-	1.20625	0.0543427	4.79655e-05	-14.3476	down
Lmsp003881	Kaempferol-3-O-rutinoside-7-O-rhamnoside	Flavonoids	-	496750	435051	638257	138687	243962	178236	5.12376e+06	2.62795e+06	2.37847e+06	1633376	1.51821e+06	1.32105e+06	1.024e+06	1.80536e+06	1.10546e+06	-	-	1.06834	0.015853	2.79925	1.48504	up	1.16908	0.0821211	0.154988	-2.68977	down	-	-	-	-	-	1.19173	0.00231144	0.125404	-2.99535	down
Hmlp003068	Meratin	Flavonoids	27215-04-9	1.10217e+06	2.34514e+06	947202	363537	249516	481142	8.03169e+06	8.45464e+06	1.1792e+07	5.87731e+06	6.87128e+06	6.32623e+06	6.4396e+06	3.6982e+06	3.83507e+06	-	-	1.02055	0.127719	4.01621	2.00583	up	1.16132	0.0131099	0.155402	-2.68592	down	-	-	-	-	-	1.19676	0.00146055	0.0573634	-4.12373	down
Lmjp002596	Quercetin-3-O-sambubioside*	Flavonoids	83048-35-5	47692.7	50015	16981.9	20715.6	8091.21	23200.6	580408	245297	548927	84603.1	51888.3	85788.6	61152	123968	104511	C12637	ko00944	-	-	-	-	-	1.14744	0.0577119	0.083433	-3.58324	down	1.08122	0.0679064	6.18423	2.6286	up	1.0848	0.0230834	0.233973	-2.09559	down
HJAP148	Kaempferol-3-O-sambubioside	Flavonoids	27661-51-4	102378	90522.5	69978.5	28864.9	15670.3	56908.8	113892	75936.8	97886.4	148264	151514	151566	110297	53447.8	98697.5	-	-	-	-	-	-	-	-	-	-	-	-	-	-	-	-	-	1.09765	0.0102313	0.22476	-2.15354	down
Zmhp003784	Rhodioflavonoside	Flavonoids	-	726296	1.92946e+06	754531	1.04425e+06	627041	970878	5.3582e+06	5.51843e+06	6.90706e+06	7.00599e+06	1.27242e+07	1.44757e+07	3.6606e+06	4.79924e+06	2.3294e+06	-	-	-	-	-	-	-	1.14026	0.00192957	0.191765	-2.38259	down	-	-	-	-	-	1.18039	0.0426088	0.0772431	-3.69445	down
pmb0645	Hesperetin-6-C-glucoside-7-O-glucoside	Flavonoids	-	9	9	9	181518	9	90987.2	1.59103e+06	1.9135e+06	4.8824e+06	1.6928e+06	1.48771e+06	2.18816e+06	1.19059e+06	1.11303e+06	2.01714e+06	-	-	-	-	-	-	-	1.21615	0.116393	3.2193e-06	-18.2448	down	-	-	-	-	-	-	-	-	-	-
MWSHY0199	Quercetin-3-O-(6''-O-galloyl)galactoside	Flavonoids	53171-28-1	59362.3	21262.1	15000.1	38885.6	31672.5	29525.1	78722.3	54778	46617.2	222403	217107	275794	114958	152804	73339.3	-	-	-	-	-	-	-	-	-	-	-	-	1.11733	0.00351352	0.251806	-1.98962	down	1.20024	0.00720551	0.139917	-2.83736	down
Lmjp002461	Quercetin-3-O-neohesperidoside*	Flavonoids	117611-67-3	2.33399e+07	2.39733e+07	2.21546e+07	2.05649e+06	1.93853e+06	1.58434e+06	7.57863e+07	1.23451e+08	9.11654e+07	2.58014e+07	1.75076e+07	1.64667e+07	3.71439e+07	7.38692e+07	4.73863e+07	-	-	1.14061	0.000291018	12.4509	3.63817	up	1.19337	0.0343374	0.239213	-2.06364	down	1.11555	0.0275071	4.8582	2.28042	up	1.19689	0.0254748	0.0933383	-3.42139	down
MWS20147	Luteolin-3'-O-glucoside*	Flavonoids	-	2.32453e+06	1.56139e+06	3.08097e+06	1.42796e+06	2.16439e+06	1.43171e+06	1.15706e+07	1.38925e+07	1.07965e+07	1.34857e+07	1.35407e+07	1.10829e+07	9.56918e+06	7.79738e+06	1.52874e+07	-	-	-	-	-	-	-	1.18143	0.00305998	0.192139	-2.37978	down	-	-	-	-	-	1.19475	0.00296623	0.131833	-2.92322	down
Lmmp002995	Quercetin-7-O-(2''-malonyl)glucosyl-5-O-glucoside	Flavonoids	-	425855	793068	746796	152521	171154	136835	1.5496e+06	2.78708e+06	2.5589e+06	2.51563e+06	3.37281e+06	3.71756e+06	1.33643e+06	865801	1.86433e+06	-	-	1.09675	0.0481508	4.26858	2.09376	up	1.11967	0.0400369	0.28507	-1.81061	down	-	-	-	-	-	1.20332	0.0134096	0.0479398	-4.38263	down
Hmcp001829	Quercetin-3,7-Di-O-rhamnoside	Flavonoids	28638-13-3	8551.77	25302.4	4483.64	19521.4	23547	13479.4	510440	382432	408325	11649.8	53520.2	23823	61136.3	82947.6	127888	-	-	-	-	-	-	-	1.17546	0.00728088	0.0294635	-5.08493	down	1.09829	0.00535583	14.6214	3.87001	up	-	-	-	-	-
pmb0628	Eriodictyol-8-C-glucoside-4'-O-glucoside	Flavonoids	-	197943	130345	150413	93360.9	278265	106432	1.41822e+06	1.66715e+06	1.19836e+06	1.36148e+06	1.53347e+06	1.41585e+06	1.10998e+06	1.76751e+06	817020	-	-	-	-	-	-	-	1.2061	0.0099711	0.111749	-3.16167	down	-	-	-	-	-	1.15822	9.77356e-05	0.110898	-3.1727	down
Lssp210056	Quercetin3-O-galactoside	Flavonoids	-	2.62075e+06	2.13898e+06	3.19033e+06	1.05492e+06	866189	2.00858e+06	1.56117e+07	1.62843e+07	1.26082e+07	1.49097e+07	1.74152e+07	4.3191e+07	3.01911e+07	1.62628e+07	1.55712e+07	-	-	-	-	-	-	-	1.20244	0.00564117	0.178636	-2.4849	down	-	-	-	-	-	1.16086	0.118286	0.0520379	-4.26429	down
Lmjp003206	Quercetin-3-O-Sambubioside-5-O-Glucoside	Flavonoids	-	39150.8	7571.11	26130.7	43530	33255	18916.1	127219	85734	177940	186584	126879	115404	169566	124904	71764.6	-	-	-	-	-	-	-	1.05186	0.0457735	0.186375	-2.42372	down	-	-	-	-	-	1.13202	0.0279141	0.223148	-2.16393	down
Lmdp004160	Quercetin-3-O-(2'''-O-caffeoyl)sophoroside	Flavonoids	-	12121	6687.08	8220.14	8438.89	25965.9	641.993	23544.3	23130.3	27292.4	9423.81	15321.2	29596.1	24140.9	17595.5	9859.69	-	-	-	-	-	-	-	1.14897	0.00197982	0.365408	-1.45242	down	-	-	-	-	-	-	-	-	-	-
Lmpp003268	Kaempferol-3-O-rutinoside-7-O-glucoside	Flavonoids	34336-18-0	232506	167883	149896	24860.1	27309.2	6154.38	749853	3.42918e+06	1.13058e+06	136132	177783	344528	461490	179704	401183	-	-	1.0561	0.017262	9.43502	3.23803	up	1.10789	0.198382	0.103639	-3.27036	down	1.01025	0.204535	8.0639	3.01148	up	1.10691	0.0865409	0.0885782	-3.4969	down
Lmgp004539	5,7,4'-Trihydroxy-6,8-dimethoxyisoflavone-7-O-galactoside-glucoside	Flavonoids	-	96033.4	125509	57806	21819.2	39562	64315.5	97148	113169	95842.7	16989.8	25297.5	42330.9	19774.6	46843.8	50639.6	-	-	-	-	-	-	-	-	-	-	-	-	1.06874	0.00187673	3.61813	1.85525	up	-	-	-	-	-
pmb3006	Apigenin-7-O-glucoside(Cosmosiin)	Flavonoids	578-74-5	30168.1	11251.7	35772.9	9	9	9	63913.7	52002.3	58596.7	108619	103799	53070.9	86240.9	79387.7	32994.9	C04608	ko00944	1.13824	0.0740536	2858.99	11.4813	up	-	-	-	-	-	-	-	-	-	-	1.20634	0.0380309	0.000101699	-13.2634	down
MWSslk254	Kaempferol-3-O-glucorhamnoside	Flavonoids	40437-72-7	736371	1.05449e+06	795223	6970.93	11507.9	16009.6	1.88783e+06	1.35336e+06	1.70185e+06	119958	153185	166451	754114	734143	1.50498e+06	-	-	1.13469	0.0128969	74.984	6.22851	up	-	-	-	-	-	1.14325	0.0102667	11.2446	3.49115	up	1.18415	0.00850624	0.0784551	-3.67199	down
Hmqp002870	Luteolin-7-O-Sophoroside-5-O-arabinoside	Flavonoids	-	34665.2	14732.1	24677.1	8943.49	14485.2	11229.1	189096	289464	226888	77308	96884.2	78836	151264	242920	97932.8	-	-	-	-	-	-	-	1.18395	0.0159311	0.105003	-3.25149	down	1.10782	0.0309632	2.78802	1.47924	up	1.19348	0.00499294	0.136972	-2.86805	down
Lmmp003306	Quercetin-3-O-xylosyl(1→2)arabinoside	Flavonoids	-	9	9	9	24561.8	33252.5	7791.67	49403.8	21841.2	7529.82	124276	67181.8	66619	60991.5	62856.4	23732.3	-	-	1.13549	0.0996809	0.000411548	-11.2467	down	1.20614	0.166172	0.000342749	-11.5106	down	-	-	-	-	-	1.01151	0.0634215	0.254211	-1.9759	down
Zmdp003457	Myricetin-3-O-galactoside-3'-O-rhamnoside	Flavonoids	-	5081.22	13327.3	7344.78	9	9	9	35493.6	53812.1	54247.4	64281.8	13184.6	17687.3	40307.1	15767.4	25629.9	-	-	1.13914	0.0733426	953.826	9.89758	up	1.14861	0.0140707	0.179399	-2.47875	down	-	-	-	-	-	1.19901	0.19173	0.000283752	-11.7831	down
Hmcp004055	Quercetin-5,7,4'-tri-O-glucoside	Flavonoids	-	3054.66	5779.12	10424.3	26686	14952.9	5540.01	39377.9	47323.7	70372.5	70935.1	78852	68078.7	35294.6	18531.8	50129.4	-	-	-	-	-	-	-	1.14613	0.0330434	0.122605	-3.02791	down	-	-	-	-	-	1.06428	0.00361611	0.216551	-2.20722	down
pmp001309	6-Hydroxykaempferol-7-O-glucoside	Flavonoids	-	2.28221e+06	1.84226e+06	1.1714e+06	1.40038e+06	1.04931e+06	2.18142e+06	1.02417e+07	3.19072e+07	2.0174e+07	1.2011e+07	1.4786e+07	1.46501e+07	1.84987e+07	1.5019e+07	3.44369e+07	-	-	-	-	-	-	-	1.15998	0.0931376	0.0849748	-3.55682	down	-	-	-	-	-	1.18411	0.00228542	0.111736	-3.16184	down
pma2088	Quercetin-3,4'-O-di-glucoside	Flavonoids	29125-80-2	20012.4	22822.6	17703.8	81335.8	93005.5	72383.8	9	9	9	46418.2	99319.9	150203	57664.8	41105	100100	-	-	1.13099	0.00648274	0.245369	-2.02697	down	1.21783	0.0053408	2242.18	11.1307	up	1.14758	0.0811898	9.12343e-05	-13.4201	down	-	-	-	-	-
Zmcp003530	quercetin-3-hydroxyferuloyldiglucoside	Flavonoids	-	9	9	9	28462.1	26758.1	23825.2	28415.8	42497.3	162740	75385.3	133387	47190.9	70007.4	61172.9	137713	-	-	1.14295	0.00263266	0.000341576	-11.5155	down	1.20927	0.209209	0.000115556	-13.0791	down	-	-	-	-	-	1.05296	0.145336	0.308815	-1.69518	down
Hmmp002324	Tricin-4'-O-rutinoside-7-O-rutinoside	Flavonoids	-	21155.6	23295.4	13940.5	36955	144262	40361.7	51200.4	82714.9	59476	9	9	9	72629.2	67243	25200.5	-	-	-	-	-	-	-	1.14858	0.0325131	0.301935	-1.72769	down	1.15017	0.0207544	7162.64	12.8063	up	1.20176	0.170903	8206.62	13.0026	up
MWSHY0094	Gallocatechin gallate	Flavonoids	4233-96-9	15583.2	13895.3	16615.9	33671.9	8871.63	13310.4	15066.8	4189.85	19649.4	9	9	9	8877.07	18286.1	25869.6	-	-	-	-	-	-	-	-	-	-	-	-	1.14051	0.10567	1440.97	10.4928	up	1.20138	0.135063	2068.66	11.0145	up
Lmjp002867	Kaempferol-3-O-neohesperidoside*	Flavonoids	32602-81-6	1.31898e+07	2.64989e+07	1.31784e+07	353895	410421	354720	3.33413e+07	8.97947e+07	3.68614e+07	7.98783e+06	5100363	1.1097e+07	2.18356e+07	6.35938e+07	4.34176e+07	-	-	1.13419	0.0602769	47.2434	5.56204	up	-	-	-	-	-	1.05957	0.130134	6.61552	2.72585	up	1.19447	0.04714	0.0462695	-4.43379	down
Hmjp003123	Quercetin-5-O-glucuronide	Flavonoids	-	90419.1	80737.4	90864.7	9	9	9	108275	118432	115209	9	9	9	49367.2	129654	151802	-	-	1.143	0.00142825	9704.49	13.2444	up	-	-	-	-	-	1.15075	0.000690613	12663.5	13.6284	up	-	-	-	-	-
HJAP018	Myricetin-3-O-(6''-acetyl)glucoside	Flavonoids	-	16872.3	9	7143.24	15587.2	40238.6	27039.5	18526.9	17946.9	8544.76	61383.8	60530.2	83281.3	18009.9	47088.4	25638.4	-	-	-	-	-	-	-	-	-	-	-	-	1.08646	0.00952213	0.219394	-2.18841	down	1.03327	0.0167755	0.403836	-1.30816	down
Lmbp002255	Fraxetin-8-O-glucoside (Fraxin)	Lignans and Coumarins	524-30-1	45203.3	59820.9	90490.9	848321	843526	740271	136411	79518.8	115771	766553	488567	789342	377079	381190	378465	C09266	-	1.12846	0.000717463	0.0803888	-3.63686	down	-	-	-	-	-	1.11795	0.0247245	0.162244	-2.62376	down	-	-	-	-	-
Hmln001931	Matairesinol-4,4'-di-O-glucoside	Lignans and Coumarins	-	2227.5	7328.76	2075.95	77602.8	52365.6	66943.1	13972.5	11776.9	16174.6	25984.8	22025.4	19865.9	30310.6	30588	29910.2	-	-	1.09962	0.0105137	0.0590733	-4.08135	down	1.05515	0.0113231	0.277459	-1.84965	down	-	-	-	-	-	1.16877	0.0225175	2.90104	1.53657	up
HX1341	7-hydroxy-2H-1-benzopyran-2-one	Lignans and Coumarins	-	3.96406e+06	3.81247e+06	3.93874e+06	1.84358e+06	1.85609e+06	1.90493e+06	5.64955e+06	5604804	5.5216e+06	2.3723e+06	2.43938e+06	2.42404e+06	3.45624e+06	3.44805e+06	3.58623e+06	-	-	1.14202	9.77193e-05	2.0903	1.06371	up	-	-	-	-	-	1.15039	4.05481e-06	2.31849	1.21318	up	-	-	-	-	-
mws4108	1-Methoxyphaseollin	Lignans and Coumarins	157226-48-7	1.34654e+06	1.51793e+06	1.466e+06	827930	748445	823027	1.41052e+06	1.34477e+06	1.52348e+06	200984	277700	217672	858812	835145	874298	-	-	-	-	-	-	-	-	-	-	-	-	1.14352	0.000397009	6.14452	2.6193	up	1.19222	8.73212e-05	3.44565	1.78478	up
Lmmn002260	5'-Methoxyisolariciresinol-9'-O-glucoside	Lignans and Coumarins	-	1.28413e+07	1.26635e+07	1.39634e+07	2.46357e+06	2.56182e+06	2.64378e+06	2.28965e+06	2.38254e+06	2.33444e+06	1.02074e+06	1.06517e+06	1.06775e+06	2.94114e+06	3.07205e+06	3.09961e+06	-	-	1.1419	0.0012611	5.14634	2.36355	up	1.21719	0.00135406	5.63298	2.4939	up	1.14951	1.88604e-05	2.22174	1.15169	up	1.20604	0.000531796	2.43183	1.28204	up
Lmbp102601	7-Hydroxycoumarin;Umbelliferone	Lignans and Coumarins	93-35-6	9.86242e+06	1.00904e+07	10142504	2.79148e+07	2.69086e+07	2.79388e+07	1.67262e+07	1.62995e+07	1.6462e+07	2.27536e+07	2.24945e+07	2.21803e+07	1.78221e+07	1.81253e+07	1.88979e+07	C09315	ko00999,ko01110	1.14252	0.000174441	0.363636	-1.45943	down	-	-	-	-	-	-	-	-	-	-	-	-	-	-	-
HJN083	Lariciresinol-4'-O-glucoside	Lignans and Coumarins	143663-00-7	45271.2	66447	85814.7	987241	1.05593e+06	1.03856e+06	154132	175384	164296	959042	1.02187e+06	897014	515583	548437	535703	-	-	1.13284	2.06966e-05	0.0640981	-3.96358	down	1.13103	0.00484286	0.400017	-1.32187	down	1.14864	0.00159566	0.171586	-2.543	down	-	-	-	-	-
MWSHY0172	7-Methoxy-4-Methylcoumarin	Lignans and Coumarins	2555-28-4	44117	87370.1	29757.8	547574	390664	350871	223791	206985	200965	428411	425855	463530	271389	287768	286569	-	-	1.08975	0.0182202	0.125082	-2.99905	down	1.11834	0.00583504	0.255239	-1.97008	down	1.14337	0.000372837	0.479393	-1.06072	down	-	-	-	-	-
Qmzp101823	Hinokinin	Lignans and Coumarins	26543-89-5	1.17453e+06	1.24976e+06	1.08505e+06	1.29551e+06	1.23129e+06	1.38249e+06	747342	777581	811210	134675	149474	123464	796651	759402	815435	-	-	-	-	-	-	-	-	-	-	-	-	1.14815	0.0001633	5.73126	2.51885	up	1.20611	0.00106479	9.59072	3.26164	up
Zmpn002553	Cichoriin*	Lignans and Coumarins	531-58-8	3.33048e+06	3.19298e+06	3.1472e+06	1.79742e+07	1.87437e+07	1.7476e+07	7.22585e+06	7.2029e+06	7.65449e+06	2.32089e+07	2.46077e+07	2.56274e+07	1.25502e+07	1.32116e+07	1.34903e+07	C09206	-	1.14252	0.000481639	0.178446	-2.48644	down	1.21561	0.00035304	0.437919	-1.19127	down	1.14884	0.00112723	0.300681	-1.73369	down	-	-	-	-	-
HX1365	Coumarin	Lignans and Coumarins	91-64-5	3.43083e+07	3.36811e+07	3.5268e+07	6.29958e+06	6.86618e+06	6.77544e+06	3.49753e+07	3.34515e+07	3.44601e+07	9.83167e+06	9.3835e+06	9.79042e+06	1.62304e+07	1.74994e+07	1.69675e+07	C05851	ko00999,ko01110	1.14228	4.86499e-05	5.17809	2.37242	up	-	-	-	-	-	1.15018	9.79355e-05	3.54714	1.82666	up	-	-	-	-	-
Jmzn006005	3,4-Methylenedioxy cinnamyl alcohol	Lignans and Coumarins	58095-76-4	123385	118606	120754	56729.8	56077.9	55292.2	256505	273945	266136	116693	114382	111574	131840	130651	122708	-	-	1.14232	0.000162581	2.15791	1.10964	up	1.2161	0.000596284	0.455375	-1.13487	down	1.14906	0.000485485	2.32479	1.2171	up	1.20687	0.000278217	0.490589	-1.02741	down
mws1015	Esculin (6,7-Dihydroxycoumarin-6-O-glucoside)*	Lignans and Coumarins	531-75-9	3.41377e+06	3.27883e+06	3.2841e+06	1.98401e+07	1.98241e+07	1.92317e+07	7.79872e+06	7.52389e+06	8.15996e+06	2.54221e+07	2.66399e+07	2.61552e+07	1.36566e+07	1.43922e+07	1.48077e+07	C09264	-	1.14285	7.72331e-05	0.169396	-2.56153	down	1.21562	0.00100004	0.424855	-1.23496	down	1.14957	2.24434e-05	0.300223	-1.73589	down	-	-	-	-	-
mws1013	Esculetin (6,7-Dihydroxycoumarin)	Lignans and Coumarins	305-01-1	4.28459e+06	2.92517e+06	3.33499e+06	2.34358e+06	1.85341e+06	2.46483e+06	2.86775e+06	3.09842e+06	3.44764e+06	1.37891e+06	1.66943e+06	1.43521e+06	3.09733e+06	2.98251e+06	3.24996e+06	C09263	ko00999,ko01110	-	-	-	-	-	-	-	-	-	-	1.12576	0.00314202	2.09963	1.07013	up	-	-	-	-	-
MWSslk135	7,8-Dihydroxy-4-methylcoumarin	Lignans and Coumarins	2107-77-9	107967	116394	145954	1.14025e+06	671853	1.00876e+06	163261	209952	180446	897029	1.04732e+06	943361	564907	585275	618493	-	-	1.1244	0.0272536	0.131278	-2.92931	down	-	-	-	-	-	1.14454	0.00161243	0.191729	-2.38286	down	-	-	-	-	-
pmn001643	Isolariciresinol-9'-O-rhamnoside (Aviculin)	Lignans and Coumarins	156765-33-2	17136.8	16309.3	15667.9	15797.6	23740.9	10783.9	78827.5	82059.8	31044.2	88339.7	86057.4	86613.3	64961.5	58745.2	62002.4	-	-	-	-	-	-	-	1.08982	0.101894	0.255893	-1.96639	down	-	-	-	-	-	1.16708	0.00220535	0.192799	-2.37483	down
Zmcn003729	1-Hydroxypinoresinol-4'-O-Glucoside	Lignans and Coumarins	-	10999.1	47836.9	36639.7	406965	401562	395366	162435	154888	125258	253689	276019	212000	219366	198989	203284	-	-	1.08404	0.000337332	0.0793059	-3.65643	down	1.07157	0.00183339	0.215725	-2.21273	down	-	-	-	-	-	-	-	-	-	-
Lhjp120729	1',2'-epoxy-4-isobutyryl coniferol(iso-02)	Lignans and Coumarins	-	455704	475293	478529	689159	746072	712828	1.36004e+06	1.39247e+06	1.2651e+06	339768	378829	360833	682669	722076	758829	-	-	-	-	-	-	-	1.21571	0.00142095	0.350837	-1.51113	down	1.14837	0.000695084	3.72197	1.89607	up	-	-	-	-	-
HX1352	7-methoxycoumarin(ISO1)	Lignans and Coumarins	-	1.51261e+07	1.43986e+07	1.48063e+07	3.26899e+06	2.55907e+06	2.72439e+06	1.2256e+07	1.2285e+07	1.42072e+07	3.46327e+06	3.6649e+06	3.3386e+06	6.27891e+06	6.33671e+06	6.92245e+06	-	-	1.1384	2.4176e-06	5.18343	2.37391	up	-	-	-	-	-	1.14666	0.00399656	3.70202	1.88831	up	-	-	-	-	-
Lhyp111010	Demethylwedelolactone	Lignans and Coumarins	6468-55-9	2.31122e+07	2.16847e+07	2.24945e+07	4.51206e+06	4.80187e+06	4.60716e+06	3.9111e+07	3.73847e+07	3.56069e+07	3.14029e+07	3.06079e+07	3.29817e+07	3.53963e+07	3.45145e+07	3.17162e+07	-	-	1.14241	0.000334051	4.83377	2.27315	up	-	-	-	-	-	-	-	-	-	-	1.20748	0.000565111	0.146549	-2.77054	down
mws1014	Fraxetin (7,8-Dihydroxy-6-methoxycoumarin)	Lignans and Coumarins	574-84-5	285072	288046	343101	2.82398e+06	1.81986e+06	1.74063e+06	344403	338659	396407	1.34759e+06	2.49249e+06	1.48303e+06	999692	1.04429e+06	1.12694e+06	C09265	ko00999,ko01110	1.12637	0.0343654	0.143508	-2.8008	down	-	-	-	-	-	1.11525	0.0590877	0.202789	-2.30195	down	-	-	-	-	-
pmn001375	1-Hydroxypinoresinol-1-O-Glucoside	Lignans and Coumarins	81495-71-8	243127	202994	290553	87729.2	82201.8	76484.7	112520	127826	147439	76344.4	79554.6	60529.9	104221	93309.4	104736	-	-	1.11994	0.0216848	2.98955	1.57993	up	-	-	-	-	-	-	-	-	-	-	-	-	-	-	-
Zmhn001446	Syringaresinol-4'-O-glucoside	Lignans and Coumarins	7374-79-0	642046	597857	653546	2.04025e+06	2.00843e+06	1.41528e+06	580108	863629	1.03464e+06	1.16528e+06	978987	950737	965901	1.01557e+06	890389	C10890	-	1.11307	0.0272382	0.346534	-1.52893	down	-	-	-	-	-	-	-	-	-	-	-	-	-	-	-
Rfmb26201	Syringaresinol-4'-O-(6''-acetyl)glucoside	Lignans and Coumarins	-	105742	30968.1	54081.1	2.60242e+06	4.31416e+06	5.41463e+06	110052	324273	176179	2.40992e+06	947627	2.34549e+06	1.18053e+06	1.35829e+06	1.28373e+06	-	-	1.12177	0.038443	0.0154722	-6.01418	down	-	-	-	-	-	1.0727	0.0682862	0.107049	-3.22366	down	-	-	-	-	-
MWSmce195	Dehydrodiisoeugenol	Lignans and Coumarins	2680-81-1	14778.2	21900.8	17845	9	800.214	1976.7	9451.45	8733.89	12724	1448.93	2917.83	2105.01	9426.29	9582.2	10703.5	C10650	-	-	-	-	-	-	-	-	-	-	-	1.10479	0.014199	4.77603	2.25581	up	-	-	-	-	-
Hmln002355	5'-Methoxymatairesinoside	Lignans and Coumarins	1691201-82-7	10707.2	13059.1	10186.8	46849	202472	102304	52343.3	58587.4	57564.9	92451.3	110710	76962.7	62320.4	61191.8	54235.9	-	-	1.06321	0.145556	0.0965603	-3.37243	down	1.2115	0.000359162	0.201507	-2.3111	down	-	-	-	-	-	-	-	-	-	-
mws1639	Isofraxidin	Lignans and Coumarins	486-21-5	4840.2	10879.3	12743.2	92248.1	68393	122566	26983.7	12260	9768.57	15676.7	51926.2	72262.3	49116.3	57202	51566.1	C17480	-	1.09692	0.0300308	0.100501	-3.31471	down	-	-	-	-	-	-	-	-	-	-	-	-	-	-	-
Lmbn001162	Esculetin-7-O-glucoside*	Lignans and Coumarins	-	3.04191e+06	3.05255e+06	2.91556e+06	1.84194e+07	1.90053e+07	1.70512e+07	6.95167e+06	7.22027e+06	7.3436e+06	2.33084e+07	2.47025e+07	2.39433e+07	1.17273e+07	1.19792e+07	1.36703e+07	-	-	1.14217	0.00137912	0.165395	-2.59602	down	1.21649	0.000182113	0.418768	-1.25578	down	1.14988	0.000233396	0.299018	-1.7417	down	-	-	-	-	-
Lmbn001181	Fraxetin-7,8-di-O-glucoside	Lignans and Coumarins	-	454002	549718	483555	3.82158e+06	3.97358e+06	4.15347e+06	1.89049e+06	1.8119e+06	1.41326e+06	4.84559e+06	5.04922e+06	4.87547e+06	2.53004e+06	2.63715e+06	2.20467e+06	-	-	1.14107	0.000307192	0.124472	-3.0061	down	1.20019	0.0122524	0.29073	-1.78225	down	1.13419	0.000500082	0.346348	-1.52971	down	-	-	-	-	-
Lmdn004267	Epipinoresinol	Lignans and Coumarins	24404-50-0	382739	362220	394422	109891	120653	120210	268665	250578	282128	188266	147544	231631	210581	236816	256012	-	-	1.14048	0.00036412	3.24838	1.69972	up	-	-	-	-	-	-	-	-	-	-	-	-	-	-	-
Lbhp011917	Esculin glucoside	Lignans and Coumarins	-	14036.6	27679.9	22055.9	273059	245267	273087	69456.8	82577	73597.6	152437	143043	175204	133922	132167	157571	-	-	1.12888	0.000309757	0.0805805	-3.63343	down	1.16108	0.000623076	0.28264	-1.82296	down	1.12556	0.00652668	0.479369	-1.06079	down	-	-	-	-	-
Cmsp003083	Dehydrodiconiferyl alcohol-4-O-glucoside	Lignans and Coumarins	107870-88-2	242609	159941	184363	1.5449e+06	1.11187e+06	992946	437539	542442	348959	373720	595995	316836	610920	488130	558908	-	-	1.12135	0.0239483	0.160811	-2.63656	down	1.11804	0.0320573	0.441641	-1.17906	down	-	-	-	-	-	1.1082	0.0253633	2.83682	1.50428	up
Lbhp011919	Esculin 6'-Malonate	Lignans and Coumarins	-	95561	63749.1	77033.5	2.97294e+06	3.03326e+06	3.21323e+06	832060	1.15421e+06	1.01903e+06	4.34871e+06	5.21081e+06	4.54158e+06	2.84011e+06	2.41917e+06	2.24909e+06	-	-	1.14065	0.000483222	0.0256354	-5.28572	down	1.20958	0.0095494	0.0786422	-3.66855	down	1.13935	0.00217455	0.213125	-2.23023	down	-	-	-	-	-
MWSmce024	Scopoletin-7-O-glucoside (Scopolin)	Lignans and Coumarins	531-44-2	1.14074e+06	1.35203e+06	1.3059e+06	469063	521072	366515	980820	943601	1.11351e+06	379499	285125	242801	852327	726817	933669	C01527	ko00999,ko01110	1.11522	0.000827478	2.80004	1.48545	up	-	-	-	-	-	1.12191	0.000549667	3.34786	1.74324	up	-	-	-	-	-
Zmln002252	Sideretin (5,7,8-Trihydroxy-6-methoxycoumarin)	Lignans and Coumarins	-	17236.3	29970.2	26359.8	357583	377586	353410	41445	45293.6	57048.2	344253	347387	343710	142892	170895	194254	C22007	ko00999,ko01110	1.13438	3.64801e-05	0.0675801	-3.88726	down	-	-	-	-	-	1.14547	0.000116915	0.138877	-2.84812	down	-	-	-	-	-
MWSmce159	6,7-Dihydroxy-4-methylcoumarin	Lignans and Coumarins	529-84-0	73551.5	78843.9	400267	1.67786e+06	1.4288e+06	1.89645e+06	396722	326180	303285	1.83185e+06	1.835e+06	1.81532e+06	973507	747606	1.09028e+06	-	-	1.04507	0.0012495	0.110464	-3.17836	down	-	-	-	-	-	1.14555	0.000203019	0.187186	-2.41745	down	-	-	-	-	-
HX1363	isoscopoletin	Lignans and Coumarins	-	9	9	9	2.47559e+06	2.04886e+06	2.63841e+06	908101	594661	690466	3.39956e+06	3.69236e+06	3.50108e+06	2.11071e+06	2.14301e+06	1.48257e+06	-	-	1.14295	0.00537644	3.76945e-06	-18.0172	down	1.21776	0.0157116	1.23106e-05	-16.3097	down	1.13644	2.57597e-05	0.207045	-2.27198	down	-	-	-	-	-
mws1074	Daphnetin	Lignans and Coumarins	486-35-1	40814.2	22556.9	21229	68138.2	162530	167248	322979	610164	155196	790274	620945	746647	270645	316495	201139	C03093	-	1.03222	0.0786064	0.212608	-2.23374	down	1.14442	0.127724	0.0777332	-3.68533	down	-	-	-	-	-	1.14241	0.0013479	0.184403	-2.43907	down
Wmqn000814	6,7-Dihydroxycoumarin-7-O-(6'-acetyl)glucoside	Lignans and Coumarins	-	9	9	9	562209	244978	506924	375766	389401	309646	777284	556758	259159	569193	362019	354123	-	-	1.14166	0.0464436	2.05462e-05	-15.5708	down	1.21795	0.0046927	2.51206e-05	-15.2808	down	-	-	-	-	-	-	-	-	-	-
Lmjp002764	Umckalin (7-hydroxy-5,6-dimethoxycoumarin)	Lignans and Coumarins	43053-62-9	12326.1	9361.28	8404.34	86974.2	58310.1	76035.9	5751.5	2218.09	5134.93	63340.6	18312.5	13049.8	61012.9	33735.2	56466.9	-	-	1.12792	0.0152753	0.135965	-2.8787	down	-	-	-	-	-	-	-	-	-	-	-	-	-	-	-
Zmcp102703	saikolignanoside D	Lignans and Coumarins	-	128688	119786	269264	1.36673e+06	1.01077e+06	850719	311907	580781	350767	276289	558761	563770	580201	372288	707452	-	-	1.09115	0.0195314	0.160379	-2.64044	down	-	-	-	-	-	-	-	-	-	-	1.02163	0.0360735	2.30781	1.20653	up
Lmbp002962	Isofraxetin	Lignans and Coumarins	50656-75-2	17820.1	42850.7	30464.7	167993	196859	92232.2	157418	105909	80201.6	78779	51631	40072.3	111549	198454	122861	-	-	1.05258	0.0531533	0.199384	-2.32638	down	1.09975	0.0546075	0.265292	-1.91434	down	-	-	-	-	-	1.0252	0.0781168	2.68113	1.42284	up
HX1355	Boehmenan	Lignans and Coumarins	-	509057	564578	421183	231390	166841	241173	343926	316420	360867	186222	147320	186264	221718	532684	437317	-	-	1.08283	0.00829926	2.33783	1.22517	up	-	-	-	-	-	-	-	-	-	-	-	-	-	-	-
pmn001370	Pinoresinol-4,4'-O-di-O-glucoside	Lignans and Coumarins	63902-38-5	45563.4	31725.6	41456.5	142108	106845	76333.2	40037.8	63662.4	37571.3	95907.5	71685.1	115112	54193.7	81512.5	128124	-	-	1.05207	0.0625559	0.365049	-1.45384	down	-	-	-	-	-	-	-	-	-	-	-	-	-	-	-
Hmhp004269	Nodakenin	Lignans and Coumarins	495-31-8	37896.7	50768	55520.5	290873	350293	193677	74863.8	45937.5	28253.4	126585	89464.6	115184	118493	130014	47875.8	C09279	-	1.11132	0.0356339	0.172709	-2.53358	down	-	-	-	-	-	-	-	-	-	-	1.10101	0.0595494	2.5204	1.33365	up
Lmbp003208	Fraxidin-8-O-glucoside	Lignans and Coumarins	-	157268	218330	169601	286099	262630	236259	69517.2	78005.3	109872	186752	111295	119404	236668	99388.1	306969	-	-	-	-	-	-	-	1.11253	0.0172591	2.11814	1.0828	up	-	-	-	-	-	-	-	-	-	-
pmn001691	9,12,13-Trihydroxy-10,15-octadecadienoic acid	Lipids	-	104964	86356.3	94482.8	186946	215869	182501	298313	241197	216894	207612	208995	225181	227004	229029	229606	-	-	1.11767	0.0034776	0.488288	-1.03419	down	1.18816	0.0188549	0.377844	-1.40414	down	-	-	-	-	-	-	-	-	-	-
Lmhp009190	2-Linoleoylglycerol-1,3-di-O-glucoside*	Lipids	-	32006.8	41947.8	35199.9	33194	47693.8	41761.5	47442.2	25356.5	35533.6	4710.7	10181.6	10286.5	24831	24556.8	24582.3	-	-	-	-	-	-	-	-	-	-	-	-	1.05938	0.0403571	4.30251	2.10518	up	1.14282	0.00779324	4.87113	2.28426	up
Lmhp009384	1-Linoleoylglycerol-2,3-di-O-glucoside*	Lipids	-	32006.8	41947.8	35199.9	33194	47693.8	41761.5	47442.2	25356.5	35533.6	4710.7	10181.6	10286.5	24831	24556.8	24582.3	-	-	-	-	-	-	-	-	-	-	-	-	1.05938	0.0403571	4.30251	2.10518	up	1.14282	0.00779324	4.87113	2.28426	up
pmn001686	10,16-Dihydroxypalmitic acid	Lipids	3233-90-7	140996	127040	133228	15444.3	16558.4	19789.5	96804.3	99860.1	100945	16361.5	10440	16109	65660.5	64454.7	64336.7	C08285	ko00073	1.13962	0.00045331	7.74759	2.95375	up	-	-	-	-	-	1.13766	1.47225e-05	6.93559	2.79402	up	-	-	-	-	-
Lmhp008718	LysoPC 17:2	Lipids	-	1.47922e+07	1.41217e+07	1.36537e+07	2.06347e+07	2.00662e+07	2.14417e+07	1.65311e+07	1.68585e+07	1.84855e+07	4.72501e+07	4.57839e+07	4.42303e+07	2.78249e+07	2.78292e+07	2.72051e+07	-	-	-	-	-	-	-	-	-	-	-	-	1.14698	3.07061e-05	0.377921	-1.40384	down	1.20503	0.000196838	0.452722	-1.1433	down
Lmhp010515	LysoPC 17:0(2n isomer)*	Lipids	-	392578	309700	376236	729288	718788	669566	503479	537705	498393	1.16915e+06	1.08467e+06	1.17297e+06	788173	763726	766981	-	-	-	-	-	-	-	-	-	-	-	-	1.14652	0.000501152	0.449276	-1.15433	down	-	-	-	-	-
Zmyn004943	Norlinolenic acid	Lipids	-	73889.7	71922.4	66084.3	145808	147407	146055	89388.2	84881.6	81567.9	125609	134819	123563	123048	126766	122582	C16344	ko00592	1.13819	0.000606371	0.482383	-1.05175	down	-	-	-	-	-	-	-	-	-	-	-	-	-	-	-
Lmbn004685	5S,8R-DiHODE; (5S,8R,9Z,12Z)-5,8-Dihydroxyoctadeca-9,12-dienoate	Lipids	-	13543.9	15834.6	11772.9	206227	204238	198704	107150	91771.8	90818.9	297815	302229	287662	165605	163161	159480	C20186	ko00591	1.14072	5.03302e-06	0.0675533	-3.88783	down	1.21164	0.00284008	0.142028	-2.81575	down	1.14514	1.17574e-05	0.326393	-1.61532	down	-	-	-	-	-
pmn001689	9-Hydroxy-12-oxo-15(Z)-octadecenoic acid	Lipids	-	14478.5	16763.9	16500.1	205828	209277	198258	96005	93510.6	92834.3	289686	311018	283324	169195	167540	162989	C21924	ko00592,ko01110	1.1422	0.000161744	0.0778373	-3.68339	down	1.21632	8.41633e-07	0.16909	-2.56414	down	1.14911	0.0015426	0.31939	-1.64661	down	-	-	-	-	-
pmb2799	12,13-Epoxy-9-Octadecenoic Acid	Lipids	6799-85-5	110630	104396	107728	28029.1	40516.8	23135.8	76314.8	94183.9	71536.4	44669.3	45450.5	22387.8	49498.3	50372	51497.8	C14826	ko00591,ko01100	1.10692	0.00199993	3.52038	1.81573	up	-	-	-	-	-	-	-	-	-	-	-	-	-	-	-
MWS80007	13-Hydroperoxy-9Z,11E-octadecadienoic acid	Lipids	23017-93-8	155036	158563	153289	157807	158718	159330	150729	152012	150634	77712.7	74255	80960	137664	142500	142544	-	-	-	-	-	-	-	-	-	-	-	-	-	-	-	-	-	1.20486	0.000320112	2.04293	1.03064	up
Wafn011571	alpha-Hydroxylinoleic acid*	Lipids	57818-44-7	1.94887e+06	1.71788e+06	1.62206e+06	358129	366810	343127	1.35495e+06	1.09398e+06	995726	290637	309890	300888	880163	880677	913937	-	-	1.14006	0.00455188	4.95177	2.30794	up	-	-	-	-	-	1.13974	0.0154137	3.8214	1.9341	up	-	-	-	-	-
Lmhp008688	LysoPE 20:5	Lipids	-	478521	483836	444903	1.05688e+06	1.0316e+06	1.01374e+06	579687	591450	586110	1.56597e+06	1.63694e+06	1.45198e+06	965830	925315	932737	-	-	1.14	5.48597e-06	0.453629	-1.14041	down	-	-	-	-	-	1.14762	0.00300014	0.377506	-1.40543	down	-	-	-	-	-
Lmhp010514	LysoPE 20:2(2n isomer)*	Lipids	-	9.6042e+06	6.43761e+06	8.04007e+06	571023	650500	494674	8.22968e+06	5.71524e+06	5.48083e+06	724383	457496	839765	3.95906e+06	4.13216e+06	3.95924e+06	-	-	1.13659	0.0145311	14.0321	3.81066	up	-	-	-	-	-	1.12893	0.0207952	9.60888	3.26437	up	-	-	-	-	-
Lmhp008833	LysoPC 16:1(2n isomer)*	Lipids	-	2.31544e+07	2.10998e+07	2.20393e+07	1.19839e+07	1.26905e+07	1.21883e+07	1.98388e+07	2.2138e+07	1.99489e+07	3.23726e+07	3.26241e+07	3.16064e+07	2.49895e+07	2.37408e+07	2.45617e+07	-	-	-	-	-	-	-	-	-	-	-	-	-	-	-	-	-	1.20699	2.78104e-06	0.381588	-1.38991	down
Zmyn005384	2R-Hydroxyoctadecanoic Acid*	Lipids	26633-48-7	130120	153566	111661	150765	155197	185993	106505	129183	132538	64587.1	65452.5	68754.9	133817	138272	141387	C03042	-	-	-	-	-	-	-	-	-	-	-	-	-	-	-	-	1.19441	0.0117852	2.47469	1.30725	up
pmd0160	LysoPE 16:0(2n isomer)*	Lipids	-	8.43047e+06	8.06632e+06	1.10352e+07	3.63013e+06	5.55417e+06	3.82296e+06	7.75915e+06	9.32408e+06	1.15353e+07	2.23893e+06	2.7016e+06	2.80868e+06	5.59684e+06	5.8788e+06	5.61267e+06	-	-	1.04705	0.0169706	2.11667	1.08179	up	-	-	-	-	-	1.12691	0.0216623	3.6931	1.88483	up	-	-	-	-	-
pmb0881	LysoPE 18:2*	Lipids	-	2.47602e+07	2.1849e+07	1.90775e+07	1.05707e+07	1.2071e+07	9.11271e+06	2.93519e+07	1.76546e+07	2.48634e+07	1.88228e+07	1.76154e+07	1.67673e+07	1.94533e+07	1.85665e+07	1.84973e+07	-	-	1.09341	0.00870637	2.06859	1.04865	up	-	-	-	-	-	-	-	-	-	-	-	-	-	-	-
Lmbn005369	13(S)-HODE;13(S)-Hydroxyoctadeca-9Z,11E-dienoic acid*	Lipids	10219-69-9	2.00513e+06	1.66954e+06	1.6589e+06	355222	381464	341433	1.28293e+06	1.14039e+06	988230	274964	301987	321685	854481	854438	897360	C14762	ko00591	1.13863	0.00593567	4.94711	2.30659	up	-	-	-	-	-	1.14075	0.0088369	3.79636	1.92462	up	-	-	-	-	-
pmb0889	Punicic acid (9Z,11E,13Z-octadecatrienoic acid)	Lipids	544-72-9	2.91181e+06	2.63223e+06	2.60992e+06	828475	940658	760584	1.82362e+06	1.38681e+06	1.33555e+06	798669	815187	1.05029e+06	1.63416e+06	1.55506e+06	1.55213e+06	C08364	-	1.13469	0.000383638	3.22327	1.68853	up	-	-	-	-	-	-	-	-	-	-	-	-	-	-	-
pmp001273	LysoPC 18:2	Lipids	-	5.46529e+06	5.08252e+06	5.42149e+06	1.25878e+06	1.21904e+06	1.36148e+06	7.1824e+06	7.71574e+06	8.06322e+06	4.90169e+06	7.47392e+06	4.88388e+06	5.50153e+06	5.16661e+06	5.34988e+06	-	-	1.14126	0.00026726	4.15943	2.05639	up	-	-	-	-	-	-	-	-	-	-	1.18512	0.0347828	0.222446	-2.16848	down
Lmhp011562	1-α-Linolenoyl-glycerol*	Lipids	-	2.77394e+07	2.85237e+07	2.65986e+07	1.38474e+07	1.29513e+07	1.27234e+07	2.73494e+07	2.56987e+07	2.69415e+07	9.61272e+06	9.91427e+06	9.94504e+06	2.04224e+07	1.98222e+07	1.91781e+07	-	-	1.13858	0.00010272	2.09659	1.06805	up	-	-	-	-	-	1.1497	0.000542869	2.71409	1.44047	up	-	-	-	-	-
Lmbn005662	9(10)-EpOME;(9R,10S)-(12Z)-9,10-Epoxyoctadecenoic acid	Lipids	16833-56-0	169669	126586	158928	48284.6	47280.7	46549	100656	77873.3	90043.4	38636.6	38990.7	42075.1	78947.1	75111.6	79678.6	C14825	ko00591,ko01100	1.12961	0.0149378	3.20293	1.67939	up	-	-	-	-	-	1.12909	0.015146	2.24367	1.16586	up	-	-	-	-	-
Lmhp007840	LysoPC 19:2*	Lipids	-	2.30865e+06	2.08971e+06	2.21652e+06	7.38255e+06	7.11985e+06	7.18708e+06	2.11745e+06	1.68617e+06	1.803e+06	7.85201e+06	7.78174e+06	7.74255e+06	4.46267e+06	4.46087e+06	4.22039e+06	-	-	1.1415	1.60903e-06	0.304981	-1.71321	down	-	-	-	-	-	1.14563	0.000233253	0.239842	-2.05984	down	-	-	-	-	-
mws5045	12-Hydroxydodecanoic acid	Lipids	505-95-3	14836.4	21073.3	17219.4	30485.4	28827.7	29457.8	35426.8	38434.2	34680.5	24271.3	27294	28853.5	27361.2	26133.6	25709.2	C08317	-	-	-	-	-	-	1.16861	0.00207603	0.489483	-1.03067	down	-	-	-	-	-	-	-	-	-	-
Lmhp008589	LysoPE 18:3(2n isomer)*	Lipids	-	6.49451e+06	8.19934e+06	6.2449e+06	1.37557e+07	1.92315e+07	2.26222e+07	9.97951e+06	1.05435e+07	9.46382e+06	2.13633e+07	2.18429e+07	2.57913e+07	1.29876e+07	1.36878e+07	1.37958e+07	-	-	1.07834	0.0402458	0.376533	-1.40915	down	-	-	-	-	-	1.13621	0.00885692	0.434608	-1.20221	down	-	-	-	-	-
pma1303	LysoPC 16:2*	Lipids	-	2.38701e+06	2.19933e+06	2.39338e+06	763060	856730	850712	2.02165e+06	1.97676e+06	1.98494e+06	4.25455e+06	4.10557e+06	4.1148e+06	2.50039e+06	2.43711e+06	2.34114e+06	-	-	1.13845	0.000305263	2.82522	1.49836	up	-	-	-	-	-	1.15	0.000197663	0.47963	-1.06001	down	1.20658	3.49335e-06	0.198037	-2.33615	down
pmd0146	LysoPC 20:2(2n isomer)*	Lipids	-	3.46201e+07	3.21038e+07	2.51613e+07	3.19321e+06	3.20277e+06	2.85017e+06	3.50356e+07	3.25421e+07	3.15541e+07	6.48849e+06	5.94383e+06	6.36794e+06	2.11414e+07	2.10965e+07	1.98678e+07	-	-	1.13836	0.0102823	9.93767	3.31291	up	-	-	-	-	-	1.14933	0.00117875	5.2729	2.3986	up	1.19788	0.000191974	0.49181	-1.02383	down
pmb2228	LysoPC 19:0	Lipids	108273-88-7	160267	147267	144812	94870.3	121586	138316	468331	329896	310945	280446	293441	314186	283200	288297	304208	-	-	-	-	-	-	-	1.1672	0.0465151	0.407823	-1.29399	down	-	-	-	-	-	1.17227	0.000514484	0.399485	-1.32379	down
Lmyn007883	9,16-Dihydroxypalmitic acid	Lipids	38076-49-2	4.50772e+06	4.2882e+06	4.40156e+06	581416	764126	783671	3.03766e+06	3.13537e+06	3.26192e+06	1.06882e+06	1.13858e+06	1.09332e+06	2.18528e+06	2.26683e+06	2.35917e+06	-	-	1.13672	2.15645e-06	6.19829	2.63187	up	-	-	-	-	-	1.14921	0.000384562	2.85845	1.51523	up	-	-	-	-	-
MWSmce689	Methyl linolenate	Lipids	301-00-8	2.28276e+06	2.4666e+06	2.73533e+06	946937	1.03403e+06	937606	2.09559e+06	2.09934e+06	1.93958e+06	980544	1.01777e+06	1.06342e+06	1.74233e+06	1.64858e+06	1.61781e+06	-	-	1.13353	0.00530885	2.5645	1.35868	up	-	-	-	-	-	1.14488	0.000591055	2.00361	1.0026	up	-	-	-	-	-
Hmqp006235	LysoPC 18:4	Lipids	-	1.39364e+06	1.36528e+06	1.33508e+06	2.95285e+06	2.95277e+06	3.06445e+06	2.15748e+06	1.69211e+06	1.69485e+06	6.08159e+06	5.94028e+06	6.65037e+06	3.26922e+06	3.51643e+06	3.49894e+06	-	-	1.1419	6.26247e-05	0.456406	-1.13161	down	-	-	-	-	-	1.13909	0.000158383	0.296935	-1.75178	down	1.20205	0.00362931	0.480396	-1.05771	down
pmd0142	LysoPC 20:0(2n isomer)	Lipids	-	319216	244040	84781.8	264727	226469	229194	352771	382476	351535	332107	769410	677738	375290	380749	405822	-	-	-	-	-	-	-	-	-	-	-	-	-	-	-	-	-	1.02137	0.116487	0.404883	-1.30442	down
pmb2221	4-Hydroxysphinganine	Lipids	554-62-1	2.02536e+06	1.86962e+06	1.937e+06	799792	765266	730775	1.64213e+06	1.6066e+06	1.50347e+06	1.06444e+06	1.03096e+06	1.1117e+06	1.52837e+06	1.4108e+06	1.42478e+06	C12144	ko00600,ko01100	1.13985	0.000283301	2.54025	1.34497	up	-	-	-	-	-	-	-	-	-	-	-	-	-	-	-
pmb1562	1-Stearidonoyl-Glycerol	Lipids	-	174204	96315.6	527091	185775	186715	117334	525359	439113	396430	133362	116039	95719.4	292314	287216	312848	-	-	-	-	-	-	-	-	-	-	-	-	1.13183	0.00822658	3.94326	1.97939	up	-	-	-	-	-
MWS4295	DL-2-hydroxystearic acid*	Lipids	629-22-1	126156	152336	113114	148152	157587	180764	103910	128172	126762	67795	60732.5	63052.7	132221	133380	143572	-	-	-	-	-	-	-	-	-	-	-	-	-	-	-	-	-	1.19558	0.00741898	2.53942	1.3445	up
pmb2406	LysoPC 17:0*	Lipids	50930-23-9	1.02076e+06	1.04194e+06	1.02723e+06	2.21258e+06	2.09226e+06	2.18478e+06	1.33496e+06	1.24933e+06	1.25633e+06	1.67177e+06	1.83777e+06	1.82703e+06	1.52333e+06	1.63689e+06	1.66342e+06	-	-	1.14168	0.000763737	0.476134	-1.07056	down	-	-	-	-	-	-	-	-	-	-	-	-	-	-	-
Zmyn004676	17-Hydroxylinolenic acid	Lipids	-	554924	491853	517208	100830	111273	94704.3	378585	327416	301407	96384.1	101853	104321	256306	281273	266459	C16346	ko00592	1.14007	0.00104669	5.09761	2.34982	up	-	-	-	-	-	1.14285	0.00863279	3.32963	1.73536	up	-	-	-	-	-
MWS0952	Dihydrosphingosine-1-Phosphate	Lipids	19794-97-9	25994.3	27527.2	27117	2667.25	11094.6	5212.9	47649.8	54009.1	53922.5	7699.18	1319.6	5414.05	19548	21523.9	20534.4	C01120	ko00600,ko01100	1.0175	0.012267	4.24977	2.08738	up	-	-	-	-	-	1.06277	8.27622e-05	10.7797	3.43024	up	-	-	-	-	-
pmp001270	LysoPC 16:1*	Lipids	76790-27-7	2.30234e+07	2.27259e+07	2.24686e+07	1.22903e+07	1.29514e+07	1.2461e+07	2.0258e+07	2.30697e+07	2.09672e+07	3.44945e+07	3.379e+07	3.33156e+07	2.19177e+07	2.41297e+07	2.34438e+07	-	-	-	-	-	-	-	-	-	-	-	-	-	-	-	-	-	1.20714	7.56361e-06	0.371089	-1.43016	down
pmb0863	LysoPC 16:2(2n isomer)*	Lipids	-	2.58205e+06	2.41004e+06	2.42089e+06	900095	861487	767802	2.16646e+06	2.29914e+06	2.13576e+06	4.19908e+06	4.40229e+06	4.43119e+06	2.44335e+06	2.59897e+06	2.69441e+06	-	-	1.13765	4.27298e-05	2.93075	1.55127	up	-	-	-	-	-	-	-	-	-	-	1.20572	2.41525e-05	0.194082	-2.36526	down
Zmyn004449	9-Hydroxy-12-oxo-10(E),15(Z)-octadecadienoic acid	Lipids	-	313013	305593	329120	58470.6	58088.3	47552.3	202505	148814	144249	37715	42432.3	41591	123512	119279	131747	C21923	ko00592,ko01110	1.13928	6.0089e-05	5.7749	2.5298	up	-	-	-	-	-	1.13564	0.0212613	4.07076	2.0253	up	-	-	-	-	-
pmd0147	LysoPC 20:2*	Lipids	-	3.27537e+07	2.7939e+07	3.21198e+07	3.20146e+06	3.02507e+06	2.81945e+06	3.02421e+07	3.20329e+07	3.15731e+07	6.63886e+06	6.3883e+06	6.36014e+06	1.8288e+07	1.93352e+07	2.02898e+07	-	-	1.14141	0.00279041	10.2601	3.35897	up	-	-	-	-	-	1.15031	0.000341038	4.8407	2.27521	up	1.20169	2.46884e-05	0.466593	-1.09976	down
Rfmb091	9S-Hydroxy-10E,12Z-octadecadienoic acid*	Lipids	15514-85-9	1.88897e+06	1.59151e+06	1.63702e+06	301321	393166	306565	1.31861e+06	1.00563e+06	958602	262256	283505	293528	852785	780286	858896	C14767	ko00591	1.13437	0.00224525	5.11212	2.35392	up	-	-	-	-	-	1.13726	0.018162	3.91145	1.9677	up	-	-	-	-	-
MWS2602	5(S),15(S)-DiHETE; 5,15-Dihydroxy-6,8,11,13-Eicosatetraenoic Acid	Lipids	82200-87-1	9	9	9	43056.1	38864.2	45419.3	4411.28	2999.2	3736.99	45597.3	43051.2	51543.2	23657.1	26314.2	24920.1	-	-	1.14297	0.00203369	0.000212031	-12.2034	down	1.21721	0.0118858	0.00242207	-8.68954	down	1.14538	0.00278372	0.0795159	-3.65261	down	-	-	-	-	-
Lmhp010040	LysoPE 20:3*	Lipids	-	1.46159e+06	1.26954e+06	1.6915e+06	200572	119451	339551	1.9615e+06	2.06098e+06	2.04611e+06	1.0536e+06	973249	1.18821e+06	1.27317e+06	1.19892e+06	1338401	-	-	1.09034	0.00269272	6.70528	2.7453	up	-	-	-	-	-	-	-	-	-	-	1.13315	0.000690916	0.205151	-2.28524	down
Lmhp011388	2-α-Linolenoyl-glycerol*	Lipids	55268-58-1	2.72871e+07	2.67631e+07	2.72894e+07	1.42438e+07	1.28848e+07	1.25267e+07	2.71484e+07	2.53669e+07	2.67818e+07	1.15109e+07	1.06207e+07	1.04631e+07	2.06171e+07	2.04564e+07	1.85963e+07	-	-	1.13622	0.00051744	2.05117	1.03645	up	-	-	-	-	-	1.147	7.89073e-05	2.43282	1.28263	up	-	-	-	-	-
pmc0960	LysoPC 20:4	Lipids	-	90931.2	86236.5	88530.7	62572.1	53981.6	87005	110248	133840	119455	273004	310685	217429	143905	128434	137521	-	-	-	-	-	-	-	-	-	-	-	-	1.10103	0.0267979	0.453795	-1.13989	down	1.17012	0.0106087	0.254093	-1.97657	down
Lmhp009890	LysoPC 20:3	Lipids	1199257-41-4	1.60747e+07	1.54056e+07	1.6288e+07	5.32041e+06	5.35371e+06	5.6229e+06	1.91253e+07	1.81324e+07	1.78797e+07	1.12431e+07	1.02312e+07	1.1299e+07	1.36716e+07	1.43757e+07	1.28013e+07	-	-	1.14189	0.000165903	2.93111	1.55145	up	-	-	-	-	-	-	-	-	-	-	1.20141	0.00230591	0.497265	-1.00791	down
mws0474	Dodecanedioic aicd	Lipids	693-23-2	11095.9	12273.1	10436.6	15167.7	15709.6	14922.1	27447.8	27478.8	27470.1	14287	15980.6	12946.6	16343	17572.8	18405.7	C02678	-	-	-	-	-	-	1.21129	0.00109462	0.410279	-1.28532	down	-	-	-	-	-	-	-	-	-	-
Zmzn003953	13(s)-hydroperoxy-(9z,11e,15z)-octadecatrienoic acid	Lipids	67597-26-6	3.39953e+06	3.57071e+06	3.04773e+06	1.10293e+06	1.24141e+06	1.21765e+06	1.94698e+06	2.00043e+06	1.81018e+06	1.1297e+06	1.14269e+06	1.22458e+06	1.45305e+06	1.58859e+06	1.63251e+06	C04785	ko00592,ko01100,ko01110	1.13554	0.00304347	2.81247	1.49184	up	-	-	-	-	-	-	-	-	-	-	-	-	-	-	-
pmd0130	LysoPC 14:0	Lipids	20559-16-4	1.01521e+06	869766	961973	307335	274920	335394	831596	838533	813313	809425	717437	788758	728343	808740	731290	-	-	1.13366	0.00145096	3.10244	1.6334	up	-	-	-	-	-	-	-	-	-	-	1.19497	0.000408535	0.396286	-1.33539	down
pmn001610	Eicosadienoic acid	Lipids	5598-38-9	3.08183e+07	2.55985e+07	2.49864e+07	4.30429e+06	4.40258e+06	4.23619e+06	2.68838e+07	2.99935e+07	2.6527e+07	5.59973e+06	4.95439e+06	5.44353e+06	1.86144e+07	2.03132e+07	1.80778e+07	C16525	ko01040	1.13997	0.00648228	6.28934	2.65291	up	-	-	-	-	-	1.14827	0.00184441	5.21353	2.38226	up	-	-	-	-	-
pmb2804	13S-Hydroperoxy-9Z,11E-octadecadienoic acid	Lipids	33964-75-9	453270	408174	413131	80007.2	92939.2	88497	262441	198718	190951	70900.7	75989.1	72594.1	178715	190618	202547	C04717	ko00591,ko01100	1.14026	0.000962324	4.87515	2.28545	up	-	-	-	-	-	1.13077	0.0233775	2.97111	1.571	up	-	-	-	-	-
Lmxp010913	1-(9Z-Octadecenoyl)-2-(9-oxo-nonanoyl)-sn-glycero-3-phosphocholine	Lipids	-	2.45619e+06	2.59065e+06	2.5304e+06	62592.4	58261	69452	2.48976e+06	2.71071e+06	2.64439e+06	95705	69720.4	56437.9	1.28335e+06	1.46641e+06	1.37584e+06	-	-	1.14258	0.000227633	39.8162	5.31528	up	-	-	-	-	-	1.1465	0.000472815	35.359	5.14401	up	-	-	-	-	-
pmp001281	LysoPC 18:1	Lipids	-	7.8127e+06	7.16786e+06	7.59341e+06	2.37003e+06	2.38072e+06	2.02821e+06	1.28523e+07	1.10916e+07	1.19863e+07	5.92768e+06	6.27072e+06	5.72789e+06	7.57537e+06	8.31548e+06	7.21465e+06	-	-	1.13766	8.16991e-05	3.33	1.73552	up	-	-	-	-	-	1.13912	0.0040024	2.00432	1.00312	up	1.19926	8.71284e-05	0.378158	-1.40294	down
Lmhp011549	LysoPC 20:1	Lipids	-	8.77642e+06	7.49927e+06	8.14059e+06	2.70331e+06	3.05774e+06	2.9714e+06	9.0434e+06	1.1685e+07	4.39001e+06	6.076e+06	5.58722e+06	5.87556e+06	6.56166e+06	7.60221e+06	7.41513e+06	-	-	1.13562	0.00282528	2.79604	1.48338	up	-	-	-	-	-	-	-	-	-	-	1.19846	0.000129335	0.497894	-1.00609	down
pmb0885	4-Oxo-9Z,11Z,13E,15E-Octadecatetraenoic Acid	Lipids	-	160855	194179	171408	334902	482167	487553	211708	217280	246794	328334	329742	325220	352611	299792	312151	-	-	1.09433	0.0312268	0.403521	-1.30929	down	-	-	-	-	-	-	-	-	-	-	-	-	-	-	-
Lmhp009773	1-α-Linolenoyl-glycerol-3-O-glucoside*	Lipids	-	229259	137641	252784	122196	115224	95256.9	148922	147652	150301	17684.7	35441.1	43595.6	113105	131445	113093	-	-	-	-	-	-	-	-	-	-	-	-	1.08897	0.0039678	4.62023	2.20796	up	1.10717	0.00213221	3.43954	1.78222	up
Lmhp009590	LysoPC 17:1	Lipids	-	4.20941e+06	3.84518e+06	3.97762e+06	1.45122e+07	1.35799e+07	1.3341e+07	4.80369e+06	4.52498e+06	4.54559e+06	1.77963e+07	1.80805e+07	1.5331e+07	1.15996e+07	9.87444e+06	9.96669e+06	-	-	1.14103	0.000585237	0.290401	-1.78388	down	-	-	-	-	-	1.14644	0.0045368	0.27094	-1.88396	down	-	-	-	-	-
pmb0874	LysoPE 18:2(2n isomer)*	Lipids	-	1.32703e+07	1.69413e+07	2.0614e+07	7.20134e+06	8.90598e+06	9.37668e+06	2.14096e+07	1.93027e+07	1.55962e+07	1.85853e+07	2.80112e+07	1.26238e+07	1.56546e+07	1.68118e+07	1.88145e+07	-	-	-	-	-	-	-	-	-	-	-	-	-	-	-	-	-	1.0296	0.125816	0.430325	-1.2165	down
pmb0883	LysoPE 18:0	Lipids	69747-55-3	65082.8	42437	95043.7	70416.4	77337.4	52133.8	129223	102444	139248	46229.7	34131.5	23413.2	84076.8	75412.4	91074.3	-	-	-	-	-	-	-	-	-	-	-	-	1.09187	0.00457011	3.57424	1.83764	up	-	-	-	-	-
mws0120	Choline Alfoscerate	Lipids	28319-77-9	5.59096e+06	5.7487e+06	5.4179e+06	2.26041e+06	2.43218e+06	2.27725e+06	3.56447e+06	3.72349e+06	3.83677e+06	2.27569e+06	2.45996e+06	2.5141e+06	3.59615e+06	3.78294e+06	3.11265e+06	C00670	ko00564,ko00565	1.14055	5.3703e-05	2.4043	1.26562	up	-	-	-	-	-	-	-	-	-	-	-	-	-	-	-
Zmyn004732	2R-hydroxy-9Z,12Z,15Z-octadecatrienoic acid	Lipids	-	643019	507955	724423	88520.6	100082	84120.8	230233	195807	175584	72531.4	85739.6	82610.8	226726	273687	232151	C16342	ko00592	1.13471	0.0132922	6.87655	2.78168	up	1.18679	0.0166468	3.11722	1.64026	up	1.12727	0.0130689	2.49759	1.32054	up	-	-	-	-	-
Lmhp010757	LysoPE 20:2*	Lipids	-	4.32883e+06	4.06382e+06	3.86001e+06	226712	126881	194867	4.19212e+06	3.97043e+06	4.38935e+06	622099	573433	514869	2.4321e+06	2.91844e+06	2.36982e+06	-	-	1.13587	0.000768139	22.3401	4.48156	up	-	-	-	-	-	1.1486	0.000592883	7.33857	2.8755	up	1.15211	0.000832879	0.320661	-1.64088	down
pmb1574	9,12-Octadecadien-6-Ynoic Acid	Lipids	61481-29-6	180105	115769	215884	466631	721950	301716	145998	196447	182245	334464	473561	475353	251941	319828	310289	-	-	-	-	-	-	-	-	-	-	-	-	1.09281	0.0237113	0.408835	-1.29041	down	-	-	-	-	-
Lmhp012042	2-Linoleoylglycerol*	Lipids	3443-82-1	322080	256444	231727	41829.7	36896.7	39843.3	141909	117265	138920	56145	30895.8	54409.8	98865.2	106420	125946	-	-	1.13636	0.0132083	6.83353	2.77263	up	1.15837	0.0286621	2.03532	1.02526	up	1.07484	0.00162023	2.81437	1.49281	up	-	-	-	-	-
Lmhp008924	LysoPC 19:3	Lipids	-	161181	160816	208364	583236	469850	586851	326665	336665	311102	978903	961184	932205	555467	531298	432928	-	-	1.12088	0.0047346	0.323403	-1.62859	down	-	-	-	-	-	1.14932	2.47635e-05	0.339252	-1.55957	down	-	-	-	-	-
Lmhp009802	LysoPE 20:3(2n isomer)*	Lipids	-	5.49375e+06	4.03118e+06	5.96492e+06	1.38814e+06	1.82252e+06	1.6108e+06	4.95292e+06	6.44849e+06	6.62634e+06	3.0168e+06	3.92064e+06	2.75534e+06	3.36348e+06	2.59039e+06	3.1644e+06	-	-	1.10977	0.0217491	3.21269	1.68378	up	-	-	-	-	-	-	-	-	-	-	1.12882	0.032639	0.497428	-1.00744	down
Lmhp010190	LysoPC 18:1(2n isomer)	Lipids	-	8.73875e+06	8.29547e+06	8.07726e+06	2.69531e+06	2.80338e+06	2.53394e+06	1.36682e+07	1.36992e+07	1.27888e+07	6.80365e+06	6.7004e+06	6.59859e+06	7.48858e+06	8.00388e+06	9.65532e+06	-	-	1.14056	0.00026973	3.12618	1.6444	up	-	-	-	-	-	-	-	-	-	-	1.20536	4.40624e-06	0.399581	-1.32344	down
pmb2260	LysoPC 15:1	Lipids	-	379211	312501	337209	459484	984697	473907	213050	262367	250086	902826	907941	1.23684e+06	477588	472054	595268	-	-	-	-	-	-	-	-	-	-	-	-	1.13463	0.0183162	0.238056	-2.07063	down	-	-	-	-	-
pmb2643	Myristoleic acid	Lipids	544-64-9	38016.4	34732.9	30517.7	12537.5	13728.1	14797.5	52100	11569	9974.4	11171.6	6230.11	14437.5	22148.5	28136.6	21985.9	C08322	-	1.12625	0.0067848	2.51483	1.33046	up	-	-	-	-	-	-	-	-	-	-	-	-	-	-	-
mws0289	LysoPE 18:1*	Lipids	89576-29-4	5.90098e+06	6.31143e+06	6.54823e+06	2.23474e+06	1.22695e+06	1.88044e+06	1.03999e+07	9.48737e+06	9.76295e+06	5.74872e+06	4.45554e+06	5.87251e+06	5.37184e+06	7.21192e+06	6.46286e+06	-	-	1.10047	0.000540237	3.51183	1.81222	up	-	-	-	-	-	-	-	-	-	-	1.1384	0.00453711	0.332288	-1.58949	down
Rfmb087	9-Hydroxy-13-oxo-10-octadecenoic Acid	Lipids	-	134939	127455	111825	31165.5	38183.8	35030.1	97226	94926.1	91068.5	31487.3	33495.8	30530.3	50340.6	50282.8	64852.5	-	-	1.13392	0.0032287	3.58518	1.84205	up	-	-	-	-	-	1.14868	9.31399e-05	2.96525	1.56815	up	-	-	-	-	-
MWS20021	8S-HETrE; 8S-Hydroxy-9E,11Z,14Z-Eicosatrienoic Acid	Lipids	889573-69-7	3947.7	1800.31	5311.17	17031.9	18567.9	14676.7	41507	34767.1	35234.9	193674	196983	191260	51821.8	70162.9	66820.7	-	-	1.05712	0.0010638	0.219967	-2.18464	down	1.1751	0.00105097	0.0991774	-3.33384	down	1.14796	1.20204e-06	0.191624	-2.38365	down	1.20611	4.96159e-07	0.0863981	-3.53286	down
Lmhp112042	1-Linoleoylglycerol*	Lipids	2277-28-3	147722	155331	217854	36869.9	40111.5	44786.7	146129	125517	194470	68979.1	47296.8	49824.8	109079	81706.9	112098	-	-	1.1237	0.0257279	4.27785	2.09689	up	-	-	-	-	-	1.08991	0.0292129	2.80623	1.48863	up	-	-	-	-	-
pmb0876	LysoPE 16:0*	Lipids	53862-35-4	9.89404e+06	7.19786e+06	6.334e+06	4.30129e+06	5.85559e+06	5.39031e+06	9.37737e+06	6.4825e+06	9.38937e+06	3.11285e+06	2.5414e+06	2.33697e+06	6.68748e+06	4.85268e+06	6.44868e+06	-	-	-	-	-	-	-	-	-	-	-	-	1.11329	0.022135	3.15962	1.65975	up	-	-	-	-	-
pmb0296	1-Oleoyl-Sn-Glycerol	Lipids	129784-87-8	784094	596251	513148	710383	1.16052e+06	561592	436612	521878	388762	69446.1	57190.2	26406.9	440277	325825	333141	-	-	-	-	-	-	-	-	-	-	-	-	1.11015	0.00532015	8.80309	3.13801	up	1.16879	0.0511592	15.8942	3.99042	up
Hmyn007081	LysoPG 16:1	Lipids	-	167875	100308	106525	627594	678331	711436	376877	353545	367341	1.00851e+06	1.17005e+06	1.14926e+06	856081	560690	661889	-	-	1.12195	8.11493e-05	0.185741	-2.42863	down	1.16767	0.00451727	0.341337	-1.55073	down	1.14599	0.00407729	0.329875	-1.60001	down	-	-	-	-	-
Lmhp008744	1-α-Linolenoyl-glycerol-2,3-di-O-glucoside	Lipids	-	294132	408742	443113	393587	442690	396662	510013	278351	222445	147998	126940	189841	270642	226069	352340	-	-	-	-	-	-	-	-	-	-	-	-	-	-	-	-	-	1.17152	0.000521042	2.65274	1.40748	up
Lmhp008763	LysoPE 16:1(2n isomer)*	Lipids	-	348677	753524	445486	142098	199552	208728	444435	383145	470982	513619	409811	157377	611408	425718	407988	-	-	1.01494	0.108567	2.81205	1.49162	up	-	-	-	-	-	-	-	-	-	-	-	-	-	-	-
Lmhp009464	LysoPE 17:1(2n isomer)*	Lipids	-	69013.4	99888.5	106982	505337	449605	578347	59754.2	46077.6	57757.6	518061	333265	239560	307957	193930	233184	-	-	1.12516	0.00447673	0.179929	-2.4745	down	-	-	-	-	-	1.11451	0.0630876	0.14996	-2.73735	down	-	-	-	-	-
Lmhp009526	2-α-Linolenoyl-glycerol-1-O-glucoside*	Lipids	-	135215	243986	180534	286304	232644	178991	223602	163034	139317	28611.9	40691.3	34424.3	150152	240131	180517	-	-	-	-	-	-	-	-	-	-	-	-	1.1255	0.0283906	5.07053	2.34214	up	1.18914	0.022447	6.72857	2.7503	up
Lmhp009769	LysoPE 17:1*	Lipids	-	73870.9	53343.3	75688.5	154242	112693	123827	96793.8	123473	107235	286256	269784	273909	213938	137778	233861	-	-	-	-	-	-	-	-	-	-	-	-	1.13713	0.000166814	0.394604	-1.34152	down	1.17204	0.00293329	0.470826	-1.08673	down
pmb0880	LysoPE 18:0(2n isomer)	Lipids	-	100599	55868.1	90880.5	80024.9	57911.4	38061.8	151611	130159	137391	111280	134054	117782	151904	80446.6	135863	-	-	-	-	-	-	-	-	-	-	-	-	-	-	-	-	-	1.04513	0.0186893	0.484688	-1.04487	down
Lmhp009034	LysoPE 16:1*	Lipids	-	378105	333568	769319	351409	121895	176205	602496	819187	732338	555802	583394	690644	289613	373489	595309	-	-	-	-	-	-	-	-	-	-	-	-	-	-	-	-	-	1.05278	0.0135331	0.354955	-1.49429	down
pme3184	2'-Deoxyadenosine-5'-monophosphate	Nucleotides and derivatives	653-63-4	2.02232e+06	2.05153e+06	2.00922e+06	4.17266e+06	3.59537e+06	4.09558e+06	1.41923e+06	1.4989e+06	1.46448e+06	1.938e+06	1.93216e+06	1.84193e+06	2.21572e+06	2.17631e+06	2.1634e+06	C00360	ko00230,ko01100,ko01232	-	-	-	-	-	-	-	-	-	-	-	-	-	-	-	1.19718	0.00644146	2.07693	1.05445	up
pme1474	5'-Deoxy-5'-(methylthio)adenosine	Nucleotides and derivatives	2457-80-9	3.61386e+06	3.70838e+06	3.53338e+06	457733	483467	517291	2.43588e+06	2.44971e+06	2.46357e+06	593711	623817	598385	1.57823e+06	1.59714e+06	1.55542e+06	C00170	ko00270,ko00908,ko01100	1.14223	6.25258e-05	7.44305	2.89589	up	-	-	-	-	-	1.1505	1.72564e-08	4.04709	2.01688	up	-	-	-	-	-
pmb0374	2-Aminopurine	Nucleotides and derivatives	452-06-2	6.2975e+06	6.17785e+06	6.40913e+06	2.87023e+07	2.57389e+07	2.87513e+07	6.19106e+06	6.41095e+06	5.70411e+06	2.78584e+07	2.46415e+07	2.78024e+07	1.72353e+07	1.74061e+07	1.76969e+07	-	-	1.14151	0.00207008	0.226998	-2.13925	down	-	-	-	-	-	1.14787	0.0019274	0.227965	-2.13312	down	-	-	-	-	-
pmb0998	Guanosine 5'-monophosphate	Nucleotides and derivatives	85-32-5	445028	341113	356345	203782	194660	220908	362442	360782	354148	140371	132814	125005	223530	216972	221797	C00144	ko00230,ko01100,ko01232	-	-	-	-	-	-	-	-	-	-	1.1481	1.51258e-05	2.70567	1.43599	up	-	-	-	-	-
mws1409	Uridine-5'-diphosphoglucuronic acid	Nucleotides and derivatives	-	687506	692159	791109	106509	61707.6	85800.9	560107	542513	546659	102162	84130.9	101573	403188	405113	416087	-	-	1.13007	0.000932727	8.54575	3.09521	up	-	-	-	-	-	1.14755	6.45187e-07	5.72934	2.51837	up	-	-	-	-	-
MWSmce116	5'-Deoxyadenosine*	Nucleotides and derivatives	4754-39-6	1.20819e+06	1.20389e+06	1.17054e+06	492486	487561	527488	1.06232e+06	1.06567e+06	1.00855e+06	675209	637330	642212	851798	865320	882081	C05198	-	1.1409	2.41611e-06	2.37647	1.24882	up	-	-	-	-	-	-	-	-	-	-	-	-	-	-	-
MWS4525	6-O-methylguanine	Nucleotides and derivatives	20535-83-5	367395	363747	352356	128284	106778	125010	365233	378463	350930	204312	208105	204569	248387	249868	257846	-	-	1.13669	2.35003e-05	3.00911	1.58934	up	-	-	-	-	-	-	-	-	-	-	-	-	-	-	-
pme0230	Adenosine	Nucleotides and derivatives	58-61-7	3.72905e+06	3.79026e+06	3.60633e+06	1.69204e+07	1.69477e+07	1.80041e+07	3.55094e+06	3.65907e+06	3.55702e+06	1.6011e+07	1.53888e+07	1.57789e+07	1.06828e+07	1.02567e+07	1.04177e+07	C00212	ko00230,ko01100,ko01232,ko02010	1.14242	0.000537081	0.214482	-2.22107	down	-	-	-	-	-	1.15055	0.0001375	0.228218	-2.13151	down	-	-	-	-	-
Zmjp000966	Vidarabine	Nucleotides and derivatives	5536-17-4	3.75796e+06	4.04337e+06	3.77087e+06	1.7874e+07	1.84672e+07	1.78866e+07	3.82065e+06	3.97784e+06	3.84633e+06	1.69737e+07	1.58375e+07	1.61489e+07	1.0389e+07	1.06182e+07	1.08382e+07	-	-	1.14239	1.2322e-05	0.2134	-2.22837	down	-	-	-	-	-	1.15014	0.00059467	0.237843	-2.07192	down	-	-	-	-	-
pme3188	Uridine 5'-monophosphate	Nucleotides and derivatives	58-97-9	422699	349567	438483	112342	108674	114995	314754	294207	325134	97065.9	83253.9	60368.5	265441	276560	260841	C00105	ko00240,ko01100,ko01232,ko01240	1.13583	0.00848185	3.6033	1.84932	up	-	-	-	-	-	1.12681	9.52046e-05	3.88093	1.9564	up	-	-	-	-	-
mws0884	Cyclic 3',5'-Adenylic acid	Nucleotides and derivatives	60-92-4	425151	430686	419771	94883	95051	99054.9	376901	387052	394404	55936.8	50102.1	58272.3	235679	233436	247232	C00575	ko00230,ko01100	1.14279	6.93899e-06	4.41404	2.1421	up	-	-	-	-	-	1.14937	1.62378e-05	7.04978	2.81758	up	-	-	-	-	-
mws0668	Xanthosine	Nucleotides and derivatives	146-80-5	7.60483e+06	7.67368e+06	8.22726e+06	1.22436e+06	1.24239e+06	1.23894e+06	7.6244e+06	7.185e+06	7.50797e+06	2.75844e+06	2.60281e+06	2.62255e+06	4.43342e+06	4.57541e+06	4.72085e+06	C01762	ko00230,ko00232,ko01100,ko01110,ko01232,ko02010	1.14262	0.000882516	6.34316	2.6652	up	-	-	-	-	-	1.14935	0.0001881	2.79533	1.48302	up	1.20655	0.00103634	0.464151	-1.10733	down
pme3961	2'-Deoxyadenosine*	Nucleotides and derivatives	958-09-8	728612	666192	712065	236849	263593	268163	573026	514146	550844	275749	285320	301264	440484	436222	414911	C00559	ko00230,ko01100,ko01232,ko02010	1.13806	0.000221701	2.74116	1.45479	up	-	-	-	-	-	-	-	-	-	-	-	-	-	-	-
pme0152	5,6-Dihydro-5-methyluracil	Nucleotides and derivatives	696-04-8	665755	607327	750196	244993	206753	212584	639325	741998	690222	360978	288426	293346	448271	436153	420587	C00906	-	1.13124	0.00519458	3.04559	1.60672	up	-	-	-	-	-	1.12557	0.000737988	2.19734	1.13576	up	-	-	-	-	-
pmb0532	Inosine 5'-monophosphate	Nucleotides and derivatives	131-99-7	1.8616e+06	1.85749e+06	2.02347e+06	1.69147e+06	1.52019e+06	1.84541e+06	1.77878e+06	2.21416e+06	1.83611e+06	895748	871410	852910	1.37347e+06	1.29534e+06	1.30288e+06	C00130	ko00230,ko01100,ko01110,ko01232,ko01240	-	-	-	-	-	-	-	-	-	-	1.1334	0.015308	2.22477	1.15366	up	-	-	-	-	-
Lmcp002302	N6-(2-Hydroxyethyl)adenosine	Nucleotides and derivatives	4338-48-1	1.27444e+06	1.16994e+06	1.23481e+06	493032	540508	550947	890382	865011	952237	684721	777660	802896	858666	840573	900274	-	-	1.13729	0.000177136	2.32201	1.21537	up	-	-	-	-	-	-	-	-	-	-	-	-	-	-	-
mws0609	Guanosine 3',5'-cyclic monophosphate	Nucleotides and derivatives	7665-99-8	519954	554402	543892	133563	136912	141749	489796	465352	538909	71700.8	75714.5	76347	316599	340013	329910	C00942	ko00230,ko01100	1.14224	0.000356339	3.92565	1.97293	up	-	-	-	-	-	1.14935	0.00250325	6.67698	2.7392	up	-	-	-	-	-
Lmqp000329	5-Aminoimidazole ribonucleotide	Nucleotides and derivatives	25635-88-5	8.89604e+06	8.48843e+06	8.95729e+06	1.9468e+06	1.94313e+06	1.98262e+06	5.52741e+06	5.34643e+06	5.65825e+06	2.27709e+06	2.35156e+06	2.3627e+06	4.81003e+06	4.89059e+06	5.18804e+06	-	-	1.14271	0.000426535	4.48557	2.16529	up	-	-	-	-	-	1.14952	0.000327466	2.36465	1.24163	up	-	-	-	-	-
pme1109	Guanine	Nucleotides and derivatives	73-40-5	765102	718267	676005	4.42135e+06	3.95537e+06	4.4282e+06	2.4382e+06	2.51993e+06	2.61045e+06	5.77521e+06	5.4134e+06	5.44606e+06	3.36126e+06	3.29161e+06	3.10645e+06	C00242	ko00230,ko01100,ko01232	1.1411	0.00152949	0.168636	-2.56801	down	1.21547	6.60971e-05	0.285308	-1.80941	down	1.14777	0.000303591	0.454988	-1.1361	down	-	-	-	-	-
pme0033	Hypoxanthine	Nucleotides and derivatives	68-94-0	617745	604380	635557	1.43556e+06	1.25018e+06	1.52387e+06	1.06123e+06	1.04092e+06	1.10041e+06	663346	709329	678387	954724	885358	892490	C00262	ko00230,ko01100,ko01232	1.13061	0.00972055	0.441296	-1.18018	down	-	-	-	-	-	-	-	-	-	-	1.19071	0.0106727	2.0524	1.03731	up
Lmqn000780	Uridine 5'-diphospho-N-acetylglucosamine	Nucleotides and derivatives	528-04-1	534869	611580	596659	128103	128197	138933	290304	327199	336026	113764	137166	109143	310709	330619	339405	C00043	ko00520,ko01100,ko01250	1.14055	0.00224927	4.41033	2.14089	up	-	-	-	-	-	1.13453	0.000732812	2.64816	1.40499	up	-	-	-	-	-
pmb0964	Isopentenyladenine-7-N-glucoside	Nucleotides and derivatives	-	1.04348e+06	1.12549e+06	1.02097e+06	4.38397e+06	4.29072e+06	4.65054e+06	1.57549e+06	1.68415e+06	1.54457e+06	3.63265e+06	3.3732e+06	3.5085e+06	2.33219e+06	2.41571e+06	2.19862e+06	-	-	1.14141	0.000435914	0.239391	-2.06256	down	-	-	-	-	-	1.14658	0.000143234	0.456919	-1.12999	down	-	-	-	-	-
MWSmce613	Citicoline	Nucleotides and derivatives	987-78-0	17641.1	12227.5	27030.7	63875.9	65049	67719.2	43720.5	24372.6	37567.2	75681.2	101207	86151.6	34412.2	31138.7	32877.7	C00307	ko00564,ko01100	1.07691	0.00574901	0.289352	-1.7891	down	-	-	-	-	-	1.06229	0.00597413	0.401689	-1.31585	down	-	-	-	-	-
pme1119	Inosine	Nucleotides and derivatives	58-63-9	412679	338582	388455	53144.6	64758.6	58269.8	682843	686651	683092	146936	117227	144597	314740	306897	283507	C00294	ko00230,ko01100,ko01232,ko02010	1.13865	0.00387202	6.46931	2.69361	up	-	-	-	-	-	1.14602	0.000245889	5.02149	2.32812	up	1.18014	0.00860672	0.430993	-1.21426	down
pme3968	7-Methylguanine	Nucleotides and derivatives	578-76-7	103904	119997	105633	62864.2	49542.3	55972.6	142942	134153	144993	131104	135849	142445	106984	119601	115739	C02242	-	-	-	-	-	-	-	-	-	-	-	-	-	-	-	-	1.19197	0.00010805	0.411285	-1.28179	down
Cmdn000784	Uric acid	Nucleotides and derivatives	69-93-2	49446.2	52508.7	42979.3	47783.7	20770.5	23282.3	20768.5	29203.2	21851.1	130756	117752	102518	37915.5	37711.6	33945.6	-	-	-	-	-	-	-	1.15233	0.0032599	2.01794	1.01288	up	1.13631	0.00415845	0.204609	-2.28906	down	1.12742	0.00191319	0.261624	-1.93443	down
mws1060	9-(Arabinosyl)hypoxanthine	Nucleotides and derivatives	7013-16-3	5.46411e+06	5.37612e+06	5.84218e+06	1.50498e+06	1.40067e+06	1.50772e+06	3.94339e+06	3.53089e+06	3.81288e+06	2.3595e+06	2.19187e+06	2.36469e+06	3.11392e+06	3.50606e+06	3.4519e+06	-	-	1.14147	0.000683528	3.77997	1.91837	up	-	-	-	-	-	-	-	-	-	-	-	-	-	-	-
pmb0197	N7-Methylguanosine	Nucleotides and derivatives	20244-86-4	264193	297971	263255	71311.8	69025.6	57206.8	222678	248642	245601	169130	176881	146860	190468	202284	177111	C20674	-	1.13599	0.00101245	4.1784	2.06295	up	-	-	-	-	-	-	-	-	-	-	1.18591	0.00259138	0.400803	-1.31903	down
pme0256	Xanthine	Nucleotides and derivatives	69-89-6	76788.8	88601.6	98924.2	208143	142010	206511	84523	82688	77781.1	159340	142448	175204	130420	117921	114791	C00385	ko00230,ko00232,ko01100,ko01110,ko01232	1.06218	0.0376338	0.474819	-1.07455	down	-	-	-	-	-	-	-	-	-	-	-	-	-	-	-
mws0724	8-Hydroxyguanosine	Nucleotides and derivatives	3868-31-3	53442.9	55738.3	54935.6	189939	218261	206371	71903.8	88389.1	83853.9	253186	231479	251013	122049	140909	132677	-	-	1.14073	0.00282129	0.267043	-1.90486	down	-	-	-	-	-	1.14221	8.83948e-05	0.331867	-1.59132	down	-	-	-	-	-
mws1715	Cordycepin (3'-Deoxyadenosine)*	Nucleotides and derivatives	73-03-0	1.00438e+06	1.04479e+06	917283	417178	412163	479457	927345	811267	824311	577034	562461	511865	644341	628083	717492	C08431	-	1.13023	0.000762717	2.26654	1.18049	up	-	-	-	-	-	-	-	-	-	-	-	-	-	-	-
pme1266	3-Methylxanthine	Nucleotides and derivatives	1076-22-8	9316.46	19725.4	12630.6	245075	243904	246309	75593	67793.5	42619.4	408831	316324	324230	170391	161226	186105	C16357	ko00232,ko01100,ko01110	1.1305	8.86866e-05	0.056675	-4.14114	down	1.14266	0.0311855	0.224038	-2.15818	down	1.12368	0.00587011	0.177252	-2.49612	down	-	-	-	-	-
mws0847	1-Methyladenine	Nucleotides and derivatives	5142-22-3	635714	635338	648984	157696	179900	177137	355398	328493	298236	358304	297937	295466	386977	354109	410678	C02216	-	1.1407	3.4616e-06	3.73016	1.89924	up	-	-	-	-	-	-	-	-	-	-	-	-	-	-	-
mws0984	L-Sepiapterin	Nucleotides and derivatives	17094-01-8	71630.2	77661.9	72207.6	27583.7	31842.9	27494.2	75359.1	74298.5	70339.9	45300.9	35502.1	52509.3	54284.2	55286.2	48035.9	C00835	ko00790,ko01100	1.13525	8.42594e-05	2.54829	1.34953	up	-	-	-	-	-	-	-	-	-	-	-	-	-	-	-
pme1178	Guanosine	Nucleotides and derivatives	118-00-3	1.15448e+07	1.05136e+07	1.05442e+07	5.25128e+06	4.78543e+06	4.94225e+06	1.02846e+07	1.12366e+07	9.41355e+06	6.74505e+06	6.24239e+06	6.50504e+06	7.96859e+06	9.23678e+06	8.43439e+06	C00387	ko00230,ko01100,ko01232,ko02010	1.13674	0.00105145	2.17656	1.12205	up	-	-	-	-	-	-	-	-	-	-	-	-	-	-	-
mws0981	Isoxanthopterin	Nucleotides and derivatives	529-69-1	4533.51	3034.28	3665.54	9747.8	9601.92	5063.62	8075.27	11076.1	9736.82	22969.5	24826.6	23284	10182	11734.8	10540	C03975	-	-	-	-	-	-	1.16293	0.00950788	0.388856	-1.36269	down	1.12646	0.000401798	0.406417	-1.29897	down	1.1254	0.00473037	0.343462	-1.54178	down
pme3967	2-(Dimethylamino)guanosine	Nucleotides and derivatives	2140-67-2	1.29398e+06	1.34564e+06	1.31564e+06	520519	480134	588803	925477	1.0015e+06	962225	718991	855118	812865	884426	984140	1.02833e+06	-	-	1.13328	0.000268889	2.48844	1.31524	up	-	-	-	-	-	-	-	-	-	-	-	-	-	-	-
pmb2922	Uridine 5'-diphospho-D-glucose	Nucleotides and derivatives	133-89-1	2.86585e+07	2.97334e+07	2.5765e+07	7.70752e+06	7.82605e+06	7.80419e+06	1.89873e+07	1.69407e+07	1.82208e+07	7.42234e+06	7.20563e+06	6.53603e+06	1.60264e+07	1.81292e+07	1.86684e+07	C00029	ko00040,ko00052,ko00053,ko00500,ko00520,ko00561,ko00908,ko01100,ko01110,ko01240,ko01250	1.14045	0.00337443	3.60604	1.85041	up	-	-	-	-	-	1.14418	0.000719253	2.55854	1.35532	up	-	-	-	-	-
pme2117	Adenosine 5'-diphosphate	Nucleotides and derivatives	58-64-0	1.47463e+06	1.67975e+06	1.52525e+06	748703	570877	660415	1.26961e+06	1.46594e+06	1.76677e+06	780397	733329	882410	970326	1.05566e+06	1.13969e+06	C00008	ko00190,ko00195,ko00230,ko00908,ko01100,ko01110,ko01232,ko01240	1.12039	0.000429326	2.36345	1.2409	up	-	-	-	-	-	-	-	-	-	-	-	-	-	-	-
pme1184	2'-Deoxyguanosine	Nucleotides and derivatives	961-07-9	88824.6	60837.7	78717.9	36709.4	40326.7	35940.6	85514.6	72197.6	88461.5	43392.6	39332.3	53583.6	64299.2	54827.5	56824.7	C00330	ko00230,ko01100,ko01232,ko02010	1.08281	0.0392451	2.02148	1.01541	up	-	-	-	-	-	-	-	-	-	-	-	-	-	-	-
Zmfn000481	Uridine-5'-Diphosphate-D-Xylose	Nucleotides and derivatives	3616-06-6	3.75362e+06	3.83e+06	3.87265e+06	1.22542e+06	1.13937e+06	1.19064e+06	1.78577e+06	1.96559e+06	2.09929e+06	1.02787e+06	950308	984625	2.04368e+06	2.32421e+06	2.45333e+06	C00190	ko00520,ko00908,ko01100,ko01250	1.14217	1.31091e-06	3.2222	1.68804	up	-	-	-	-	-	-	-	-	-	-	-	-	-	-	-
pme3007	Uridine 5'-diphosphate	Nucleotides and derivatives	27821-45-0	273559	257054	266569	67581.9	84139.5	81110.2	332135	282475	299827	74667.5	74975.2	67626.2	135452	164750	151506	C00015	ko00240,ko00908,ko01100,ko01232,ko01240	1.13571	1.16907e-05	3.42386	1.77562	up	-	-	-	-	-	1.14709	0.00318809	4.20878	2.0734	up	-	-	-	-	-
MWSmce668	ATP; Adenosine 5'-Triphosphate	Nucleotides and derivatives	56-65-5	408024	463378	503862	107671	65626.9	87944.7	438550	455106	501647	97204.1	77530.4	93118.1	220123	252686	281126	C00002	ko00190,ko00195,ko00230,ko00908,ko01100,ko01110,ko01232,ko01240	1.12379	0.0018018	5.26432	2.39625	up	-	-	-	-	-	1.14531	0.00113579	5.20922	2.38107	up	-	-	-	-	-
pmc0066	2'-Deoxyinosine-5'-monophosphate	Nucleotides and derivatives	3393-18-8	453135	546500	433455	9.65414e+06	8.80682e+06	8.9888e+06	1.45837e+06	1.42154e+06	1.67107e+06	9.53346e+06	8.50029e+06	8.9134e+06	2.69108e+06	2.46639e+06	2.04619e+06	C06196	ko00230,ko01232	1.14152	0.000728024	0.0522078	-4.25959	down	1.2045	0.00172034	0.314897	-1.66705	down	1.14815	0.000885236	0.168885	-2.56588	down	-	-	-	-	-
pmb0530	Nicotinic acid adenine dinucleotide	Nucleotides and derivatives	53-84-9	3.25593e+06	2.7477e+06	3.4241e+06	1.6789e+06	1.24389e+06	1.51769e+06	3.2547e+06	2.77146e+06	3.22216e+06	2.16034e+06	2.0603e+06	1.53447e+06	1.87645e+06	1.86913e+06	2.51583e+06	C00003	ko00190,ko00730,ko00760,ko01100,ko01240	1.0973	0.0042429	2.12313	1.0862	up	-	-	-	-	-	-	-	-	-	-	-	-	-	-	-
pmf0289	Riboprine	Nucleotides and derivatives	7724-76-7	34172.8	21829.1	19485.7	88813.6	93405.3	98072.5	40036.1	18016.7	34340.9	68157.7	78641	89750.6	48502.3	56329.8	76585.5	C16427	ko00908,ko01110	1.10651	0.000683974	0.269318	-1.89262	down	-	-	-	-	-	1.02079	0.00617007	0.39059	-1.35627	down	-	-	-	-	-
pme2651	NADP (Nicotinamide adenine dinucleotide phosphate)	Nucleotides and derivatives	53-59-8	380839	319517	136488	168065	155046	125710	179595	293910	197249	69676.8	63097.5	96729.9	176644	110756	176711	C00006	ko00195,ko00480,ko00760,ko01100,ko01240	-	-	-	-	-	-	-	-	-	-	1.07789	0.0445937	2.92262	1.54726	up	-	-	-	-	-
mws0863	2-Deoxyribose-5'-phosphate*	Nucleotides and derivatives	102916-66-5	399247	411012	365912	425020	455584	405180	125528	124778	276185	471333	510756	90640.4	401148	476895	163531	C00673	ko00030,ko01100	-	-	-	-	-	1.04145	0.0421642	2.23398	1.15962	up	-	-	-	-	-	-	-	-	-	-
mws0242	Suberic Acid	Organic acids	505-48-6	2.87666e+06	2.6472e+06	3.17264e+06	187774	222033	189159	832622	872597	925885	97320.7	179602	133357	698933	699851	708450	C08278	-	1.1412	0.00302739	14.5192	3.85989	up	1.21183	0.00454907	3.30527	1.72477	up	1.13067	3.73333e-05	6.41295	2.68099	up	-	-	-	-	-
mws0924	2-Methylglutaric acid	Organic acids	617-62-9	2.7635e+06	2.73096e+06	2.76094e+06	115805	130818	109726	1.66969e+06	1.65763e+06	1.57702e+06	105649	98739	87059.1	973476	973574	960254	-	-	1.1424	6.43214e-08	23.1666	4.53398	up	-	-	-	-	-	1.14978	0.000234782	16.8275	4.07275	up	-	-	-	-	-
Zmjn001813	Pimelic acid*	Organic acids	111-16-0	151310	134274	169672	12626	8356.65	12466.7	71189.2	81025.6	75123.6	15075.1	13370.4	11815.7	55234.7	56150.4	55831.4	C02656	ko00780,ko01100,ko01240	1.13556	0.00461397	13.6103	3.76663	up	1.18871	0.0126532	2.00255	1.00184	up	1.14597	0.000859246	5.64659	2.49738	up	-	-	-	-	-
pme1654	Jasmonic acid	Organic acids	77026-92-7	951358	876531	885247	225681	244731	210153	2.24845e+06	2.29572e+06	2.30944e+06	268051	270322	254476	891956	879360	876487	C08491	ko00592,ko01100,ko01110,ko04075	1.13991	0.000248099	3.98659	1.99516	up	1.21597	2.44743e-06	0.395869	-1.3369	down	1.15058	2.89153e-05	8.64428	3.11175	up	-	-	-	-	-
pme2550	Cis-Aconitic acid	Organic acids	585-84-2	7.56343e+06	8.08552e+06	7.86123e+06	2.59155e+06	2.66832e+06	2.70317e+06	7.8481e+06	7.90382e+06	8.37828e+06	2.03466e+06	2.13835e+06	2.11992e+06	5.1296e+06	5.05093e+06	5.01876e+06	C00417	ko00020,ko00630,ko00660,ko01100,ko01110,ko01210	1.14201	0.000520624	2.95241	1.56189	up	-	-	-	-	-	1.14993	0.000547573	3.8345	1.93904	up	-	-	-	-	-
MWS5238	4-Phenylbutyric acid	Organic acids	1821-12-1	2.10276e+06	2.12024e+06	2.01406e+06	3.26131e+06	3.29344e+06	3.47081e+06	5.65849e+06	5.4403e+06	5.69431e+06	2.28926e+06	2.19363e+06	2.16608e+06	3.31784e+06	3.40632e+06	3.36535e+06	-	-	-	-	-	-	-	1.21691	8.2641e-05	0.371406	-1.42893	down	1.14949	5.91956e-05	2.52567	1.33667	up	-	-	-	-	-
pmb2657	Argininosuccinic acid	Organic acids	2387-71-5	104897	104303	93228.4	62466.8	31518.1	37642.2	48734.3	103866	80482.3	44036.3	48412.2	44661.5	110073	106685	107085	C03406	ko00220,ko00250,ko01100,ko01110,ko01230	1.03174	0.0159982	2.29762	1.20014	up	-	-	-	-	-	-	-	-	-	-	-	-	-	-	-
mws0473	2-Methylsuccinic acid	Organic acids	498-21-5	1.63629e+07	1.63971e+07	1.68909e+07	1.10952e+06	1.08923e+06	1.07819e+06	1.70388e+07	1.67868e+07	1.73005e+07	1.02218e+06	1.0853e+06	1.01492e+06	7.779e+06	8.07651e+06	7.79002e+06	-	-	1.14299	0.000116791	15.1516	3.9214	up	-	-	-	-	-	1.15063	6.10742e-05	16.374	4.03333	up	-	-	-	-	-
Lmbn001288	2-Hydroxy-2-methyl-3-oxobutanoic acid	Organic acids	71698-08-3	1.86547e+06	1.96447e+06	1.95425e+06	141786	139156	140244	2.01522e+06	2.09359e+06	1.40398e+06	133401	111301	122895	946618	910971	952630	C06010	ko00290,ko00650,ko00660,ko00770,ko01100,ko01110,ko01210,ko01230	1.14295	0.000306843	13.7331	3.77959	up	-	-	-	-	-	1.14475	0.0157092	14.9968	3.90658	up	-	-	-	-	-
Zmgn000216	2-Hydroxyethylphosphonic acid	Organic acids	22987-21-9	8.68247e+06	8.92158e+06	8.23979e+06	6.70132e+06	7.30933e+06	6.5311e+06	203569	170523	178670	63452.9	48299.3	58474.6	4.05578e+06	4.01793e+06	3.87354e+06	C06451	ko00440,ko01100,ko01110	-	-	-	-	-	1.21749	0.000545221	46.754	5.54702	up	1.13552	0.00192131	3.24721	1.6992	up	1.20706	0.00120357	120.673	6.91496	up
pmb3099	Diethyl phosphate	Organic acids	598-02-7	248767	234756	236615	142893	161001	159130	27823.3	27678.4	29123.4	23996.5	32165.7	33680	108009	110737	113588	C06608	-	-	-	-	-	-	1.21774	0.00037762	8.50975	3.08912	up	-	-	-	-	-	1.19681	0.000298625	5.15375	2.36562	up
pmb3101	2-Isopropylmalic Acid	Organic acids	49601-06-1	4.15903e+06	3.93192e+06	4.10567e+06	1.27636e+06	1.43457e+06	1.32593e+06	5.0998e+06	5.38421e+06	5.38712e+06	2.68871e+06	2.73881e+06	2.58848e+06	3.24636e+06	3.30069e+06	3.44231e+06	C02504	ko00290,ko00620,ko01100,ko01110,ko01210,ko01230	1.14027	1.63808e-05	3.02132	1.59518	up	-	-	-	-	-	-	-	-	-	-	-	-	-	-	-
mws0972	6-Hydroxyhexanoic acid	Organic acids	1191-25-9	450673	448070	476722	134702	136578	151770	504054	504661	510620	253398	261456	251013	343507	353954	333059	C06103	-	1.1401	4.50761e-05	3.2513	1.70102	up	-	-	-	-	-	-	-	-	-	-	-	-	-	-	-
mws0177	2-Furoic acid	Organic acids	88-14-2	2.40592e+07	2.4229e+07	2.27622e+07	5.74088e+06	6.32866e+06	6.25112e+06	2.39061e+07	2.17855e+07	2.40396e+07	9.12361e+06	1.04132e+07	9.35032e+06	1.53398e+07	1.58255e+07	1.48851e+07	C01546	ko01100	1.14138	0.000140579	3.87816	1.95537	up	-	-	-	-	-	1.14309	0.000418038	2.41392	1.27138	up	-	-	-	-	-
mws0275	L-Malic acid	Organic acids	97-67-6	9.00518e+07	8.79663e+07	8.5852e+07	9.80554e+07	1.00471e+08	7.86506e+07	1.09409e+08	111134884	1.1127e+08	4.84405e+07	4.8406e+07	4.69224e+07	8.98116e+07	8.62465e+07	9.16454e+07	C00149	ko00020,ko00620,ko00630,ko00710,ko01100,ko01110,ko01200	-	-	-	-	-	-	-	-	-	-	1.15033	2.16575e-07	2.30797	1.20662	up	-	-	-	-	-
pme3186	DL-Glyceraldehyde-3-phosphate	Organic acids	591-59-3	184717	260598	245250	9	9	9	284567	286300	356775	78692.4	79116.5	96028.2	182808	192513	182209	C00661	-	1.14279	0.0099755	25576.5	14.6425	up	-	-	-	-	-	1.13742	0.00816642	3.65448	1.86967	up	1.20784	0.00452297	0.000106367	-13.1987	down
mws0567	4-Guanidinobutyric acid	Organic acids	463-00-3	2.21439e+06	2.4513e+06	2.25485e+06	5.92895e+06	5.75938e+06	6.04907e+06	4.64711e+06	4.94846e+06	4.82468e+06	1.14546e+07	1.1442e+07	1.23163e+07	5.72734e+06	5.42683e+06	5.7432e+06	C01035	ko00330,ko01100	1.13999	6.4987e-06	0.390166	-1.35784	down	1.21216	3.26963e-05	0.479918	-1.05914	down	1.14817	0.000786863	0.409516	-1.28801	down	-	-	-	-	-
Lmgn000160	3-Ureidopropionic Acid	Organic acids	462-88-4	2.41258e+06	2.79181e+06	2.79114e+06	601062	556953	541309	1.30381e+06	1.34551e+06	1.42612e+06	845362	754327	727178	1.69205e+06	1.62363e+06	1.58671e+06	C02642	ko00240,ko00410,ko00770,ko01100	1.13987	0.00309405	4.70513	2.23423	up	-	-	-	-	-	-	-	-	-	-	-	-	-	-	-
mws0154	Shikimic acid	Organic acids	138-59-0	374293	400194	364882	240818	230486	168426	827759	869338	861443	864810	1.08214e+06	445220	475578	509948	499241	C00493	ko00400,ko00999,ko01100,ko01110,ko01230,ko01240	-	-	-	-	-	1.21439	1.21261e-05	0.44532	-1.16709	down	-	-	-	-	-	1.09813	0.0868721	0.267427	-1.90278	down
Zmtn001464	4,8-Dihydroxyquinoline-2-carboxylic acid	Organic acids	59-00-7	524403	372850	445448	1.07902e+06	945521	886128	304940	309603	313846	530518	656889	648902	611088	619216	659516	C02470	ko00380	1.09695	0.002433	0.461304	-1.11621	down	-	-	-	-	-	-	-	-	-	-	-	-	-	-	-
Lmbn001609	2-Acetyl-2-Hydroxybutanoic Acid	Organic acids	-	338985	338354	345377	16295.1	13641.2	7923.28	195613	220029	183411	7674.1	12590	8032.18	125479	117314	126949	C06006	ko00290,ko01100,ko01110,ko01210,ko01230	1.13348	7.27479e-08	27.0134	4.75561	up	-	-	-	-	-	1.14418	0.00269156	21.1707	4.404	up	-	-	-	-	-
MWS1837	Tranexamic Acid	Organic acids	1197-18-8	364739	378171	368663	177881	166520	171881	497994	492576	493662	345008	379182	352438	348647	334989	364734	-	-	1.14121	3.95969e-06	2.15304	1.10637	up	-	-	-	-	-	-	-	-	-	-	1.20249	0.00144985	0.479536	-1.06029	down
pme3011	γ-Aminobutyric acid	Organic acids	56-12-2	922908	972138	953319	380639	368551	364421	1.55548e+06	1.43507e+06	1.55781e+06	356756	360187	381890	907080	905213	838166	C00334	ko00250,ko00330,ko00410,ko00650,ko00760,ko01100	1.14201	0.000181618	2.55777	1.35489	up	-	-	-	-	-	1.14939	0.000863034	4.13926	2.04937	up	-	-	-	-	-
mws0147	β-Hydroxyisovaleric acid	Organic acids	625-08-1	832583	893520	797227	118315	99852.7	92585.5	1.43722e+06	1.55756e+06	1.68575e+06	339269	341924	320312	683827	630133	682658	C20827	ko00280,ko01100	1.13976	0.000737584	8.12005	3.02149	up	-	-	-	-	-	1.14834	0.00317761	4.6735	2.2245	up	1.19808	2.59409e-05	0.310286	-1.68833	down
pmb2826	L-Citramalic acid	Organic acids	6236-09-5	1.92368e+06	1.84076e+06	2.01118e+06	1.10964e+06	965942	1.0998e+06	2.82984e+06	2.68707e+06	2.74719e+06	955441	992760	931359	1.59081e+06	1.70297e+06	1.75698e+06	C02614	ko00660,ko01100	-	-	-	-	-	-	-	-	-	-	1.14965	7.6448e-05	2.86992	1.52101	up	-	-	-	-	-
Zmgn001448	2-Propylmalic Acid	Organic acids	-	3.67794e+06	3.84394e+06	3.8023e+06	1.3155e+06	1.27995e+06	1.30041e+06	4.98953e+06	5.09611e+06	5.20091e+06	2.69768e+06	2.66589e+06	2.58992e+06	3.08773e+06	3.09131e+06	3.37283e+06	C05994	ko00620	1.14257	0.000244764	2.90673	1.5394	up	-	-	-	-	-	-	-	-	-	-	1.20689	0.000180876	0.489829	-1.02965	down
ML10172161	Hydroxypyruvic acid	Organic acids	1113-60-6	567144	578132	581036	275922	289559	280446	782133	860754	782755	238964	245991	262893	488368	509745	459322	C00168	ko00260,ko00630,ko01100,ko01110,ko01200	1.14188	9.62181e-07	2.04073	1.02909	up	-	-	-	-	-	1.14771	0.00117274	3.2435	1.69755	up	-	-	-	-	-
pme3034	Ethylmalonic acid	Organic acids	601-75-2	247691	248634	260320	18131.7	18931.1	25128.6	210807	224524	191845	20430.1	21740.1	21238.8	114871	107828	103247	-	-	1.13919	1.34151e-05	12.1664	3.60483	up	-	-	-	-	-	1.1497	0.00249788	9.89096	3.30611	up	-	-	-	-	-
mws0267	DL-Glyceric Acid	Organic acids	473-81-4	388202	455013	330773	1.58687e+06	1.52562e+06	1.51657e+06	866861	682426	717222	1.55518e+06	1.48326e+06	1.34278e+06	903178	882984	978964	C00258	ko00030,ko00260,ko00561,ko00630,ko01100,ko01110,ko01200	1.13277	4.9928e-05	0.253613	-1.9793	down	-	-	-	-	-	-	-	-	-	-	-	-	-	-	-
Lmmn003323	2-Hydroxyhexadecanoic acid	Organic acids	764-67-0	4.16966e+06	4.5807e+06	4.36418e+06	978354	1.07004e+06	1.11434e+06	2.58575e+06	2.79137e+06	3.05147e+06	559268	661654	642981	1.45814e+06	1.58635e+06	1.62307e+06	-	-	1.14055	0.00045094	4.14659	2.05192	up	-	-	-	-	-	1.14579	0.0025273	4.52201	2.17696	up	-	-	-	-	-
Zbdp002392	Piperonylic acid	Organic acids	94-53-1	77700.6	69914.6	83982.6	2.95495e+06	2.75374e+06	2.82591e+06	564872	591862	514690	3.95323e+06	3.54278e+06	3.96423e+06	1.76175e+06	1.82804e+06	1.97247e+06	-	-	1.14247	0.000427135	0.0271363	-5.20363	down	1.21527	0.00168052	0.138563	-2.85138	down	1.14894	0.00142136	0.145845	-2.77749	down	-	-	-	-	-
pmf0096	Oxalic acid	Organic acids	144-62-7	58213.7	51688.8	51487.3	86399.3	88653.1	86611.6	69261.6	66758.2	61247.5	33883.9	28740.4	52524.5	63630.7	63089.1	56983.8	C00209	ko00230,ko00630,ko01100	-	-	-	-	-	-	-	-	-	-	-	-	-	-	-	1.11241	0.0203374	2.2724	1.18422	up
mws0341	2-Hydroxyisocaproic acid	Organic acids	20312-37-2	470591	486406	515589	219967	263021	197489	359083	337076	356758	221508	238389	187585	325748	307140	286898	C03264	-	1.11496	0.000661155	2.16405	1.11373	up	-	-	-	-	-	-	-	-	-	-	-	-	-	-	-
Lmtn004049	Abscisic acid	Organic acids	21293-29-8	798312	813889	754944	134550	134719	123492	266794	252951	235627	98583.4	96615.3	95882.4	258366	292240	265924	C06082	ko00906,ko01100,ko01110,ko04075	1.14208	0.00044675	6.02693	2.59142	up	1.21467	0.000115731	3.13375	1.64789	up	1.14732	0.0031735	2.59506	1.37577	up	-	-	-	-	-
Zmyn002323	2-Hydroxyphenylacetic acid	Organic acids	614-75-5	41451.8	40586.2	41223.8	54138	69138.5	51300.1	30576.1	27278.3	24599	13579	8845.23	18042.7	27785.5	30292.9	32243.4	C05852	ko00360,ko01100	-	-	-	-	-	-	-	-	-	-	-	-	-	-	-	1.15529	0.00616155	4.31406	2.10905	up
pme0274	6-Aminocaproic acid	Organic acids	60-32-2	3.57847e+06	3.56823e+06	3.74503e+06	1.9752e+06	1.92768e+06	2.03093e+06	2.77198e+06	2.80342e+06	2.84491e+06	1.26562e+06	1.59387e+06	1.3104e+06	2.86086e+06	2.67677e+06	2.4385e+06	C02378	ko01100	-	-	-	-	-	-	-	-	-	-	1.12782	0.00392657	2.01931	1.01386	up	-	-	-	-	-
Lmgn002555	2-Propylglutaric acid	Organic acids	32806-62-5	278463	246920	289361	348040	344299	307234	103727	128290	137861	138590	139716	133691	188906	178122	212421	C16658	-	-	-	-	-	-	1.1828	0.00100545	2.20274	1.1393	up	-	-	-	-	-	1.20245	0.00380022	2.42616	1.27868	up
pme1216	2-Picolinic acid	Organic acids	98-98-6	324964	348068	312062	83843.4	91505.2	79369.5	478145	447577	485970	88848.6	81901.3	70669.4	294695	277297	244018	C10164	ko00380,ko01100	1.13962	0.00071973	3.86739	1.95136	up	-	-	-	-	-	1.14709	0.000135407	5.84747	2.54781	up	-	-	-	-	-
MWS0811	L-Pipecolic Acid	Organic acids	3105-95-1	1.03583e+07	1.03717e+07	1.0314e+07	4.30925e+06	4.23063e+06	4.29967e+06	6.30797e+06	5.36235e+06	5.87048e+06	3.80121e+06	3.82173e+06	3.81963e+06	6.00599e+06	6.38094e+06	7.32956e+06	C00408	ko00310,ko00960,ko01100,ko01110	1.14294	2.12745e-08	2.41784	1.27372	up	-	-	-	-	-	-	-	-	-	-	-	-	-	-	-
Lmyp102101	3-Hydroxy-4H-pyran-4-one	Organic acids	-	51780.4	64014.5	34491.6	151131	131536	205714	133808	62258.7	83054.3	105455	238946	133588	127261	115240	97745.1	-	-	1.06965	0.0247869	0.307724	-1.70029	down	-	-	-	-	-	-	-	-	-	-	-	-	-	-	-
mws0262	L-Tartaric acid	Organic acids	87-69-4	146027	138844	165383	146722	148668	106338	274134	343731	269210	112330	190251	131531	174149	216845	173749	C00898	ko00630,ko01100	-	-	-	-	-	-	-	-	-	-	1.03912	0.0108816	2.04342	1.03099	up	-	-	-	-	-
Lmbn002072	2-Propylsuccinic acid*	Organic acids	618-57-5	142535	148057	135083	13145	15391.5	21678.1	66911.2	64832.1	68352.7	13358	13845.8	13877.7	50428.9	44120.5	38462.3	C16657	-	1.13219	3.06666e-05	8.47714	3.08358	up	1.21404	0.00137293	2.12736	1.08906	up	1.15042	0.000267899	4.87071	2.28413	up	-	-	-	-	-
Lmbn001676	3-Hydroxy-3-Methyl-2-Oxopentanoic Acid	Organic acids	-	72026.4	60600.2	58504.8	13847	8906.07	9203.76	43474.9	56606.8	57718.1	8140.88	7247.21	7564.84	24739.5	32144.9	31458.1	C14463	ko00290,ko01110,ko01210	1.12641	0.00263716	5.98092	2.58037	up	-	-	-	-	-	1.14485	0.0100111	6.87493	2.78134	up	-	-	-	-	-
MWS0155	Adenylocuccinic Acid	Organic acids	19046-78-7	41389.4	43742.2	41187	15896.9	17013.6	16217.2	29003.1	35160.5	37655.7	10225.9	10902.8	13073.1	22333.2	28938.6	30480.7	C03794	ko00230,ko00250,ko01100,ko01232,ko01240	1.14104	0.000220711	2.57123	1.36246	up	-	-	-	-	-	1.12897	0.0075577	2.97701	1.57387	up	-	-	-	-	-
ML10176345	3-Dehydroshikimic acid	Organic acids	2922-42-1	136640	142648	139409	53774	42850.8	45411.9	196963	197441	198967	70777.9	75054	80808.4	100962	125962	140831	C02637	ko00400,ko00999,ko01100,ko01110,ko01230,ko01240	1.13389	0.000135265	2.94781	1.55964	up	-	-	-	-	-	1.14706	0.000348616	2.61811	1.38853	up	-	-	-	-	-
Lmbn001467	5-Acetamidopentanoic Acid	Organic acids	1072-10-2	82930.1	43307.7	77044.3	45696.7	55676.4	38966.5	22226.7	27936.8	31750.2	65359.4	70504.5	64430.7	58509.8	53127.4	72986.3	C03087	ko00310,ko01100	-	-	-	-	-	1.07935	0.0753593	2.48166	1.31131	up	1.11918	0.00058491	0.408966	-1.28995	down	-	-	-	-	-
mws1167	Oxalacetic acid	Organic acids	328-42-7	124129	106545	123702	39352.5	35104.3	17811.7	197653	207440	209447	126466	37133.5	39974.3	104545	106414	154425	C00036	ko00010,ko00020,ko00250,ko00470,ko00620,ko00630,ko00710,ko00999,ko01100,ko01110,ko01200,ko01210,ko01230,ko01240	1.07505	0.000618723	3.84072	1.94138	up	-	-	-	-	-	-	-	-	-	-	-	-	-	-	-
mws0640	2-Hydroxy-2-methylbutyric acid	Organic acids	3739-30-8	30992.9	35387.4	32715.3	9	9	9	15215.4	13873.2	17523.8	9	9	9	7836.27	12682.9	10706.9	-	-	1.14299	0.00149537	3670.21	11.8416	up	1.19303	0.000545955	2.12595	1.08811	up	1.15058	0.00468013	1726.39	10.7535	up	-	-	-	-	-
mws1598	3-Amino-1-propionic sulfonic acid	Organic acids	3687-18-1	6022.89	5202.67	8999.29	26693.7	37281.8	32406.9	14945.8	9265.67	10260.7	39108	29938.4	22020.5	11736.3	22669.2	20966.3	-	-	1.11129	0.00765309	0.20984	-2.25264	down	-	-	-	-	-	1.04651	0.0493425	0.378537	-1.40149	down	-	-	-	-	-
pme3705	D-Glucoronic acid*	Others	6556-12-3	416941	389925	364542	166379	174958	165891	438052	440076	485019	260656	254934	239968	300684	298976	296777	C00191	ko00040,ko00053,ko00520,ko00562,ko01100,ko01240,ko01250	1.13716	0.00355771	2.30943	1.20754	up	-	-	-	-	-	-	-	-	-	-	-	-	-	-	-
mws0264	D-Trehalose	Others	99-20-7	2.37052e+07	2.41038e+07	2.36401e+07	8.12211e+07	7.44088e+07	6.90212e+07	3.97478e+07	4.44827e+07	4.30518e+07	5.8789e+07	5.73176e+07	5.96503e+07	4.88126e+07	4.79988e+07	4.83216e+07	C01083	ko00500,ko01100,ko01110,ko02010	1.13914	0.0046872	0.318045	-1.6527	down	-	-	-	-	-	-	-	-	-	-	-	-	-	-	-
MWSmce165	L-Fucitol	Others	13074-06-1	1.29792e+06	1.20457e+06	1.44003e+06	3.68314e+06	3.71635e+06	3.65655e+06	1.67269e+06	1.75853e+06	1.60954e+06	3.25292e+06	3.4203e+06	3.36962e+06	2.18268e+06	2.15671e+06	2.14441e+06	-	-	1.13731	0.000431808	0.356594	-1.48765	down	-	-	-	-	-	-	-	-	-	-	-	-	-	-	-
pmb0801	4-Pyridoxic acid-O-glucoside	Others	-	219480	224109	252140	3.18072e+06	3.05274e+06	3.17493e+06	414951	380479	418367	3.239e+06	3.1983e+06	2.97529e+06	1.66801e+06	1.689e+06	1.65311e+06	-	-	1.14235	9.44597e-05	0.0739477	-3.75735	down	-	-	-	-	-	1.14984	0.000717254	0.128954	-2.95507	down	-	-	-	-	-
Lmbn000198	3-Dehydro-L-Threonic Acid	Others	-	3.15014e+07	3.11495e+07	2.99629e+07	3.22893e+07	3.22185e+07	3.27228e+07	3.67326e+07	3.5555e+07	3.70577e+07	1.59016e+07	1.72777e+07	1.59558e+07	3.01944e+07	2.93754e+07	2.9616e+07	C03064	ko00053,ko01100	-	-	-	-	-	-	-	-	-	-	1.14767	6.21147e-06	2.2254	1.15406	up	-	-	-	-	-
pme0519	D-Sucrose	Others	57-50-1	2.31303e+07	1.8802e+07	2.16421e+07	7.60382e+07	7.26065e+07	7.03133e+07	3.57909e+07	3.75795e+07	3.87681e+07	5.25463e+07	4.9651e+07	5.63693e+07	4.36392e+07	4.42286e+07	4.49202e+07	C00089	ko00052,ko00500,ko01100,ko01110,ko02010	1.13679	2.76822e-05	0.29035	-1.78413	down	-	-	-	-	-	-	-	-	-	-	-	-	-	-	-
Zmzn000078	Dihydroxyacetone phosphate	Others	57-04-5	220218	224820	217878	59892.2	55491.6	67228.1	253808	242707	257451	35247.4	42687.6	36472.5	115941	119261	118699	C00111	ko00010,ko00040,ko00051,ko00052,ko00561,ko00562,ko00564,ko00640,ko00710,ko00760,ko01100,ko01110,ko01200,ko01230	1.13874	1.65264e-05	3.63019	1.86004	up	-	-	-	-	-	1.14841	2.78508e-05	6.59017	2.72032	up	-	-	-	-	-
Lmdn005449	Senkyunolide S	Others	172723-28-3	45009.7	50857.1	41929.9	29524.4	20888.2	29968.7	192597	181471	176660	83593.2	72655.8	100458	77028.8	79469.4	78545.8	-	-	-	-	-	-	-	1.21325	9.90499e-05	0.250208	-1.9988	down	1.11553	0.00135393	2.14536	1.10122	up	1.16936	0.0109061	0.313125	-1.67519	down
Wbmp003302	Frambinone	Others	-	4.00735e+06	3.91133e+06	4.11494e+06	2.92426e+06	3.12166e+06	3.10183e+06	8.80342e+06	8.27249e+06	9.15259e+06	6.03952e+06	5.98129e+06	5.98717e+06	5.58208e+06	5.58256e+06	5.43026e+06	-	-	-	-	-	-	-	1.2137	0.00192317	0.4588	-1.12406	down	-	-	-	-	-	-	-	-	-	-
MWS0434	Trans-dehydrorosinone	Others	53-43-0	256416	253705	257358	52105.7	55023	55125	191787	184074	184385	37758.8	21131.6	24780.9	135719	131491	133107	-	-	1.1427	2.00546e-08	4.73012	2.24188	up	-	-	-	-	-	1.13251	0.00011373	6.6958	2.74326	up	-	-	-	-	-
Zmgn000173	D-Ribose	Others	50-69-1	146415	155328	155651	15059.1	17219	12434.1	250039	266696	248736	24078.9	28041.9	23850.4	110991	107653	110289	C00121	ko00030,ko01100,ko02010	1.13911	5.47607e-05	10.2298	3.3547	up	-	-	-	-	-	1.14942	0.0003463	10.0758	3.33282	up	-	-	-	-	-
mws0232	Riboflavin (Vitamin B2)	Others	83-88-5	1.11142e+07	1.01089e+07	9.88788e+06	2.88582e+07	2.55816e+07	2.62409e+07	1.28474e+07	1.38217e+07	1.23021e+07	2.90213e+07	27472812	2.79878e+07	2.10951e+07	2.05977e+07	2.03999e+07	C00255	ko00740,ko01100,ko01110,ko01240,ko02010	1.13646	0.0013565	0.385605	-1.3748	down	-	-	-	-	-	1.14544	1.84398e-05	0.461296	-1.11624	down	-	-	-	-	-
Zmpn000095	Sorbitol-6-phosphate	Others	20479-58-7	167849	162549	164576	32751.8	45465.9	37534.6	144555	132548	138344	28761.9	34007.7	33270.9	106333	102607	104600	C01096	ko00051,ko01100	1.13334	0.00016349	4.27616	2.09631	up	-	-	-	-	-	1.14719	0.000146943	4.32575	2.11295	up	-	-	-	-	-
Ymmg000006	Rugosic acid A	Others	-	2.57563e+06	2.93837e+06	2.70477e+06	83326.5	71144.2	75666.4	1.93383e+06	1.93269e+06	1.97434e+06	123298	131515	111016	915565	948093	942016	-	-	1.14241	0.00156894	35.7125	5.15836	up	-	-	-	-	-	1.15007	3.484e-06	15.9661	3.99694	up	-	-	-	-	-
Zmcp102206	(Z)-3,8-Dihydro 6,6·;7,3'a-diligustilide	Others	-	2.32856e+06	2.6785e+06	2.47875e+06	1.69751e+06	1.78045e+06	2.02779e+06	2.40701e+06	2.2141e+06	2.25208e+06	633225	720580	699356	1.7311e+06	1.79007e+06	1.78702e+06	-	-	-	-	-	-	-	-	-	-	-	-	1.1474	0.000246688	3.34761	1.74313	up	1.19742	0.00483696	2.6816	1.42309	up
pmb0789	Pyridoxine-5'-O-glucoside	Others	-	4.68933e+06	4.63421e+06	4.51267e+06	1.51037e+07	1.48548e+07	1.46816e+07	3.52422e+06	3.408e+06	3.34554e+06	6.98212e+06	6.60897e+06	6.83986e+06	7.04286e+06	6.88904e+06	7.16231e+06	C03996	-	1.14272	1.34699e-05	0.30995	-1.68989	down	-	-	-	-	-	-	-	-	-	-	1.20661	1.18753e-06	2.18493	1.12759	up
pma6455	Ribulose-5-phosphate	Others	4300-28-1	31100.7	177898	35674.1	348607	334392	356908	116408	84924.9	34349.6	317261	271905	264534	324363	311001	318114	C00117	ko00030,ko00230,ko00440,ko00710,ko00750,ko01100,ko01110,ko01200,ko01230,ko01240	-	-	-	-	-	-	-	-	-	-	1.01777	0.00322454	0.276072	-1.85689	down	-	-	-	-	-
Zmdp008582	Cannabichromenic acid(CBCA)	Others	20408-52-0	115424	137092	108265	106772	102399	106797	117219	83951.1	115369	22746.1	21436.2	19527.9	103707	99460.1	100992	-	-	-	-	-	-	-	-	-	-	-	-	1.13856	0.0154569	4.96841	2.31278	up	1.20598	5.97835e-06	4.95947	2.31018	up
MWS2442	D-Fructose 6-Phosphate*	Others	643-13-0	1.14688e+07	1.10255e+07	1.14084e+07	2.55196e+06	3.07251e+06	3.16988e+06	9.52959e+06	1.01592e+07	9.9851e+06	2.92247e+06	2.78638e+06	2.79208e+06	7.06409e+06	7.24669e+06	7.37126e+06	C00085	ko00052,ko00500,ko00710,ko01100,ko01110,ko01200	1.13717	9.35612e-06	3.85505	1.94675	up	-	-	-	-	-	1.14986	0.000388981	3.49066	1.8035	up	-	-	-	-	-
pmp000509	Maltol	Others	118-71-8	684887	692957	678905	1.5259e+06	1.63447e+06	1.62347e+06	741797	728320	697433	1.55263e+06	1.41572e+06	1.47342e+06	1.15289e+06	1.10136e+06	1.13805e+06	C11918	ko01110	1.14141	0.00126075	0.429937	-1.2178	down	-	-	-	-	-	1.14617	0.00117556	0.487992	-1.03507	down	-	-	-	-	-
MWSmce257	D-Pantothenic Acid	Others	79-83-4	1.45211e+07	1.56809e+07	1.53184e+07	2.48865e+06	2.80013e+06	2.5448e+06	1.66847e+07	1.66014e+07	1.67263e+07	3.04078e+06	2.90476e+06	2.82051e+06	8.2109e+06	8.64217e+06	8.5809e+06	C00864	ko00410,ko00770,ko01100,ko01110,ko01240	1.14168	0.00032842	5.81093	2.53877	up	-	-	-	-	-	1.15041	1.56258e-07	5.70523	2.51229	up	-	-	-	-	-
Lhhp120823	Eugenyl formate	Others	-	128342	143071	185834	3.97471e+06	3.94455e+06	3.99775e+06	339338	547163	419046	3.77645e+06	3.85478e+06	3.71656e+06	2.62967e+06	2.53067e+06	2.49296e+06	-	-	1.14047	9.8344e-09	0.0383693	-4.70391	down	1.15361	0.0347252	0.350234	-1.51361	down	1.14161	5.83591e-06	0.115049	-3.11969	down	-	-	-	-	-
mws0866	D-Glucose 6-phosphate*	Others	56-73-5	1.43777e+07	1.49352e+07	1.48284e+07	3.0899e+06	3.13785e+06	3.19154e+06	1.278e+07	1.34323e+07	1.16845e+07	3.00189e+06	2.82171e+06	2.93399e+06	8.44894e+06	8.12939e+06	8.00047e+06	C00092	ko00500,ko00562,ko01100,ko01110	1.14283	0.000147823	4.68627	2.22844	up	-	-	-	-	-	1.14859	0.00251739	4.32731	2.11347	up	-	-	-	-	-
pme0534	Gluconic acid	Others	526-95-4	5.53603e+06	5.27227e+06	5.27617e+06	1.87222e+06	1.97869e+06	2.02662e+06	3.63679e+06	3.8341e+06	3.54951e+06	2.26882e+06	2.1981e+06	2.1329e+06	3.06481e+06	2.97493e+06	3.15211e+06	C00257	ko00030,ko01100,ko01110,ko01200	1.14121	5.09706e-05	2.73661	1.45239	up	-	-	-	-	-	-	-	-	-	-	-	-	-	-	-
mws1090	Glucose-1-phosphate*	Others	59-56-3	1.36883e+07	1.40569e+07	1.41031e+07	3.30721e+06	2.96943e+06	3.2036e+06	1.19909e+07	1.1865e+07	1.20877e+07	3.08285e+06	2.92681e+06	2.8748e+06	7.78361e+06	7.98684e+06	8.28705e+06	C00103	ko00010,ko00040,ko00052,ko00500,ko00520,ko00561,ko01100,ko01110,ko01240,ko01250	1.14192	7.47265e-07	4.41427	2.14217	up	-	-	-	-	-	1.15022	5.97125e-08	4.04568	2.01638	up	-	-	-	-	-
pme2125	Raffinose	Others	512-69-6	891519	746286	897364	4.7081e+06	5.14764e+06	4.8587e+06	1.45243e+06	1.36466e+06	1.35787e+06	3.7838e+06	3.5732e+06	3.12844e+06	2.17452e+06	2.28441e+06	2.31042e+06	C00492	ko00052,ko01100,ko02010	1.13988	0.000252428	0.172291	-2.53708	down	-	-	-	-	-	1.14084	0.00719185	0.398166	-1.32856	down	-	-	-	-	-
MWSmce412	Senkyunolide A	Others	63038-10-8	281748	257589	271995	708798	708976	705748	561925	617950	620782	656517	606544	661652	637725	597634	617028	C17853	-	1.14137	0.000193335	0.382069	-1.3881	down	1.21142	0.00128745	0.450576	-1.15016	down	-	-	-	-	-	-	-	-	-	-
Wagp002074	3-(1-hydroxyethyl)-4-methylpentane-1,4-diol O-Glucoside	Others	-	92523.2	52173.3	9	231582	302565	313962	387512	331554	473722	1.15905e+06	1.37583e+06	1.30195e+06	837537	857343	893679	-	-	-	-	-	-	-	-	-	-	-	-	1.12928	0.000708809	0.310879	-1.68558	down	1.19577	0.00136645	0.221044	-2.17759	down
ML10171848	D-Arabinono-1,4-lactone	Others	2782-09-4	2.00321e+06	1.98595e+06	1.94705e+06	1.76325e+06	1.52579e+06	1.80362e+06	733844	709112	688364	1.44031e+06	1.39208e+06	1.40375e+06	1.81341e+06	1.92595e+06	1.91729e+06	C00652	ko00053,ko01100	-	-	-	-	-	1.21708	8.5401e-07	2.78523	1.4778	up	-	-	-	-	-	-	-	-	-	-
Hahn002315	syringaresinol-4-O-β-D-glucopyranoside	Others	-	488362	570515	563028	1.78563e+06	2.41603e+06	1.74331e+06	677934	736874	815905	914817	999461	822797	1.00229e+06	1.07273e+06	1.05744e+06	-	-	1.125	0.0207714	0.27282	-1.87398	down	-	-	-	-	-	-	-	-	-	-	1.15335	0.0332907	2.17202	1.11904	up
mws1080	Galactinol	Others	3687-64-7	1.38495e+06	1.33078e+06	1.37509e+06	4.62323e+06	4.75865e+06	4.62105e+06	2.42222e+06	2.25013e+06	2.08288e+06	3.14765e+06	3637246	3.69984e+06	2.72416e+06	2.55174e+06	2.71871e+06	C01235	ko00052,ko01100	1.14268	3.41988e-05	0.292141	-1.77526	down	-	-	-	-	-	-	-	-	-	-	-	-	-	-	-
pmn001423	Roseoside	Others	54835-70-0	4.22891e+06	4.07241e+06	4.45221e+06	1.97311e+07	1.98294e+07	1.93325e+07	1.14795e+07	1.06076e+07	11636847	1.36211e+07	1.36692e+07	1.26209e+07	1.16024e+07	1.25193e+07	1.22014e+07	-	-	1.14234	4.32126e-07	0.216554	-2.2072	down	1.21419	0.000794092	0.378174	-1.40288	down	-	-	-	-	-	-	-	-	-	-
Lsjp211240	Nicotinamide	Others	98-92-0	9.3974e+06	8.35234e+06	9.18785e+06	4.06662e+06	4.23345e+06	4.25517e+06	8.3647e+06	8.83048e+06	8.46376e+06	4.59656e+06	5.07827e+06	4.90461e+06	6.22278e+06	6.71486e+06	6.3236e+06	C00153	ko00760,ko01100,ko01240	1.13713	0.0034382	2.14553	1.10133	up	-	-	-	-	-	-	-	-	-	-	-	-	-	-	-
pmb3081	Glucarate O-Phosphoric acid	Others	-	894153	950150	953066	3.78031e+06	3.74618e+06	4.27512e+06	1.25194e+06	1.25934e+06	1.26588e+06	3.25316e+06	3.40045e+06	3.10162e+06	1.66349e+06	1.67888e+06	1.55722e+06	-	-	1.14054	0.00292438	0.237033	-2.07684	down	-	-	-	-	-	1.14885	0.00183283	0.387193	-1.36887	down	-	-	-	-	-
mws4170	D-Glucose	Others	50-99-7	3.54837e+06	3.54157e+06	3.52152e+06	1.79909e+06	1.70158e+06	1.79452e+06	3.21983e+06	3.16426e+06	2.88986e+06	1.71968e+06	1.73302e+06	1.69988e+06	2.6578e+06	2.84622e+06	2.87904e+06	C00031	ko00010,ko00030,ko00052,ko00500,ko00520,ko01100,ko01110,ko02010	1.14149	0.000146788	2.00398	1.00287	up	-	-	-	-	-	-	-	-	-	-	-	-	-	-	-
pme0490	Nicotinic acid (Vitamin B3)	Others	59-67-6	1.13134e+07	1.03607e+07	1.04649e+07	825445	797616	796390	1.26379e+07	1.34706e+07	1.23741e+07	1.31078e+06	1.45291e+06	1.45727e+06	6.27894e+06	6.85296e+06	6.63626e+06	C00253	ko00760,ko00960,ko01100,ko01110,ko01240	1.14273	0.000916754	13.2836	3.73157	up	-	-	-	-	-	1.14988	0.000669585	9.11702	3.18856	up	-	-	-	-	-
Zmsn110105	Rumexobtusifolius	Others	-	7692.27	10235	10673.4	118872	102096	112329	22598.6	19382.5	25978	122438	129580	114324	58993.9	63697.3	59080.2	-	-	1.13832	0.00169863	0.0858111	-3.54269	down	1.16444	0.0093508	0.420851	-1.24862	down	1.14391	0.000448344	0.185508	-2.43045	down	-	-	-	-	-
Lmsn000381	D-Maltose	Others	69-79-4	459823	477546	530798	1.97098e+06	1.97882e+06	1.83737e+06	850277	857181	860112	1.42583e+06	1.50842e+06	1.46238e+06	952456	932712	1.01832e+06	C01971	-	1.14012	0.000146694	0.253693	-1.97884	down	-	-	-	-	-	-	-	-	-	-	-	-	-	-	-
MA10039641	Lactobiose	Others	63-42-3	534496	526491	506320	1.80174e+06	2.00683e+06	1.97403e+06	966096	887553	795725	1.19633e+06	1.49017e+06	1.43498e+06	1.16929e+06	1.12543e+06	1.06478e+06	C00243	ko00052,ko01100,ko02010	1.1412	0.00175608	0.271038	-1.88343	down	-	-	-	-	-	-	-	-	-	-	-	-	-	-	-
pma1751	N-(beta-D-Glucosyl)nicotinate	Others	-	70919.4	83178.9	70214.8	253717	354910	347622	416291	376933	357162	361855	285067	331860	288872	310454	283122	-	-	1.12712	0.0161131	0.234576	-2.09187	down	1.21353	0.00201249	0.194989	-2.35853	down	-	-	-	-	-	-	-	-	-	-
pma0134	D-Threose	Others	95-43-2	521094	472966	638947	1.48767e+06	1.17234e+06	1.27093e+06	1.6635e+06	1.72876e+06	1.6766e+06	1.19023e+06	1.15029e+06	1.27015e+06	1.05934e+06	1.09761e+06	1.17174e+06	C06463	-	1.10723	0.00514249	0.415425	-1.26734	down	1.20335	0.000488129	0.322164	-1.63413	down	-	-	-	-	-	-	-	-	-	-
Wafn003987	Decanoyl arabinosylglucoside	Others	-	85017.1	75405.3	96346.9	9633.99	41849.6	20921.9	132594	107449	149940	39026.7	67786.5	64246.5	76985.3	84559.6	77506.5	-	-	-	-	-	-	-	-	-	-	-	-	1.03915	0.0109151	2.2798	1.18891	up	-	-	-	-	-
Zmdp006487	cannabispiradienone	Others	71135-79-0	31978.7	34141.6	31782.9	49327.9	43661.7	45815.7	71743.1	78507.6	68665.8	36397.2	30957.4	36301	42237.8	44350.9	47075.3	-	-	-	-	-	-	-	1.21031	0.0032862	0.447217	-1.16095	down	1.13282	0.000914271	2.11196	1.07858	up	-	-	-	-	-
pme3163	D-Sedoheptuiose 7-phosphate	Others	2646-35-7	1.28697e+06	1.49299e+06	1.36914e+06	4.50217e+06	4.58364e+06	4.49195e+06	1.48969e+06	1.70864e+06	1.6464e+06	3.3928e+06	3.41532e+06	3.51425e+06	2.2857e+06	2.43772e+06	2.18786e+06	-	-	1.13998	2.89195e-05	0.305581	-1.71038	down	-	-	-	-	-	1.1437	0.000100253	0.469343	-1.09129	down	-	-	-	-	-
Lmqn000351	Rutinose	Others	90-74-4	48702.1	64432.5	58372.5	376116	383707	358342	159423	154143	151282	402198	434488	426472	192588	172304	186014	C08247	-	1.13846	2.12963e-05	0.153383	-2.70479	down	1.20159	0.000315301	0.368952	-1.43849	down	1.14896	0.000754706	0.368005	-1.4422	down	-	-	-	-	-
Zmzn000079	D-Erythrose-4-phosphate	Others	585-18-2	676805	588300	676986	203627	198946	201513	565326	571692	528854	154757	147746	177399	349829	342668	382078	C00279	ko00030,ko00400,ko00710,ko00750,ko01100,ko01110,ko01200,ko01230,ko01240	1.13931	0.00428973	3.21492	1.68478	up	-	-	-	-	-	1.14533	4.82223e-05	3.47128	1.79547	up	-	-	-	-	-
mws5038	Isomaltulose	Others	13718-94-0	499031	434784	525833	1.96657e+06	1.94589e+06	1.87494e+06	816463	819459	951952	1.27752e+06	1.40596e+06	1.34948e+06	985683	903504	1.01717e+06	C01742	-	1.13896	3.12339e-06	0.252211	-1.9873	down	-	-	-	-	-	-	-	-	-	-	-	-	-	-	-
pme0500	D-Melezitose	Others	597-12-6	128289	116700	99059.9	624623	561820	535335	207121	167735	150656	372541	376381	349204	225526	230698	252745	C08243	-	1.13628	0.00155116	0.199822	-2.32322	down	-	-	-	-	-	1.11401	0.00211729	0.478554	-1.06325	down	-	-	-	-	-
Wafn005118	2-O-Acetyl-Glucopyranose 6-Decanoate	Others	-	183754	203384	44486.9	192595	240257	240736	185249	181927	369368	546640	504795	513854	308110	289718	272016	-	-	-	-	-	-	-	-	-	-	-	-	-	-	-	-	-	1.18823	0.000176505	0.430327	-1.21649	down
Zmdp008860	Cannabidiolic acid(CBDA)	Others	1244-58-2	112112	118995	113778	86903.7	97342.1	121749	115710	94593.7	92976.6	17327.4	24920.7	26537.7	94778.6	106722	97778.5	C10784	ko00999,ko01100,ko01110	-	-	-	-	-	-	-	-	-	-	1.12821	0.00393433	4.40906	2.14047	up	1.17962	0.0119602	4.44852	2.15332	up
pme0516	Inositol	Others	87-89-8	1.02586e+07	1.01039e+07	1.10241e+07	4.76013e+06	5.14516e+06	4.74344e+06	9.3116e+06	8.19603e+06	8.36195e+06	4.22893e+06	4.37717e+06	4.14548e+06	7.3711e+06	8.35344e+06	8.32322e+06	C00137	ko00052,ko00053,ko00562,ko01100,ko01110,ko01250,ko02010,ko04070	1.13743	0.000559447	2.14262	1.09937	up	-	-	-	-	-	1.14253	0.00490479	2.02873	1.02058	up	-	-	-	-	-
Qahn003953	Erigeside B	Others	95632-87-4	671686	665980	615992	306417	310655	258940	549545	540191	593009	410342	396768	403049	463965	443333	517635	-	-	1.12849	0.000124147	2.23017	1.15716	up	-	-	-	-	-	-	-	-	-	-	-	-	-	-	-
mws1333	Melibiose	Others	585-99-9	1.34466e+07	1.23342e+07	1.28788e+07	3.73331e+07	4.24977e+07	3.79885e+07	2.18547e+07	2.25918e+07	2.15858e+07	2.83899e+07	3.18112e+07	2.81843e+07	2.24815e+07	2.61802e+07	2.57925e+07	C05402	ko00052,ko01100,ko02010	1.13892	0.00281691	0.328126	-1.60768	down	-	-	-	-	-	-	-	-	-	-	-	-	-	-	-
Lchp000221	(Z)-3-Ethylidene-7-hydroxy-6-methoxyphthalide	Others	-	697475	568560	708315	3.32034e+06	3.01437e+06	2.94546e+06	1.86338e+06	1.70597e+06	1.60519e+06	2.18928e+06	2.22745e+06	2.80154e+06	2.08163e+06	1.78873e+06	1.83237e+06	-	-	1.13705	0.000677237	0.212749	-2.23277	down	1.20051	0.000779753	0.38155	-1.39005	down	-	-	-	-	-	-	-	-	-	-
pmf0139	D-Galactose	Others	59-23-4	3.99775e+06	3.85772e+06	4.00389e+06	1.78757e+06	1.88893e+06	2.00872e+06	3.22154e+06	3.51693e+06	3.47692e+06	1.81388e+06	1.73191e+06	1.90519e+06	2.57466e+06	3.03054e+06	2.96986e+06	C00124	ko00052,ko01100	1.13768	2.58083e-05	2.086	1.06074	up	-	-	-	-	-	-	-	-	-	-	-	-	-	-	-
pme2596	4-Pyridoxic acid	Others	82-82-6	329048	310836	354386	2.55231e+06	2.55204e+06	2.5015e+06	752454	769617	748796	2.48995e+06	2.40776e+06	2.2784e+06	1.43971e+06	1.4586e+06	1.68647e+06	C00847	ko00750,ko01100	1.14223	1.45707e-07	0.130724	-2.9354	down	1.21271	8.76191e-05	0.437837	-1.19153	down	1.14945	0.00127676	0.316448	-1.65996	down	-	-	-	-	-
mws1589	D-Panose	Others	33401-87-5	180188	164581	167165	1.25449e+06	1.20103e+06	1.07734e+06	270873	314585	324314	697121	665342	742629	420692	439169	503485	C00713	-	1.14132	0.00252196	0.144906	-2.78681	down	-	-	-	-	-	1.13774	0.000236334	0.432177	-1.21031	down	-	-	-	-	-
pmf0256	3-Methyl-1-pentanol	Others	589-35-5	20239	32669.4	23664.2	149479	147593	138443	29954.5	26131.2	21822.3	92537.1	107418	115042	72950.8	88370.6	78330.1	-	-	1.12821	1.97239e-05	0.175821	-2.50782	down	-	-	-	-	-	1.13638	0.0033255	0.247329	-2.01549	down	-	-	-	-	-
pme3311	D-Fructose-1,6-biphosphate	Others	488-69-7	216269	242331	216553	77379.9	69032.3	79730.3	193860	231326	239551	52710.6	67117.1	63723	110609	133246	130373	C00354	ko00400,ko00710,ko01100,ko01110,ko01200	1.13675	0.00121026	2.98552	1.57798	up	-	-	-	-	-	1.13761	0.00437738	3.62155	1.85661	up	-	-	-	-	-
mws1189	D-Galacturonic acid*	Others	685-73-4	397720	427083	383134	172848	174767	200683	470619	475419	530189	282217	231251	243719	300147	338357	367250	C00333	ko00040,ko00053,ko00520,ko01100,ko01240,ko01250,ko02010	1.13114	0.000305593	2.20307	1.13952	up	-	-	-	-	-	-	-	-	-	-	-	-	-	-	-
Hmfn000531	L-Ascorbic acid (Vitamin C)	Others	50-81-7	120843	146737	120340	305309	245812	258519	269237	279005	255272	400343	476232	490892	205756	250704	221816	C00072	ko00053,ko00480,ko01100,ko01110,ko01240	1.10844	0.00682029	0.479127	-1.06152	down	1.19618	0.000321016	0.482779	-1.05056	down	-	-	-	-	-	-	-	-	-	-
pme1261	D-Panthenol	Others	81-13-0	109319	110400	103662	249406	263178	245043	108762	99816.3	108272	191492	197062	183872	143464	173223	149673	C05944	ko00770	1.14042	0.000395349	0.426833	-1.22826	down	-	-	-	-	-	-	-	-	-	-	-	-	-	-	-
pmb0764	4-Methyl-5-thiazoleethanol	Others	137-00-8	58958	74748.4	75981.1	17333.8	17172.9	21223.1	54118.1	61741.9	66321.9	32415.5	25045.7	36273.8	55534.8	51827	45113.8	C04294	ko00730,ko01100,ko01240	1.12839	0.00828605	3.76258	1.91172	up	-	-	-	-	-	-	-	-	-	-	-	-	-	-	-
zjgp122323	4-O-acetyl-3-O-caffeoyl-2-C-methyl-D-erythronate(iso-2)	Others	-	2.4e+06	2.45238e+06	2.3286e+06	8.59873e+06	5.32905e+06	9.04851e+06	3.846e+06	3.43879e+06	4.71466e+06	5.91175e+06	6.28156e+06	5.47371e+06	4.03929e+06	5.15395e+06	4.45763e+06	-	-	1.09532	0.046033	0.312539	-1.67789	down	-	-	-	-	-	-	-	-	-	-	-	-	-	-	-
Zmyn000083	D-Glucose 1,6-bisphosphate	Others	10139-18-1	111672	97223.5	89682.9	20385.7	15216	17049.9	132931	126202	147947	14658.7	13609.2	16856.2	44454.5	39683.1	50808.8	C01231	ko00500,ko01100	1.13458	0.00432246	5.67085	2.50356	up	-	-	-	-	-	1.1478	0.0023646	9.02136	3.17334	up	-	-	-	-	-
pme1306	Pyridoxine-5'-phosphate	Others	447-05-2	234071	156564	62566.8	60453.7	67539.5	70503.8	249493	270497	232405	97606.3	79298.1	95974.5	128600	106410	140077	C00627	ko00750,ko01100,ko01240	-	-	-	-	-	-	-	-	-	-	1.13666	0.000951959	2.75725	1.46323	up	-	-	-	-	-
pme2289	Retinol (Vitamin A1)	Others	68-26-8	74735.9	74188.6	55017.7	145489	116737	259121	65763.6	75974.4	46557.8	194970	169440	165813	123483	93191.6	98564.1	C00473	ko01100,ko01240	-	-	-	-	-	-	-	-	-	-	1.10463	0.000840065	0.355125	-1.4936	down	-	-	-	-	-
pmb0302	2-Aminoethylphosphonate	Others	2041-14-7	121343	98467.9	140053	746127	749229	690922	148086	122869	157378	608110	769658	755031	436749	379992	318669	C03557	ko00440,ko01100,ko02010	1.13538	4.41019e-05	0.164601	-2.60295	down	-	-	-	-	-	1.14078	0.00643762	0.200831	-2.31595	down	-	-	-	-	-
MWSmce690	Erythorbic Acid; Isoascorbic Acid	Others	89-65-6	536870	448394	442474	1.4122e+06	1.40618e+06	1.20723e+06	726481	577776	628924	1.44589e+06	1.38643e+06	1.50079e+06	1.05913e+06	765738	839741	-	-	1.12944	0.00187241	0.354664	-1.49547	down	-	-	-	-	-	1.13373	0.000199325	0.446142	-1.16443	down	-	-	-	-	-
Wagp004803	Abscisic acid D-glucopyranosyl ester	Others	-	50240.7	64603.7	92976.9	299291	283397	317225	22151.6	60736.8	23121.2	241718	258416	278269	173808	199313	139087	-	-	1.11076	0.000190357	0.230935	-2.11444	down	-	-	-	-	-	1.09782	0.000208727	0.136188	-2.87632	down	-	-	-	-	-
MA10039492	Dehydroascorbic acid	Others	490-83-5	666078	695412	679272	267177	424419	261022	970834	1.06232e+06	1.04368e+06	1.01517e+06	999941	855353	646829	959705	714136	C05422	ko00053,ko00480,ko01100	1.05998	0.0189763	2.14227	1.09914	up	-	-	-	-	-	-	-	-	-	-	1.15824	0.000989639	0.331868	-1.59132	down
Wagp004588	Dihydrovomifoliol 4-O-malonyl glucoside	Others	-	60020	45893.2	54808.6	390448	843070	484924	58830.5	115819	55208.9	1.00819e+06	542128	673524	423941	267163	362748	-	-	1.119	0.0636865	0.0935276	-3.41846	down	-	-	-	-	-	1.11383	0.0386018	0.103361	-3.27424	down	-	-	-	-	-
mws4163	Nystose	Others	13133-07-8	16024.7	17343.1	18249.6	72779.7	71511.1	58228.9	16148.2	20394.7	23137.2	86702.7	81438.7	73612	24324.9	39924.2	40777.7	-	-	1.13509	0.00754186	0.254876	-1.97213	down	-	-	-	-	-	1.13549	0.000703718	0.246863	-2.01822	down	-	-	-	-	-
pmb2653	DMelezitose O-rhamnoside	Others	-	16997.8	5516.66	7329.38	22403.3	19824.6	26986.9	14468.3	9995.32	16605.5	25959.6	32946.3	34443.4	12228.7	14176.1	20213.2	-	-	-	-	-	-	-	-	-	-	-	-	1.06117	0.00735328	0.439951	-1.18458	down	-	-	-	-	-
Wafn003182	Glucopyranose 6-Hydroxydecanoate	Others	-	58659.6	46325.7	31094.5	117091	120366	110852	39307.2	48288.9	114911	116456	99491.8	71526.5	46633.7	77022.8	49610.3	-	-	1.06706	0.00701044	0.390687	-1.35591	down	-	-	-	-	-	-	-	-	-	-	-	-	-	-	-
Lsjp211205	β-Ionone	Others	79-77-6	435626	391660	498771	9	9	9	991348	1.14676e+06	1.00399e+06	2.86209e+06	2.60894e+06	1.60355e+06	997023	1.10859e+06	1.78295e+06	C12287	-	1.14295	0.00490939	49113.2	15.5838	up	1.19571	0.00118417	0.422029	-1.24459	down	1.03954	0.0739218	0.44414	-1.17091	down	1.20741	0.0255485	3.81649e-06	-17.9993	down
pmb0786	D-Glucosamine	Others	3416-24-8	35164.9	10242.9	31820.8	22458	55437.6	17914.9	19256.3	32338.9	40372.9	11523.5	13279.3	12129.7	33950.3	18286.9	36351	C00329	ko00520,ko01100,ko01250	-	-	-	-	-	-	-	-	-	-	1.02356	0.0954894	2.49017	1.31624	up	-	-	-	-	-
Wafn003429	3-Methylbutyl 6-O-(alpha-L-arabinopyranosyl)-beta-D-glucopyranoside	Others	-	1.04257e+06	1.04669e+06	980270	312202	333759	367990	376526	431522	522147	226041	182950	182384	735674	385642	459858	-	-	1.13802	2.59188e-05	3.02729	1.59803	up	1.18716	0.00126648	2.30757	1.20638	up	1.10412	0.0196335	2.24933	1.16949	up	-	-	-	-	-
pmp000858	Chalcomoracin	Others	76472-89-4	984.67	4112.28	1147.26	37547.3	49986.4	52214.1	7814.63	6582.81	4195.44	64990.7	78136.3	67895.4	43097.2	27879.5	21077.7	-	-	1.10067	0.00792827	0.044682	-4.48416	down	-	-	-	-	-	1.13672	0.00230126	0.0881085	-3.50457	down	-	-	-	-	-
mws1593	D-Maltotetraose	Others	34612-38-9	12552.2	7449.09	6090.65	32903.5	35305.8	34244	11168.9	5471.36	5320.2	19941.3	24824.4	25507.7	7981.6	11429.8	18410.1	C02052	-	1.09311	0.00276091	0.254672	-1.97329	down	-	-	-	-	-	1.06173	0.00357115	0.312501	-1.67807	down	-	-	-	-	-
Zmdp008064	cannabielsoin-C3	Others	-	28198.7	61081.8	81631.9	16430.7	35804.8	29588.3	123513	357972	568053	95170.6	122722	115315	41291.8	113312	77716.9	-	-	-	-	-	-	-	1.0263	0.148193	0.162845	-2.61843	down	-	-	-	-	-	1.14381	0.00182312	0.245564	-2.02583	down
mws0748	1-Caffeoylquinic acid	Phenolic acids	1241-87-8	5.07136e+06	5.47912e+06	5.31508e+06	1.26518e+07	1.17803e+07	1.24461e+07	8.84374e+06	9.09797e+06	9.71928e+06	1.31782e+07	1.30325e+07	1.31028e+07	9.97377e+06	9.9752e+06	1.0002e+07	-	-	1.1399	0.000254828	0.430215	-1.21687	down	-	-	-	-	-	-	-	-	-	-	-	-	-	-	-
pmb3107	Glucosyringic Acid	Phenolic acids	-	25661.8	25231.7	19324.3	530892	559874	583023	79156.6	70830.4	69186.9	299364	283448	250727	187679	190251	189278	-	-	1.14097	0.000654389	0.0419514	-4.57514	down	1.19962	0.000409806	0.320375	-1.64217	down	1.14496	0.00352609	0.262944	-1.92717	down	1.19121	0.000178694	2.00805	1.0058	up
Zmhn000892	4-O-Glucosyl-3,4-dihydroxybenzyl alcohol	Phenolic acids	-	2.06084e+07	2.19024e+07	2.1396e+07	3.63552e+06	3.59431e+06	3.59547e+06	9.18475e+06	9.34646e+06	9.0129e+06	1.53088e+07	1.52855e+07	1.4248e+07	1.13818e+07	1.14309e+07	1.1633e+07	-	-	1.14281	0.000445546	5.90346	2.56156	up	1.21658	0.00050136	2.32016	1.21422	up	-	-	-	-	-	1.20722	0.00093569	0.241408	-2.05046	down
Hmln003529	Benzyl β-primeveroside	Phenolic acids	130622-31-0	1.46249e+07	1.22995e+07	1.42486e+07	1.16534e+07	1.09538e+07	1.1179e+07	7.88829e+06	7.6709e+06	7.90117e+06	4.48344e+06	4.38086e+06	4.57952e+06	7.76917e+06	7.97047e+06	7.92717e+06	-	-	-	-	-	-	-	-	-	-	-	-	-	-	-	-	-	1.20654	0.000425704	2.51315	1.32949	up
mws0011	Syringin	Phenolic acids	118-34-3	154056	184202	160204	464485	455702	470103	1.02708e+06	995052	990497	452626	443347	481232	531377	539752	522732	C01533	ko00940	1.13655	0.000143565	0.358531	-1.47983	down	1.21576	9.92956e-07	0.165458	-2.59546	down	1.14793	4.65618e-06	2.18749	1.12928	up	-	-	-	-	-
pmb3068	1-O-p-Coumaroylquinic acid	Phenolic acids	-	377999	406186	405314	4.54291e+06	4.72123e+06	4.66936e+06	1.35623e+06	1.4486e+06	1.40254e+06	4.97485e+06	5.15502e+06	4.93452e+06	2.3879e+06	2.44349e+06	2.46451e+06	-	-	1.14278	0.000101967	0.0853697	-3.55013	down	1.21664	0.000203055	0.282718	-1.82257	down	1.14998	5.97552e-05	0.279293	-1.84015	down	-	-	-	-	-
Lmbn001981	2,5-Dihydroxybenzaldehyde	Phenolic acids	1194-98-5	2.1708e+06	2.06715e+06	2.13232e+06	538244	204518	195884	1.40731e+06	1.49487e+06	1.45787e+06	1.38153e+06	1.38566e+06	1.38204e+06	1.30953e+06	1.33741e+06	1.35299e+06	C05585	ko00350,ko01100	1.08707	0.00229281	6.78666	2.7627	up	-	-	-	-	-	-	-	-	-	-	1.11678	0.0109023	0.226221	-2.14419	down
Lmsn004970	3,6-Di-O-caffeoyl glucose*	Phenolic acids	-	2.66827e+06	2.75811e+06	2.63289e+06	838192	845391	889956	8.0789e+06	8.55857e+06	7.68975e+06	6.8341e+06	7.07434e+06	7.1129e+06	6.49609e+06	6.39599e+06	6.28353e+06	-	-	1.14211	5.34385e-05	3.13159	1.6469	up	1.21578	0.00177117	0.331286	-1.59385	down	-	-	-	-	-	1.20765	0.00012739	0.122425	-3.03003	down
Wmzn002116	3,5-Dicaffeoylquinic acid	Phenolic acids	-	631672	612427	665071	1.70604e+06	1.80625e+06	1.79532e+06	1.02164e+06	1.05172e+06	1.1433e+06	1.13369e+06	1.16407e+06	1.14876e+06	1.02116e+06	1.02866e+06	1.05458e+06	-	-	1.14107	8.80332e-05	0.359704	-1.47512	down	-	-	-	-	-	-	-	-	-	-	-	-	-	-	-
MWSmce712	Ethyl phenylacetate	Phenolic acids	101-97-3	1.2717e+06	1.14846e+06	1.27506e+06	3.4731e+06	3.6e+06	3.2471e+06	2.85761e+06	3.0672e+06	2.83448e+06	2.84193e+06	2.72144e+06	2.80027e+06	2.76491e+06	2.70263e+06	2.79848e+06	-	-	1.13855	0.000607786	0.358057	-1.48174	down	1.21218	0.000203555	0.421864	-1.24515	down	-	-	-	-	-	-	-	-	-	-
pmb2928	Gallic acid-4-O-glucoside	Phenolic acids	84274-52-2	2.34811e+07	2.35784e+07	2.42101e+07	2.03456e+07	1.99156e+07	1.93101e+07	1.59333e+07	1.51713e+07	1.56447e+07	9.59982e+06	8.69734e+06	9.23646e+06	1.60074e+07	1.65141e+07	1.65155e+07	-	-	-	-	-	-	-	-	-	-	-	-	-	-	-	-	-	1.20357	1.35366e-05	2.16358	1.11342	up
pma6460	4-O-p-Coumaroylquinic acid	Phenolic acids	32451-86-8	1.29817e+06	1.40746e+06	1.47996e+06	612784	701431	711494	2.20121e+06	2.13537e+06	2.17391e+06	1.4033e+06	1.35073e+06	1.38998e+06	1.42455e+06	1.3917e+06	1.44885e+06	C10441	-	1.12725	0.000902466	2.06624	1.04701	up	-	-	-	-	-	-	-	-	-	-	1.19698	0.000297387	0.488828	-1.0326	down
HJN003	1-O-Sinapoyl-β-D-glucose	Phenolic acids	-	2.90873e+06	3.29997e+06	3.34076e+06	1.40673e+07	1.46222e+07	1.43824e+07	9.22049e+06	8.35637e+06	8.84765e+06	9.57563e+06	9.36366e+06	1.0261e+07	9.39047e+06	9.1768e+06	9.60518e+06	C01175	ko00940,ko01110	1.14095	1.0028e-06	0.221709	-2.17326	down	1.2116	0.000228009	0.361386	-1.46839	down	-	-	-	-	-	-	-	-	-	-
Lmtn002565	1-O-Vanilloyl-D-Glucose	Phenolic acids	-	357324	307932	355639	311423	304801	344085	1.80894e+06	1.48481e+06	1.98467e+06	1.7235e+06	1.57102e+06	1.71266e+06	1.04417e+06	1.094e+06	1.07391e+06	C20470	-	-	-	-	-	-	1.20931	0.0097924	0.193409	-2.37027	down	-	-	-	-	-	1.20592	0.000746369	0.191787	-2.38243	down
pmp000792	Moracin A	Phenolic acids	67259-17-0	11700.9	5422.42	6268.63	52188.4	70501.2	78358	434253	302086	294347	9	9	9	142958	143383	137370	C08844	-	1.11103	0.0125946	0.11635	-3.10345	down	1.20637	0.017646	0.0226955	-5.46145	down	1.15044	0.0170191	38173.6	15.2203	up	1.20749	0.0131242	7446.21	12.8623	up
Lmmn001643	2-Hydroxycinnamic acid*	Phenolic acids	583-17-5	492142	431735	449208	547372	662898	579971	281288	298811	296304	168713	164801	162561	290355	284421	276877	C01772	ko00360,ko00999,ko01100,ko01110	-	-	-	-	-	-	-	-	-	-	-	-	-	-	-	1.20291	0.00618298	3.60881	1.85152	up
pmn001687	Cis-Coutaric acid	Phenolic acids	67920-37-0	15271.7	10103.9	8539.78	150829	137830	149830	72178.7	74300.1	78787.5	207070	200339	176910	112693	108074	107742	-	-	1.13273	0.000115451	0.0773461	-3.69253	down	1.19845	2.28607e-05	0.150557	-2.73162	down	1.14321	0.00429818	0.385519	-1.37513	down	-	-	-	-	-
Lmqn005404	4-Hydroxybenzoyl-1-O-(6''-O-galloyl)glucoside	Phenolic acids	-	166778	163085	166965	592319	596560	607502	202461	195161	197708	153953	150156	134553	287534	291140	301924	-	-	1.14288	3.58818e-05	0.276572	-1.85427	down	-	-	-	-	-	-	-	-	-	-	1.20587	9.85837e-07	4.09514	2.03391	up
Lmyn003028	Benzyl-β-gentiobioside*	Phenolic acids	56775-64-5	23410.4	38631	24653.9	508986	489368	508627	240939	175573	239579	680284	608677	758606	445803	456777	469181	-	-	1.13608	1.21143e-06	0.0575291	-4.11956	down	1.19737	0.00981614	0.132139	-2.91987	down	1.12542	0.00263352	0.320425	-1.64194	down	-	-	-	-	-
Lmhn002574	Caffeoyl(p-Hydroxybenzoyl)tartaric acid	Phenolic acids	-	89726.2	93830.5	59967.7	171968	150899	165437	166677	159629	156923	176122	170509	156875	150559	145615	153293	-	-	1.05624	0.00564724	0.498714	-1.00371	down	-	-	-	-	-	-	-	-	-	-	-	-	-	-	-
pmp000808	Moracin T	Phenolic acids	1146113-27-0	1.04778e+06	932903	937469	4.72017e+06	3.87708e+06	3.94494e+06	2.56733e+06	2.37981e+06	2.48823e+06	5.17321e+06	5.3191e+06	5.321e+06	3.4372e+06	3.61539e+06	3.47573e+06	-	-	1.13726	0.00623212	0.232667	-2.10366	down	1.21275	5.54773e-05	0.392468	-1.34935	down	1.14844	3.13909e-06	0.470198	-1.08866	down	-	-	-	-	-
Lmsn004322	1,6-Di-O-caffeoyl-β-D-glucose*	Phenolic acids	-	2.70092e+06	2.81506e+06	2.73485e+06	842426	775867	823151	8.30002e+06	8.42747e+06	7.66155e+06	6.57202e+06	6.23032e+06	6.44975e+06	6.38266e+06	6.0709e+06	6.12487e+06	-	-	1.14191	9.41614e-06	3.37949	1.7568	up	1.21596	0.00161632	0.338301	-1.56362	down	-	-	-	-	-	1.20745	0.00019644	0.126815	-2.97921	down
pmp000799	Moracin S2	Phenolic acids	-	3.90968e+06	4.89379e+06	3.55953e+06	3.14384e+07	2.85345e+07	2.93404e+07	1.99745e+07	1.70024e+07	1.72457e+07	3.53909e+07	3.56327e+07	3.64033e+07	2.53721e+07	2.4285e+07	2.55754e+07	-	-	1.13742	0.000175859	0.138423	-2.85285	down	1.20549	0.00152723	0.228004	-2.13287	down	-	-	-	-	-	-	-	-	-	-
Zbyp002402	methylarbutin	Phenolic acids	6032-32-2	33986.1	43079.3	33868.9	216369	202176	166967	81679.9	79569.8	60494.4	182828	197789	168461	133352	136199	128768	C17599	-	1.13299	0.00662812	0.189466	-2.39999	down	-	-	-	-	-	1.12053	0.000695063	0.403848	-1.30812	down	-	-	-	-	-
pmp000791	Moracin Y	Phenolic acids	1252581-54-6	39727.9	32360.4	41341.6	472838	471888	452928	105171	77757.5	97881.7	189681	167834	179502	201259	212615	210511	-	-	1.14091	2.56098e-05	0.0811574	-3.62313	down	1.1782	0.0136256	0.403938	-1.3078	down	-	-	-	-	-	1.20402	5.94103e-06	2.60262	1.37997	up
Ymjm000116	6-O-Acetylarbutin	Phenolic acids	10338-88-2	354459	392597	408742	242108	233587	257554	98384	64361.3	79250.3	264289	310911	292314	207753	196312	198801	-	-	-	-	-	-	-	1.20188	0.000289254	4.77611	2.25584	up	1.1275	0.000401907	0.278953	-1.84191	down	-	-	-	-	-
Ymjm000148	Salidroside	Phenolic acids	10338-51-9	2.35648e+07	2.29915e+07	2.27857e+07	5.81487e+07	6.06432e+07	6.06166e+07	2.77541e+07	2.83525e+07	2.86281e+07	1.37199e+07	1.6271e+07	1.58454e+07	2.75783e+07	2.88849e+07	2.92279e+07	C06046	ko00350,ko01100	1.1423	0.000209041	0.386503	-1.37145	down	-	-	-	-	-	-	-	-	-	-	1.20413	2.65534e-06	3.91411	1.96869	up
Hmmn002544	Ferulic acid-4-O-glucoside	Phenolic acids	117405-51-3	4.28122e+06	4.30956e+06	4.29898e+06	1.00486e+07	9.84644e+06	1.00756e+07	5.86893e+06	6.10863e+06	6.36885e+06	8.05702e+06	8.35393e+06	7.94373e+06	6.945e+06	7.1211e+06	7.38695e+06	-	-	1.14285	0.000134651	0.430079	-1.21733	down	-	-	-	-	-	-	-	-	-	-	-	-	-	-	-
Lmbn001930	2-Hydroxybenzaldehyde (Salicylaldehyde)	Phenolic acids	90-02-8	325440	324060	327720	101980	105063	94079.4	322652	406113	380244	111554	79368.2	104966	225559	211785	219285	C06202	ko01100	1.14121	5.41592e-05	3.24526	1.69833	up	-	-	-	-	-	1.13061	0.00352257	3.74807	1.90615	up	-	-	-	-	-
Zaln004082	3-O-caffeoylshikimic acid	Phenolic acids	-	1.43463e+07	1.42299e+07	1.42763e+07	4.48863e+06	4.32789e+06	4.47781e+06	3.90022e+07	3.81858e+07	3.63621e+07	3.33207e+06	3.37605e+06	3.45895e+06	1.26677e+07	1.34438e+07	1.27701e+07	-	-	1.14281	8.90769e-08	3.22337	1.68857	up	1.21695	0.00107442	0.377389	-1.40587	down	1.15054	0.000499189	11.1684	3.48135	up	-	-	-	-	-
pmn001382	Isochlorogenic acid A	Phenolic acids	2450-53-5	5.42674e+06	5.87775e+06	6.2544e+06	1.67749e+06	1.28271e+06	1.56405e+06	8.75791e+06	5.40766e+06	8.81923e+06	2.49124e+06	2.30218e+06	2.43187e+06	4.7869e+06	4.47303e+06	4.62952e+06	-	-	1.13318	0.000595969	3.88107	1.95645	up	-	-	-	-	-	1.10567	0.0427788	3.18116	1.66955	up	-	-	-	-	-
MWStz043	3,4-Di-O-caffeoylquinic acid methyl ester	Phenolic acids	114637-83-1	250621	310610	266632	24575.6	28731.1	27869.1	79747.7	66767.5	86808.4	17358.3	37018.7	25720.5	47908.2	46162.2	44585.1	-	-	1.14035	0.00497674	10.1984	3.35027	up	1.20314	0.0044451	3.54813	1.82706	up	1.06217	0.00336152	2.913	1.5425	up	-	-	-	-	-
pmp000805	Moracin I	Phenolic acids	73338-88-2	195815	203898	229172	6.44956e+06	6.38733e+06	6.43928e+06	4.56639e+06	4.33968e+06	4.6097e+06	1.37245e+07	1.39339e+07	1.38844e+07	5.30568e+06	5.68091e+06	5.62571e+06	-	-	1.1426	8.82997e-08	0.032625	-4.93788	down	1.21738	0.000319062	0.0465297	-4.4257	down	1.15007	2.48626e-07	0.325345	-1.61996	down	1.2078	1.80544e-05	0.464007	-1.10778	down
mws0458	Vanillin; 4-Hydroxy-3-Methoxybenzaldehyde	Phenolic acids	121-33-5	393732	359165	368526	342704	410360	368719	194153	167775	208305	140207	90285.1	95587.4	179828	190806	178272	C00755	ko01100,ko01110	-	-	-	-	-	-	-	-	-	-	-	-	-	-	-	1.17539	0.000588319	3.44022	1.7825	up
Lmmn003663	5-Glucosyloxy-2-Hydroxybenzoic acid methyl ester	Phenolic acids	-	447638	444721	476285	379897	345428	330442	2.48663e+06	2.28733e+06	2.45096e+06	2.28567e+06	2.34951e+06	2.29404e+06	1.46636e+06	1.41911e+06	1.52964e+06	-	-	-	-	-	-	-	1.21705	0.000751157	0.189434	-2.40023	down	-	-	-	-	-	1.20673	4.73011e-07	0.152364	-2.7144	down
Lmsn004674	1-O-Cinnamoyl-β-D-glucose	Phenolic acids	40004-96-4	5239.21	4472.42	1332.3	36214.5	30933.5	28037.3	4988.16	5274.16	6426.8	23248.4	26775.8	28412.8	20873.4	22031.2	22560.4	-	-	1.06822	0.002028	0.116026	-3.10748	down	-	-	-	-	-	1.14182	0.00317021	0.212771	-2.23263	down	-	-	-	-	-
MWS20194	Cinnamic acid	Phenolic acids	140-10-3	152964	143705	154179	59950.3	95063.2	84192.6	236470	199330	208279	88589.7	82104.3	78842.3	131948	138887	128560	C00423	ko00130,ko00360,ko00940,ko00999,ko01100,ko01110	-	-	-	-	-	-	-	-	-	-	1.1412	0.00482789	2.58111	1.36799	up	-	-	-	-	-
pme1816	Neochlorogenic acid (5-O-Caffeoylquinic acid)*	Phenolic acids	906-33-2	400171	420097	409887	1.05291e+06	1.02346e+06	1.12524e+06	761153	720006	802509	1.2067e+06	1.21559e+06	1.13421e+06	841080	858779	907891	C17147	-	1.14055	0.00154794	0.38423	-1.37996	down	-	-	-	-	-	-	-	-	-	-	-	-	-	-	-
Lmln001195	Picein (4-Acetylphenyl-glucoside)	Phenolic acids	530-14-3	18985.8	20771.7	16094.4	430288	384226	487665	57520.2	46292.7	44816.8	456023	434256	398012	172498	183565	170526	C10720	-	1.14065	0.00507311	0.0428912	-4.54318	down	1.18932	0.010094	0.375779	-1.41204	down	1.14695	0.00121978	0.11537	-3.11567	down	-	-	-	-	-
pmp000866	Moracin N	Phenolic acids	135248-05-4	2.71611e+06	3.00443e+06	2.20476e+06	2.02052e+07	1.88577e+07	1.8556e+07	1.26383e+07	1.14337e+07	1.13078e+07	2.16637e+07	2.37447e+07	2.2114e+07	1.61388e+07	1.4992e+07	1.51452e+07	-	-	1.1379	0.000133987	0.137547	-2.86201	down	1.20789	0.000257246	0.224006	-2.15839	down	-	-	-	-	-	-	-	-	-	-
Wafn002874	4-O-(4'-O-alpha-D-Glucopyranosyl)caffeoylquinic acid	Phenolic acids	1401352-62-2	4.61252e+06	5.05846e+06	4.59986e+06	1.64375e+07	1.74386e+07	1.70084e+07	6.24097e+06	6.3132e+06	6.02136e+06	8.46629e+06	8.91056e+06	9.14614e+06	8.31917e+06	8.87705e+06	9.01258e+06	-	-	1.14126	4.12981e-05	0.280455	-1.83416	down	-	-	-	-	-	-	-	-	-	-	-	-	-	-	-
Zmyn002321	4-Methylphenol	Phenolic acids	106-44-5	55146.8	46493.8	51640.6	25347.4	26560.7	32918.4	50348.4	47226.6	38586.4	23721.1	23340.9	19021	30899.7	28607.1	28902.7	C01468	ko01100	-	-	-	-	-	-	-	-	-	-	1.10333	0.0117778	2.06046	1.04297	up	-	-	-	-	-
pmp000865	Moracin C	Phenolic acids	69120-06-5	489478	617639	434344	3.80908e+06	3.6782e+06	3.58088e+06	2.50702e+06	2.13615e+06	2.13977e+06	4.36429e+06	4.42766e+06	4.25052e+06	3.20543e+06	2.96213e+06	2.98905e+06	-	-	1.13669	4.55702e-06	0.13927	-2.84405	down	1.20352	0.00150277	0.227256	-2.13761	down	-	-	-	-	-	-	-	-	-	-
Lmtn002324	Benzyl-(2''-O-glucosyl)glucoside*	Phenolic acids	-	14139.7	28163.1	35867.9	555324	564610	504985	238614	194891	197267	712562	744593	710742	430991	468120	461617	C17564	-	1.12475	0.000439547	0.0481074	-4.3776	down	1.17718	0.00186655	0.123929	-3.01242	down	1.14399	1.53914e-05	0.29096	-1.78111	down	-	-	-	-	-
Cmjn004337	Benzyl-(2''-O-xylosyl)glucoside	Phenolic acids	-	1.41116e+07	1.3268e+07	1.27753e+07	1.16338e+07	1.17294e+07	1.17902e+07	7.61651e+06	7.51061e+06	8.1263e+06	3.98308e+06	4.45463e+06	4.74439e+06	8.0953e+06	7.8342e+06	8.56506e+06	-	-	-	-	-	-	-	-	-	-	-	-	-	-	-	-	-	1.20142	0.00059682	2.66675	1.41508	up
Zmln000899	Syringaldehyde-4-O-glucoside	Phenolic acids	-	23774.7	51589.7	21850.4	703283	749638	695992	285499	289177	332930	752432	826998	793614	518796	539299	569048	-	-	1.12634	3.08167e-05	0.0452391	-4.46629	down	1.18429	0.000331487	0.107111	-3.22282	down	1.1429	0.000106701	0.382465	-1.3866	down	-	-	-	-	-
Wacn003131	2-O-P-Coumaroylhydroxycitric Acid	Phenolic acids	-	1.7138e+06	1.95359e+06	1.84512e+06	2.18576e+06	1.82433e+06	1.91214e+06	4.79136e+06	4.80452e+06	4.81096e+06	2.73791e+06	2.81155e+06	2.77947e+06	2.72292e+06	2.79852e+06	2.97988e+06	-	-	-	-	-	-	-	1.21428	0.000504992	0.382631	-1.38597	down	-	-	-	-	-	-	-	-	-	-
Zblp002839	3-(3-Hydroxyphenyl)-propionic acid	Phenolic acids	621-54-5	102322	120009	291914	3.18576e+06	3.22142e+06	3.8238e+06	1.29404e+06	1.35863e+06	1.30327e+06	3.49875e+06	3.10936e+06	3.60274e+06	2.21773e+06	2.32025e+06	2.10977e+06	C11457	ko00360,ko01100	1.11775	0.00222672	0.0502635	-4.31435	down	1.16564	0.00118017	0.129993	-2.94349	down	1.14516	0.00454643	0.387425	-1.36801	down	-	-	-	-	-
MWSmce264	Hydroxytyrosol	Phenolic acids	10597-60-1	60460.5	39895.4	50767.9	298728	336167	289196	78230.4	86497.3	79937.2	451449	404034	409172	229218	244027	252464	-	-	1.13182	0.000908398	0.163538	-2.6123	down	-	-	-	-	-	1.14895	0.00152121	0.193464	-2.36986	down	-	-	-	-	-
Zmhn001883	Vanillic acid-4-O-glucoside	Phenolic acids	32142-31-7	38871.8	51195.4	44921.9	23971.2	20435.3	21853	97006.9	71008.6	77842.3	23688.8	33662.8	21404.1	64344.9	70173.8	70016.2	-	-	1.1063	0.0171042	2.03728	1.02664	up	-	-	-	-	-	1.10618	0.00850584	3.12178	1.64237	up	-	-	-	-	-
MWSmce507	Mulberroside A	Phenolic acids	102841-42-9	42688.1	47149.5	37620.8	211432	227597	239914	115175	143794	141625	149016	157670	152858	128093	128361	139636	-	-	1.1385	0.00079731	0.187731	-2.41326	down	1.2009	0.00628244	0.318174	-1.65211	down	-	-	-	-	-	-	-	-	-	-
Lmlp002765	Stilbostemin B	Phenolic acids	162411-67-8	270985	224521	275371	74506	89650.9	144259	92162.8	94233.9	99826.9	61131.2	45182.3	64611.7	121755	119860	110492	-	-	1.04795	0.00544104	2.49948	1.32163	up	1.2061	0.00894625	2.69327	1.42936	up	-	-	-	-	-	-	-	-	-	-
Jmwn002117	2-(3,4-dihydroxyphenyl)ethanediol 1-O-β-D-glucopyranoside	Phenolic acids	-	22655.7	31519.9	24208.9	409516	458956	396510	54059.8	51189.1	53597.5	235163	230219	264481	178809	188276	198283	-	-	1.1395	0.00193562	0.0619649	-4.01241	down	1.17126	0.00592359	0.493461	-1.01899	down	1.14871	0.00297358	0.217639	-2.19999	down	-	-	-	-	-
pmp000794	Moracin D	Phenolic acids	69120-07-6	31060.2	22537.3	28762.7	336131	321511	327267	118112	108411	128016	413676	414029	463787	269796	257132	243065	-	-	1.13955	4.17656e-06	0.0836221	-3.57997	down	1.20504	0.00103757	0.232302	-2.10593	down	1.14569	0.00117614	0.274519	-1.86502	down	-	-	-	-	-
mws0179	Chlorogenic acid methyl ester	Phenolic acids	29708-87-0	4.58925e+07	4.49314e+07	4.34824e+07	7.87349e+06	8.05052e+06	8.11869e+06	3.72847e+07	4.3457e+07	4.43784e+07	1.30374e+07	1.32307e+07	1.29279e+07	2.21346e+07	2.43559e+07	2.42124e+07	-	-	1.14279	0.000317915	5.58616	2.48186	up	-	-	-	-	-	1.14556	0.00592877	3.19216	1.67453	up	-	-	-	-	-
Jmwn002172	3,4-dihydroxyphenylethanol-β-D-glucopyranoside	Phenolic acids	-	3.2694e+06	3.29361e+06	3.33852e+06	9.05497e+06	8.76269e+06	9.31598e+06	4.10071e+06	3.8074e+06	4.3862e+06	3.04843e+06	3.22299e+06	3.13067e+06	5.41711e+06	5.97659e+06	5.90789e+06	-	-	1.14224	0.000651559	0.364917	-1.45436	down	-	-	-	-	-	-	-	-	-	-	1.20682	0.000260813	2.88592	1.52903	up
Hmsn002272	Demethyl coniferin	Phenolic acids	-	540336	597110	559617	247218	217924	271348	397415	406073	429759	148964	168999	169010	274365	292579	305558	-	-	1.12752	0.00015269	2.30426	1.2043	up	-	-	-	-	-	1.14468	7.19746e-05	2.53247	1.34055	up	-	-	-	-	-
Wafn002319	4-O-(3'-O-alpha-D-Glucopyranosyl)caffeoylquinic acid	Phenolic acids	1401352-63-3	3.9732e+06	4.19022e+06	4.00767e+06	1.2924e+07	1.38074e+07	1.40056e+07	4.58962e+06	4.85098e+06	4415315	5.8545e+06	5.59225e+06	6.05413e+06	5.92998e+06	6.35818e+06	6.60442e+06	-	-	1.14166	0.000819585	0.298772	-1.74288	down	-	-	-	-	-	-	-	-	-	-	1.20399	0.000489976	2.32771	1.21891	up
Lmfn000604	6-O-Galloyl-β-D-glucose*	Phenolic acids	13186-19-1	280563	322521	358434	1.14369e+06	1.37336e+06	1.62649e+06	4.76693e+06	3.68808e+06	3.83397e+06	8.99098e+06	8.75261e+06	8.85044e+06	3.18092e+06	3.55424e+06	3.36063e+06	-	-	1.12678	0.0149671	0.232052	-2.10748	down	1.21381	0.00770455	0.0782423	-3.67591	down	1.12704	0.00374324	0.462095	-1.11374	down	1.2008	2.45016e-05	0.155807	-2.68217	down
pmn001419	1-O-p-Coumaroyl-β-D-glucose	Phenolic acids	7139-64-2	3.46404e+06	3.56446e+06	3.71127e+06	3.13615e+06	3.00202e+06	3.57765e+06	1.12307e+07	1.57145e+07	1.32496e+07	8.08911e+06	9.52024e+06	9.14882e+06	7.13133e+06	6.75043e+06	7.54858e+06	C16827	-	-	-	-	-	-	1.20436	0.0167552	0.267194	-1.90404	down	-	-	-	-	-	1.19569	0.00210788	0.363097	-1.46157	down
pmb3064	3-O-p-Coumaroylquinic acid-O-glucoside	Phenolic acids	-	152791	168680	179025	1.33617e+06	1.28455e+06	1.28425e+06	1.25795e+06	1.21615e+06	1.19781e+06	1.57914e+06	1.57375e+06	1.62385e+06	985564	1.10158e+06	1.07371e+06	-	-	1.14179	2.23845e-05	0.128169	-2.96388	down	1.21662	3.33718e-05	0.136304	-2.8751	down	-	-	-	-	-	-	-	-	-	-
pmb3061	5-O-p-Coumaroylquinic acid O-glucoside	Phenolic acids	-	189963	214301	220162	1.39468e+06	1.39954e+06	1.53508e+06	1.37438e+06	1.38748e+06	1.4158e+06	1.85659e+06	1.76028e+06	1.78019e+06	1.12867e+06	1.24971e+06	1.2533e+06	-	-	1.14118	0.000948458	0.144233	-2.79353	down	1.21661	4.15708e-07	0.149468	-2.74209	down	-	-	-	-	-	-	-	-	-	-
pmb3056	Homovanilloylquinic acid	Phenolic acids	-	10612.5	9817.98	13074.4	338971	333398	398648	246303	169445	259470	1.12768e+06	1.73404e+06	961679	629639	609339	560554	-	-	1.14103	0.00356605	0.0312832	-4.99847	down	1.21121	0.0166961	0.0496208	-4.33291	down	1.11404	0.0448023	0.176602	-2.50143	down	1.15718	0.0585877	0.280122	-1.83587	down
mws4085	Sinapic acid	Phenolic acids	530-59-6	18733.8	20572.4	14472.4	132298	138965	162837	79104.7	77692.8	74472.3	154441	140320	145216	82477.8	83201	91663.1	C00482	ko00940,ko01100,ko01110	1.1353	0.00410825	0.123885	-3.01292	down	1.20542	2.32771e-05	0.232536	-2.10447	down	-	-	-	-	-	-	-	-	-	-
Ymjm000152	p-Hydroxypheny-β-D-allopyranoside	Phenolic acids	-	517858	550344	491673	463160	444316	475179	775148	800452	797387	1.11852e+06	1.03563e+06	1.09871e+06	702229	755151	791415	-	-	-	-	-	-	-	-	-	-	-	-	-	-	-	-	-	1.2049	0.000526285	0.425058	-1.23427	down
Hmhn002787	(1'R,3R,5R,8'S)-Dihydrophaseic acid-O-β-D-glucoside	Phenolic acids	-	168486	180582	194999	767735	816536	786169	327828	376356	360221	489168	493996	504160	409310	419227	458169	-	-	1.14084	3.39805e-05	0.229522	-2.1233	down	-	-	-	-	-	-	-	-	-	-	-	-	-	-	-
Lmsn002887	1-O-Caffeoyl-β-D-xylose	Phenolic acids	-	5.11912e+06	5.55249e+06	5.44271e+06	349712	412638	401052	1.34194e+06	1.39784e+06	1.31044e+06	177936	167208	185632	1.54278e+06	1.63622e+06	1.74036e+06	-	-	1.14198	0.000535134	13.851	3.79192	up	1.21683	0.000711483	3.97863	1.99227	up	1.15	0.000286933	7.63076	2.93183	up	1.19403	0.0053799	2.19189	1.13218	up
Cmzn005970	Dunalianoside A	Phenolic acids	-	1.25311e+06	1.3108e+06	1.24147e+06	999418	997590	965944	1.52008e+07	1.46725e+07	1.57827e+07	6.30067e+06	6.56198e+06	6.46296e+06	5.21767e+06	5.80598e+06	5.26197e+06	-	-	-	-	-	-	-	1.21776	0.000501464	0.083349	-3.58469	down	1.14899	0.000784363	2.36246	1.24029	up	1.20777	0.000148475	0.153317	-2.70541	down
mws0145	O-Anisic acid (2-Methoxybenzoic acid)	Phenolic acids	529-75-9	494946	581138	505895	1.24351e+06	1.13488e+06	1.19171e+06	433941	375487	394421	140739	142342	151397	388266	376773	423514	-	-	1.13209	0.000103098	0.44312	-1.17423	down	-	-	-	-	-	1.14562	0.00344414	2.7708	1.4703	up	1.2073	0.000800989	8.21698	3.03861	up
Lmgp003989	Dicaffeoylshikimic acid	Phenolic acids	-	5.16995e+07	5.46857e+07	5.14832e+07	4.88527e+06	5.3118e+06	4.7731e+06	2.84755e+07	2.6709e+07	2.56886e+07	4.24721e+06	4.15764e+06	4.66486e+06	1.37843e+07	1.55474e+07	1.50821e+07	-	-	1.14244	0.000350984	10.5455	3.39856	up	-	-	-	-	-	1.14923	0.000911251	6.18783	2.62943	up	-	-	-	-	-
Hmln000659	3-O-Galloyl-D-glucose*	Phenolic acids	-	231493	279862	256044	1.08361e+06	1.23371e+06	1.3005e+06	3.69533e+06	3.08076e+06	3.31774e+06	7.50764e+06	6.86606e+06	7.21804e+06	2.87023e+06	3.05215e+06	3.25757e+06	-	-	1.13743	0.00324668	0.212117	-2.23707	down	1.21594	0.00314414	0.0760265	-3.71735	down	1.13735	0.000120121	0.467485	-1.09701	down	1.20528	0.000300516	0.167556	-2.57729	down
Zmhn001926	1-O-Salicyloyl-β-D-glucose	Phenolic acids	60517-74-0	1.81364e+07	2.5522e+07	2.46951e+07	6.78656e+07	6.84804e+07	6.4402e+07	2.77652e+07	2.92803e+07	2.86722e+07	1.58642e+07	1.62375e+07	1.64034e+07	2.87702e+07	2.78626e+07	3.1451e+07	-	-	1.12019	0.000404026	0.340494	-1.5543	down	-	-	-	-	-	-	-	-	-	-	1.20735	0.000524912	4.1387	2.04918	up
mws1200	Trans-4-Hydroxycinnamic Acid Methyl Ester	Phenolic acids	19367-38-5	78982.2	78020.5	71201.7	45725	35628.9	35159.2	170037	174702	178194	74824.5	59683.5	69101	157763	144781	164194	-	-	-	-	-	-	-	1.21362	8.67074e-06	0.436393	-1.1963	down	1.13908	0.000200445	2.56832	1.36082	up	-	-	-	-	-
Hmln002149	Acteoside; Verbascoside	Phenolic acids	61276-17-3	14561.5	11143.4	20621.8	54509.2	50434.6	54345.1	163135	164225	168068	108218	77881.6	87030.1	86054.7	95792.8	85860.6	C10501	-	1.09946	0.00143249	0.290834	-1.78173	down	1.20482	1.64652e-05	0.0935083	-3.41876	down	-	-	-	-	-	-	-	-	-	-
Lmdn009099	Coniferyl ferulate	Phenolic acids	63644-62-2	31414.1	32675.7	29691.5	207853	231965	233300	134042	127599	128039	531652	582023	556698	227935	255377	256215	C17855	-	1.14176	0.0016577	0.139324	-2.84349	down	1.21683	6.77972e-05	0.240662	-2.05492	down	1.14971	0.000947537	0.233289	-2.09981	down	1.20185	0.000195455	0.402975	-1.31124	down
pmp000800	Moracin S3	Phenolic acids	-	21615.2	16126	12429.6	92626.7	78028.7	94640.7	56077.8	45276	55391.4	103830	96351.9	116341	79055.4	69915.1	77856.4	-	-	1.12022	0.00123507	0.189112	-2.40269	down	1.16655	0.00168022	0.320078	-1.6435	down	1.1163	0.00315566	0.495209	-1.01389	down	-	-	-	-	-
mws1297	Benzyl glucoside	Phenolic acids	4304-12-5	1.69812e+06	1.62034e+06	1.57018e+06	4.38664e+06	4.53496e+06	4.56628e+06	1.47442e+06	1.25683e+06	1.50853e+06	3.4188e+06	3.21409e+06	3.19214e+06	2.59015e+06	2.65209e+06	2.33753e+06	-	-	1.14156	6.84476e-06	0.362447	-1.46416	down	-	-	-	-	-	1.13869	6.73662e-05	0.431529	-1.21247	down	-	-	-	-	-
Hmtn001288	Methyl 2,4-dihydroxyphenylacetate	Phenolic acids	67828-42-6	39983.9	44821.7	44773.6	105274	107604	94061.4	56813.8	66041.3	74272.5	92970.8	94004.2	91289.4	70629.6	80468	74156.6	-	-	1.13344	0.0019525	0.422165	-1.24412	down	-	-	-	-	-	-	-	-	-	-	-	-	-	-	-
Zmhn002422	1-O-Feruloyl-β-D-glucose	Phenolic acids	7196-71-6	7.18191e+06	7.44375e+06	7.42037e+06	6.43647e+06	6.4842e+06	6.31034e+06	1.88307e+07	1.78631e+07	1.62454e+07	7.94348e+06	8.71102e+06	8.06899e+06	9.27213e+06	1.03205e+07	1.05322e+07	C17759	-	-	-	-	-	-	1.21178	0.00489098	0.416441	-1.26382	down	1.14033	0.00347663	2.14125	1.09845	up	-	-	-	-	-
MWSmce675	Arbutin	Phenolic acids	497-76-7	510670	607827	552379	453822	458450	449225	800358	870048	828884	1.0532e+06	980432	1.0203e+06	695088	773907	685679	C06186	ko00010	-	-	-	-	-	-	-	-	-	-	-	-	-	-	-	1.20633	0.00119228	0.445817	-1.16548	down
pmn001421	3-O-p-Coumaroylquinic acid*	Phenolic acids	87099-71-6	6.32213e+06	6.0327e+06	6.02771e+06	1.55637e+06	1.66398e+06	1.78117e+06	9.11697e+06	1.0731e+07	1.07004e+07	4.53257e+06	4.93619e+06	4.70545e+06	5.87149e+06	6.11276e+06	6.69601e+06	-	-	1.14068	1.07637e-05	3.67539	1.8779	up	-	-	-	-	-	1.13727	0.00719142	2.1552	1.10782	up	1.20316	0.000138612	0.35286	-1.50283	down
Lmmn000774	Dihydrocaffeoylglucose	Phenolic acids	-	519714	570777	515469	195310	119950	142718	838387	862904	837400	433518	448359	440125	480112	502787	549239	-	-	1.1141	0.000239981	3.50663	1.81009	up	-	-	-	-	-	-	-	-	-	-	1.16741	0.00467587	0.346428	-1.52937	down
pmb0142	Caffeic aldehyde	Phenolic acids	141632-15-7	973818	935586	939300	1.54475e+06	1.58631e+06	1.63456e+06	2.71887e+06	2.5584e+06	2.59896e+06	1.1554e+06	1.18674e+06	1.14746e+06	1.56989e+06	1.65181e+06	1.43806e+06	C10945	ko00940,ko01110	-	-	-	-	-	1.2169	0.000427698	0.361684	-1.4672	down	1.14929	0.0005918	2.25706	1.17444	up	-	-	-	-	-
Zmhn002508	4-p-Cumaroyl-rhamnosyl-(1→6)-D-glucose	Phenolic acids	-	314175	391880	363073	1.40215e+06	1.36164e+06	1.03953e+06	229058	218885	187579	427924	498577	499545	464019	416334	477480	-	-	1.12456	0.0129078	0.281104	-1.83083	down	-	-	-	-	-	1.1293	0.00214673	0.445653	-1.16601	down	1.17909	0.017047	2.66704	1.41524	up
MWS5206	4-Hydroxyphenyllactic Acid	Phenolic acids	306-23-0	43514.3	46629.4	40063.3	128490	102915	116748	63189.5	71288.9	91972.3	105045	93801.5	89890.8	79733.1	71605.5	82174.1	C03672	-	1.12888	0.00717407	0.373994	-1.41891	down	-	-	-	-	-	-	-	-	-	-	-	-	-	-	-
pma0149	Sinapoyl malate	Phenolic acids	92344-58-6	148992	157739	160870	8.92839e+06	8.70414e+06	8.52456e+06	807859	706945	741866	7.8972e+06	6.95149e+06	6.73949e+06	4.13159e+06	4.4401e+06	3.85146e+06	C02887	ko00940,ko01110	1.14294	0.000183706	0.0178766	-5.80578	down	1.21605	0.0021738	0.207208	-2.27085	down	1.14901	0.00287342	0.104533	-3.25797	down	-	-	-	-	-
Lmhn003801	Feruloylsinapoyltartaric acid	Phenolic acids	-	60903.6	59196.1	57909.8	16223.5	21148.6	8868.33	402352	392427	410189	38502.1	36977.8	35669.7	94622.1	85245.9	82790.1	-	-	1.07343	0.00452328	3.84965	1.94473	up	1.2178	0.000155357	0.14773	-2.75897	down	1.15052	0.000141657	10.841	3.43842	up	1.05912	0.0216198	0.416019	-1.26528	down
pmn001671	Furanofructosyl-α-D-(6-mustard acyl)glucoside	Phenolic acids	-	3626.39	6224.57	4228.51	172509	219635	207305	9	9	9	75120.5	96874.3	104092	73562.6	64769.1	65511	-	-	1.13808	0.00507868	0.0234874	-5.41197	down	1.21643	0.0269672	521.462	9.02642	up	1.1505	0.00883487	9.77954e-05	-13.3199	down	1.15193	0.00532705	2.17124	1.11852	up
Lmmn001294	Koaburaside	Phenolic acids	41653-73-0	33395.7	23346.1	24181	444236	465532	400020	52575.3	45117.5	55774.3	271332	270966	262936	191622	203251	220964	-	-	1.13871	0.00174465	0.0617831	-4.01664	down	-	-	-	-	-	1.14732	1.026e-06	0.190587	-2.39148	down	-	-	-	-	-
pmb3074	5-O-p-Coumaroylquinic acid*	Phenolic acids	1899-30-5	8.77328e+06	8.68985e+06	7.93938e+06	2.68962e+06	2.97033e+06	2.36255e+06	1.41962e+07	1.44196e+07	1.4468e+07	5.71706e+06	5.66868e+06	5.33976e+06	8.12919e+06	8.48812e+06	9.37308e+06	C12208	ko00940,ko00941,ko00945,ko01110	1.13385	0.000143525	3.16641	1.66285	up	-	-	-	-	-	1.14954	1.52089e-06	2.57593	1.36509	up	1.18726	0.000359698	0.479657	-1.05992	down
pmn001669	Methyl sinapate	Phenolic acids	20733-94-2	3956.75	1949.82	2913.81	9336.39	10398.1	11236.8	15635.7	18269.3	17710.1	15063.5	15900.8	14140.6	13604.6	12718.4	11721.3	-	-	1.08633	0.00077162	0.284792	-1.81202	down	1.18625	0.000239938	0.170887	-2.54889	down	-	-	-	-	-	-	-	-	-	-
Li512115	Isochlorogenic acid B	Phenolic acids	14534-61-3	5.50402e+06	7.16926e+06	6.95532e+06	2.05122e+06	2.02053e+06	2.06803e+06	6.87017e+06	7.90632e+06	8.57389e+06	2.9103e+06	2.15463e+06	3.01892e+06	4.30815e+06	4.61105e+06	5.00616e+06	C10468	-	1.13123	0.0132179	3.19695	1.6767	up	-	-	-	-	-	1.12022	0.00252792	2.88852	1.53033	up	-	-	-	-	-
mws0025	Pyrogallol	Phenolic acids	87-66-1	95109.9	91085.3	88415.3	58778.9	40166.8	27911.1	59586.7	78369.5	86900.8	47084.2	43976.3	50435.6	69402.8	78659.7	80080.6	C01108	-	1.01055	0.0271157	2.16473	1.11419	up	-	-	-	-	-	-	-	-	-	-	-	-	-	-	-
Lmgn001670	Salicylic acid	Phenolic acids	69-72-7	948155	1.02363e+06	1.13016e+06	302595	362784	300690	1.31714e+06	1.49277e+06	1.37538e+06	762399	705387	783668	818658	849784	947226	C00805	ko01100,ko01110,ko04075	1.13246	0.00218294	3.21089	1.68297	up	-	-	-	-	-	-	-	-	-	-	1.19263	0.000178165	0.429087	-1.22066	down
Ymjm000154	Salicin	Phenolic acids	138-52-3	25294.6	28908	15112	77620.7	88531.4	78019.1	42742.2	37184.1	27345	233609	231669	238651	87924.5	103286	95582.7	C01451	ko00010	1.09096	0.000486015	0.283877	-1.81666	down	-	-	-	-	-	1.13978	5.69406e-05	0.152389	-2.71417	down	1.204	2.41216e-05	0.346869	-1.52754	down
pmb0069	Benzamide	Phenolic acids	55-21-0	807685	748169	756619	179722	181559	191164	408917	419646	427898	339130	359986	356028	431487	429635	495140	C09815	-	1.14201	0.000695568	4.18589	2.06553	up	-	-	-	-	-	-	-	-	-	-	-	-	-	-	-
mws1708	Gastrodin	Phenolic acids	62499-27-8	1.02029e+06	1.04785e+06	1.18366e+06	207792	161682	220771	677435	702727	620236	322466	225456	304355	545381	459800	505030	C16964	-	1.13449	0.00128756	5.50922	2.46185	up	-	-	-	-	-	1.11042	0.000693768	2.34712	1.23089	up	-	-	-	-	-
Zmhn003082	5-O-Galloyl-methyl quinine ester	Phenolic acids	-	205021	210110	214854	30000.8	32280.1	29029	84476	99649.7	90150.1	9	9	9	67109.5	69211.4	78560.4	-	-	1.14231	6.01545e-05	6.89942	2.78648	up	1.20942	7.88633e-05	2.2969	1.19969	up	1.1507	0.00233635	10158.4	13.3104	up	1.20789	0.00100118	3381.85	11.7236	up
Lmzn001582	5'-Glucosyloxyjasmanic acid	Phenolic acids	-	975437	929403	1.01501e+06	397084	413896	493075	510794	583899	544936	581997	715868	764771	589042	513660	608453	-	-	1.12588	0.000185038	2.23905	1.16289	up	-	-	-	-	-	-	-	-	-	-	-	-	-	-	-
pme3083	2-(Formylamino)benzoic acid	Phenolic acids	3342-77-6	191280	180196	171620	147547	180991	164798	86555.9	127439	119420	78298.3	56820	79917.4	90471	78086.1	91991.1	C05653	ko00380,ko01100	-	-	-	-	-	-	-	-	-	-	-	-	-	-	-	1.15681	0.00205301	2.2942	1.19799	up
Lmhn003240	Benzoylmalic acid	Phenolic acids	22138-51-8	39880.6	47571.6	52200.5	190540	200571	214176	185914	170455	165074	407049	363616	434411	247749	207660	227822	-	-	1.13531	0.00025757	0.230722	-2.11578	down	1.20777	0.000271618	0.26782	-1.90067	down	1.13812	0.00480375	0.432706	-1.20854	down	-	-	-	-	-
mws0906	Coniferin	Phenolic acids	531-29-3	1.0673e+06	920183	715205	4.01806e+06	2.96031e+06	3.31662e+06	916534	941041	501419	2.22684e+06	2.05232e+06	2.00093e+06	1.56575e+06	1.86022e+06	1.78413e+06	C00761	ko00940,ko01110	1.11657	0.00912386	0.262525	-1.92948	down	-	-	-	-	-	1.06512	0.00435167	0.37563	-1.41261	down	-	-	-	-	-
MWSslk138	2,3,4-Trihydroxybenzoic acid	Phenolic acids	610-02-6	7850.95	10232.9	9633.8	24109.7	26747.7	28019.5	89845.8	74914.8	72025.2	189418	187990	202037	70153.4	78558.4	65852.2	-	-	1.12599	0.000623427	0.351404	-1.5088	down	1.21227	0.0055763	0.117058	-3.09471	down	1.1364	0.000116699	0.408643	-1.29109	down	1.20647	0.000353795	0.136125	-2.877	down
Zmyn002919	2-Methylbenzoic acid	Phenolic acids	118-90-1	44634.7	38473.7	40240	408787	415852	375141	90051	106207	102903	179719	161776	170093	182895	187611	216124	C07215	ko01100	1.14176	0.000994678	0.102809	-3.28196	down	1.20429	0.0031749	0.412315	-1.27818	down	-	-	-	-	-	1.20135	0.000877732	2.34521	1.22972	up
mws0749	4-Hydroxybenzoic acid	Phenolic acids	99-96-7	4.88425e+06	5.15518e+06	5.3622e+06	1.91985e+07	1.65516e+07	1.68066e+07	8.19036e+06	8.03348e+06	6.99519e+06	4.49269e+06	4.72988e+06	4.88627e+06	7.3732e+06	8.8477e+06	7.94512e+06	C00156	ko00130,ko00790,ko01100,ko01110,ko01240	1.13856	0.00380405	0.293048	-1.77079	down	-	-	-	-	-	-	-	-	-	-	1.20407	0.00376285	3.72509	1.89728	up
Lmdn003756	Methyl caffeate	Phenolic acids	3843-74-1	51207.9	45662.1	40029.2	87989.8	115898	80050.9	362300	338060	373742	135135	168109	159359	161707	165856	138757	C10477	-	1.07383	0.036875	0.482143	-1.05247	down	1.21466	0.000462566	0.127454	-2.97195	down	1.1345	0.000149216	2.32187	1.21529	up	-	-	-	-	-
Lmnn002886	1'-O-(3,4-Dihydroxyphenethyl)-O-caffeoyl-glucoside	Phenolic acids	-	138051	140379	139167	121372	173006	167525	311904	308131	267879	313091	302047	349765	250168	275292	302547	-	-	-	-	-	-	-	1.20788	0.00786929	0.470312	-1.08831	down	-	-	-	-	-	1.14911	0.00164455	0.478704	-1.06279	down
Hmhn000927	Phloroglucinol-1-O-β-D-glucopyranoside	Phenolic acids	-	14395.6	15632.9	14287	108157	208302	106419	77784.8	49674	57666.8	380648	524528	349886	121095	134214	146785	-	-	1.12043	0.0643891	0.104795	-3.25436	down	1.19645	0.030026	0.239381	-2.06262	down	1.13064	0.0199827	0.147503	-2.76118	down	1.10163	0.0175165	0.336938	-1.56945	down
Hmsn002598	Salirepin	Phenolic acids	26652-12-0	251614	642119	641356	964024	993825	992592	482343	485104	481618	429895	386302	378974	513484	583180	621936	-	-	-	-	-	-	-	-	-	-	-	-	-	-	-	-	-	1.20311	3.21879e-05	2.46864	1.30371	up
Wafn003070	Hydroxyferulic acid glucoside	Phenolic acids	-	266524	287202	282336	743505	813830	756119	1.4778e+06	1.53241e+06	1.56815e+06	746779	772772	781701	719787	859901	746137	-	-	1.14025	0.000949232	0.361391	-1.46837	down	1.21736	0.000230656	0.182612	-2.45315	down	-	-	-	-	-	-	-	-	-	-
pmb3317	Quinacyl syringic acid	Phenolic acids	-	96539.7	124209	115327	1.87008e+06	1.91881e+06	2.41318e+06	1.94689e+06	1.61518e+06	2.05816e+06	1.29057e+07	1.23357e+07	1.23932e+07	3.24938e+06	3.88555e+06	3.83696e+06	-	-	1.13976	0.00767528	0.0541877	-4.20589	down	1.21469	0.00551581	0.0597974	-4.06377	down	1.14722	2.95991e-06	0.149337	-2.74335	down	1.20289	2.00281e-06	0.164797	-2.60124	down
Zmcn005156	4,5-O-Dicaffeoylquinic Acid Methyl Ester	Phenolic acids	-	548720	460500	486739	108833	166970	166904	496345	611190	535360	305305	290513	341889	364599	316720	385886	-	-	1.10995	0.000639032	3.37912	1.75665	up	-	-	-	-	-	-	-	-	-	-	1.12493	0.00313049	0.472116	-1.08279	down
Lmtn002233	Androsin	Phenolic acids	531-28-2	249915	361453	348495	1.0187e+06	780905	1.03533e+06	477735	598432	585715	1.41339e+06	1.30418e+06	1.38298e+06	704049	750912	856394	-	-	1.10244	0.00829388	0.338584	-1.56241	down	-	-	-	-	-	1.13518	0.000101701	0.405283	-1.303	down	-	-	-	-	-
Jmwn002494	(2E)-3-[4-(β-D-glucopyranoside)-phenylacrylic]-acid	Phenolic acids	-	88299.4	157989	105365	236307	250863	260691	1.0088e+06	673155	655684	686926	668216	746586	525592	443989	441556	-	-	1.0442	0.0163183	0.470213	-1.08861	down	1.18641	0.0256609	0.150431	-2.73282	down	-	-	-	-	-	1.20369	0.00135565	0.355832	-1.49073	down
Cmzn005251	6-O-Caffeoylarbutin	Phenolic acids	136172-60-6	207359	246611	214172	189165	9	116966	1.20153e+06	1.11774e+06	1.15898e+06	747178	859018	752137	538517	652738	638119	-	-	-	-	-	-	-	1.21515	6.15308e-05	0.192091	-2.38014	down	-	-	-	-	-	-	-	-	-	-
Lmxp001668	2-Methoxy-4-ethenylphenol	Phenolic acids	7786-61-0	236375	219651	215897	1.10519e+06	1.12985e+06	1.10063e+06	357892	260063	300025	1.37331e+06	1.28449e+06	1.3502e+06	896460	781548	736868	C17883	-	1.14231	6.1787e-07	0.201436	-2.31161	down	-	-	-	-	-	1.14152	1.25668e-05	0.229037	-2.12635	down	-	-	-	-	-
mws0183	3,4-Dihydroxybenzoic acid (Protocatechuic acid)*	Phenolic acids	99-50-3	589258	587483	607120	672594	702364	639323	863312	860714	808104	258980	198494	208921	576502	680948	701336	C00230	ko01100,ko01110	-	-	-	-	-	-	-	-	-	-	1.14172	1.81127e-05	3.79974	1.9259	up	1.19359	6.68802e-05	3.02265	1.59582	up
MWSmce697	4-Ethoxyphenol	Phenolic acids	622-62-8	235172	217861	228038	246135	275091	281099	163867	128036	149567	62164.6	78208.6	66218	176427	147615	148800	-	-	-	-	-	-	-	-	-	-	-	-	1.11349	0.00783627	2.13692	1.09554	up	1.19982	0.000723675	3.88364	1.95741	up
pmn001529	3,4,5-Tri-O-Galloylshikimic acid	Phenolic acids	-	5328.08	4055.42	3159.58	33814	33779	24852.4	10300.1	6581.73	11638.8	24604.6	33404.5	18556.7	16188.8	16297	19349.2	-	-	1.12472	0.00981675	0.135681	-2.88171	down	1.06117	0.0559093	0.43979	-1.18511	down	1.03222	0.0526353	0.372498	-1.42469	down	-	-	-	-	-
mws1500	Ethyl cinnamate	Phenolic acids	103-36-6	59738.6	50322.4	56854.5	30997.5	51312.8	45720.4	73036.9	53370.8	65591.8	22467.6	9790.66	28741.8	34959.2	42444.9	35811.2	C06359	-	-	-	-	-	-	-	-	-	-	-	1.00811	0.00547814	3.14753	1.65422	up	-	-	-	-	-
mws2368	Tyrosol; 4-Hydroxyphenylethanol	Phenolic acids	501-94-0	133261	141021	143113	48822.6	46872	47786.4	164568	220628	182900	116749	119293	134313	117884	127837	146025	C06044	ko00350,ko01100	1.14183	0.00075768	2.90906	1.54055	up	-	-	-	-	-	-	-	-	-	-	1.20254	0.00484394	0.387415	-1.36805	down
pmb2497	4-Hydroxy-3-methoxymandelate	Phenolic acids	55-10-7	49005	43409	49805.5	130786	109151	100428	42754.5	37624.7	36152.7	50765.7	62216.8	58115.7	69346.9	67575	56198.7	C05584	ko00350,ko01100	1.11966	0.0146665	0.417844	-1.25896	down	-	-	-	-	-	-	-	-	-	-	-	-	-	-	-
mws0853	Sinapyl alcohol	Phenolic acids	537-33-7	14268	28724.3	22512.5	293024	280565	304376	34187	31166.4	24658.8	51692.3	79042.3	82107.8	67935.5	84851.5	75454.1	C02325	ko00940,ko01100,ko01110	1.12924	2.63783e-05	0.0746099	-3.74449	down	-	-	-	-	-	1.06185	0.0424547	0.422906	-1.24159	down	1.18255	0.000100449	4.12495	2.04438	up
MWSmce501	Protocatechuic Acid Methyl Ester	Phenolic acids	2150-43-8	221166	235815	244549	74821.4	95939.3	98589.6	526070	566253	479806	256052	270040	322255	241493	274037	303147	-	-	1.12252	0.000152041	2.60452	1.38102	up	1.2064	0.00470493	0.446229	-1.16414	down	-	-	-	-	-	1.18585	0.00541478	0.3175	-1.65517	down
Zmhn001793	6-O-Caffeoyl-D-glucose*	Phenolic acids	-	510985	399955	494091	1.62445e+06	1.5185e+06	1.90136e+06	452781	501629	425904	905111	882778	935279	706417	856177	875204	-	-	1.12886	0.00527158	0.278538	-1.84405	down	-	-	-	-	-	-	-	-	-	-	-	-	-	-	-
Lmhn003799	Feruloylferuloyltartaric acid	Phenolic acids	-	13965	16226.4	11044.5	15729.8	24662.8	20679.5	46427.6	50196.7	59158	12990.6	7712.19	13153.1	15606.4	18679.9	19548.9	-	-	-	-	-	-	-	1.19463	0.00436759	0.264702	-1.91756	down	1.11743	0.00283443	4.60134	2.20205	up	-	-	-	-	-
Lmmn002179	Methyl salicylate-2-O-glucoside	Phenolic acids	10019-60-0	4302.27	11891.4	10941.8	23664.4	21605.8	31724.5	17316.4	21528.2	17373.9	76592.9	90567.2	70632.6	35996.4	35052.8	43113.4	-	-	-	-	-	-	-	-	-	-	-	-	1.13915	0.0068997	0.236418	-2.08059	down	1.17371	0.00393609	0.32379	-1.62687	down
Cmsp002787	3,4'-Dihydroxy-3',5'-dimethoxypropiophenone	Phenolic acids	136196-47-9	118816	108273	144500	729832	798236	803045	313338	299658	405268	1.04035e+06	1.01314e+06	1.08246e+06	587888	592665	720614	-	-	1.13757	0.000223373	0.159404	-2.64924	down	1.18102	0.0155813	0.364924	-1.45433	down	1.1346	0.000200231	0.324708	-1.62279	down	-	-	-	-	-
mws1212	Ferulic acid methyl ester	Phenolic acids	2309-07-1	69050.8	75217.3	65182.2	9	9	9	107210	118465	140781	9	9	9	184993	213203	168815	-	-	1.14299	0.00174759	7757.42	12.9214	up	-	-	-	-	-	1.15061	0.00645959	13572.4	13.7284	up	-	-	-	-	-
pme3443	Sinapinaldehyde	Phenolic acids	4206-58-0	34475.2	30881.6	33458.8	79507.3	71358.1	80928.1	55259.2	81820.4	68732.3	84949.7	70474	85219.8	70643.2	66699.4	83513.1	C05610	ko00940,ko01100,ko01110	1.13482	0.00191745	0.426309	-1.23003	down	1.15753	0.0409427	0.480126	-1.05852	down	-	-	-	-	-	-	-	-	-	-
pmp000795	Moracin E	Phenolic acids	73338-84-8	3218.97	15332.6	11642.5	101389	119217	94778.7	108510	62434.8	99659.7	69893.1	68802.7	59314.2	77737.6	80847.3	64019.8	-	-	1.06718	0.00154468	0.0957375	-3.38477	down	1.11753	0.023932	0.11158	-3.16385	down	-	-	-	-	-	-	-	-	-	-
ML10179289	2-Phenylethanol	Phenolic acids	60-12-8	6.35093e+06	5.99591e+06	6.50558e+06	2.51551e+06	2.49917e+06	2.86256e+06	7.58038e+06	6.82377e+06	7.17983e+06	3.55571e+06	4.13579e+06	3.99018e+06	4.89267e+06	4.67903e+06	5.90124e+06	C05853	ko00360	1.13555	6.65913e-05	2.39328	1.25899	up	-	-	-	-	-	-	-	-	-	-	-	-	-	-	-
Lmsn003628	6'-O-Sinapoylsucrose	Phenolic acids	-	16183.4	10825.9	10895.3	52164.4	33008.3	96624.9	47500.5	47733.3	48431.7	46196.4	58109.8	61978.1	55873.9	62101.4	47958	-	-	1.04046	0.124608	0.2085	-2.26188	down	1.19506	0.00205527	0.26384	-1.92226	down	-	-	-	-	-	-	-	-	-	-
Hmln002806	5-O-Caffeoylshikimic acid	Phenolic acids	180981-12-8	730539	775446	748126	613635	689949	741774	3.44446e+06	3.47176e+06	3.46508e+06	676892	521973	593472	1.48816e+06	1.20322e+06	1.19698e+06	C10434	ko00940,ko00941,ko00945,ko01100,ko01110	-	-	-	-	-	1.21773	8.62984e-08	0.217132	-2.20336	down	1.14654	0.000158434	5.79205	2.53407	up	-	-	-	-	-
pmn001521	3-Hydroxy-5-Methylphenol-1-O-(6'-Galloyl)Glucoside	Phenolic acids	-	50285.8	37245.9	34173.9	44810.2	52221.6	68425.3	77258.5	71979.2	90549.7	31203.4	28252	40115.5	48736	37926.1	47812.7	-	-	-	-	-	-	-	-	-	-	-	-	1.10754	0.00366501	2.40821	1.26796	up	-	-	-	-	-
pmp000790	Moracin M	Phenolic acids	56317-21-6	26823.7	5137.5	23672.2	146738	62774.8	181428	107624	129428	100687	109634	142061	489052	127549	103175	98690.5	-	-	-	-	-	-	-	1.07583	0.00131308	0.164723	-2.60189	down	-	-	-	-	-	-	-	-	-	-
Lmyn002435	Hydrangeifolin I	Phenolic acids	-	9	9	9	83779	142293	132032	99422.5	47828.3	40558.3	162890	158363	195134	150955	140552	183854	-	-	1.14235	0.0220878	7.53971e-05	-13.6951	down	1.21568	0.0775683	0.000143763	-12.764	down	1.0207	0.0116335	0.363699	-1.45918	down	-	-	-	-	-
Lmyn002403	Mandelic acid-β-glucoside	Phenolic acids	-	14480.9	26614.7	18885.8	79456.6	75767.3	81583.4	32048.5	35406.4	28092	80093.1	80979.6	73729.8	51623	49805.8	64280	-	-	1.10813	0.000813507	0.253292	-1.98113	down	-	-	-	-	-	1.13587	0.00012221	0.406925	-1.29717	down	-	-	-	-	-
pme1439	p-Coumaric acid	Phenolic acids	501-98-4	1.25468e+06	1.19087e+06	974317	394040	357682	351333	1.37522e+06	1.1424e+06	1.00966e+06	367599	473349	602139	748139	607619	573729	C00811	ko00130,ko00350,ko00940,ko00950,ko01100,ko01110	1.13027	0.0104279	3.10035	1.63243	up	-	-	-	-	-	1.07843	0.00858922	2.44426	1.2894	up	-	-	-	-	-
pmb2833	3-O-Feruloylquinic acid-O-glucoside	Phenolic acids	-	21819.9	21464.7	19930.3	60618	46880.7	24548.9	48372.6	39155.5	82965.5	43866.2	41819.2	45853.6	52742.3	70496.6	62023.1	-	-	-	-	-	-	-	1.09846	0.115197	0.370776	-1.43138	down	-	-	-	-	-	-	-	-	-	-
MWSmce040	Isovanillin	Phenolic acids	621-59-0	525932	558643	596232	1.07109e+06	1.12812e+06	1.02063e+06	569332	499764	539034	497763	341997	226735	469626	646080	593515	-	-	-	-	-	-	-	-	-	-	-	-	-	-	-	-	-	1.12298	0.00568621	3.01908	1.59411	up
MWSmce346	1,3-O-Dicaffeoylquinic Acid (Cynarin)	Phenolic acids	30964-13-7	2.81377e+06	2.79991e+06	2.59896e+06	445525	238545	539744	1.97841e+06	1.70159e+06	1.07124e+06	519099	658527	605914	880291	1.17623e+06	929856	C10445	-	1.10825	5.04605e-05	6.71069	2.74646	up	-	-	-	-	-	1.06316	0.063314	2.66394	1.41356	up	-	-	-	-	-
pmb2620	3,4-Dimethoxycinnamic acid	Phenolic acids	2316-26-9	17350.8	15065.9	17049.3	4815.64	3955.04	2058.6	25565.3	24449.8	25732.2	2910.54	6325.04	5015.64	9024.49	8269.29	11183.5	-	-	1.08525	0.000315548	4.5678	2.1915	up	-	-	-	-	-	1.11167	0.000666181	5.31514	2.41011	up	-	-	-	-	-
Hmhn003067	Phenylpropionic acid-O-β-D-glucopyranoside	Phenolic acids	-	1.16388e+06	1.15684e+06	1.19105e+06	1.08802e+06	1.25059e+06	1.09009e+06	6.40134e+06	6.52022e+06	5.62152e+06	3.77359e+06	5.24638e+06	4.98014e+06	2.6838e+06	3.13164e+06	3.70248e+06	-	-	-	-	-	-	-	1.21609	0.00311549	0.189384	-2.40061	down	-	-	-	-	-	1.19272	0.0151073	0.244905	-2.0297	down
Zmgn004894	Methyl 4-hydroxybenzoate	Phenolic acids	99-76-3	104874	81483.2	77245.5	35331.9	35838.8	43592.5	22286.9	27093.3	23955.9	18872.9	10448.7	20633.3	31660.2	23335.8	25054.1	-	-	1.10051	0.0209308	2.29692	1.1997	up	1.20022	0.0158554	3.59445	1.84577	up	-	-	-	-	-	1.07313	0.00681813	2.29733	1.19996	up
MWS1734	Anisic acid; 4-Methoxybenzoic acid	Phenolic acids	100-09-4	31499.9	20458.5	24132.9	107497	87031.5	138782	48485.8	56768.2	44675.4	89038.2	97548.1	80197.2	61278.2	70200	85603.1	C02519	-	1.10883	0.0251281	0.228289	-2.13106	down	-	-	-	-	-	-	-	-	-	-	-	-	-	-	-
Li512113	Maleoyl-caffeoylquinic acid	Phenolic acids	-	117099	98285.7	96753.3	247851	254970	88395.6	58127.4	57916.9	42762.6	128802	135033	145676	91532.7	97543.7	126975	-	-	-	-	-	-	-	-	-	-	-	-	1.12264	0.00029678	0.387796	-1.36663	down	-	-	-	-	-
mws0093	Coniferyl alcohol	Phenolic acids	458-35-5	62320	76468.1	76351.3	35823.6	52424	26666.2	25948.3	29924.5	28962.3	25728.4	21696.8	20493.3	41602.7	30581.2	31064.2	C00590	ko00940,ko00999,ko01100,ko01110	-	-	-	-	-	1.20016	0.00824442	2.53597	1.34254	up	-	-	-	-	-	-	-	-	-	-
mws1336	4-Aminobenzoic acid	Phenolic acids	150-13-0	375222	342907	365229	538470	537397	467713	226270	247706	206225	584619	738016	805583	453144	652769	528628	C00568	ko00790,ko01100,ko01240	-	-	-	-	-	-	-	-	-	-	1.13004	0.0154047	0.319611	-1.64561	down	-	-	-	-	-
Hmgn001653	Protocatechualdehyde	Phenolic acids	139-85-5	1.8425e+06	1.87258e+06	1.86075e+06	271154	209381	268845	1.26361e+06	1.14857e+06	1.26472e+06	1.40146e+06	1.34136e+06	1.3867e+06	1.19633e+06	1.27275e+06	881373	C16700	ko00950	1.13904	1.45215e-05	7.44059	2.89542	up	-	-	-	-	-	-	-	-	-	-	1.20177	2.28429e-06	0.181469	-2.46221	down
mws1505	Phenethyl caffeate	Phenolic acids	104594-70-9	3639.94	5824.06	4519.08	7443.64	7518.68	6780.48	15270.7	15786.6	7662.02	12103.5	11030.5	12436.6	7328.26	10218.1	10604.6	C10484	-	-	-	-	-	-	1.06682	0.0808444	0.36114	-1.46937	down	-	-	-	-	-	-	-	-	-	-
mws0921	p-Coumaryl alcohol	Phenolic acids	3690-05-9	107190	96609.8	107773	24513.2	34681.9	22400.6	55223.5	45556	43353.7	7041.1	7040.7	9	54821.9	50798.1	37381.4	C02646	ko00940,ko01100,ko01110	1.12003	0.00012929	3.81849	1.933	up	1.19163	0.000409174	2.1617	1.11216	up	-	-	-	-	-	-	-	-	-	-
MWSmce328	Isochlorogenic acid C	Phenolic acids	57378-72-0	3.94993e+06	2.28861e+06	2.65022e+06	681364	588231	665855	1.85157e+06	2.12084e+06	1.77541e+06	582197	528915	559302	855583	1.18614e+06	863127	-	-	1.11495	0.0438381	4.5926	2.19931	up	-	-	-	-	-	1.1452	0.00510595	3.44095	1.78281	up	-	-	-	-	-
MWS20182	Dihydroferulic Acid	Phenolic acids	1135-23-5	20519.4	13422.6	18169.6	7611.84	16206.2	4414.04	45000.2	57886	71640.8	34471.9	33492.6	41138.7	28052.9	20316.8	30607	-	-	-	-	-	-	-	1.16475	0.0269415	0.298587	-1.74377	down	-	-	-	-	-	1.07545	0.00482535	0.258765	-1.95029	down
mws4177	Methyl Anthranilate	Phenolic acids	134-20-3	24081.9	23117.8	14978.2	41974	51333.9	45272.6	18653.1	21401.7	26411.2	40100.3	40108.3	43227.8	32192.5	38257.3	24924.7	C20634	-	1.06233	0.00309453	0.448677	-1.15625	down	-	-	-	-	-	-	-	-	-	-	-	-	-	-	-
Cmzn004594	Dunalianoside C	Phenolic acids	-	1.80656e+06	1.11625e+06	1.89428e+06	185143	199792	197490	5.42703e+06	5.21495e+06	5.3209e+06	2.81376e+06	2.59303e+06	2.61728e+06	2.4717e+06	2.49008e+06	1.67594e+06	-	-	1.12805	0.029026	8.27073	3.04802	up	1.174	0.00282239	0.301768	-1.72849	down	-	-	-	-	-	1.20754	0.000757838	0.0725848	-3.78419	down
Lmbn004790	Methyl 3-(3-hydroxy-4-methoxyphenyl)propanoate	Phenolic acids	129150-61-4	33261.7	23779.8	27916.2	261719	195066	178772	21231	28023	34701.8	46351.4	83266.6	88156.4	88196.6	59765.2	90053.4	-	-	1.1304	0.0176479	0.133674	-2.9032	down	-	-	-	-	-	1.01464	0.0673431	0.385517	-1.37513	down	1.10999	0.0164441	2.91842	1.54519	up
pme2828	4-Nitrophenol	Phenolic acids	100-02-7	1.03334e+07	9.88926e+06	1.12328e+07	2.63113e+07	2.68239e+07	2.76419e+07	1.57839e+07	1.67972e+07	1.76564e+07	3.55014e+07	3.14436e+07	3.45598e+07	1.58262e+07	2.14413e+07	2.47296e+07	C00870	-	1.13895	7.67519e-06	0.38941	-1.36064	down	-	-	-	-	-	1.13985	0.00158149	0.494927	-1.01471	down	-	-	-	-	-
MWSmce248	3-Hydroxycinnamic Acid*	Phenolic acids	14755-02-3	385689	288719	348312	9	9	9	179314	288494	361841	37451.8	42502.7	68787	128532	95484.9	151822	C12621	ko00360,ko01100	1.14289	0.00679103	37878.6	15.2091	up	-	-	-	-	-	1.09451	0.0464386	5.57779	2.47969	up	1.20686	0.0363161	0.000181523	-12.4276	down
Zmhn002227	4-O-Glucosyl-sinapate	Phenolic acids	-	2.28628e+06	2.9199e+06	2.38646e+06	8.3095e+06	1.03435e+07	9.60379e+06	7.10355e+06	6.39343e+06	4.95121e+06	6.47767e+06	6.25625e+06	6.72512e+06	6.77121e+06	5.46862e+06	4.28271e+06	C02919	-	1.13031	0.00391979	0.268702	-1.89592	down	1.16775	0.0214551	0.411566	-1.2808	down	-	-	-	-	-	-	-	-	-	-
Lmtn003598	3-Prenyl-4-O-glucosyloxy-4-hydroxybenzoic acid	Phenolic acids	-	12744.4	13413.2	21435	211840	218576	198313	346099	367129	421824	405375	476294	551823	360602	373458	233943	-	-	1.13369	0.000128866	0.0756964	-3.72363	down	1.21075	0.00343812	0.0419298	-4.57588	down	-	-	-	-	-	1.17765	0.022174	0.4386	-1.18902	down
pma3724	1-O-Feruloylquinic acid	Phenolic acids	-	3.11469e+06	3.14349e+06	5.70569e+06	702511	485659	560215	3.05443e+06	2.63348e+06	2.6071e+06	850218	1.13744e+06	603724	1.85842e+06	2.56253e+06	1.48385e+06	-	-	1.11148	0.0573884	6.84282	2.77459	up	-	-	-	-	-	1.09695	0.000864884	3.201	1.67852	up	-	-	-	-	-
MWSmce713	3-(4-Hydroxyphenyl)-1-propanol	Phenolic acids	10210-17-0	13914	7615.55	9509.56	14816.3	28286.4	24567.2	8204.89	6328.07	7078.61	5316.7	4564.08	4642.09	7793.84	9299.1	5202.07	-	-	-	-	-	-	-	-	-	-	-	-	-	-	-	-	-	1.16628	0.0472932	4.65954	2.22019	up
pmn001420	1-O-Caffeoyl-β-D-glucose*	Phenolic acids	14364-08-0	1.32408e+06	1.16165e+06	1.1943e+06	3.37418e+06	3.20822e+06	3.59313e+06	1.22171e+06	1.22486e+06	543635	1.97943e+06	1.64092e+06	2.08259e+06	2.00876e+06	2.25543e+06	1.17819e+06	C10433	-	1.13719	0.000627475	0.361655	-1.46731	down	-	-	-	-	-	-	-	-	-	-	-	-	-	-	-
mws1350	Syringaldehyde; 4-Hydroxy-3,5-Dimethoxybenzaldehyde	Phenolic acids	134-96-3	18517.8	15802.9	30837.8	145995	116645	165985	29836.5	28531.1	50899.3	116416	138048	99946.7	119395	80022.4	64801.8	-	-	1.1123	0.0084829	0.152018	-2.71769	down	-	-	-	-	-	1.08739	0.00553772	0.308306	-1.69757	down	-	-	-	-	-
mad2085	Caffeoyl-p-coumaroyltartaric acid	Phenolic acids	-	39508.6	62439.3	55646.4	263913	263904	147446	64918.4	91789.6	84140	204290	171743	177255	121230	73308.3	144118	-	-	1.08532	0.0434281	0.233382	-2.09923	down	-	-	-	-	-	1.10865	0.00155026	0.435303	-1.19991	down	-	-	-	-	-
Lmsp003655	Dehydrodiconiferyl alcohol-gamma'-O-glucoside	Phenolic acids	-	190395	471986	209029	1.30883e+06	1.01303e+06	907658	328874	285169	531784	525281	516173	477019	749908	811552	413315	-	-	1.04456	0.00780185	0.269827	-1.8899	down	-	-	-	-	-	-	-	-	-	-	1.15633	0.0397877	2.12682	1.0887	up
Lmgn003073	5-O-Feruloylquinic acid	Phenolic acids	-	18473.9	41401.8	20926.9	7135.33	8290.69	2522.32	34603.3	52550	31340.6	11724.9	7139.3	5185.53	13249.2	15655.6	7729.11	-	-	-	-	-	-	-	-	-	-	-	-	1.08587	0.0327272	4.92704	2.30072	up	-	-	-	-	-
Lmsn004921	1,2-Di-O-galloyl-5-O-Cinnamoyl-β-D-glucose	Phenolic acids	-	12759.2	16994.2	14751.9	23215.7	24517.6	22792	10913.9	16031.9	14837.9	4619.73	10181.6	12513	15444.4	22677.5	11225.1	-	-	-	-	-	-	-	-	-	-	-	-	-	-	-	-	-	1.0401	0.021224	2.58199	1.36848	up
Zmln000668	Monogalloyl-diglucose	Phenolic acids	-	14987.4	27806.1	24218.8	42450.1	50555.7	42894.2	60622.6	34700.1	56697.7	102065	117052	115436	102896	43275.1	86951.5	-	-	1.00954	0.0104968	0.4931	-1.02005	down	1.03324	0.0538714	0.440811	-1.18177	down	1.05153	0.0058303	0.454398	-1.13797	down	1.19327	0.000976992	0.406213	-1.29969	down
pmb2795	4-Methoxycinnamic acid	Phenolic acids	830-09-1	9	9	9	90814	110453	119043	9	9	9	14865.2	126372	127016	82699.4	77400.7	159238	-	-	1.14287	0.00606798	8.42934e-05	-13.5342	down	-	-	-	-	-	1.13599	0.138588	0.000100651	-13.2783	down	-	-	-	-	-
Wmhn001575	1,4,8-Trihydroxynaphthalene-1-O-glucoside	Quinones	-	297684	342790	318963	134488	120347	117395	220035	229573	203315	131899	65379.4	66066.9	350369	353502	342361	-	-	1.13447	0.00152281	2.57754	1.366	up	-	-	-	-	-	1.03432	0.0187153	2.47934	1.30996	up	-	-	-	-	-
Cmhp005227	4,8-Dihydroxy Naphthol-1-O-glucoside	Quinones	-	1.72801e+06	1.88761e+06	1.87063e+06	511626	647981	732508	1.57466e+06	1.35531e+06	1.58966e+06	539074	783647	516575	1.02283e+06	995890	1.12778e+06	-	-	1.12024	0.000178794	2.89954	1.53582	up	-	-	-	-	-	1.09936	0.0015313	2.45726	1.29705	up	-	-	-	-	-
Hmln003405	Ellagic acid-4-O-rhamnoside	Tannins	-	14562.1	14138.5	16002.9	23552.3	29946.6	7603.25	45092.5	40913.9	40540.8	47563.2	59328.4	58186.8	40404.6	40854.4	37649.9	-	-	-	-	-	-	-	1.21237	0.00094282	0.353255	-1.50122	down	-	-	-	-	-	-	-	-	-	-
Hmdn001667	Ellagic acid-4-O-glucoside	Tannins	-	877719	573308	978025	383374	370868	151405	2.9178e+06	3.46399e+06	1.93673e+06	2.67088e+06	2.71896e+06	3.38904e+06	1.74286e+06	1.5855e+06	1.66494e+06	-	-	-	-	-	-	-	1.13621	0.0401483	0.292005	-1.77593	down	-	-	-	-	-	1.16733	0.00422725	0.103162	-3.27702	down
pmp000275	Gambiriin A1	Tannins	76250-49-2	571.643	2174.75	6103.91	11945.4	4836.19	1879.96	1886.14	6458.99	3334.88	9	9	9	3171.68	4018.79	4631.94	C17772	-	-	-	-	-	-	-	-	-	-	-	1.14257	0.102452	432.593	8.75687	up	1.19075	0.173095	691.167	9.43289	up
Lmbn014696	Pimaric acid	Terpenoids	127-27-5	211116	248510	201863	199618	274540	300891	217241	231311	226843	115509	146449	115994	193964	192930	198270	C09159	-	-	-	-	-	-	-	-	-	-	-	-	-	-	-	-	1.11619	0.0376072	2.05065	1.03608	up
Wbmn011269	Vitexilactone	Terpenoids	61263-49-8	5.74166e+06	5.20875e+06	5.19114e+06	924499	1.16085e+06	914604	3.7835e+06	2.99284e+06	2.64916e+06	571498	676380	707770	2.4963e+06	2.48135e+06	2.58143e+06	-	-	1.13731	0.000340128	5.38061	2.42777	up	-	-	-	-	-	1.13677	0.0165527	4.81963	2.26892	up	-	-	-	-	-
mws1629	Aucubin	Terpenoids	479-98-1	39142	36185	37464.8	142310	137486	141221	41446.7	34988.2	34797.6	64125.7	62387	66347.5	67222.1	66177.3	71182.7	C09771	-	1.14222	4.76928e-06	0.267903	-1.90022	down	-	-	-	-	-	-	-	-	-	-	1.20624	3.74658e-06	2.18302	1.12632	up
Qmyp101440	Blumenol C(ISO3)	Terpenoids	-	916583	906535	981268	3.69534e+06	3.71655e+06	3.89419e+06	2.4955e+06	2.6021e+06	2.49993e+06	6.86333e+06	6.99601e+06	6.48475e+06	3.87278e+06	3.58502e+06	3.75614e+06	-	-	1.14199	0.000110339	0.248042	-2.01134	down	1.2161	1.03579e-05	0.369118	-1.43785	down	1.14904	0.000795748	0.373452	-1.42101	down	-	-	-	-	-
Qmyp101116	9-O-β-D-Glucoside of 3-hydroxy-7,8-didehydro-β-ionol(ISO2)	Terpenoids	-	259538	265188	214777	1.41666e+06	1.29821e+06	1.47657e+06	334289	314010	297617	975115	1.19895e+06	1.15817e+06	772865	835002	787471	-	-	1.13856	0.000956595	0.176432	-2.50282	down	-	-	-	-	-	1.1432	0.00640032	0.283869	-1.8167	down	-	-	-	-	-
Wbmp003697	(R)-3-(3'-Hydroxybutyl)-2,4,4-trimethylcyclohexa-2,5-dienone	Terpenoids	-	1.18586e+06	1.03899e+06	1.05581e+06	6.95916e+06	6.81383e+06	6.92513e+06	2.018e+06	2.00402e+06	2.10377e+06	8.43908e+06	8.16106e+06	8.29177e+06	4.88511e+06	5.25666e+06	5.2731e+06	-	-	1.14185	9.16467e-08	0.1585	-2.65744	down	-	-	-	-	-	1.15039	2.34226e-05	0.246095	-2.02271	down	-	-	-	-	-
Cmdn002964	6'-O-α-D-galactosylshanzhiside methyl ester	Terpenoids	927707-47-9	28257.9	42362.6	36661.2	223353	245690	225267	136018	117190	141775	136657	146731	166802	139862	126502	137109	-	-	1.13349	0.000107766	0.154516	-2.69417	down	1.19422	0.00124457	0.271611	-1.88039	down	-	-	-	-	-	-	-	-	-	-
Lmjp102216	1,2,3,19-Terahydroxyurs-12-en-28-oic acid	Terpenoids	-	20915.7	20877.8	19855	61138.8	73878.6	62885.8	24840.1	21484	21667.2	95080.1	123475	100017	47205.9	52023.1	48004.3	-	-	1.13678	0.0072724	0.311508	-1.68266	down	-	-	-	-	-	1.14236	0.0099464	0.213425	-2.2282	down	-	-	-	-	-
Lafp005024	7-Hydroxy-costol-malonyl glucoside	Terpenoids	-	67842.9	46420	37153.8	373913	454480	418719	41945.8	30155.8	89014	328883	346053	405030	227023	248518	226821	-	-	1.12638	0.00146178	0.121414	-3.042	down	-	-	-	-	-	1.09419	0.000630536	0.149186	-2.74482	down	-	-	-	-	-
Lmqp003432	6,9-Dihydroxy-7-megastigmen-3-one	Terpenoids	-	316507	305850	324061	741591	642100	704787	302283	278856	266283	457096	577485	734103	474290	421023	466012	-	-	1.13552	0.00463997	0.453162	-1.1419	down	-	-	-	-	-	1.07072	0.0596165	0.479126	-1.06152	down	-	-	-	-	-
Lacp005602	Blumenol C malonyl Glucoside	Terpenoids	-	244059	287203	299732	1.16424e+06	1.19562e+06	1.54066e+06	608228	733852	717517	6.63198e+06	2.45381e+06	4.3313e+06	1.05576e+06	1.19766e+06	1.10267e+06	-	-	1.13173	0.0123461	0.213047	-2.23076	down	1.19665	0.00367336	0.403474	-1.30945	down	1.09407	0.0883749	0.153505	-2.70364	down	1.07302	0.118189	0.290712	-1.78234	down
Ymjm000094	3,28-Dihydroxyolean-12-en-11-one	Terpenoids	-	79271.7	17160.6	23976.6	151085	92004.4	151940	94767.7	88706.4	75466.7	447935	487936	466830	253764	222958	240595	-	-	-	-	-	-	-	-	-	-	-	-	1.14661	0.0001037	0.184602	-2.43751	down	1.16852	0.000472325	0.281621	-1.82817	down
Qmyp101232	Vomifoliol	Terpenoids	189351-15-3	190470	156896	113573	434576	496796	803570	263223	308082	267740	604372	533159	619859	580291	496222	520265	C04166	-	1.07337	0.0602763	0.26568	-1.91224	down	-	-	-	-	-	1.13189	0.00190245	0.477438	-1.06661	down	-	-	-	-	-
Qmyp101201	(6R,9S)-3-Oxo-α-ionol-β-D-glucopyranoside	Terpenoids	-	23897.9	17096.2	76191.9	201284	241111	177078	136467	38293.9	97924.2	239951	196319	216547	163864	174877	198328	-	-	1.02539	0.00316595	0.18917	-2.40224	down	-	-	-	-	-	-	-	-	-	-	-	-	-	-	-
Zmjp011129	1,3-Dihydroxyurs-12-en-28-oic acid (Kaneric acid)	Terpenoids	107693-87-8	81336.1	51220.6	61092	204382	164230	119143	88761.8	106584	118976	79953.1	132850	130162	53721.7	61962.1	65652.9	-	-	1.04237	0.0448193	0.397021	-1.33271	down	-	-	-	-	-	-	-	-	-	-	-	-	-	-	-
HX1219	3-Acetoxy-18-hydroperoxy-12-oleanen-11-one(ISO1)	Terpenoids	-	172591	93302.4	120570	36523.7	32409.8	36250.3	118756	127908	156963	70418.6	52438	63999.8	80268	66545.7	81146.3	-	-	1.09861	0.0559376	3.67418	1.87742	up	-	-	-	-	-	1.09815	0.0128462	2.16009	1.11109	up	-	-	-	-	-
Zjlp100905	3-Hydroxyolean-12-ene-28,30-dioic acid 30-methyl ester (Serjanic Acid)	Terpenoids	-	19006.9	10523.9	17238.4	86045.8	87130.6	75773.7	38869.5	33954	36052	92942.8	98236.6	117551	61628.7	58048.6	49565.3	-	-	1.11606	0.000209479	0.187866	-2.41223	down	1.11993	0.00526622	0.429566	-1.21905	down	1.13714	0.010285	0.352655	-1.50367	down	-	-	-	-	-
Qmyp101416	Ctroside	Terpenoids	-	263183	229015	247693	575319	750852	1.19048e+06	273845	257417	280870	1.00154e+06	852231	1.09862e+06	626661	572906	716322	-	-	1.07318	0.0832061	0.293998	-1.76612	down	-	-	-	-	-	1.14242	0.00942655	0.275076	-1.8621	down	-	-	-	-	-
Lskp211447	2,3,23-Trihydroxyolean-12-en-28-oic acid (Bayogenin)	Terpenoids	6989-24-8	135787	121192	89703.2	21702.3	22178.3	53219.3	49554.8	64231.8	54450.9	9	9	9	68997.2	68590.7	55622.1	-	-	1.03299	0.00978086	3.57036	1.83607	up	1.12847	0.0383623	2.06067	1.04311	up	1.15059	0.00586869	6231.02	12.6053	up	1.20483	0.0900399	3596.29	11.8123	up
Qmyp101114	9-O-β-D-Glucoside of 3-hydroxy-7,8-didehydro-β-ionol	Terpenoids	-	261926	174737	94956.1	1.67202e+06	1.82659e+06	1.27278e+06	189182	160572	157855	595594	796488	617514	535250	424333	525742	-	-	1.10149	0.00891867	0.111418	-3.16594	down	-	-	-	-	-	1.13652	0.0140462	0.252593	-1.98512	down	1.14715	0.0197994	2.3743	1.2475	up
mws1565	Geniposide	Terpenoids	24512-63-8	384500	276566	396118	1.23489e+06	1.0888e+06	1.20745e+06	560553	590036	680446	984687	1.4671e+06	1.17126e+06	948915	740343	829967	C09781	-	1.12092	0.000176475	0.299388	-1.73991	down	-	-	-	-	-	-	-	-	-	-	-	-	-	-	-
Lafp004533	(6R,9R)-3-Oxo-α-ionol-β-D-malonyl-glucoside	Terpenoids	-	578782	545371	538777	1.27338e+07	1.54463e+07	1.76637e+07	1.44464e+06	1.67032e+06	1.54344e+06	1.999e+07	2.9202e+07	1.87684e+07	9.3008e+06	7.32241e+06	7.5301e+06	-	-	1.14106	0.00923577	0.0362738	-4.78493	down	1.21289	0.00328506	0.356974	-1.48611	down	1.14393	0.0234658	0.0685458	-3.86679	down	-	-	-	-	-
Hmln003398	2,3,19,23-Tetrahydroxyurs-12-en-28-oic acid	Terpenoids	-	11546.6	20183.2	7400.89	69842.5	49584.5	54327.3	34764.1	31885.8	30862.4	95823.3	85879.3	81476	48321	59424.4	44857.2	-	-	1.06359	0.00606157	0.225207	-2.15068	down	1.05036	0.0268601	0.40129	-1.31728	down	1.14253	0.0036132	0.370518	-1.43239	down	-	-	-	-	-
Hmhn007023	2,3,19-Trihydroxyurs-12-en-28-oic acid	Terpenoids	-	11546.6	20183.2	7400.89	69842.5	49584.5	54327.3	34764.1	31885.8	30862.4	95823.3	85879.3	81476	48321	59424.4	44857.2	-	-	1.06359	0.00606157	0.225207	-2.15068	down	1.05036	0.0268601	0.40129	-1.31728	down	1.14253	0.0036132	0.370518	-1.43239	down	-	-	-	-	-
mws1526	Sweroside	Terpenoids	14215-86-2	797650	705485	828316	5.29111e+06	5.90395e+06	7.004e+06	1.4404e+06	1.37628e+06	1.82513e+06	4.65655e+06	4.61938e+06	4.3846e+06	3.68149e+06	3.0335e+06	2.57863e+06	C17071	-	1.13816	0.00857914	0.128108	-2.96456	down	-	-	-	-	-	1.13539	0.000196037	0.339797	-1.55725	down	-	-	-	-	-
pmp000695	Swertiamarin	Terpenoids	17388-39-5	75173.4	103558	54594.2	49109.8	80410.3	33182.8	150162	118082	147511	64295.4	38638.3	25439.7	92451.2	109719	71219.5	C09800	-	-	-	-	-	-	-	-	-	-	-	1.04979	0.00348629	3.23864	1.69539	up	-	-	-	-	-
Lacp004368	Blumenol B malonyl Glucoside	Terpenoids	-	39801.6	60066.7	49777.5	752434	666368	634034	83127.2	142602	60580.8	561422	723896	275191	241009	323275	500568	-	-	1.13754	0.00248993	0.0728971	-3.77799	down	-	-	-	-	-	1.04728	0.0789099	0.183472	-2.44637	down	-	-	-	-	-
Lssp210311	3-Hydroxylup-12(13),20(29)-diene-28-oic acid	Terpenoids	-	756.452	1832.57	3000.71	8155.91	5801.99	6262.34	14936.7	13245.4	17654.6	33680.3	30085.6	28387.6	21904.7	11883.2	11518.8	-	-	-	-	-	-	-	1.14352	0.00276923	0.121949	-3.03565	down	1.10894	0.00182281	0.497396	-1.00753	down	1.19436	0.00110268	0.219419	-2.18824	down
