# Supplementary material for: Soil Application of Bacillus subtilis Regulates Flavonoid and Alkaloids Biosynthesis in Mulberry Leaves
Source: Metabolites. 2024 Mar 23;14(4):180. doi: 10.3390/metabo14040180 (PMC11052171; doi:10.3390/metabo14040180)
Supplement: Supplementary file 1 [file metabolites-14-00180-s001.zip › Table S4-gene.expression.annot.xlsx]

## Sheet: Sheet1
ID	Treat-TL1_fpkm	Treat-TL2_fpkm	Treat-TL3_fpkm	Treat-ML1_fpkm	Treat-ML2_fpkm	Treat-ML3_fpkm	CK-TL1_fpkm	CK-TL2_fpkm	CK-TL3_fpkm	CK-ML1_fpkm	CK-ML2_fpkm	CK-ML3_fpkm	Treat-TL1_count	Treat-TL2_count	Treat-TL3_count	Treat-ML1_count	Treat-ML2_count	Treat-ML3_count	CK-TL1_count	CK-TL2_count	CK-TL3_count	CK-ML1_count	CK-ML2_count	CK-ML3_count	chr	start	end	strand	gene_name	gene_description	KEGG	KEGG pathway	NR	Swissprot	Tremble	KOG	GO	Pfam	TF-Family	TF-Category	TF-Classification
LOC112090253	0.7308	0.7261	0.482	0.2042	0.2855	0	0.7404	1.0624	0.7466	0.4291	0.2019	0.2617	11	11	7	3	4	0	11	16	11	7	3	4	NW_010361020.1	678937	680995	-	LOC112090253	--	--	--	G-box-binding factor 1 [Morus notabilis]	--	W9RBL5_9ROSA SubName: Full=G-box-binding factor 1 {ECO:0000313|EMBL:EXB63604.1};	--	--	--	--	--	--
LOC112090254	11.7787	11.8663	12.2075	7.5413	13.3559	14.9479	8.0387	10.1376	7.1033	8.6803	8.1213	10.3111	144	146	144	90	152	186	97	124	85	115	98	128	NW_010358348.1	387420	389002	+	LOC112090254	--	--	--	hypothetical protein L484_013769 [Morus notabilis]	Y4833_ARATH RecName: Full=Uncharacterized protein At4g08330, chloroplastic; Flags: Precursor;	W9R867_9ROSA SubName: Full=Uncharacterized protein {ECO:0000313|EMBL:EXB40466.1};	At4g08330	GO:0009507,chloroplast; GO:0005886,plasma membrane; GO:0005575,cellular_component; GO:0005622,intracellular anatomical structure; GO:0005737,cytoplasm; GO:0009536,plastid; GO:0043226,organelle; GO:0043227,membrane-bounded organelle; GO:0043229,intracellular organelle; GO:0043231,intracellular membrane-bounded organelle; GO:0110165,cellular anatomical entity; GO:0016020,membrane; GO:0071944,cell p…	PF01907.19:Ribosomal protein L37e	--	--	--
LOC112090255	1.9948	1.5372	2.2784	9.3001	6.9972	7.3198	1.0724	1.0173	0.915	2.7049	3.4647	4.5707	49	38	54	223	160	183	26	25	22	72	84	114	NW_010363199.1	50666	53491	-	LOC112090255	--	--	--	B3 domain-containing protein [Morus notabilis]	Y2982_ORYSJ RecName: Full=B3 domain-containing protein Os02g0598200;	W9S5V1_9ROSA SubName: Full=B3 domain-containing protein {ECO:0000313|EMBL:EXB90585.1};	--	GO:0005634,nucleus; GO:0003677,DNA binding; GO:0003674,molecular_function; GO:0003676,nucleic acid binding; GO:0005488,binding; GO:0097159,organic cyclic compound binding; GO:1901363,heterocyclic compound binding; GO:0005575,cellular_component; GO:0005622,intracellular anatomical structure; GO:0043226,organelle; GO:0043227,membrane-bounded organelle; GO:0043229,intracellular organelle; GO:0043231…	PF02362.21:B3 DNA binding domain	B3	TF	B3->B3
LOC112090256	17.2352	16.7622	15.0401	0.2915	1.179	0.5192	10.0078	9.629	9.7179	0.9378	1.3179	0.7606	424	415	357	7	27	13	243	237	234	25	32	19	NW_010357396.1	302232	304983	-	LOC112090256	--	--	--	hypothetical protein L484_012525 [Morus notabilis]	--	W9QF58_9ROSA RecName: Full=RING-type domain-containing protein {ECO:0000259|Pfam:PF13639};	At3g52110	GO:0004842,ubiquitin-protein transferase activity; GO:0046621,negative regulation of organ growth; GO:0003674,molecular_function; GO:0003824,catalytic activity; GO:0016740,transferase activity; GO:0019787,ubiquitin-like protein transferase activity; GO:0140096,catalytic activity, acting on a protein; GO:0008150,biological_process; GO:0032501,multicellular organismal process; GO:0032502,developmen…	--	--	--	--
LOC112090257	61.2871	58.2895	65.2529	130.136	117.927	121.815	54.1165	51.517	49.3074	79.5649	76.6514	85.9802	1868	1788	1919	3872	3346	3779	1628	1571	1471	2628	2306	2661	NW_010362833.1	404322	408047	+	LOC112090257	--	K04498 E1A/CREB-binding protein [EC:2.3.1.48] | (RefSeq) histone acetyltransferase HAC1 (A)	ko03250: Viral life cycle - HIV-1	BTB/POZ and TAZ domain-containing protein 3 [Morus notabilis]	BT3_ARATH RecName: Full=BTB/POZ and TAZ domain-containing protein 3; AltName: Full=BTB and TAZ domain protein 3;	W9RFE2_9ROSA SubName: Full=BTB/POZ and TAZ domain-containing protein 3 {ECO:0000313|EMBL:EXB88303.1};	At1g05690	GO:0005516,calmodulin binding; GO:0046872,metal ion binding; GO:0016567,protein ubiquitination; GO:0006355,regulation of transcription, DNA-templated; GO:0009409,response to cold; GO:0009723,response to ethylene; GO:0042542,response to hydrogen peroxide; GO:0009751,response to salicylic acid; GO:0009651,response to salt stress; GO:0003674,molecular_function; GO:0005488,binding; GO:0005515,protein…	PF00651.31:BTB/POZ domain	TAZ	TR	TAZ
LOC112090258	14.5277	13.6933	14.857	11.6985	10.8958	10.1074	16.379	17.3138	17.8946	10.8938	9.7636	10.7009	603	572	595	474	421	427	671	719	727	490	400	451	NW_010367917.1	103402	112227	+	LOC112090258	--	K01892 histidyl-tRNA synthetase [EC:6.1.1.21] | (RefSeq) histidine--tRNA ligase, cytoplasmic (A)	ko00970: Aminoacyl-tRNA biosynthesis	Histidine--tRNA ligase [Morus notabilis]	SYHC_ARATH RecName: Full=Histidine--tRNA ligase, cytoplasmic {ECO:0000305}; EC=6.1.1.21 {ECO:0000305}; AltName: Full=Histidyl-tRNA synthetase {ECO:0000305}; Short=HisRS {ECO:0000305};	W9SK08_9ROSA RecName: Full=Histidine--tRNA ligase {ECO:0000256|ARBA:ARBA00012815}; EC=6.1.1.21 {ECO:0000256|ARBA:ARBA00012815};	At3g02760	GO:0005829,cytosol; GO:0005739,mitochondrion; GO:0005524,ATP binding; GO:0004821,histidine-tRNA ligase activity; GO:0006427,histidyl-tRNA aminoacylation; GO:0032543,mitochondrial translation; GO:0000166,nucleotide binding; GO:0003674,molecular_function; GO:0005488,binding; GO:0017076,purine nucleotide binding; GO:0030554,adenyl nucleotide binding; GO:0032553,ribonucleotide binding; GO:0032555,pur…	PF13393.6:Histidyl-tRNA synthetase	--	--	--
LOC112090259	6.3275	4.683	6.1056	3.755	4.4064	3.7729	4.0676	6.1063	6.6875	2.8994	3.3601	4.0398	145	108	135	84	94	88	92	140	150	72	76	94	NW_010360036.1	578013	580918	+	LOC112090259	--	K09495 T-complex protein 1 subunit gamma | (RefSeq) T-complex protein 1 subunit gamma-like (A)	--	Wall-associated receptor kinase 2 [Morus notabilis]	TCPG_ARATH RecName: Full=T-complex protein 1 subunit gamma {ECO:0000303|PubMed:11599560}; Short=TCP-1-gamma {ECO:0000303|PubMed:11599560}; AltName: Full=CCT-gamma {ECO:0000303|PubMed:11599560}; AltName: Full=Chaperonin CCT3 {ECO:0000303|PubMed:21868675};	W9QVN1_9ROSA RecName: Full=T-complex protein 1 subunit gamma {ECO:0000256|ARBA:ARBA00017187, ECO:0000256|RuleBase:RU004191};	At5g26360	GO:0005832,chaperonin-containing T-complex; GO:0005829,cytosol; GO:0009536,plastid; GO:0005524,ATP binding; GO:0016887,ATPase activity; GO:0051082,unfolded protein binding; GO:0006457,protein folding; GO:0000166,nucleotide binding; GO:0003674,molecular_function; GO:0005488,binding; GO:0017076,purine nucleotide binding; GO:0030554,adenyl nucleotide binding; GO:0032553,ribonucleotide binding; GO:00…	PF00118.24:TCP-1/cpn60 chaperonin family	--	--	--
LOC112090260	0.6887	0.3041	0.2379	0.7839	1.1508	0.3007	1.163	1.2238	1.1727	1.7654	1.5506	1.0551	9	4	3	10	14	4	15	16	15	25	20	14	NW_010356821.1	122117	123577	+	LOC112090260	--	--	--	hypothetical protein L484_005187 [Morus notabilis]	--	W9QLI5_9ROSA SubName: Full=Uncharacterized protein {ECO:0000313|EMBL:EXB24808.1};	--	--	--	--	--	--
LOC112090261	3.8742	4.2013	4.4841	1.5915	3.2111	3.0335	3.2079	3.6364	3.8376	3.1395	2.5304	3.1376	197	215	220	79	152	157	161	185	191	173	127	162	NW_010358624.1	329592	332766	+	LOC112090261	--	K03798 cell division protease FtsH [EC:3.4.24.-] | (RefSeq) ATP-dependent zinc metalloprotease FTSH 6, chloroplastic (A)	--	Putative pentatricopeptide repeat-containing protein [Morus notabilis]	PP127_ARATH RecName: Full=Putative pentatricopeptide repeat-containing protein At1g77010, mitochondrial; Flags: Precursor;	W9QMI3_9ROSA RecName: Full=Heme O synthase {ECO:0000256|ARBA:ARBA00017178};	At1g77010	GO:0043231,intracellular membrane-bounded organelle; GO:0005739,mitochondrion; GO:0003723,RNA binding; GO:0009451,RNA modification; GO:0003674,molecular_function; GO:0003676,nucleic acid binding; GO:0005488,binding; GO:0097159,organic cyclic compound binding; GO:1901363,heterocyclic compound binding; GO:0006139,nucleobase-containing compound metabolic process; GO:0006725,cellular aromatic compoun…	PF01535.20:PPR repeat	--	--	--
LOC112090262	7.6025	7.693	8.6614	3.8367	6.4253	7.2772	6.2301	9.2748	7.0533	3.9204	3.9361	4.8171	272	277	299	134	214	265	220	332	247	152	139	175	NW_010358085.1	250148	252572	+	LOC112090262	--	K11138 telomere-associated protein RIF1 | (RefSeq) uncharacterized protein LOC112090262 (A)	--	hypothetical protein L484_011175 [Morus notabilis]	--	W9QSI5_9ROSA RecName: Full=Rif1_N domain-containing protein {ECO:0000259|Pfam:PF12231};	--	GO:0000781,chromosome, telomeric region; GO:0005634,nucleus; GO:0007049,cell cycle; GO:0008150,biological_process; GO:0009987,cellular process; GO:0005575,cellular_component; GO:0005622,intracellular anatomical structure; GO:0005694,chromosome; GO:0043226,organelle; GO:0043228,non-membrane-bounded organelle; GO:0043229,intracellular organelle; GO:0043232,intracellular non-membrane-bounded organel…	PF12231.8:Rap1-interacting factor 1 N terminal	--	--	--
LOC112090265	18.307	17.6912	18.3224	4.8494	5.7602	8.0672	17.7842	18.4653	18.7892	9.8578	6.4513	9.5716	437	425	422	113	128	196	419	441	439	255	152	232	NW_010360493.1	154237	155678	-	LOC112090265	--	--	--	hypothetical protein L484_011385 [Morus notabilis]	--	W9QXI9_9ROSA SubName: Full=Uncharacterized protein {ECO:0000313|EMBL:EXB57298.1};	At2g43990	--	--	--	--	--
LOC112090266	2.483	2.2479	2.4591	0.9044	1.0077	1.0843	1.9567	1.3788	0.6765	1.4257	0.8945	0.9238	45	41	43	16	17	20	35	25	12	28	16	17	NW_010361195.1	554190	560443	-	LOC112090266	--	--	--	hypothetical protein L484_017788 [Morus notabilis]	--	W9RRQ6_9ROSA SubName: Full=Uncharacterized protein {ECO:0000313|EMBL:EXB66548.1};	At4g17940	--	--	--	--	--
LOC112090268	58.8874	56.0138	62.7184	93.9726	76.4503	61.6365	60.7124	60.3367	67.8724	54.2043	69.2548	53.6227	398	381	409	620	481	424	405	408	449	397	462	368	NW_010356390.1	6	470	+	LOC112090268	--	K11991 tRNA(adenine34) deaminase [EC:3.5.4.33] | (RefSeq) tRNA(adenine(34)) deaminase, chloroplastic isoform X1 (A)	--	Guanine deaminase [Morus notabilis]	GSDA_ARATH RecName: Full=Guanosine deaminase {ECO:0000303|PubMed:24130159}; EC=3.5.4.15 {ECO:0000269|PubMed:24130159}; AltName: Full=tRNA-specific adenosine deaminase TAD4 {ECO:0000303|PubMed:25315605}; Short=AtTAD4 {ECO:0000303|PubMed:25315605};	W9QVD4_9ROSA SubName: Full=Guanine deaminase {ECO:0000313|EMBL:EXB39210.1};	At5g28050	GO:0005737,cytoplasm; GO:0005634,nucleus; GO:0047974,guanosine deaminase activity; GO:0008270,zinc ion binding; GO:0006152,purine nucleoside catabolic process; GO:0003674,molecular_function; GO:0003824,catalytic activity; GO:0016787,hydrolase activity; GO:0016810,hydrolase activity, acting on carbon-nitrogen (but not peptide) bonds; GO:0016814,hydrolase activity, acting on carbon-nitrogen (but no…	PF00383.23:Cytidine and deoxycytidylate deaminase zinc-binding region	--	--	--
LOC112090269	0.4662	0.6618	0.9663	0.1364	0.787	0.7198	0.2699	0.3994	0.6124	0.9833	0.2699	0.7871	7	10	14	2	11	11	4	6	9	16	4	12	NW_010358037.1	137401	140003	-	LOC112090269	--	K23490 cytochrome b5 | (RefSeq) cytochrome b5 (A)	--	hypothetical protein L484_010101 [Morus notabilis]	CYB5_TOBAC RecName: Full=Cytochrome b5;	W9SJ31_9ROSA RecName: Full=Glyco_transf_5 domain-containing protein {ECO:0000259|Pfam:PF08323};	At5g48810	GO:0005789,endoplasmic reticulum membrane; GO:0016021,integral component of membrane; GO:0043231,intracellular membrane-bounded organelle; GO:0016020,membrane; GO:0009055,electron transfer activity; GO:0020037,heme binding; GO:0046872,metal ion binding; GO:0003674,molecular_function; GO:0003824,catalytic activity; GO:0016491,oxidoreductase activity; GO:0005488,binding; GO:0046906,tetrapyrrole bin…	--	--	--	--
LOC112090270	21.0378	22.8921	18.8506	23.4144	19.7337	16.6787	17.9365	18.4822	18.9539	20.5884	18.3658	20.7784	347	380	300	377	303	280	292	305	306	368	299	348	NW_010358037.1	17343	20092	-	LOC112090270	--	--	--	Transmembrane protein [Trema orientalis]	--	A0A2P5FEY1_TREOI RecName: Full=Transmembrane protein 230 {ECO:0000256|ARBA:ARBA00024088};	At3g29170	GO:0005776,autophagosome; GO:0005768,endosome; GO:0005794,Golgi apparatus; GO:0016021,integral component of membrane; GO:0005575,cellular_component; GO:0005622,intracellular anatomical structure; GO:0005737,cytoplasm; GO:0005773,vacuole; GO:0043226,organelle; GO:0043227,membrane-bounded organelle; GO:0043229,intracellular organelle; GO:0043231,intracellular membrane-bounded organelle; GO:0110165,…	PF05915.12:Eukaryotic protein of unknown function (DUF872)	--	--	--
LOC112090275	0	0.0951	0	0	0	0	0	0	0	0	0	0	0	1	0	0	0	0	0	0	0	0	0	0	NW_010356730.1	61578	62613	+	LOC112090275	--	K01051 pectinesterase [EC:3.1.1.11] | (RefSeq) probable pectinesterase/pectinesterase inhibitor 58 (A)	ko00040: Pentose and glucuronate interconversions; ko01100: Metabolic pathways	hypothetical protein L484_001607 [Morus notabilis]	--	W9RSS5_9ROSA SubName: Full=Uncharacterized protein {ECO:0000313|EMBL:EXC07107.1};	--	--	PF14223.6:gag-polypeptide of LTR copia-type	--	--	--
LOC112090278	3.1014	3.5611	2.5715	0.353	0.2221	0.474	3.2819	3.031	2.1828	0.1908	0.6284	0.2715	45	52	36	5	3	7	47	44	31	3	9	4	NW_010358049.1	1081	1950	-	LOC112090278	--	K10418 dynein light chain LC8-type | (RefSeq) dynein light chain, cytoplasmic-like (A)	--	Cell number regulator 6 [Morus notabilis]	DYL1_CHLRE RecName: Full=Dynein 8 kDa light chain, flagellar outer arm;	W9SLC8_9ROSA SubName: Full=Cell number regulator 6 {ECO:0000313|EMBL:EXC36300.1};	At5g20110	GO:0005930,axoneme; GO:0097014,ciliary plasm; GO:0030286,dynein complex; GO:0005874,microtubule; GO:0031514,motile cilium; GO:0007017,microtubule-based process; GO:0044458,motile cilium assembly; GO:0008150,biological_process; GO:0009987,cellular process; GO:0006996,organelle organization; GO:0016043,cellular component organization; GO:0022607,cellular component assembly; GO:0030030,cell projecti…	PF01221.18:Dynein light chain type 1	--	--	--
LOC112090288	0	0	0	0	0.0901	0.206	0	0	0.0857	0.0387	0.0425	0	0	0	0	0	2	5	0	0	2	1	1	0	NW_010358054.1	309127	313424	-	LOC112090288	--	K12501 homogentisate solanesyltransferase [EC:2.5.1.117] | (RefSeq) homogentisate solanesyltransferase, chloroplastic-like (A)	ko00130: Ubiquinone and other terpenoid-quinone biosynthesis; ko01100: Metabolic pathways; ko01110: Biosynthesis of secondary metabolites; ko01240: Biosynthesis of cofactors	Homogentisate phytyltransferase 2 [Morus notabilis]	HSTC_ARATH RecName: Full=Homogentisate solanesyltransferase, chloroplastic; Short=AtHST; EC=2.5.1.117; AltName: Full=Homogentisate phytyltransferase 2; Short=AtHPT2; AltName: Full=Vitamin E pathway gene 2-2 protein; Short=AtVTE2-2; Flags: Precursor;	W9QRD9_9ROSA SubName: Full=Homogentisate phytyltransferase 2 {ECO:0000313|EMBL:EXB38295.1};	At3g11950	GO:0031969,chloroplast membrane; GO:0016021,integral component of membrane; GO:0102661,homogentisate solanyltransferase activity; GO:0004659,prenyltransferase activity; GO:0003674,molecular_function; GO:0003824,catalytic activity; GO:0016740,transferase activity; GO:0016765,transferase activity, transferring alkyl or aryl (other than methyl) groups; GO:0005575,cellular_component; GO:0005622,intra…	PF01040.18:UbiA prenyltransferase family	--	--	--
LOC112090294	13.7618	11.4007	12.7045	8.4385	9.7268	8.7357	13.082	12.5461	12.5237	9.0192	8.8425	11.2996	421	351	375	252	277	272	395	384	375	299	267	351	NW_010358059.1	85022	90712	+	LOC112090294	--	K22684 metacaspase-1 [EC:3.4.22.-] | (RefSeq) metacaspase-1-like (A)	--	hypothetical protein L484_008014 [Morus notabilis]	MCA1_ARATH RecName: Full=Metacaspase-1; Short=AtMC1; EC=3.4.22.-; AltName: Full=Metacaspase 1b; Short=AtMCP1b; AltName: Full=Protein LSD ONE LIKE 3;	W9QRG7_9ROSA SubName: Full=Uncharacterized protein {ECO:0000313|EMBL:EXB38356.1};	At1g02170	GO:0004197,cysteine-type endopeptidase activity; GO:0006952,defense response; GO:0043068,positive regulation of programmed cell death; GO:0003674,molecular_function; GO:0003824,catalytic activity; GO:0004175,endopeptidase activity; GO:0008233,peptidase activity; GO:0008234,cysteine-type peptidase activity; GO:0016787,hydrolase activity; GO:0140096,catalytic activity, acting on a protein; GO:00069…	PF00656.22:Caspase domain	--	--	--
LOC112090295	11.6088	14.4188	13.3755	14.8019	12.8021	9.1003	19.3943	18.7006	17.7274	16.1258	18.8932	10.7638	188	235	209	234	193	150	310	303	281	283	302	177	NW_010358059.1	230	2504	+	LOC112090295	--	K18185 cytochrome c oxidase assembly protein subunit 23 | (RefSeq) cytochrome c oxidase-assembly factor COX23, mitochondrial (A)	--	PREDICTED: cytochrome c oxidase-assembly factor COX23, mitochondrial [Juglans regia]	--	A0A2I4EIL4_JUGRE SubName: Full=cytochrome c oxidase-assembly factor COX23, mitochondrial {ECO:0000313|RefSeq:XP_018819229.2};	At1g02160	--	PF06747.13:CHCH domain	--	--	--
LOC112090297	0.2039	0.135	0.1409	0.5569	0.219	0.4006	0.0689	0	0	0.1254	0	0.1338	3	2	2	8	3	6	1	0	0	2	0	2	NW_010358062.1	328510	330150	-	LOC112090297	--	K11699 RNA-dependent RNA polymerase [EC:2.7.7.48] | (RefSeq) LOW QUALITY PROTEIN: probable RNA-dependent RNA polymerase 1 (A)	--	Retrovirus-related Pol polyprotein from transposon 297 [Morus notabilis]	--	W9SDR5_9ROSA SubName: Full=Retrovirus-related Pol polyprotein from transposon 297 {ECO:0000313|EMBL:EXC01431.1};	At2g04670	--	PF03732.17:Retrotransposon gag protein	--	--	--
LOC112090299	0.3504	0.1266	0.2641	0	0.0342	0.2191	0.1291	0.2547	0.1302	0.147	0.0968	0.1568	11	4	8	0	1	7	4	8	4	5	3	5	NW_010358062.1	615584	620368	-	LOC112090299	--	--	--	Retrovirus-related Pol polyprotein LINE-1 [Zea mays]	RLR78_PLAVT RecName: Full=Secreted RxLR effector protein 78 {ECO:0000303|PubMed:29706971}; Flags: Precursor;	A0A1D6FJU8_MAIZE SubName: Full=Retrovirus-related Pol polyprotein LINE-1 {ECO:0000313|EMBL:AQK92036.1};	At5g42000	GO:0005576,extracellular region; GO:0043657,host cell; GO:0009405,pathogenesis; GO:0008150,biological_process; GO:0044419,biological process involved in interspecies interaction between organisms; GO:0005575,cellular_component; GO:0110165,cellular anatomical entity; GO:0018995,host cellular component	PF00078.27:Reverse transcriptase (RNA-dependent DNA polymerase)	--	--	--
LOC112090302	16.1342	14.296	13.7204	11.0657	11.2088	10.5679	15.2756	14.3803	13.1494	10.1802	10.6646	10.2308	351	313	288	235	227	234	328	313	280	240	229	226	NW_010358062.1	109754	113695	+	LOC112090302	--	K13430 serine/threonine-protein kinase PBS1 [EC:2.7.11.1] | (RefSeq) serine/threonine-protein kinase PBS1 (A)	ko04626: Plant-pathogen interaction	PREDICTED: probable receptor-like protein kinase At1g49730 isoform X2 [Ziziphus jujuba]	Y1497_ARATH RecName: Full=Probable receptor-like protein kinase At1g49730; EC=2.7.11.1; Flags: Precursor;	A0A7J6HEY4_CANSA RecName: Full=Protein kinase domain-containing protein {ECO:0000259|PROSITE:PS50011};	At3g19300	GO:0016021,integral component of membrane; GO:0005886,plasma membrane; GO:0005524,ATP binding; GO:0106310,protein serine kinase activity; GO:0106311,protein threonine kinase activity; GO:0006468,protein phosphorylation; GO:0000166,nucleotide binding; GO:0003674,molecular_function; GO:0005488,binding; GO:0017076,purine nucleotide binding; GO:0030554,adenyl nucleotide binding; GO:0032553,ribonucleo…	PF07714.17:Protein tyrosine kinase	--	--	--
LOC112090303	13.7584	11.309	13.0649	5.9033	5.8035	4.0695	9.8891	9.5757	9.1625	5.5504	6.5317	6.7039	382	316	350	160	150	115	271	266	249	167	179	189	NW_010358063.1	36761	40201	+	LOC112090303	--	K19043 E3 ubiquitin-protein ligase RHF [EC:2.3.2.27] | (RefSeq) E3 ubiquitin-protein ligase RHF2A (A)	--	PREDICTED: E3 ubiquitin-protein ligase At3g02290-like [Ziziphus jujuba]	RING3_ARATH RecName: Full=E3 ubiquitin-protein ligase At3g02290; EC=2.3.2.27; AltName: Full=RING finger protein At3g02290; AltName: Full=RING-type E3 ubiquitin transferase At3g02290 {ECO:0000305};	A0A6P4AS35_ZIZJJ SubName: Full=E3 ubiquitin-protein ligase At3g02290-like {ECO:0000313|RefSeq:XP_015898249.1, ECO:0000313|RefSeq:XP_015898250.1};	At5g15790	GO:0005737,cytoplasm; GO:0046872,metal ion binding; GO:0004842,ubiquitin-protein transferase activity; GO:0003674,molecular_function; GO:0005488,binding; GO:0043167,ion binding; GO:0043169,cation binding; GO:0003824,catalytic activity; GO:0016740,transferase activity; GO:0019787,ubiquitin-like protein transferase activity; GO:0140096,catalytic activity, acting on a protein; GO:0005575,cellular_co…	PF12678.7:RING-H2 zinc finger domain	--	--	--
LOC112090305	55.1692	53.6894	53.4305	43.5684	46.3533	45.6774	46.4753	53.6271	48.448	47.4777	41.5891	47.0406	1602	1569	1497	1235	1253	1350	1332	1558	1377	1494	1192	1387	NW_010358064.1	15148	17600	+	LOC112090305	--	--	--	5'-adenylylsulfate reductase-like 4 [Morus notabilis]	APRL4_ARATH RecName: Full=5'-adenylylsulfate reductase-like 4; AltName: Full=Adenosine 5'-phosphosulfate reductase-like 4; Short=APR-like 4; Short=AtAPRL4; Flags: Precursor;	W9QJA1_9ROSA SubName: Full=5'-adenylylsulfate reductase-like 4 {ECO:0000313|EMBL:EXB38514.1};	At1g34780	GO:0016021,integral component of membrane; GO:0005575,cellular_component; GO:0016020,membrane; GO:0031224,intrinsic component of membrane; GO:0110165,cellular anatomical entity	PF00085.20:Thioredoxin	--	--	--
LOC112090307	0	0	0.2203	0.0726	0	0	0.0718	0.0708	0	0	0	0	0	0	3	1	0	0	1	1	0	0	0	0	NW_010358070.1	266291	267742	-	LOC112090307	--	--	--	hypothetical protein L484_016236 [Morus notabilis]	--	--	--	--	--	--	--	--
LOC112090308	4.1801	3.6921	5.7765	2.9737	4.1162	5.0197	5.294	6.9634	4.3893	2.0359	4.4703	4.8029	36	32	48	25	33	44	45	60	37	19	38	42	NW_010358070.1	71545	75524	+	LOC112090308	--	--	--	hypothetical protein L484_023979 [Morus notabilis]	--	W9R0G8_9ROSA SubName: Full=Uncharacterized protein {ECO:0000313|EMBL:EXB62683.1};	--	--	--	--	--	--
LOC112090310	4.7645	3.4053	3.7685	0.2569	0.8081	0.2053	0.5081	0.2506	0.6832	0.0771	0.127	0.1646	114	82	87	6	18	5	12	6	16	2	3	4	NW_010358071.1	17155	49029	-	LOC112090310	--	--	--	Auxin-induced protein 5NG4 [Morus notabilis]	WTR45_ARATH RecName: Full=WAT1-related protein At5g64700;	W9QRU5_9ROSA RecName: Full=WAT1-related protein {ECO:0000256|RuleBase:RU363077};	At5g64700	GO:0016021,integral component of membrane; GO:0005886,plasma membrane; GO:0022857,transmembrane transporter activity; GO:0003674,molecular_function; GO:0005215,transporter activity; GO:0005575,cellular_component; GO:0016020,membrane; GO:0031224,intrinsic component of membrane; GO:0110165,cellular anatomical entity; GO:0071944,cell periphery	PF00892.20:EamA-like transporter family	--	--	--
LOC112090312	0	0	0	0.1054	0	0	0.1043	0.1029	0	0	0	0	0	0	0	1	0	0	1	1	0	0	0	0	NW_010356738.1	4582	5869	+	LOC112090312	--	--	--	--	--	--	--	--	--	--	--	--
LOC112090313	2.325	2.3515	2.3021	5.5078	9.076	9.2597	2.9866	3.714	2.3754	6.6664	5.6996	6.5217	112	114	107	259	407	454	142	179	112	348	271	319	NW_010358072.1	181836	185480	+	LOC112090313	--	K04421 mitogen-activated protein kinase kinase kinase 3 [EC:2.7.11.25] | (RefSeq) mitogen-activated protein kinase kinase kinase 3 (A)	--	Mitogen-activated protein kinase kinase kinase A [Morus notabilis]	M3K5G_ARATH RecName: Full=Mitogen-activated protein kinase kinase kinase 5 {ECO:0000303|PubMed:27679653}; EC=2.7.11.25 {ECO:0000269|PubMed:27679653}; AltName: Full=MAP3K gamma protein kinase {ECO:0000303|PubMed:10095117}; Short=AtMAP3Kgamma {ECO:0000303|PubMed:10095117};	W9QJM7_9ROSA SubName: Full=Mitogen-activated protein kinase kinase kinase A {ECO:0000313|EMBL:EXB38635.1};	At5g66850	GO:0005829,cytosol; GO:0005886,plasma membrane; GO:0005524,ATP binding; GO:0004709,MAP kinase kinase kinase activity; GO:0106310,protein serine kinase activity; GO:0004674,protein serine/threonine kinase activity; GO:0106311,protein threonine kinase activity; GO:0000187,activation of MAPK activity; GO:0071323,cellular response to chitin; GO:0006952,defense response; GO:0002221,pattern recognition…	PF00069.25:Protein kinase domain	--	--	--
LOC112090314	21.5755	20.7697	21.9688	20.6371	17.5295	18.8839	19.2604	17.1088	18.6913	18.7842	16.7031	16.5678	513	497	504	479	388	457	452	407	435	484	392	400	NW_010358072.1	96621	99609	+	LOC112090314	--	--	--	putative thylakoidal processing peptidase 2 [Morus notabilis]	--	W9QJL9_9ROSA SubName: Full=Putative thylakoidal processing peptidase 2 {ECO:0000313|EMBL:EXB38625.1};	At1g47310	GO:0016021,integral component of membrane; GO:0004252,serine-type endopeptidase activity; GO:0003674,molecular_function; GO:0003824,catalytic activity; GO:0004175,endopeptidase activity; GO:0008233,peptidase activity; GO:0008236,serine-type peptidase activity; GO:0016787,hydrolase activity; GO:0017171,serine hydrolase activity; GO:0140096,catalytic activity, acting on a protein; GO:0005575,cellul…	--	--	--	--
LOC112090317	4.923	5.4919	5.1805	4.7028	7.3162	8.2493	5.0643	4.8601	5.1839	6.5496	4.9877	7.332	326	366	331	304	451	556	331	322	336	470	326	493	NW_010358072.1	366878	371752	-	LOC112090317	--	--	--	CHD3-type chromatin-remodeling factor PICKLE [Morus notabilis]	PPP7L_ARATH RecName: Full=Serine/threonine-protein phosphatase 7 long form homolog; EC=3.1.3.16; AltName: Full=Protein MAIN-LIKE 3 {ECO:0000303|PubMed:24635680};	W9QJP0_9ROSA SubName: Full=CHD3-type chromatin-remodeling factor PICKLE {ECO:0000313|EMBL:EXB38650.1};	At1g50830	GO:0005829,cytosol; GO:0005634,nucleus; GO:0046872,metal ion binding; GO:0106306,protein serine phosphatase activity; GO:0004722,protein serine/threonine phosphatase activity; GO:0106307,protein threonine phosphatase activity; GO:0003674,molecular_function; GO:0005488,binding; GO:0043167,ion binding; GO:0043169,cation binding; GO:0003824,catalytic activity; GO:0004721,phosphoprotein phosphatase a…	PF10536.9:Plant mobile domain	--	--	--
LOC112090320	100.678	103.436	102.631	31.6489	34.9631	33.3746	88.9613	87.9911	86.8409	30.8145	28.1863	29.1396	2620	2709	2577	804	847	884	2285	2291	2212	869	724	770	NW_010358078.1	157431	160613	+	LOC112090320	--	--	--	Protein-tyrosine sulfotransferase [Morus notabilis]	GAT11_ARATH RecName: Full=GATA transcription factor 11;	W9QRZ0_9ROSA SubName: Full=Protein-tyrosine sulfotransferase {ECO:0000313|EMBL:EXB38685.1};	At1g08010	GO:0005634,nucleus; GO:0003700,DNA-binding transcription factor activity; GO:0043565,sequence-specific DNA binding; GO:0008270,zinc ion binding; GO:0030154,cell differentiation; GO:0003674,molecular_function; GO:0140110,transcription regulator activity; GO:0003676,nucleic acid binding; GO:0003677,DNA binding; GO:0005488,binding; GO:0097159,organic cyclic compound binding; GO:1901363,heterocyclic …	PF00320.27:GATA zinc finger	C2C2-GATA	TF	C2C2->C2C2-GATA
LOC112090323	0.3287	0	0	1.0101	1.0593	2.0991	0	0	0	1.3649	1.3321	0.8093	2	0	0	6	6	13	0	0	0	9	8	5	NW_010356747.1	16	1013	+	LOC112090323	--	K12501 homogentisate solanesyltransferase [EC:2.5.1.117] | (RefSeq) homogentisate solanesyltransferase, chloroplastic-like isoform X1 (A)	ko00130: Ubiquinone and other terpenoid-quinone biosynthesis; ko01100: Metabolic pathways; ko01110: Biosynthesis of secondary metabolites; ko01240: Biosynthesis of cofactors	Homogentisate phytyltransferase 2 [Morus notabilis]	HSTC_ARATH RecName: Full=Homogentisate solanesyltransferase, chloroplastic; Short=AtHST; EC=2.5.1.117; AltName: Full=Homogentisate phytyltransferase 2; Short=AtHPT2; AltName: Full=Vitamin E pathway gene 2-2 protein; Short=AtVTE2-2; Flags: Precursor;	W9QKM6_9ROSA SubName: Full=Homogentisate phytyltransferase 2 {ECO:0000313|EMBL:EXB29336.1};	At3g11950	GO:0031969,chloroplast membrane; GO:0016021,integral component of membrane; GO:0102661,homogentisate solanyltransferase activity; GO:0004659,prenyltransferase activity; GO:0003674,molecular_function; GO:0003824,catalytic activity; GO:0016740,transferase activity; GO:0016765,transferase activity, transferring alkyl or aryl (other than methyl) groups; GO:0005575,cellular_component; GO:0005622,intra…	PF01040.18:UbiA prenyltransferase family	--	--	--
LOC112090324	0.4016	0.7981	0.4162	0	0	0	0.3391	0.2676	0.2735	0.1235	0.0678	0	6	12	6	0	0	0	5	4	4	2	1	0	NW_010356756.1	137	1619	+	LOC112090324	--	K01179 endoglucanase [EC:3.2.1.4] | (RefSeq) endoglucanase 6-like (A)	ko00500: Starch and sucrose metabolism; ko01100: Metabolic pathways	Endoglucanase 6 [Morus notabilis]	GUN6_ARATH RecName: Full=Endoglucanase 6; EC=3.2.1.4; AltName: Full=Endo-1,4-beta glucanase 6; Flags: Precursor;	W9RDD3_9ROSA RecName: Full=Endoglucanase {ECO:0000256|RuleBase:RU361166}; EC=3.2.1.4 {ECO:0000256|RuleBase:RU361166};	At1g64390	GO:0005576,extracellular region; GO:0030246,carbohydrate binding; GO:0008810,cellulase activity; GO:0071555,cell wall organization; GO:0030245,cellulose catabolic process; GO:0003674,molecular_function; GO:0005488,binding; GO:0003824,catalytic activity; GO:0004553,hydrolase activity, hydrolyzing O-glycosyl compounds; GO:0016787,hydrolase activity; GO:0016798,hydrolase activity, acting on glycosyl…	PF00759.19:Glycosyl hydrolase family 9	--	--	--
LOC112090325	0	0.0643	0	0	0	0	0	0	0	0	0	0	0	2	0	0	0	0	0	0	0	0	0	0	NW_010356783.1	47492	49141	+	LOC112090325	--	K17604 zinc finger SWIM domain-containing protein 3 | (RefSeq) uncharacterized protein LOC21411544 isoform X1 (A)	--	uncharacterized protein LOC111400732 [Olea europaea var. sylvestris]	--	A0A6J0N3Z5_RAPSA SubName: Full=uncharacterized protein LOC108850331 {ECO:0000313|RefSeq:XP_018479387.1};	At2g04950	GO:0008270,zinc ion binding; GO:0003674,molecular_function; GO:0005488,binding; GO:0043167,ion binding; GO:0043169,cation binding; GO:0046872,metal ion binding; GO:0046914,transition metal ion binding	PF10551.9:MULE transposase domain	--	--	--
LOC112090326	6.6766	5.2949	6.5624	5.6515	3.906	3.942	7.5268	6.266	6.7252	1.7934	1.8737	1.1113	213	170	202	176	116	128	237	200	210	62	59	36	NW_010358084.1	1012484	1014187	+	LOC112090326	--	--	--	PREDICTED: putative nuclease HARBI1 [Ziziphus jujuba]	ALPL_ARATH RecName: Full=Protein ALP1-like {ECO:0000305}; EC=3.1.-.-;	A0A803NTH8_CANSA SubName: Full=Uncharacterized protein {ECO:0000313|EnsemblPlants:cds.evm.model.02.1406};	At5g12010	GO:0005634,nucleus; GO:0046872,metal ion binding; GO:0004518,nuclease activity; GO:0003674,molecular_function; GO:0005488,binding; GO:0043167,ion binding; GO:0043169,cation binding; GO:0003824,catalytic activity; GO:0016787,hydrolase activity; GO:0016788,hydrolase activity, acting on ester bonds; GO:0005575,cellular_component; GO:0005622,intracellular anatomical structure; GO:0043226,organelle; G…	PF13359.6:DDE superfamily endonuclease	--	--	--
LOC112090327	11.2631	10.2197	10.7904	11.9258	12.0991	13.2358	12.5302	12.6765	13.9245	14.7314	12.5298	14.4789	357	326	330	369	357	427	392	402	432	506	392	466	NW_010358084.1	687679	695044	-	LOC112090327	--	K03553 recombination protein RecA | (RefSeq) DNA repair protein recA homolog 3, mitochondrial isoform X1 (A)	ko03440: Homologous recombination	DNA recombination and repair protein [Trema orientalis]	RECA3_ARATH RecName: Full=DNA repair protein recA homolog 3, mitochondrial; AltName: Full=Recombinase A homolog 3; Flags: Precursor;	A0A2P5EFV2_TREOI SubName: Full=DNA recombination and repair protein {ECO:0000313|EMBL:PON84417.1};	At2g19490	GO:0005739,mitochondrion; GO:0005524,ATP binding; GO:0008094,DNA-dependent ATPase activity; GO:0003697,single-stranded DNA binding; GO:0006310,DNA recombination; GO:0006281,DNA repair; GO:0000166,nucleotide binding; GO:0003674,molecular_function; GO:0005488,binding; GO:0017076,purine nucleotide binding; GO:0030554,adenyl nucleotide binding; GO:0032553,ribonucleotide binding; GO:0032555,purine rib…	PF00154.21:recA bacterial DNA recombination protein	--	--	--
LOC112090328	26.1321	25.3954	24.835	26.7044	26.5294	24.703	24.3427	22.6429	24.8727	37.9237	36.1411	35.257	819	801	751	817	774	788	753	710	763	1288	1118	1122	NW_010358084.1	460641	464211	-	LOC112090328	--	K14848 ribosome assembly protein RRB1 | (RefSeq) glutamate-rich WD repeat-containing protein 1 (A)	--	glutamate-rich WD repeat-containing protein 1 [Prunus avium]	HTD1_ARATH RecName: Full=Protein HEAT STRESS TOLERANT DWD 1 {ECO:0000303|PubMed:25358503};	A0A6P5S1G6_PRUAV SubName: Full=glutamate-rich WD repeat-containing protein 1 {ECO:0000313|RefSeq:XP_021807256.1};	At2g19540	GO:0080008,Cul4-RING E3 ubiquitin ligase complex; GO:1900035,negative regulation of cellular response to heat; GO:0009408,response to heat; GO:0006950,response to stress; GO:0008150,biological_process; GO:0009266,response to temperature stimulus; GO:0009628,response to abiotic stimulus; GO:0009987,cellular process; GO:0033554,cellular response to stress; GO:0034605,cellular response to heat; GO:0…	PF12265.8:Histone-binding protein RBBP4 or subunit C of CAF1 complex	--	--	--
LOC112090329	14.0034	11.4439	13.0027	26.4067	25.1429	23.8946	16.4753	17.7954	16.409	26.5565	28.3747	28.2293	490	403	439	902	819	851	569	623	562	1007	980	1003	NW_010358084.1	346634	348502	-	LOC112090329	--	K23541 Ca2+/H+ antiporter, TMEM165/GDT1 family | (RefSeq) pentatricopeptide repeat-containing protein At4g21065 (A)	--	Serine acetyltransferase 5 [Morus notabilis]	PP153_ARATH RecName: Full=Pentatricopeptide repeat-containing protein At2g15690, mitochondrial; Flags: Precursor;	W9QJV8_9ROSA RecName: Full=Serine O-acetyltransferase {ECO:0000256|ARBA:ARBA00013266}; EC=2.3.1.30 {ECO:0000256|ARBA:ARBA00013266};	At2g15690_2	GO:0009507,chloroplast; GO:0043231,intracellular membrane-bounded organelle; GO:0005739,mitochondrion; GO:0003729,mRNA binding; GO:0003723,RNA binding; GO:0008270,zinc ion binding; GO:0009793,embryo development ending in seed dormancy; GO:0009451,RNA modification; GO:0003674,molecular_function; GO:0003676,nucleic acid binding; GO:0005488,binding; GO:0097159,organic cyclic compound binding; GO:190…	PF14432.6:DYW family of nucleic acid deaminases	--	--	--
LOC112090330	0.4731	0.4131	0.5943	0.1028	0.1386	0.0986	0.4938	0.4298	0.4101	0.0529	0.1017	0.0847	33	29	40	7	9	7	34	30	28	4	7	6	NW_010356504.1	202792	206517	+	LOC112090330	--	K24286 proteoglycan 4 | (RefSeq) titin-like (A)	--	hypothetical protein L484_007639 [Morus notabilis]	--	W9QB78_9ROSA SubName: Full=Uncharacterized protein {ECO:0000313|EMBL:EXB20731.1};	--	--	--	--	--	--
LOC112090331	1.1364	1.0424	1.6308	1.0746	0.7513	1.0307	1.5057	0.7864	1.9649	1.8554	1.3285	1.7219	13	12	18	12	8	12	17	9	22	23	15	20	NW_010358084.1	254038	257385	-	LOC112090331	--	K13466 EIX receptor 1/2 | (RefSeq) receptor-like protein EIX2 (A)	ko04626: Plant-pathogen interaction	LRR receptor-like serine/threonine-protein kinase GSO1 [Morus notabilis]	EIX1_SOLLC RecName: Full=Receptor-like protein EIX1 {ECO:0000305}; AltName: Full=EIX receptor 1 {ECO:0000312|EMBL:AAR28377.1}; Flags: Precursor;	W9QJM1_9ROSA SubName: Full=LRR receptor-like serine/threonine-protein kinase GSO1 {ECO:0000313|EMBL:EXB38815.1};	At2g34930	GO:0016021,integral component of membrane; GO:0005886,plasma membrane; GO:0050832,defense response to fungus; GO:0006950,response to stress; GO:0006952,defense response; GO:0008150,biological_process; GO:0009605,response to external stimulus; GO:0009607,response to biotic stimulus; GO:0009620,response to fungus; GO:0043207,response to external biotic stimulus; GO:0044419,biological process involv…	PF08263.12:Leucine rich repeat N-terminal domain	--	--	--
LOC112090332	316.436	292.952	328.869	324.968	217.808	181.43	383.444	344.903	381.541	251.309	254.553	228.493	3602	3356	3612	3611	2308	2102	4308	3928	4251	3100	2860	2641	NW_010358084.1	1229734	1231182	+	LOC112090332	--	K02978 small subunit ribosomal protein S27e | (RefSeq) 40S ribosomal protein S27-2 (A)	ko03010: Ribosome	PREDICTED: 40S ribosomal protein S27-2 [Beta vulgaris subsp. vulgaris]	RS272_ARATH RecName: Full=40S ribosomal protein S27-2;	A0A7J7D4G8_TRIWF RecName: Full=40S ribosomal protein S27 {ECO:0000256|RuleBase:RU000671};	At3g61110	GO:0005618,cell wall; GO:0022626,cytosolic ribosome; GO:0022627,cytosolic small ribosomal subunit; GO:0009506,plasmodesma; GO:0042788,polysomal ribosome; GO:0005840,ribosome; GO:0046872,metal ion binding; GO:0003729,mRNA binding; GO:0003723,RNA binding; GO:0003735,structural constituent of ribosome; GO:0000028,ribosomal small subunit assembly; GO:0006412,translation; GO:0003674,molecular_function…	PF01667.17:Ribosomal protein S27	--	--	--
LOC112090333	0.0416	0.2482	0.1726	0.1279	0.2236	0.2863	0.3374	0.4161	0.0425	0.2305	0.2531	0.287	1	6	4	3	5	7	8	10	1	6	6	7	NW_010356783.1	20568	24554	-	LOC112090333	--	--	--	Fatty acyl-CoA reductase 1 [Morus notabilis]	TRA1_MAIZE RecName: Full=Putative AC transposase; AltName: Full=ORFA;	W9S6X9_9ROSA RecName: Full=Fatty acyl-CoA reductase {ECO:0000256|RuleBase:RU363097}; EC=1.2.1.84 {ECO:0000256|RuleBase:RU363097};	At3g29120	GO:0003677,DNA binding; GO:0046983,protein dimerization activity; GO:0006310,DNA recombination; GO:0032196,transposition; GO:0003674,molecular_function; GO:0003676,nucleic acid binding; GO:0005488,binding; GO:0097159,organic cyclic compound binding; GO:1901363,heterocyclic compound binding; GO:0005515,protein binding; GO:0006139,nucleobase-containing compound metabolic process; GO:0006259,DNA met…	PF02892.15:BED zinc finger	--	--	--
LOC112090334	7.356	7.1463	6.7498	10.2713	11.249	10.7718	7.1681	8.5699	6.6776	8.9715	8.1647	10.1514	314	307	278	428	447	468	302	366	279	415	344	440	NW_010358084.1	1269713	1272769	-	LOC112090334	--	K07466 replication factor A1 | (RefSeq) replication protein A 70 kDa DNA-binding subunit A (A)	ko03030: DNA replication; ko03420: Nucleotide excision repair; ko03430: Mismatch repair; ko03440: Homologous recombination	Replication factor A protein [Trema orientalis]	RFA1A_ARATH RecName: Full=Replication protein A 70 kDa DNA-binding subunit A; Short=AtRPA70A; AltName: Full=AtRPA1-3; AltName: Full=Replication factor A protein 1A; AltName: Full=Replication protein A 1A; Short=AtRPA1A;	A0A2P5BGZ4_TREOI RecName: Full=Replication protein A subunit {ECO:0000256|RuleBase:RU364130};	At2g06510	GO:0000785,chromatin; GO:0005662,DNA replication factor A complex; GO:0003684,damaged DNA binding; GO:0046872,metal ion binding; GO:0043047,single-stranded telomeric DNA binding; GO:0051026,chiasma assembly; GO:0006268,DNA unwinding involved in DNA replication; GO:0000724,double-strand break repair via homologous recombination; GO:0048232,male gamete generation; GO:0007141,male meiosis I; GO:0051…	PF08646.10:Replication factor-A C terminal domain	--	--	--
LOC112090336	20.8691	19.7748	19.7483	1.9829	2.1768	1.783	17.0072	17.352	16.7789	1.6467	2.6659	2.9191	690	658	630	64	67	60	555	574	543	59	87	98	NW_010358084.1	984211	985976	+	LOC112090336	--	K22794 flavonol-3-O-glucoside/galactoside glucosyltransferase [EC:2.4.1.239 2.4.1.-] | (RefSeq) anthocyanidin 3-O-glucoside 2''-O-glucosyltransferase (A)	ko00944: Flavone and flavonol biosynthesis; ko01110: Biosynthesis of secondary metabolites	UDP-glycosyltransferase 91C1 [Morus notabilis]	U91C1_ARATH RecName: Full=UDP-glycosyltransferase 91C1; EC=2.4.1.-;	W9QYW7_9ROSA SubName: Full=UDP-glycosyltransferase 91C1 {ECO:0000313|EMBL:EXB59429.1};	At5g49690	GO:0005829,cytosol; GO:0043231,intracellular membrane-bounded organelle; GO:0008194,UDP-glycosyltransferase activity; GO:0003674,molecular_function; GO:0003824,catalytic activity; GO:0016740,transferase activity; GO:0016757,transferase activity, transferring glycosyl groups; GO:0005575,cellular_component; GO:0005622,intracellular anatomical structure; GO:0005737,cytoplasm; GO:0110165,cellular ana…	PF00201.18:UDP-glucoronosyl and UDP-glucosyl transferase	--	--	--
LOC112090337	18.4336	16.0994	18.002	1.7582	2.3969	2.091	14.3986	14.067	16.3079	1.9323	1.9823	2.0622	537	472	506	50	65	62	414	410	465	61	57	61	NW_010358084.1	938105	939660	+	LOC112090337	--	K22794 flavonol-3-O-glucoside/galactoside glucosyltransferase [EC:2.4.1.239 2.4.1.-] | (RefSeq) anthocyanidin 3-O-glucoside 2''-O-glucosyltransferase (A)	ko00944: Flavone and flavonol biosynthesis; ko01110: Biosynthesis of secondary metabolites	UDP-glycosyltransferase 91C1 [Morus notabilis]	U91C1_ARATH RecName: Full=UDP-glycosyltransferase 91C1; EC=2.4.1.-;	W9QYW7_9ROSA SubName: Full=UDP-glycosyltransferase 91C1 {ECO:0000313|EMBL:EXB59429.1};	At5g49690	GO:0005829,cytosol; GO:0043231,intracellular membrane-bounded organelle; GO:0008194,UDP-glycosyltransferase activity; GO:0003674,molecular_function; GO:0003824,catalytic activity; GO:0016740,transferase activity; GO:0016757,transferase activity, transferring glycosyl groups; GO:0005575,cellular_component; GO:0005622,intracellular anatomical structure; GO:0005737,cytoplasm; GO:0110165,cellular ana…	PF00201.18:UDP-glucoronosyl and UDP-glucosyl transferase	--	--	--
LOC112090338	0	0.0917	0.1594	0.2837	0.1653	0.1209	0	0.0923	0	0.0852	0.2805	0.0303	0	3	5	9	5	4	0	3	0	3	9	1	NW_010358084.1	1064843	1069623	+	LOC112090338	--	K12501 homogentisate solanesyltransferase [EC:2.5.1.117] | (RefSeq) homogentisate solanesyltransferase, chloroplastic-like (A)	ko00130: Ubiquinone and other terpenoid-quinone biosynthesis; ko01100: Metabolic pathways; ko01110: Biosynthesis of secondary metabolites; ko01240: Biosynthesis of cofactors	Homogentisate phytyltransferase 2 [Morus notabilis]	HSTC_ARATH RecName: Full=Homogentisate solanesyltransferase, chloroplastic; Short=AtHST; EC=2.5.1.117; AltName: Full=Homogentisate phytyltransferase 2; Short=AtHPT2; AltName: Full=Vitamin E pathway gene 2-2 protein; Short=AtVTE2-2; Flags: Precursor;	W9S143_9ROSA SubName: Full=Homogentisate phytyltransferase 2 {ECO:0000313|EMBL:EXC03825.1};	At3g11950	GO:0031969,chloroplast membrane; GO:0016021,integral component of membrane; GO:0102661,homogentisate solanyltransferase activity; GO:0004659,prenyltransferase activity; GO:0003674,molecular_function; GO:0003824,catalytic activity; GO:0016740,transferase activity; GO:0016765,transferase activity, transferring alkyl or aryl (other than methyl) groups; GO:0005575,cellular_component; GO:0005622,intra…	PF01040.18:UbiA prenyltransferase family	--	--	--
LOC112090339	22.6166	22.4381	23.4039	0.8236	1.089	1.1334	18.877	17.5741	17.6781	1.3225	1.8062	1.9278	647	646	646	23	29	33	533	503	495	41	51	56	NW_010358084.1	894182	895709	+	LOC112090339	--	K22794 flavonol-3-O-glucoside/galactoside glucosyltransferase [EC:2.4.1.239 2.4.1.-] | (RefSeq) anthocyanidin 3-O-glucoside 2''-O-glucosyltransferase (A)	ko00944: Flavone and flavonol biosynthesis; ko01110: Biosynthesis of secondary metabolites	UDP-glucuronosyl/UDP-glucosyltransferase [Trema orientalis]	U91C1_ARATH RecName: Full=UDP-glycosyltransferase 91C1; EC=2.4.1.-;	A0A2P5EG03_TREOI SubName: Full=UDP-glucuronosyl/UDP-glucosyltransferase {ECO:0000313|EMBL:PON84446.1};	At5g49690	GO:0005829,cytosol; GO:0043231,intracellular membrane-bounded organelle; GO:0008194,UDP-glycosyltransferase activity; GO:0003674,molecular_function; GO:0003824,catalytic activity; GO:0016740,transferase activity; GO:0016757,transferase activity, transferring glycosyl groups; GO:0005575,cellular_component; GO:0005622,intracellular anatomical structure; GO:0005737,cytoplasm; GO:0110165,cellular ana…	PF00201.18:UDP-glucoronosyl and UDP-glucosyl transferase	--	--	--
LOC112090341	4.6671	4.343	4.2229	0.683	1.0345	0.2184	3.8279	3.6282	4.3141	0.8203	0.3002	1.6051	63	59	55	9	13	3	51	49	57	12	4	22	NW_010358084.1	470075	471792	-	LOC112090341	--	--	--	hypothetical protein L484_027269 [Morus notabilis]	--	W9QJP1_9ROSA SubName: Full=Uncharacterized protein {ECO:0000313|EMBL:EXB38835.1};	At1g55160	--	--	--	--	--
LOC112090343	50.8394	44.3887	46.8529	39.545	39.9034	32.5842	63.5131	60.6176	59.9278	63.0452	49.4903	58.1021	1047	920	931	795	765	683	1291	1249	1208	1407	1006	1215	NW_010358084.1	466428	468109	-	LOC112090343	--	--	--	hypothetical protein L484_027269 [Morus notabilis]	--	W9QJP1_9ROSA SubName: Full=Uncharacterized protein {ECO:0000313|EMBL:EXB38835.1};	--	--	--	--	--	--
LOC112090345	0.1583	0.1573	0	0	0	0.311	0	0.1582	0.0808	0	0	0	2	2	0	0	0	4	0	2	1	0	0	0	NW_010358084.1	83930	84877	+	LOC112090345	--	K13466 EIX receptor 1/2 | (RefSeq) receptor-like protein EIX2 (A)	ko04626: Plant-pathogen interaction	Leucine-rich repeat domain containing protein [Trema orientalis]	EIX2_SOLLC RecName: Full=Receptor-like protein EIX2 {ECO:0000305}; AltName: Full=EIX receptor 2 {ECO:0000312|EMBL:AAR28378.1}; Flags: Precursor;	A0A6A1UX44_9ROSI SubName: Full=Serine/threonine-protein kinase BRI1-like 2 {ECO:0000313|EMBL:KAB1204942.1};	At4g13880	GO:0016021,integral component of membrane; GO:0005886,plasma membrane; GO:0050832,defense response to fungus; GO:0006950,response to stress; GO:0006952,defense response; GO:0008150,biological_process; GO:0009605,response to external stimulus; GO:0009607,response to biotic stimulus; GO:0009620,response to fungus; GO:0043207,response to external biotic stimulus; GO:0044419,biological process involv…	PF13855.6:Leucine rich repeat	--	--	--
LOC112090347	0.4608	0.5411	0.3473	0.2146	0.36	0.4322	0.2334	0.1466	0.214	0.3479	0.2759	0.2269	22	26	16	10	16	21	11	7	10	18	13	11	NW_010358084.1	98454	101238	+	LOC112090347	--	K13466 EIX receptor 1/2 | (RefSeq) receptor-like protein EIX1 (A)	ko04626: Plant-pathogen interaction	LRR domain containing protein [Trema orientalis]	EIX1_SOLLC RecName: Full=Receptor-like protein EIX1 {ECO:0000305}; AltName: Full=EIX receptor 1 {ECO:0000312|EMBL:AAR28377.1}; Flags: Precursor;	A0A2P5FS17_TREOI SubName: Full=LRR domain containing protein {ECO:0000313|EMBL:POO00608.1};	At2g34930	GO:0016021,integral component of membrane; GO:0005886,plasma membrane; GO:0050832,defense response to fungus; GO:0006950,response to stress; GO:0006952,defense response; GO:0008150,biological_process; GO:0009605,response to external stimulus; GO:0009607,response to biotic stimulus; GO:0009620,response to fungus; GO:0043207,response to external biotic stimulus; GO:0044419,biological process involv…	PF13855.6:Leucine rich repeat	--	--	--
LOC112090348	0.0864	0.1718	0.1344	0	0	0	0	0	0	0	0	0	2	4	3	0	0	0	0	0	0	0	0	0	NW_010358084.1	123256	124491	-	LOC112090348	--	K13466 EIX receptor 1/2 | (RefSeq) receptor-like protein EIX2 (A)	ko04626: Plant-pathogen interaction	Leucine-rich repeat domain containing protein [Trema orientalis]	EIX2_SOLLC RecName: Full=Receptor-like protein EIX2 {ECO:0000305}; AltName: Full=EIX receptor 2 {ECO:0000312|EMBL:AAR28378.1}; Flags: Precursor;	A0A2P5FS74_TREOI SubName: Full=Leucine-rich repeat domain containing protein {ECO:0000313|EMBL:POO00647.1};	At4g13920	GO:0016021,integral component of membrane; GO:0005886,plasma membrane; GO:0050832,defense response to fungus; GO:0006950,response to stress; GO:0006952,defense response; GO:0008150,biological_process; GO:0009605,response to external stimulus; GO:0009607,response to biotic stimulus; GO:0009620,response to fungus; GO:0043207,response to external biotic stimulus; GO:0044419,biological process involv…	PF13855.6:Leucine rich repeat	--	--	--
LOC112090349	0	0	0	0	0.2173	0	0	0	0	0	0	0	0	0	0	0	2	0	0	0	0	0	0	0	NW_010358084.1	129684	130211	+	LOC112090349	--	--	--	PREDICTED: uncharacterized protein LOC104877924 [Vitis vinifera]	--	A0A2R6QID4_ACTCC SubName: Full=Aldehyde dehydrogenase family 16 member like {ECO:0000313|EMBL:PSS08363.1}; Flags: Fragment;	At2g11140	--	PF14244.6:gag-polypeptide of LTR copia-type	--	--	--
LOC112090350	3.8208	4.1839	6.546	3.1152	2.6804	2.2217	6.3992	5.2996	5.0985	4.6771	5.293	5.913	49	54	81	39	32	29	81	68	64	65	67	77	NW_010358084.1	211921	230348	-	LOC112090350	--	K13466 EIX receptor 1/2 | (RefSeq) receptor-like protein EIX2 (A)	ko04626: Plant-pathogen interaction	LRR receptor-like serine/threonine-protein kinase GSO1 [Morus notabilis]	EIX2_SOLLC RecName: Full=Receptor-like protein EIX2 {ECO:0000305}; AltName: Full=EIX receptor 2 {ECO:0000312|EMBL:AAR28378.1}; Flags: Precursor;	W9QJM1_9ROSA SubName: Full=LRR receptor-like serine/threonine-protein kinase GSO1 {ECO:0000313|EMBL:EXB38815.1};	At2g34930	GO:0016021,integral component of membrane; GO:0005886,plasma membrane; GO:0050832,defense response to fungus; GO:0006950,response to stress; GO:0006952,defense response; GO:0008150,biological_process; GO:0009605,response to external stimulus; GO:0009607,response to biotic stimulus; GO:0009620,response to fungus; GO:0043207,response to external biotic stimulus; GO:0044419,biological process involv…	PF08263.12:Leucine rich repeat N-terminal domain	--	--	--
LOC112090351	0.2422	0.1547	0.1973	0	0.0558	0.034	0.0877	0.1556	0.1061	0.0958	0.0351	0.1363	14	9	11	0	3	2	5	9	6	6	2	8	NW_010358084.1	321696	324980	+	LOC112090351	--	K13466 EIX receptor 1/2 | (RefSeq) receptor-like protein EIX2 (A)	ko04626: Plant-pathogen interaction	Leucine-rich repeat domain containing protein [Trema orientalis]	EIX2_SOLLC RecName: Full=Receptor-like protein EIX2 {ECO:0000305}; AltName: Full=EIX receptor 2 {ECO:0000312|EMBL:AAR28378.1}; Flags: Precursor;	A0A2P5FS74_TREOI SubName: Full=Leucine-rich repeat domain containing protein {ECO:0000313|EMBL:POO00647.1};	At1g47890	GO:0016021,integral component of membrane; GO:0005886,plasma membrane; GO:0050832,defense response to fungus; GO:0006950,response to stress; GO:0006952,defense response; GO:0008150,biological_process; GO:0009605,response to external stimulus; GO:0009607,response to biotic stimulus; GO:0009620,response to fungus; GO:0043207,response to external biotic stimulus; GO:0044419,biological process involv…	PF13855.6:Leucine rich repeat	--	--	--
LOC112090353	2.5516	1.986	2.4682	0.4792	0.5025	0.376	2.7144	1.7427	1.9117	0.4317	0.4308	0.1675	60	47	56	11	11	9	63	41	44	11	10	4	NW_010358084.1	898355	906217	+	LOC112090353	--	K22794 flavonol-3-O-glucoside/galactoside glucosyltransferase [EC:2.4.1.239 2.4.1.-] | (RefSeq) anthocyanidin 3-O-glucoside 2''-O-glucosyltransferase (A)	ko00944: Flavone and flavonol biosynthesis; ko01110: Biosynthesis of secondary metabolites	UDP-glycosyltransferase 91C1 [Morus notabilis]	U91C1_ARATH RecName: Full=UDP-glycosyltransferase 91C1; EC=2.4.1.-;	W9QYW7_9ROSA SubName: Full=UDP-glycosyltransferase 91C1 {ECO:0000313|EMBL:EXB59429.1};	At5g49690	GO:0005829,cytosol; GO:0043231,intracellular membrane-bounded organelle; GO:0008194,UDP-glycosyltransferase activity; GO:0003674,molecular_function; GO:0003824,catalytic activity; GO:0016740,transferase activity; GO:0016757,transferase activity, transferring glycosyl groups; GO:0005575,cellular_component; GO:0005622,intracellular anatomical structure; GO:0005737,cytoplasm; GO:0110165,cellular ana…	PF00201.18:UDP-glucoronosyl and UDP-glucosyl transferase	--	--	--
LOC112090358	21.3534	22.1358	22.9062	11.3729	12.6508	12.5792	21.8724	21.8851	22.0707	13.3576	11.7085	14.4145	1456	1519	1507	757	803	873	1472	1493	1473	987	788	998	NW_010356787.1	3969	11703	+	LOC112090358	--	K17732 mitochondrial-processing peptidase subunit beta [EC:3.4.24.64] | (RefSeq) probable mitochondrial-processing peptidase subunit beta, mitochondrial isoform X1 (A)	--	Coenzyme PQQ biosynthesis protein [Trema orientalis]	PQQL_ARATH RecName: Full=Zinc protease PQQL-like {ECO:0000305}; EC=3.4.24.- {ECO:0000305};	A0A2P5FS70_TREOI SubName: Full=Coenzyme PQQ biosynthesis protein {ECO:0000313|EMBL:POO00604.1};	At5g56730	GO:0009507,chloroplast; GO:0005739,mitochondrion; GO:0009536,plastid; GO:0046872,metal ion binding; GO:0008237,metallopeptidase activity; GO:0003674,molecular_function; GO:0005488,binding; GO:0043167,ion binding; GO:0043169,cation binding; GO:0003824,catalytic activity; GO:0008233,peptidase activity; GO:0016787,hydrolase activity; GO:0140096,catalytic activity, acting on a protein; GO:0005575,cel…	PF05193.21:Peptidase M16 inactive domain	--	--	--
LOC112090365	0	0.1203	0	0	0	0	0	0	0	0	0.1227	0	0	1	0	0	0	0	0	0	0	0	1	0	NW_010358085.1	226292	226732	+	LOC112090365	--	--	--	PREDICTED: uncharacterized protein LOC109007969 [Juglans regia]	--	A0A5A7TMR6_CUCME SubName: Full=Pol protein {ECO:0000313|EMBL:KAA0043087.1};	At2g10780	--	PF00385.24:Chromo (CHRromatin Organisation MOdifier) domain	--	--	--
LOC112090366	14.8369	15.922	15.1721	11.9565	17.6383	18.0758	18.2393	19.3772	18.9984	14.4216	10.6225	10.9102	75	81	74	59	83	93	91	98	94	79	53	56	NW_010358085.1	246024	249145	-	LOC112090366	--	K08341 GABA(A) receptor-associated protein | (RefSeq) autophagy-related protein 8a-like (A)	ko04136: Autophagy - other	hypothetical protein L484_004528 [Morus notabilis]	ATG8C_SOLTU RecName: Full=Autophagy-related protein 8C-like {ECO:0000305}; AltName: Full=Autophagy-related ubiquitin-like modifier ATG8CL {ECO:0000305}; Flags: Precursor;	W9QUJ2_9ROSA RecName: Full=Autophagy-related protein {ECO:0000256|RuleBase:RU004384};	At4g21980	GO:0000421,autophagosome membrane; GO:0031410,cytoplasmic vesicle; GO:0005856,cytoskeleton; GO:0009705,plant-type vacuole membrane; GO:0000045,autophagosome assembly; GO:0006995,cellular response to nitrogen starvation; GO:0050832,defense response to fungus; GO:0006914,autophagy; GO:0006996,organelle organization; GO:0007033,vacuole organization; GO:0008150,biological_process; GO:0008152,metaboli…	PF02991.16:Autophagy protein Atg8 ubiquitin like	--	--	--
LOC112090367	0.5876	0.4087	0.1218	0.1204	0	0	0.3572	0.1762	0.1201	0	0	0	10	7	2	2	0	0	6	3	2	0	0	0	NW_010358085.1	339681	345041	-	LOC112090367	--	--	--	hypothetical protein L484_020076 [Morus notabilis]	--	W9RBB6_9ROSA SubName: Full=Uncharacterized protein {ECO:0000313|EMBL:EXB80822.1};	--	--	--	--	--	--
LOC112090368	1.1478	2.129	1.6655	0.5487	2.1373	3.0825	2.5585	1.7591	1.6418	1.9066	0.6202	1.8087	15	28	21	7	26	41	33	23	21	27	8	24	NW_010358085.1	192179	193392	+	LOC112090368	--	K14164 glycyl-tRNA synthetase [EC:6.1.1.14] | (RefSeq) glycine--tRNA ligase, chloroplastic/mitochondrial 2 isoform X1 (A)	ko00970: Aminoacyl-tRNA biosynthesis	Glycine--tRNA ligase 2 [Morus notabilis]	--	W9RN12_9ROSA RecName: Full=Glycine--tRNA ligase {ECO:0000256|ARBA:ARBA00012829}; EC=6.1.1.14 {ECO:0000256|ARBA:ARBA00012829};	--	GO:0005737,cytoplasm; GO:0005524,ATP binding; GO:0004820,glycine-tRNA ligase activity; GO:0006426,glycyl-tRNA aminoacylation; GO:0000166,nucleotide binding; GO:0003674,molecular_function; GO:0005488,binding; GO:0017076,purine nucleotide binding; GO:0030554,adenyl nucleotide binding; GO:0032553,ribonucleotide binding; GO:0032555,purine ribonucleotide binding; GO:0032559,adenyl ribonucleotide bindi…	--	--	--	--
LOC112090370	1.4015	0.6189	1.2911	3.5095	1.5055	1.683	0.4733	0.4669	1.7501	3.0177	3.6287	1.687	9	4	8	22	9	11	3	3	11	21	23	11	NW_010358143.1	71	622	-	LOC112090370	--	--	--	hypothetical protein L484_013787 [Morus notabilis]	RLPH2_ARATH RecName: Full=Tyrosine-protein phosphatase RLPH2; EC=3.1.3.48 {ECO:0000269|PubMed:26742850, ECO:0000269|PubMed:29615518}; AltName: Full=Protein RHIZOBIALE-LIKE PHOSPHATASE 2 {ECO:0000303|PubMed:26742850};	W9QSX9_9ROSA RecName: Full=Metallophos domain-containing protein {ECO:0000259|Pfam:PF00149};	At3g09970	GO:0005829,cytosol; GO:0046872,metal ion binding; GO:0004725,protein tyrosine phosphatase activity; GO:0035335,peptidyl-tyrosine dephosphorylation; GO:0003674,molecular_function; GO:0005488,binding; GO:0043167,ion binding; GO:0043169,cation binding; GO:0003824,catalytic activity; GO:0004721,phosphoprotein phosphatase activity; GO:0016787,hydrolase activity; GO:0016788,hydrolase activity, acting o…	--	--	--	--
LOC112090371	0	0	0.1582	0.1563	0	0	0	0.1525	0	0.7041	0	0	0	0	1	1	0	0	0	1	0	5	0	0	NW_010358146.1	315	754	+	LOC112090371	--	K16584 HAUS augmin-like complex subunit 1 | (RefSeq) AUGMIN subunit 1 (A)	--	hypothetical protein L484_000572 [Morus notabilis]	AUG1_ARATH RecName: Full=AUGMIN subunit 1 {ECO:0000303|PubMed:22505726};	W9T1D7_9ROSA SubName: Full=Uncharacterized protein {ECO:0000313|EMBL:EXC35883.1};	At2g41350	GO:0005829,cytosol; GO:0070652,HAUS complex; GO:0005874,microtubule; GO:0009524,phragmoplast; GO:0005819,spindle; GO:0051301,cell division; GO:0051225,spindle assembly; GO:0008150,biological_process; GO:0009987,cellular process; GO:0000226,microtubule cytoskeleton organization; GO:0006996,organelle organization; GO:0007010,cytoskeleton organization; GO:0007017,microtubule-based process; GO:000704…	--	--	--	--
LOC112090372	51.5955	51.1672	56.4043	18.7215	25.9229	37.201	36.6233	41.9823	46.6269	28.6044	29.8705	31.7207	511	510	539	181	239	375	358	416	452	307	292	319	NW_010358151.1	132988	134499	+	LOC112090372	--	K01070 S-formylglutathione hydrolase [EC:3.1.2.12] | (RefSeq) S-formylglutathione hydrolase-like (A)	ko01100: Metabolic pathways; ko01200: Carbon metabolism	hypothetical protein B456_002G227600 [Gossypium raimondii]	SFGH_ARATH RecName: Full=S-formylglutathione hydrolase; Short=AtSFGH; EC=3.1.2.12; AltName: Full=Esterase D;	A0A0D2Q5T7_GOSRA RecName: Full=S-formylglutathione hydrolase {ECO:0000256|ARBA:ARBA00016774}; EC=3.1.2.12 {ECO:0000256|ARBA:ARBA00012479};	At2g41530	GO:0048046,apoplast; GO:0005829,cytosol; GO:0052689,carboxylic ester hydrolase activity; GO:0018738,S-formylglutathione hydrolase activity; GO:0046294,formaldehyde catabolic process; GO:0046686,response to cadmium ion; GO:0003674,molecular_function; GO:0003824,catalytic activity; GO:0016787,hydrolase activity; GO:0016788,hydrolase activity, acting on ester bonds; GO:0016790,thiolester hydrolase a…	PF00756.20:Putative esterase	--	--	--
LOC112090373	77.1752	76.4776	79.1752	118.774	107.03	102.96	85.2665	79.0636	75.3865	100.165	90.9654	96.2758	1481	1477	1466	2225	1912	2011	1615	1518	1416	2083	1723	1876	NW_010358151.1	159417	162660	+	LOC112090373	--	K13448 calcium-binding protein CML | (RefSeq) probable calcium-binding protein CML49 (A)	ko04626: Plant-pathogen interaction	Parvalbumin [Trema orientalis]	CBP_ORYSJ RecName: Full=Calcium-binding protein CBP {ECO:0000303|PubMed:22212404}; Short=OsCBP {ECO:0000303|PubMed:22212404};	A0A2P5AZ04_TREOI SubName: Full=Parvalbumin {ECO:0000313|EMBL:PON41772.1};	At5g04170	GO:0005509,calcium ion binding; GO:0009610,response to symbiotic fungus; GO:0003674,molecular_function; GO:0005488,binding; GO:0043167,ion binding; GO:0043169,cation binding; GO:0046872,metal ion binding; GO:0008150,biological_process; GO:0009605,response to external stimulus; GO:0009607,response to biotic stimulus; GO:0009608,response to symbiont; GO:0009620,response to fungus; GO:0043207,respon…	PF00036.32:EF hand	--	--	--
LOC112090382	0	0	0	0	0.0362	0	0	0	0	0	0	0	0	0	0	0	1	0	0	0	0	0	0	0	NW_010358152.1	83050	84633	+	LOC112090382	--	--	--	hypothetical protein L484_001143 [Morus notabilis]	--	W9R3L4_9ROSA RecName: Full=Retrotrans_gag domain-containing protein {ECO:0000259|Pfam:PF03732};	At1g20390	--	PF03732.17:Retrotransposon gag protein	--	--	--
LOC112090383	0	0	0	0	0	0	0	0	0	0	0.1238	0	0	0	0	0	0	0	0	0	0	0	1	0	NW_010358152.1	45672	46844	+	LOC112090383	--	--	--	hypothetical protein L484_016200 [Morus notabilis]	LEC_MORIN RecName: Full=Galactose-specific lectin {ECO:0000305|PubMed:27664852}; AltName: Full=Jacalin-related lectin {ECO:0000303|PubMed:27664852}; AltName: Full=Mulberry latex galactose-specific lectin {ECO:0000303|PubMed:27664852}; Short=MLGL {ECO:0000303|PubMed:27664852}; Contains: RecName: Full=Galactose-specific lectin, light chain 1 {ECO:0000305|PubMed:27664852}; Contains: RecName: Full=Ga…	W9SLB5_9ROSA RecName: Full=Jacalin-type lectin domain-containing protein {ECO:0000259|PROSITE:PS51752};	--	GO:0030246,carbohydrate binding; GO:0003674,molecular_function; GO:0005488,binding	PF01419.17:Jacalin-like lectin domain	--	--	--
LOC112090384	1.3547	1.5768	1.5645	1.3877	2.7441	3.4605	2.5097	1.8182	2.6494	3.8574	3.1763	3.3544	35	41	39	35	66	91	64	47	67	108	81	88	NW_010356794.1	4	1383	-	LOC112090384	--	K03798 cell division protease FtsH [EC:3.4.24.-] | (RefSeq) ATP-dependent zinc metalloprotease FTSH 6, chloroplastic (A)	--	PREDICTED: pentatricopeptide repeat-containing protein At3g14330-like [Ziziphus jujuba]	PP229_ARATH RecName: Full=Pentatricopeptide repeat-containing protein At3g14330;	A0A5N6QXH7_9ROSI RecName: Full=DYW_deaminase domain-containing protein {ECO:0000259|Pfam:PF14432};	At3g14330	GO:0009507,chloroplast; GO:0003729,mRNA binding; GO:0008270,zinc ion binding; GO:1900865,chloroplast RNA modification; GO:0016554,cytidine to uridine editing; GO:0003674,molecular_function; GO:0003676,nucleic acid binding; GO:0003723,RNA binding; GO:0005488,binding; GO:0097159,organic cyclic compound binding; GO:1901363,heterocyclic compound binding; GO:0043167,ion binding; GO:0043169,cation bind…	PF01535.20:PPR repeat	--	--	--
LOC112090393	0.3038	0.1811	0.063	0.9337	1.0444	0.4776	0.5541	0.4251	0.3725	1.2897	1.4775	1.7355	5	3	1	15	16	8	9	7	6	23	24	29	NW_010358161.1	44	1189	-	LOC112090393	--	--	--	RNA-binding protein 39 [Morus notabilis]	MO3_ARATH RecName: Full=Monooxygenase 3 {ECO:0000303|PubMed:10216258}; Short=AtMO3 {ECO:0000303|PubMed:10216258}; EC=1.14.13.-;	W9S5F8_9ROSA SubName: Full=RNA-binding protein 39 {ECO:0000313|EMBL:EXC16553.1};	At5g05320	GO:0071949,FAD binding; GO:0004497,monooxygenase activity; GO:0000166,nucleotide binding; GO:0003674,molecular_function; GO:0005488,binding; GO:0036094,small molecule binding; GO:0043167,ion binding; GO:0043168,anion binding; GO:0050660,flavin adenine dinucleotide binding; GO:0097159,organic cyclic compound binding; GO:1901265,nucleoside phosphate binding; GO:1901363,heterocyclic compound binding…	PF01494.19:FAD binding domain	--	--	--
LOC112090395	39.0005	44.3	42.5956	21.416	22.2024	18.6728	39.9555	39.5746	42.5557	19.1456	20.0573	17.0013	985	1126	1038	528	522	480	996	1000	1052	524	500	436	NW_010358172.1	892555	894954	+	LOC112090395	--	--	--	Cyclin [Trema orientalis]	CCP31_ORYSJ RecName: Full=Cyclin-P3-1; Short=CycP3;1;	A0A2P5EF76_TREOI SubName: Full=Cyclin {ECO:0000313|EMBL:PON84190.1};	At3g63120	GO:0019901,protein kinase binding; GO:0007049,cell cycle; GO:0051301,cell division; GO:0000079,regulation of cyclin-dependent protein serine/threonine kinase activity; GO:0003674,molecular_function; GO:0005488,binding; GO:0005515,protein binding; GO:0019899,enzyme binding; GO:0019900,kinase binding; GO:0008150,biological_process; GO:0009987,cellular process; GO:0001932,regulation of protein phosp…	PF08613.11:Cyclin	--	--	--
LOC112090397	43.3031	46.5166	46.8671	23.5956	23.8605	23.8048	33.5295	31.4593	32.2841	17.2799	19.4258	21.3354	1739	1880	1816	925	892	973	1329	1264	1269	752	770	870	NW_010358172.1	325609	330111	-	LOC112090397	--	--	--	Synaptotagmin-like mitochondrial-lipid-binding domain containing protein [Trema orientalis]	SYT1_ARATH RecName: Full=Synaptotagmin-1; AltName: Full=NTMC2T1.1; AltName: Full=Synaptotagmin A;	A0A2P5EWU4_TREOI SubName: Full=Synaptotagmin-like mitochondrial-lipid-binding domain containing protein {ECO:0000313|EMBL:PON89993.1};	At1g20080	GO:0005783,endoplasmic reticulum; GO:0010008,endosome membrane; GO:0016021,integral component of membrane; GO:0005886,plasma membrane; GO:0008289,lipid binding; GO:0046872,metal ion binding; GO:0006897,endocytosis; GO:0006869,lipid transport; GO:0016032,viral process; GO:0003674,molecular_function; GO:0005488,binding; GO:0043167,ion binding; GO:0043169,cation binding; GO:0006810,transport; GO:000…	PF00168.30:C2 domain	--	--	--
LOC112090398	22.5376	24.3622	21.5315	29.1739	28.2526	31.5803	18.1592	18.1319	17.1176	24.8181	24.9606	24.0681	1138	1238	1049	1438	1328	1623	905	916	846	1358	1244	1234	NW_010358172.1	638781	643812	-	LOC112090398	--	--	--	Putative DUF21 domain-containing protein [Morus notabilis]	--	W9QKK0_9ROSA SubName: Full=Putative DUF21 domain-containing protein {ECO:0000313|EMBL:EXB39344.1};	At4g02880	GO:0016021,integral component of membrane; GO:0043130,ubiquitin binding; GO:0003674,molecular_function; GO:0005488,binding; GO:0005515,protein binding; GO:0032182,ubiquitin-like protein binding; GO:0005575,cellular_component; GO:0016020,membrane; GO:0031224,intrinsic component of membrane; GO:0110165,cellular anatomical entity	--	--	--	--
LOC112090399	4.853	5.3251	5.184	4.3309	5.1173	3.8028	5.9124	5.9219	4.8973	4.808	5.6407	4.9846	163	180	168	142	160	130	196	199	161	175	187	170	NW_010358172.1	683693	686709	+	LOC112090399	--	--	--	putative isomerase [Morus notabilis]	--	W9QT51_9ROSA SubName: Full=Putative isomerase {ECO:0000313|EMBL:EXB39352.1};	At4g02860	GO:0016853,isomerase activity; GO:0009058,biosynthetic process; GO:0003674,molecular_function; GO:0003824,catalytic activity; GO:0008150,biological_process; GO:0008152,metabolic process	PF02567.16:Phenazine biosynthesis-like protein	--	--	--
LOC112090400	11.5106	10.9856	10.2928	6.006	5.7326	6.2071	9.7225	10.0697	11.7844	4.6374	4.558	4.2657	481	462	415	245	223	264	401	421	482	210	188	181	NW_010358172.1	883578	886881	-	LOC112090400	--	K14319 Ran GTPase-activating protein 1 | (RefSeq) RAN GTPase-activating protein 1 (A)	ko03013: Nucleocytoplasmic transport	RAN GTPase-activating protein 1 [Morus notabilis]	RAGP2_ARATH RecName: Full=RAN GTPase-activating protein 2; Short=AtRanGAP2; Short=RanGAP2;	W9QKM4_9ROSA SubName: Full=RAN GTPase-activating protein 1 {ECO:0000313|EMBL:EXB39374.1};	At5g19320_2	GO:0005783,endoplasmic reticulum; GO:0005635,nuclear envelope; GO:0031965,nuclear membrane; GO:0009524,phragmoplast; GO:0009536,plastid; GO:0005819,spindle; GO:0005774,vacuolar membrane; GO:0005096,GTPase activator activity; GO:0006913,nucleocytoplasmic transport; GO:0043547,positive regulation of GTPase activity; GO:0003674,molecular_function; GO:0008047,enzyme activator activity; GO:0030234,enz…	PF13943.6:WPP domain	--	--	--
LOC112090402	0.2149	0.356	0.297	0	0.077	0.0352	0.1815	0.0358	0.1098	0.0331	0	0	6	10	8	0	2	1	5	1	3	1	0	0	NW_010358172.1	505707	507197	+	LOC112090402	--	K13420 LRR receptor-like serine/threonine-protein kinase FLS2 [EC:2.7.11.1] | (RefSeq) LRR receptor-like serine/threonine-protein kinase FLS2 isoform X1 (A)	ko04016: MAPK signaling pathway - plant; ko04626: Plant-pathogen interaction	putative LRR receptor-like serine/threonine-protein kinase [Morus notabilis]	Y3475_ARATH RecName: Full=Probable LRR receptor-like serine/threonine-protein kinase At3g47570; EC=2.7.11.1; Flags: Precursor;	W9QKP5_9ROSA SubName: Full=Putative LRR receptor-like serine/threonine-protein kinase {ECO:0000313|EMBL:EXB39330.1};	At3g47570	GO:0016021,integral component of membrane; GO:0005886,plasma membrane; GO:0005524,ATP binding; GO:0106310,protein serine kinase activity; GO:0106311,protein threonine kinase activity; GO:0000166,nucleotide binding; GO:0003674,molecular_function; GO:0005488,binding; GO:0017076,purine nucleotide binding; GO:0030554,adenyl nucleotide binding; GO:0032553,ribonucleotide binding; GO:0032555,purine ribo…	PF13855.6:Leucine rich repeat	--	--	--
LOC112090404	0.0326	0	0	0	0	0.0641	0	0	0	0	0	0	1	0	0	0	0	2	0	0	0	0	0	0	NW_010358172.1	553920	555557	+	LOC112090404	--	K22395 cinnamyl-alcohol dehydrogenase [EC:1.1.1.195] | (RefSeq) berberine bridge enzyme-like 15 (A)	ko00940: Phenylpropanoid biosynthesis; ko01100: Metabolic pathways; ko01110: Biosynthesis of secondary metabolites	Xanthine dehydrogenase C subunit, partial [Trema orientalis]	CBDAS_CANSA RecName: Full=Cannabidiolic acid synthase {ECO:0000303|PubMed:8663284}; Short=CBDA synthase {ECO:0000303|PubMed:8663284}; EC=1.21.3.8 {ECO:0000269|PubMed:17544411, ECO:0000269|PubMed:8663284}; Flags: Precursor;	A0A6C0TJ96_MORAL SubName: Full=DA protein {ECO:0000313|EMBL:QIB03073.1};	At5g44400	GO:0048046,apoplast; GO:0102779,cannabidiolate synthase activity; GO:0071949,FAD binding; GO:1901696,cannabinoid biosynthetic process; GO:0003674,molecular_function; GO:0003824,catalytic activity; GO:0016491,oxidoreductase activity; GO:0046992,oxidoreductase activity, acting on X-H and Y-H to form an X-Y bond; GO:0046993,oxidoreductase activity, acting on X-H and Y-H to form an X-Y bond, with oxy…	PF01565.23:FAD binding domain	--	--	--
LOC112090405	60.8535	58.8825	61.4858	223.493	175.629	156.129	69.3956	65.7367	61.5609	166.688	210.603	158.135	916	892	893	3284	2461	2392	1031	990	907	2719	3129	2417	NW_010356821.1	159065	164583	-	LOC112090405	--	K22063 iron-sulfur cluster assembly 1 | (RefSeq) iron-sulfur assembly protein IscA, chloroplastic (A)	--	PREDICTED: iron-sulfur assembly protein IscA, chloroplastic-like [Juglans regia]	ISCAP_ARATH RecName: Full=Iron-sulfur assembly protein IscA, chloroplastic; AltName: Full=Plastid SufA-like protein; AltName: Full=Protein scaffold protein AtCpIscA; Flags: Precursor;	A0A2I4EFK0_JUGRE SubName: Full=iron-sulfur assembly protein IscA, chloroplastic-like {ECO:0000313|RefSeq:XP_018818165.1};	At1g10500	GO:0009570,chloroplast stroma; GO:0051536,iron-sulfur cluster binding; GO:0046872,metal ion binding; GO:0030674,protein-macromolecule adaptor activity; GO:0016226,iron-sulfur cluster assembly; GO:0003674,molecular_function; GO:0005488,binding; GO:0051540,metal cluster binding; GO:0043167,ion binding; GO:0043169,cation binding; GO:0060090,molecular adaptor activity; GO:0006790,sulfur compound meta…	PF01521.20:Iron-sulphur cluster biosynthesis	--	--	--
LOC112090406	0	0	0	0	0	0.0879	0	0	0	0	0	0	0	0	0	0	0	1	0	0	0	0	0	0	NW_010358172.1	709997	710593	-	LOC112090406	--	K13459 disease resistance protein RPS2 | (RefSeq) disease resistance protein SUMM2 (A)	ko04626: Plant-pathogen interaction	PREDICTED: uncharacterized protein LOC104586702 [Nelumbo nucifera]	--	A0A438C7J5_VITVI SubName: Full=Retrovirus-related Pol polyprotein from transposon TNT 1-94 {ECO:0000313|EMBL:RVW19227.1};	At3g60170	GO:0003676,nucleic acid binding; GO:0008270,zinc ion binding; GO:0003674,molecular_function; GO:0005488,binding; GO:0097159,organic cyclic compound binding; GO:1901363,heterocyclic compound binding; GO:0043167,ion binding; GO:0043169,cation binding; GO:0046872,metal ion binding; GO:0046914,transition metal ion binding	PF14223.6:gag-polypeptide of LTR copia-type	--	--	--
LOC112090407	0.7018	0.4261	0.6061	1.7973	2.4291	2.4515	1.501	0.6625	1.1551	1.0074	0.9085	1.3055	18	11	15	45	58	64	38	17	29	28	23	34	NW_010358172.1	695438	696807	-	LOC112090407	--	K22683 aspartyl protease family protein [EC:3.4.23.-] | (RefSeq) aspartyl protease family protein 2 isoform X1 (A)	--	PREDICTED: basic 7S globulin-like [Ziziphus jujuba]	GIP2_NICBE RecName: Full=Probable aspartic proteinase GIP2 {ECO:0000305}; EC=3.4.23.- {ECO:0000305}; AltName: Full=Glucanase inhibitor protein 2 {ECO:0000303|PubMed:28082413}; Short=NbGIP2 {ECO:0000303|PubMed:28082413}; Flags: Precursor;	A0A6P3Z534_ZIZJJ SubName: Full=basic 7S globulin-like {ECO:0000313|RefSeq:XP_015872172.1};	At1g03220	GO:0048046,apoplast; GO:0004190,aspartic-type endopeptidase activity; GO:0006952,defense response; GO:0003674,molecular_function; GO:0003824,catalytic activity; GO:0004175,endopeptidase activity; GO:0008233,peptidase activity; GO:0016787,hydrolase activity; GO:0070001,aspartic-type peptidase activity; GO:0140096,catalytic activity, acting on a protein; GO:0006950,response to stress; GO:0008150,bi…	PF14541.6:Xylanase inhibitor C-terminal	--	--	--
LOC112090409	10.773	9.7314	9.6818	3.7815	3.318	2.6646	9.0067	7.078	8.3895	4.3102	4.7322	4.229	143	130	124	49	41	36	118	94	109	62	62	57	NW_010358172.1	636780	637488	+	LOC112090409	--	--	--	DEVIL-like protein [Trema orientalis]	DVL14_ARATH RecName: Full=Small polypeptide DEVIL 14 {ECO:0000303|PubMed:14871303}; AltName: Full=Small polypeptide ROTUNDIFOLIA LIKE 14 {ECO:0000303|PubMed:15125775}; Short=Small polypeptide ROT-FOUR-LIKE 14 {ECO:0000303|PubMed:15125775};	A0A2P5CXL6_PARAD SubName: Full=DEVIL-like protein {ECO:0000313|EMBL:PON65776.1};	--	GO:0005886,plasma membrane; GO:0008285,negative regulation of cell population proliferation; GO:0048367,shoot system development; GO:0008150,biological_process; GO:0008283,cell population proliferation; GO:0009987,cellular process; GO:0042127,regulation of cell population proliferation; GO:0048519,negative regulation of biological process; GO:0048523,negative regulation of cellular process; GO:00…	PF08137.12:DVL family	--	--	--
LOC112090411	0.7136	1.3118	0.8135	0.0366	0	0.4557	0.5061	0.214	0.1823	0	0.1084	0.1757	20	37	22	1	0	13	14	6	5	0	3	5	NW_010358172.1	444964	447170	-	LOC112090411	--	--	--	GDSL esterase/lipase [Morus notabilis]	GDL22_ARATH RecName: Full=GDSL esterase/lipase At1g54790; EC=3.1.1.-; AltName: Full=Extracellular lipase At1g54790; Flags: Precursor;	W9QT25_9ROSA RecName: Full=RING-type E3 ubiquitin transferase {ECO:0000256|ARBA:ARBA00012483}; EC=2.3.2.27 {ECO:0000256|ARBA:ARBA00012483};	At1g54790	GO:0005576,extracellular region; GO:0016788,hydrolase activity, acting on ester bonds; GO:0016042,lipid catabolic process; GO:0003674,molecular_function; GO:0003824,catalytic activity; GO:0016787,hydrolase activity; GO:0006629,lipid metabolic process; GO:0008150,biological_process; GO:0008152,metabolic process; GO:0009056,catabolic process; GO:0044238,primary metabolic process; GO:0071704,organic…	PF00657.22:GDSL-like Lipase/Acylhydrolase	--	--	--
LOC112090417	0.3887	0.2318	0.1612	0.0796	0.0835	0.1528	0.2363	0.1554	0	0.5022	0.1575	0.536	5	3	2	1	1	2	3	2	0	7	2	7	NW_010358177.1	5290	5976	+	LOC112090417	--	K22807 werner syndrome-like exonuclease [EC:3.1.11.-] | (RefSeq) Werner Syndrome-like exonuclease (A)	--	Retrovirus-related Pol polyprotein from transposon TNT 1-94 [Dendrobium catenatum]	POLR1_ARATH RecName: Full=Retrovirus-related Pol polyprotein from transposon RE1; AltName: Full=Retro element 1 {ECO:0000303|PubMed:10689195}; Short=AtRE1 {ECO:0000303|PubMed:10689195}; Includes: RecName: Full=Protease RE1; EC=3.4.23.-; Includes: RecName: Full=Reverse transcriptase RE1; EC=2.7.7.49; Includes: RecName: Full=Endonuclease RE1;	A0A2I0WVG5_9ASPA SubName: Full=Retrovirus-related Pol polyprotein from transposon TNT 1-94 {ECO:0000313|EMBL:PKU79659.1};	At1g34545	GO:0004190,aspartic-type endopeptidase activity; GO:0004519,endonuclease activity; GO:0046872,metal ion binding; GO:0003676,nucleic acid binding; GO:0003964,RNA-directed DNA polymerase activity; GO:0015074,DNA integration; GO:0006310,DNA recombination; GO:0003674,molecular_function; GO:0003824,catalytic activity; GO:0004175,endopeptidase activity; GO:0008233,peptidase activity; GO:0016787,hydrola…	PF07727.14:Reverse transcriptase (RNA-dependent DNA polymerase)	--	--	--
LOC112090418	1.8591	1.5152	1.8835	1.4551	1.2566	1.1698	1.545	0.9604	1.2805	1.812	0.9312	1.5018	89	73	87	68	56	57	73	46	60	94	44	73	NW_010358177.1	207837	217779	-	LOC112090418	--	K13148 integrator complex subunit 11 [EC:3.1.27.-] | (RefSeq) cleavage and polyadenylation specificity factor subunit 3-II (A)	--	hypothetical protein L484_008284 [Morus notabilis]	--	W9RRL6_9ROSA RecName: Full=Retrotrans_gag domain-containing protein {ECO:0000259|Pfam:PF03732};	At1g30300	--	PF03732.17:Retrotransposon gag protein	--	--	--
LOC112090419	31.0587	30.4351	35.3276	11.6308	11.817	11.7004	23.7734	20.5778	20.8794	10.1046	11.0939	10.7839	1231	1214	1351	450	436	472	930	816	810	434	434	434	NW_010358177.1	227873	233517	+	LOC112090419	--	--	--	DnaJ domain containing protein [Trema orientalis]	AUXI2_ARATH RecName: Full=Auxilin-related protein 2;	A0A2P5E9X3_TREOI SubName: Full=DnaJ domain containing protein {ECO:0000313|EMBL:PON82343.1};	At1g30280	GO:0009504,cell plate; GO:0005737,cytoplasm; GO:0005829,cytosol; GO:0043231,intracellular membrane-bounded organelle; GO:0005886,plasma membrane; GO:0031982,vesicle; GO:0030276,clathrin binding; GO:0072318,clathrin coat disassembly; GO:0072583,clathrin-dependent endocytosis; GO:1900186,negative regulation of clathrin-dependent endocytosis; GO:0045806,negative regulation of endocytosis; GO:0045926…	PF00226.31:DnaJ domain	--	--	--
LOC112090423	6.7723	7.0524	6.1861	0.9407	3.8224	4.4734	4.0704	3.5374	4.8472	2.9129	2.0157	3.184	354	371	312	48	186	238	210	185	248	165	104	169	NW_010358179.1	29605	42333	-	LOC112090423	--	K11838 ubiquitin carboxyl-terminal hydrolase 7 [EC:3.4.19.12] | (RefSeq) ubiquitin carboxyl-terminal hydrolase 12 (A)	--	Ubiquitin carboxyl-terminal hydrolase 12 [Morus notabilis]	UBP12_ARATH RecName: Full=Ubiquitin C-terminal hydrolase 12 {ECO:0000303|PubMed:11115897}; EC=3.4.19.12 {ECO:0000255|PROSITE-ProRule:PRU10092, ECO:0000255|PROSITE-ProRule:PRU10093}; AltName: Full=Deubiquitinating enzyme 12 {ECO:0000303|PubMed:11115897}; Short=AtUBP12 {ECO:0000303|PubMed:11115897}; AltName: Full=Ubiquitin thioesterase 12 {ECO:0000303|PubMed:11115897}; AltName: Full=Ubiquitin-speci…	W9QKS1_9ROSA SubName: Full=Ubiquitin carboxyl-terminal hydrolase 12 {ECO:0000313|EMBL:EXB39570.1};	At5g06600	GO:0005737,cytoplasm; GO:0005829,cytosol; GO:0005634,nucleus; GO:0004197,cysteine-type endopeptidase activity; GO:0004843,thiol-dependent ubiquitin-specific protease activity; GO:0009867,jasmonic acid mediated signaling pathway; GO:0010078,maintenance of root meristem identity; GO:0016579,protein deubiquitination; GO:0070646,protein modification by small protein removal; GO:0031647,regulation of …	PF00917.26:MATH domain	--	--	--
LOC112090425	10.6135	11.5755	11.692	10.6602	13.5035	14.8387	10.9866	10.5162	9.5027	13.4483	12.9689	14.0349	461	506	490	452	546	656	471	457	404	633	556	619	NW_010358179.1	96041	101325	-	LOC112090425	--	--	--	Plant-drug/metabolite exporter [Parasponia andersonii]	WTR35_ARATH RecName: Full=WAT1-related protein At4g19185;	A0A2P5E2R5_PARAD RecName: Full=WAT1-related protein {ECO:0000256|RuleBase:RU363077};	At5g45370	GO:0005794,Golgi apparatus; GO:0016021,integral component of membrane; GO:0005886,plasma membrane; GO:0022857,transmembrane transporter activity; GO:0003674,molecular_function; GO:0005215,transporter activity; GO:0005575,cellular_component; GO:0005622,intracellular anatomical structure; GO:0005737,cytoplasm; GO:0012505,endomembrane system; GO:0043226,organelle; GO:0043227,membrane-bounded organel…	PF00892.20:EamA-like transporter family	--	--	--
LOC112090426	44.5603	41.2575	41.8351	49.133	53.7226	50.1415	45.917	47.2453	50.4528	57.3058	55.5537	54.1317	1349	1257	1222	1452	1514	1545	1372	1431	1495	1880	1660	1664	NW_010358179.1	1232	11379	-	LOC112090426	--	K09013 Fe-S cluster assembly ATP-binding protein | (RefSeq) ABC transporter I family member 6, chloroplastic isoform X1 (A)	--	FeS cluster assembly SUF system, ATPase SufC [Trema orientalis]	AB6I_ARATH RecName: Full=ABC transporter I family member 6, chloroplastic; Short=ABC transporter ABCI.6; Short=AtABCI6; AltName: Full=ABC transporter ATPase; AltName: Full=Non-intrinsic ABC protein 7; Short=AtNAP7; AltName: Full=Plastid SufC-like protein; Flags: Precursor;	A0A2P5EAN6_TREOI SubName: Full=FeS cluster assembly SUF system, ATPase SufC {ECO:0000313|EMBL:PON82550.1};	At3g10670	GO:0009507,chloroplast; GO:0009570,chloroplast stroma; GO:0005829,cytosol; GO:0005524,ATP binding; GO:0042626,ATPase-coupled transmembrane transporter activity; GO:0009793,embryo development ending in seed dormancy; GO:0010027,thylakoid membrane organization; GO:0000166,nucleotide binding; GO:0003674,molecular_function; GO:0005488,binding; GO:0017076,purine nucleotide binding; GO:0030554,adenyl n…	PF00005.27:ABC transporter	--	--	--
LOC112090427	3.5322	2.8862	3.698	1.1939	1.2712	1.7264	2.2889	2.3297	3.0225	1.4064	1.2897	1.6069	197	162	199	65	66	98	126	130	165	85	71	91	NW_010358179.1	191660	196869	+	LOC112090427	--	--	--	EEIG1/EHBP1 N-terminal domain containing protein [Trema orientalis]	--	A0A2P5EAN1_TREOI SubName: Full=EEIG1/EHBP1 N-terminal domain containing protein {ECO:0000313|EMBL:PON82576.1};	At3g11760	--	PF10358.9:N-terminal C2 in EEIG1 and EHBP1 proteins	--	--	--
LOC112090429	24.9678	27.358	25.552	2.803	2.9087	4.2565	25.0657	22.3344	24.111	3.7874	3.7251	4.2666	876	966	865	96	95	152	868	784	828	144	129	152	NW_010358179.1	102934	106440	-	LOC112090429	--	K05917 sterol 14alpha-demethylase [EC:1.14.14.154 1.14.15.36] | (RefSeq) sterol 14-demethylase-like (A)	ko00100: Steroid biosynthesis; ko01100: Metabolic pathways; ko01110: Biosynthesis of secondary metabolites	Sterol 14-demethylase [Morus notabilis]	CP511_ARATH RecName: Full=Sterol 14-demethylase; EC=1.14.14.154 {ECO:0000269|PubMed:11437378, ECO:0000269|PubMed:16040657}; AltName: Full=Cytochrome P450 51A2; AltName: Full=Cytochrome P450 51G1; Short=AtCYP51; AltName: Full=Obtusifoliol 14-demethylase; AltName: Full=Protein EMBRYO DEFECTIVE 1738;	W9R7W4_9ROSA SubName: Full=Sterol 14-demethylase {ECO:0000313|EMBL:EXB62020.1};	At1g11680	GO:0005783,endoplasmic reticulum; GO:0005794,Golgi apparatus; GO:0016021,integral component of membrane; GO:0005886,plasma membrane; GO:0020037,heme binding; GO:0005506,iron ion binding; GO:0008168,methyltransferase activity; GO:0004497,monooxygenase activity; GO:0016491,oxidoreductase activity; GO:0008398,sterol 14-demethylase activity; GO:0032259,methylation; GO:0016126,sterol biosynthetic proc…	PF00067.22:Cytochrome P450	--	--	--
LOC112090430	7.0402	6.2932	5.7752	0.7797	0.9052	0.9881	3.3324	3.9394	3.1937	1.505	1.1842	1.7936	259	233	205	28	31	37	121	145	115	60	43	67	NW_010358179.1	111018	114204	+	LOC112090430	--	--	--	Putative F-box/LRR-repeat protein [Morus notabilis]	FBL45_ARATH RecName: Full=Putative F-box/LRR-repeat protein At3g18150;	W9QTB8_9ROSA SubName: Full=Putative F-box/LRR-repeat protein {ECO:0000313|EMBL:EXB39573.1};	At3g52680	--	PF00646.33:F-box domain	--	--	--
LOC112090431	3.9974	4.4638	3.9457	1.287	1.186	1.0847	4.3201	4.1857	5.2509	1.6512	1.1185	1.2748	105	118	100	33	29	29	112	110	135	47	29	34	NW_010358179.1	211771	213173	+	LOC112090431	--	K21805 protein N-lysine methyltransferase METTL21C [EC:2.1.1.-] | (RefSeq) protein N-lysine methyltransferase METTL21A-like (A)	--	hypothetical protein L484_020293 [Morus notabilis]	--	W9QPD5_9ROSA SubName: Full=Uncharacterized protein {ECO:0000313|EMBL:EXB37234.1};	At5g49560	--	PF10294.9:Lysine methyltransferase	--	--	--
LOC112090433	0.1041	0.1552	0.1079	0.0533	0.1678	0	0	0	0	0	0	0	2	3	2	1	3	0	0	0	0	0	0	0	NW_010356822.1	10238	12987	+	LOC112090433	--	K16251 DNA-directed RNA polymerase V subunit 1 [EC:2.7.7.6] | (RefSeq) DNA-directed RNA polymerase V subunit 1 (A)	ko03020: RNA polymerase	DNA-directed RNA polymerase E subunit 1 [Morus notabilis]	NRPE1_ARATH RecName: Full=DNA-directed RNA polymerase V subunit 1; AltName: Full=DNA-directed RNA polymerase D subunit 1b; Short=AtNRPD1b; Short=Nuclear RNA polymerase D 1b; AltName: Full=DNA-directed RNA polymerase E subunit 1; Short=Nuclear RNA polymerase E 1; EC=2.7.7.6; AltName: Full=Protein DEFECTIVE IN MERISTEM SILENCING 5; AltName: Full=Protein DEFECTIVE IN RNA-DIRECTED DNA METHYLATION 3; …	W9RNW0_9ROSA RecName: Full=DNA-directed RNA polymerase subunit {ECO:0000256|RuleBase:RU004279}; EC=2.7.7.6 {ECO:0000256|RuleBase:RU004279};	At2g40040_1	GO:0016604,nuclear body; GO:0005730,nucleolus; GO:0005634,nucleus; GO:0005666,RNA polymerase III complex; GO:0000419,RNA polymerase V complex; GO:0003677,DNA binding; GO:0003899,DNA-directed 5'-3' RNA polymerase activity; GO:0046872,metal ion binding; GO:0050832,defense response to fungus; GO:0006306,DNA methylation; GO:0035194,post-transcriptional gene silencing by RNA; GO:0030422,production of …	--	--	--	--
LOC112090434	20.3769	19.6174	20.5071	14.5806	13.2933	14.7145	16.0378	16.7173	15.1447	12.1054	10.4995	12.4455	932	903	905	651	566	685	724	765	678	600	474	578	NW_010358187.1	331809	343227	+	LOC112090434	--	K08864 tousled-like kinase [EC:2.7.11.1] | (RefSeq) serine/threonine-protein kinase TOUSLED isoform X1 (A)	--	Serine/threonine-protein kinase TOUSLED [Morus notabilis]	TSL_ARATH RecName: Full=Serine/threonine-protein kinase TOUSLED; EC=2.7.11.1;	W9R7F0_9ROSA SubName: Full=Serine/threonine-protein kinase TOUSLED {ECO:0000313|EMBL:EXB39682.1};	At5g20930	GO:0005737,cytoplasm; GO:0005634,nucleus; GO:0005524,ATP binding; GO:0042802,identical protein binding; GO:0106310,protein serine kinase activity; GO:0004674,protein serine/threonine kinase activity; GO:0106311,protein threonine kinase activity; GO:0007059,chromosome segregation; GO:0035556,intracellular signal transduction; GO:0018105,peptidyl-serine phosphorylation; GO:0001672,regulation of chr…	PF00069.25:Protein kinase domain	--	--	--
LOC112090435	0.0781	0	0	0	0	0	0	0	0	0	0	0	1	0	0	0	0	0	0	0	0	0	0	0	NW_010358187.1	349414	350418	+	LOC112090435	--	--	--	18 kD winter accumulating protein A [Morus bombycis]	PRU1_PRUAR RecName: Full=Major allergen Pru ar 1; AltName: Allergen=Pru ar 1;	Q5USC6_9ROSA SubName: Full=18 kD winter accumulating protein A {ECO:0000313|EMBL:AAV33670.1};	At1g24020	GO:0010427,abscisic acid binding; GO:0004864,protein phosphatase inhibitor activity; GO:0038023,signaling receptor activity; GO:0009738,abscisic acid-activated signaling pathway; GO:0006952,defense response; GO:0009607,response to biotic stimulus; GO:0003674,molecular_function; GO:0005488,binding; GO:0008289,lipid binding; GO:0019840,isoprenoid binding; GO:0031406,carboxylic acid binding; GO:0033…	PF00407.19:Pathogenesis-related protein Bet v I family	--	--	--
LOC112090436	1.5644	0.6662	1.1581	1.4881	1.4404	1.8664	0.7925	0.6701	1.7124	1.0312	1.3585	1.4306	14	6	10	13	12	17	7	6	15	10	12	13	NW_010358187.1	386413	387510	-	LOC112090436	--	--	--	hypothetical protein L484_017162 [Morus notabilis]	--	W9QTH4_9ROSA SubName: Full=Uncharacterized protein {ECO:0000313|EMBL:EXB39683.1};	At4g27510	--	--	--	--	--
LOC112090438	0	0	0	0	0	0.0528	0	0	0	0	0	0	0	0	0	0	0	1	0	0	0	0	0	0	NW_010358187.1	443816	444928	+	LOC112090438	--	--	--	uncharacterized protein LOC18432918, partial [Amborella trichopoda]	--	U5CXW4_AMBTC SubName: Full=Uncharacterized protein {ECO:0000313|EMBL:ERN04751.1};	At1g41795	--	PF13650.6:Aspartyl protease	--	--	--
LOC112090439	0	0	0	0	0	0.0289	0.0298	0	0	0	0	0	0	0	0	0	0	1	1	0	0	0	0	0	NW_010358187.1	445001	447925	+	LOC112090439	--	--	--	PREDICTED: uncharacterized protein LOC108194978 [Daucus carota subsp. sativus]	RRPO_OENBE RecName: Full=RNA-directed DNA polymerase homolog; EC=2.7.7.48; AltName: Full=Reverse transcriptase homolog;	A0A2N9HPT7_FAGSY RecName: Full=Reverse transcriptase {ECO:0000256|ARBA:ARBA00021271};	At1g42375	GO:0005739,mitochondrion; GO:0003968,RNA-directed 5'-3' RNA polymerase activity; GO:0003964,RNA-directed DNA polymerase activity; GO:0003674,molecular_function; GO:0003824,catalytic activity; GO:0016740,transferase activity; GO:0016772,transferase activity, transferring phosphorus-containing groups; GO:0016779,nucleotidyltransferase activity; GO:0034062,5'-3' RNA polymerase activity; GO:0097747,R…	PF00078.27:Reverse transcriptase (RNA-dependent DNA polymerase)	--	--	--
LOC112090443	0	0.0549	0.0573	0.3399	0.4752	0.4889	0.056	0	0.0565	0.3061	0.2801	0.2723	0	1	1	6	8	9	1	0	1	6	5	5	NW_010358188.1	1779	3061	+	LOC112090443	--	--	--	PREDICTED: protein GAMETE EXPRESSED 1 [Ziziphus jujuba]	GEX1_ARATH RecName: Full=Protein GAMETE EXPRESSED 1; Flags: Precursor;	A0A6P3ZJL5_ZIZJJ SubName: Full=protein GAMETE EXPRESSED 1 {ECO:0000313|RefSeq:XP_015880114.1};	At5g55490	GO:0005887,integral component of plasma membrane; GO:0005886,plasma membrane; GO:0042802,identical protein binding; GO:0009793,embryo development ending in seed dormancy; GO:0009553,embryo sac development; GO:0009555,pollen development; GO:0003674,molecular_function; GO:0005488,binding; GO:0005515,protein binding; GO:0000003,reproduction; GO:0003006,developmental process involved in reproduction;…	PF06103.11:Bacterial protein of unknown function (DUF948)	--	--	--
LOC112090444	0	0	0.246	0	0	0	0	0	0	0	0	0	0	0	1	0	0	0	0	0	0	0	0	0	NW_010358192.1	12381	13260	-	LOC112090444	--	--	--	--	--	--	--	--	--	--	--	--
LOC112090445	0	0	0.0493	0	0	0	0.0481	0	0	0	0	0	0	0	1	0	0	0	1	0	0	0	0	0	NW_010358192.1	3757	10517	-	LOC112090445	--	K10400 kinesin family member 15 | (RefSeq) kinesin-like protein KIN-12B (A)	--	PREDICTED: kinesin-like protein KIN12B [Malus domestica]	KN12B_ARATH RecName: Full=Kinesin-like protein KIN-12B {ECO:0000305}; AltName: Full=Phragmoplast-associated kinesin-related protein 1-like protein {ECO:0000303|PubMed:15258761}; Short=AtPAKRP1L {ECO:0000303|PubMed:15258761};	A0A803Q5F2_CANSA SubName: Full=Uncharacterized protein {ECO:0000313|EnsemblPlants:cds.evm.model.07.55};	At3g23670_1	GO:0005871,kinesin complex; GO:0005874,microtubule; GO:0009524,phragmoplast; GO:0005524,ATP binding; GO:0008574,ATP-dependent microtubule motor activity, plus-end-directed; GO:0016887,ATPase activity; GO:0008017,microtubule binding; GO:0003777,microtubule motor activity; GO:0007112,male meiosis cytokinesis; GO:0055046,microgametogenesis; GO:0007018,microtubule-based movement; GO:0080175,phragmopl…	PF00225.23:Kinesin motor domain	--	--	--
LOC112090446	0.0729	0.1448	0.0755	0	0	0.1432	0	0	0.0744	0	0	0	1	2	1	0	0	2	0	0	1	0	0	0	NW_010358192.1	90	3683	-	LOC112090446	--	K10400 kinesin family member 15 | (RefSeq) kinesin-like protein KIN-12B (A)	--	PREDICTED: kinesin-like protein KIN-12B, partial [Juglans regia]	KN12B_ARATH RecName: Full=Kinesin-like protein KIN-12B {ECO:0000305}; AltName: Full=Phragmoplast-associated kinesin-related protein 1-like protein {ECO:0000303|PubMed:15258761}; Short=AtPAKRP1L {ECO:0000303|PubMed:15258761};	A0A5N6R121_9ROSI RecName: Full=Kinesin motor domain-containing protein {ECO:0000259|PROSITE:PS50067};	At3g23670_1	GO:0005871,kinesin complex; GO:0005874,microtubule; GO:0009524,phragmoplast; GO:0005524,ATP binding; GO:0008574,ATP-dependent microtubule motor activity, plus-end-directed; GO:0016887,ATPase activity; GO:0008017,microtubule binding; GO:0003777,microtubule motor activity; GO:0007112,male meiosis cytokinesis; GO:0055046,microgametogenesis; GO:0007018,microtubule-based movement; GO:0080175,phragmopl…	PF00225.23:Kinesin motor domain	--	--	--
LOC112090448	0	0.0153	0.0319	0	0	0	0	0	0	0	0	0	0	1	2	0	0	0	0	0	0	0	0	0	NW_010358201.1	284722	291706	+	LOC112090448	--	K13457 disease resistance protein RPM1 | (RefSeq) disease resistance protein RPM1 (A)	ko04626: Plant-pathogen interaction	TIR-NBS-LRR-like protein [Trema orientalis]	DSC1_ARATH RecName: Full=Disease resistance-like protein DSC1 {ECO:0000305}; EC=3.2.2.6 {ECO:0000255|PROSITE-ProRule:PRU00204}; AltName: Full=Protein DOMINANT SUPPRESSOR OF CAMTA3 NUMBER 1 {ECO:0000303|PubMed:28407487};	A0A803PIN2_CANSA SubName: Full=Uncharacterized protein {ECO:0000313|EnsemblPlants:cds.evm.model.04.762};	At4g12010	GO:0043531,ADP binding; GO:0005524,ATP binding; GO:0050135,NAD(P)+ nucleosidase activity; GO:0061809,NAD+ nucleotidase, cyclic ADP-ribose generating; GO:0042742,defense response to bacterium; GO:0009626,plant-type hypersensitive response; GO:0007165,signal transduction; GO:0000166,nucleotide binding; GO:0003674,molecular_function; GO:0005488,binding; GO:0017076,purine nucleotide binding; GO:00305…	PF01582.20:TIR domain	--	--	--
LOC112090451	2.2633	2.4738	1.251	0	0	0	1.1465	1.4327	1.4644	0	0	0	30	33	16	0	0	0	15	19	19	0	0	0	NW_010358201.1	387232	387939	+	LOC112090451	--	--	--	TIR domain containing protein, partial [Parasponia andersonii]	TMVRN_NICGU RecName: Full=TMV resistance protein N; EC=3.2.2.6 {ECO:0000255|PROSITE-ProRule:PRU00204};	A0A2P5A6N1_PARAD SubName: Full=TIR domain containing protein {ECO:0000313|EMBL:PON32204.1}; Flags: Fragment;	At1g72890	GO:0005737,cytoplasm; GO:0043531,ADP binding; GO:0005524,ATP binding; GO:0050135,NAD(P)+ nucleosidase activity; GO:0061809,NAD+ nucleotidase, cyclic ADP-ribose generating; GO:0009626,plant-type hypersensitive response; GO:0007165,signal transduction; GO:0000166,nucleotide binding; GO:0003674,molecular_function; GO:0005488,binding; GO:0017076,purine nucleotide binding; GO:0030554,adenyl nucleotide…	PF01582.20:TIR domain	--	--	--
LOC112090453	0.1272	0	0.0439	0	0	0	0.0429	0	0	0	0	0	3	0	1	0	0	0	1	0	0	0	0	0	NW_010358201.1	413274	417739	+	LOC112090453	--	K13457 disease resistance protein RPM1 | (RefSeq) disease resistance protein RPM1 (A)	ko04626: Plant-pathogen interaction	TMV resistance protein N [Morus notabilis]	DSC1_ARATH RecName: Full=Disease resistance-like protein DSC1 {ECO:0000305}; EC=3.2.2.6 {ECO:0000255|PROSITE-ProRule:PRU00204}; AltName: Full=Protein DOMINANT SUPPRESSOR OF CAMTA3 NUMBER 1 {ECO:0000303|PubMed:28407487};	A0A803QYS8_CANSA SubName: Full=Uncharacterized protein {ECO:0000313|EnsemblPlants:cds.novel_model_3018_5bd9a17a};	At4g12010	GO:0043531,ADP binding; GO:0005524,ATP binding; GO:0050135,NAD(P)+ nucleosidase activity; GO:0061809,NAD+ nucleotidase, cyclic ADP-ribose generating; GO:0042742,defense response to bacterium; GO:0009626,plant-type hypersensitive response; GO:0007165,signal transduction; GO:0000166,nucleotide binding; GO:0003674,molecular_function; GO:0005488,binding; GO:0017076,purine nucleotide binding; GO:00305…	PF00931.22:NB-ARC domain	--	--	--
LOC112090455	0.2428	0.3217	0.1678	0	0	0.0795	0.082	0.0809	0.0827	0.0747	0	0	3	4	2	0	0	1	1	1	1	1	0	0	NW_010358201.1	441825	443218	+	LOC112090455	--	--	--	hypothetical protein CICLE_v10021500mg [Citrus clementina]	TMVRN_NICGU RecName: Full=TMV resistance protein N; EC=3.2.2.6 {ECO:0000255|PROSITE-ProRule:PRU00204};	V4TZU8_CITCL RecName: Full=TIR domain-containing protein {ECO:0000259|PROSITE:PS50104};	At1g72890	GO:0005737,cytoplasm; GO:0043531,ADP binding; GO:0005524,ATP binding; GO:0050135,NAD(P)+ nucleosidase activity; GO:0061809,NAD+ nucleotidase, cyclic ADP-ribose generating; GO:0009626,plant-type hypersensitive response; GO:0007165,signal transduction; GO:0000166,nucleotide binding; GO:0003674,molecular_function; GO:0005488,binding; GO:0017076,purine nucleotide binding; GO:0030554,adenyl nucleotide…	PF01582.20:TIR domain	--	--	--
LOC112090456	0.083	0.0275	0.0573	0	0	0	0	0	0	0	0	0	3	1	2	0	0	0	0	0	0	0	0	0	NW_010358201.1	382563	385010	+	LOC112090456	--	--	--	PREDICTED: uncharacterized protein LOC105954710 [Erythranthe guttata]	POLR1_ARATH RecName: Full=Retrovirus-related Pol polyprotein from transposon RE1; AltName: Full=Retro element 1 {ECO:0000303|PubMed:10689195}; Short=AtRE1 {ECO:0000303|PubMed:10689195}; Includes: RecName: Full=Protease RE1; EC=3.4.23.-; Includes: RecName: Full=Reverse transcriptase RE1; EC=2.7.7.49; Includes: RecName: Full=Endonuclease RE1;	A0A7J0FKC9_9ERIC SubName: Full=Haloacid dehalogenase-like hydrolase (HAD) superfamily protein {ECO:0000313|EMBL:GFY98609.1};	At2g11140	GO:0004190,aspartic-type endopeptidase activity; GO:0004519,endonuclease activity; GO:0046872,metal ion binding; GO:0003676,nucleic acid binding; GO:0003964,RNA-directed DNA polymerase activity; GO:0015074,DNA integration; GO:0006310,DNA recombination; GO:0003674,molecular_function; GO:0003824,catalytic activity; GO:0004175,endopeptidase activity; GO:0008233,peptidase activity; GO:0016787,hydrola…	PF14244.6:gag-polypeptide of LTR copia-type	--	--	--
LOC112090461	2.7	0.8748	2.3725	7.5761	8.1968	10.265	2.7356	1.8773	3.2982	5.5789	6.4819	4.9712	46	15	39	126	130	178	46	32	55	103	109	86	NW_010358217.1	43793	45273	+	LOC112090461	--	--	--	--	--	--	--	--	--	--	--	--
LOC112090464	1.8446	2.7095	1.5793	1.3967	3.4461	2.4427	2.5189	2.8056	2.0484	1.5542	1.7876	2.6064	23	34	19	17	40	31	31	35	25	21	22	33	NW_010358221.1	38	810	-	LOC112090464	--	K22991 WD repeat-containing protein 45 | (RefSeq) autophagy-related protein 18a-like (A)	--	WD repeat domain phosphoinositide-interacting protein 3 [Morus notabilis]	AT18A_ARATH RecName: Full=Autophagy-related protein 18a; Short=AtATG18a; AltName: Full=Protein PEROXISOME UNUSUAL POSITIONING 2 {ECO:0000305};	W9SDZ2_9ROSA SubName: Full=WD repeat domain phosphoinositide-interacting protein 3 {ECO:0000313|EMBL:EXC01678.1};	At3g62770	GO:0005829,cytosol; GO:0019898,extrinsic component of membrane; GO:0005634,nucleus; GO:0034045,phagophore assembly site membrane; GO:0005774,vacuolar membrane; GO:0080025,phosphatidylinositol-3,5-bisphosphate binding; GO:0032266,phosphatidylinositol-3-phosphate binding; GO:0006914,autophagy; GO:0000422,autophagy of mitochondrion; GO:0044804,autophagy of nucleus; GO:0050832,defense response to fun…	--	--	--	--
LOC112090465	3.3593	2.3366	2.7853	1.2044	3.4282	1.3202	3.9141	2.6861	2.9173	1.55	3.7438	2.1504	20	14	16	7	19	8	23	16	17	10	22	13	NW_010358250.1	93	856	+	LOC112090465	--	K03665 GTPase | (RefSeq) uncharacterized protein LOC21404746 (A)	--	GTP-binding protein [Morus notabilis]	Y3725_ARATH RecName: Full=GTP-binding protein At3g49725, chloroplastic; Flags: Precursor;	W9RVB3_9ROSA SubName: Full=GTP-binding protein {ECO:0000313|EMBL:EXC12603.1};	At3g49730_2	GO:0009507,chloroplast; GO:0005737,cytoplasm; GO:0005525,GTP binding; GO:0046872,metal ion binding; GO:0043022,ribosome binding; GO:0000166,nucleotide binding; GO:0001882,nucleoside binding; GO:0001883,purine nucleoside binding; GO:0003674,molecular_function; GO:0005488,binding; GO:0017076,purine nucleotide binding; GO:0019001,guanyl nucleotide binding; GO:0032549,ribonucleoside binding; GO:00325…	PF01926.23:50S ribosome-binding GTPase	--	--	--
LOC112090466	55.5704	54.9276	55.0355	85.6585	102.853	112.08	58.1536	62.9638	59.6735	102.094	85.3665	101.224	2859	2844	2732	4302	4926	5869	2953	3241	3005	5692	4335	5288	NW_010358258.1	53381	60923	+	LOC112090466	--	--	--	Protein EXECUTER [Parasponia andersonii]	EXEC1_ARATH RecName: Full=Protein EXECUTER 1, chloroplastic {ECO:0000305}; Short=AtEX1 {ECO:0000303|PubMed:17540731}; Flags: Precursor;	A0A2P5AQV6_PARAD SubName: Full=Protein EXECUTER {ECO:0000313|EMBL:PON38923.1};	At4g33630	GO:0009507,chloroplast; GO:0042651,thylakoid membrane; GO:0000304,response to singlet oxygen; GO:0010343,singlet oxygen-mediated programmed cell death; GO:0000302,response to reactive oxygen species; GO:0006950,response to stress; GO:0006979,response to oxidative stress; GO:0008150,biological_process; GO:0010035,response to inorganic substance; GO:0042221,response to chemical; GO:0050896,response…	PF12014.8:Domain of unknown function (DUF3506)	--	--	--
LOC112090467	4.8525	5.9831	5.2127	4.3541	5.2888	4.524	5.1317	4.2482	4.0891	3.3012	4.3421	2.9999	137	170	142	120	139	130	143	120	113	101	121	86	NW_010358258.1	7169	10379	+	LOC112090467	--	K01431 beta-ureidopropionase [EC:3.5.1.6] | (RefSeq) beta-ureidopropionase-like (A)	ko00240: Pyrimidine metabolism; ko00410: beta-Alanine metabolism; ko00770: Pantothenate and CoA biosynthesis; ko01100: Metabolic pathways	hypothetical protein L484_002035 [Morus notabilis]	BUP1_ARATH RecName: Full=Beta-ureidopropionase {ECO:0000303|PubMed:11161056}; EC=3.5.1.6 {ECO:0000269|PubMed:11161056, ECO:0000269|PubMed:19413687}; AltName: Full=N-carbamoyl-beta-alanine amidohydrolase {ECO:0000303|Ref.1}; AltName: Full=Protein PYRIMIDINE 3 {ECO:0000303|Ref.1};	W9QLA6_9ROSA RecName: Full=CN hydrolase domain-containing protein {ECO:0000259|PROSITE:PS50263};	At5g64370	GO:0005829,cytosol; GO:0003837,beta-ureidopropionase activity; GO:0016811,hydrolase activity, acting on carbon-nitrogen (but not peptide) bonds, in linear amides; GO:0033396,beta-alanine biosynthetic process via 3-ureidopropionate; GO:0043562,cellular response to nitrogen levels; GO:0006212,uracil catabolic process; GO:0003674,molecular_function; GO:0003824,catalytic activity; GO:0016787,hydrolas…	PF00795.22:Carbon-nitrogen hydrolase	--	--	--
LOC112090468	0.1891	0.1879	0	0.2905	0.2031	0.0929	0	0	0.0966	0.1745	0	0.0931	2	2	0	3	2	1	0	0	1	2	0	1	NW_010358273.1	7	780	-	LOC112090468	--	K08331 autophagy-related protein 13 | (RefSeq) autophagy-related protein 13b (A)	ko04136: Autophagy - other	Autophagy-related protein [Trema orientalis]	AT13A_ARATH RecName: Full=Autophagy-related protein 13a {ECO:0000303|PubMed:12114572}; Short=AtAPG13a {ECO:0000303|PubMed:12114572};	A0A2P5EDW0_TREOI SubName: Full=Autophagy-related protein {ECO:0000313|EMBL:PON83727.1};	At3g49590	GO:1990316,Atg1/ULK1 kinase complex; GO:0005776,autophagosome; GO:0031410,cytoplasmic vesicle; GO:0005829,cytosol; GO:0019898,extrinsic component of membrane; GO:0000407,phagophore assembly site; GO:0006914,autophagy; GO:0000423,mitophagy; GO:0034727,piecemeal microautophagy of the nucleus; GO:0034497,protein localization to phagophore assembly site; GO:0015031,protein transport; GO:0008150,biolo…	--	--	--	--
LOC112090470	8.8443	12.0622	10.9637	6.0401	7.079	6.645	7.9066	7.7999	7.6185	7.2013	8.0821	9.5641	51	70	61	34	38	39	45	45	43	45	46	56	NW_010358282.1	122	871	-	LOC112090470	--	--	--	Putative 3,4-dihydroxy-2-butanone kinase [Morus notabilis]	DHBK_SOLLC RecName: Full=Putative 3,4-dihydroxy-2-butanone kinase; EC=2.7.1.-;	W9R970_9ROSA SubName: Full=Putative 3,4-dihydroxy-2-butanone kinase {ECO:0000313|EMBL:EXB42569.1};	At1g48430	GO:0005829,cytosol; GO:0005524,ATP binding; GO:0004371,glycerone kinase activity; GO:0019563,glycerol catabolic process; GO:0000166,nucleotide binding; GO:0003674,molecular_function; GO:0005488,binding; GO:0017076,purine nucleotide binding; GO:0030554,adenyl nucleotide binding; GO:0032553,ribonucleotide binding; GO:0032555,purine ribonucleotide binding; GO:0032559,adenyl ribonucleotide binding; G…	PF02733.17:Dak1 domain	--	--	--
LOC112090472	1.1349	0.5639	1.1027	1.0173	0.5334	0.7666	1.1499	0.4963	0.5798	0.3927	1.3654	0.8383	16	8	15	14	7	11	16	7	8	6	19	12	NW_010358315.1	3159	4138	-	LOC112090472	--	K18185 cytochrome c oxidase assembly protein subunit 23 | (RefSeq) cytochrome c oxidase-assembly factor COX23, mitochondrial (A)	--	PREDICTED: cytochrome c oxidase-assembly factor COX23, mitochondrial [Juglans regia]	--	A0A2I4EIL4_JUGRE SubName: Full=cytochrome c oxidase-assembly factor COX23, mitochondrial {ECO:0000313|RefSeq:XP_018819229.2};	At1g02160	--	PF06747.13:CHCH domain	--	--	--
LOC112090473	40.5437	39.0412	39.1636	44.053	45.486	47.8682	41.7701	40.4096	43.2837	29.8677	27.2304	30.1036	1780	1725	1659	1888	1859	2139	1810	1775	1860	1421	1180	1342	NW_010358318.1	67143	69617	-	LOC112090473	--	K20044 phosphatidylinositol-binding clathrin assembly protein | (RefSeq) putative clathrin assembly protein At5g57200 (A)	--	AP180 N-terminal domain containing protein [Trema orientalis]	CAP2_ARATH RecName: Full=Putative clathrin assembly protein At2g25430;	A0A2P5E789_TREOI SubName: Full=AP180 N-terminal domain containing protein {ECO:0000313|EMBL:PON81413.1};	At2g25430	GO:0005905,clathrin-coated pit; GO:0030136,clathrin-coated vesicle; GO:0005794,Golgi apparatus; GO:0005634,nucleus; GO:0005886,plasma membrane; GO:0005773,vacuole; GO:0005545,1-phosphatidylinositol binding; GO:0032050,clathrin heavy chain binding; GO:0005546,phosphatidylinositol-4,5-bisphosphate binding; GO:0000149,SNARE binding; GO:0048268,clathrin coat assembly; GO:0072583,clathrin-dependent en…	PF07651.16:ANTH domain	--	--	--
LOC112090480	4.2429	4.6843	5.228	3.9601	3.1398	2.9643	4.9674	4.4292	3.9976	2.9147	3.8687	2.9714	90	100	107	82	62	64	104	94	83	67	81	64	NW_010358342.1	66842	68357	-	LOC112090480	--	--	--	Transmembrane protein [Parasponia andersonii]	--	A0A2P5BPN0_PARAD SubName: Full=Transmembrane protein {ECO:0000313|EMBL:PON50694.1};	At1g27300	GO:0016021,integral component of membrane; GO:0005575,cellular_component; GO:0016020,membrane; GO:0031224,intrinsic component of membrane; GO:0110165,cellular anatomical entity	PF11712.8:Endoplasmic reticulum-based factor for assembly of V-ATPase	--	--	--
LOC112090481	148.915	144.855	156.109	95.79	83.9241	81.866	153.619	146.42	134.606	84.4486	85.5012	81.7095	2091	2047	2115	1313	1097	1170	2129	2057	1850	1285	1185	1165	NW_010358342.1	64482	66122	+	LOC112090481	--	--	--	PREDICTED: nuclear transport factor 2 isoform X2 [Vitis vinifera]	NTF2B_ARATH RecName: Full=Nuclear transport factor 2B {ECO:0000303|PubMed:16428596}; Short=AtNTF2b {ECO:0000303|PubMed:16428596}; Short=NTF-2;	A5BM29_VITVI RecName: Full=NTF2 domain-containing protein {ECO:0000259|PROSITE:PS50177};	At1g27970	GO:0005737,cytoplasm; GO:0005635,nuclear envelope; GO:0044613,nuclear pore central transport channel; GO:0005634,nucleus; GO:0006913,nucleocytoplasmic transport; GO:0006606,protein import into nucleus; GO:0006810,transport; GO:0008150,biological_process; GO:0009987,cellular process; GO:0046907,intracellular transport; GO:0051169,nuclear transport; GO:0051179,localization; GO:0051234,establishment…	PF02136.20:Nuclear transport factor 2 (NTF2) domain	--	--	--
LOC112090482	17.0456	18.5733	17.0139	20.19	26.9981	26.6435	17.5646	15.8755	18.3054	33.0232	29.3387	35.8633	352	386	339	407	519	560	358	328	370	739	598	752	NW_010358342.1	120427	143532	-	LOC112090482	--	K09264 MADS-box transcription factor, plant | (RefSeq) MADS-box protein FLOWERING LOCUS C-like isoform X1 (A)	--	flowering locus C [Dimocarpus longan]	FLC_ARATH RecName: Full=MADS-box protein FLOWERING LOCUS C {ECO:0000303|PubMed:10330478}; AltName: Full=MADS-box protein FLOWERING LOCUS F {ECO:0000303|PubMed:10072403};	A0A059V6W2_9ROSI SubName: Full=Flowering locus C {ECO:0000313|EMBL:AHZ89709.1};	At5g10140	GO:0005634,nucleus; GO:0032991,protein-containing complex; GO:0003700,DNA-binding transcription factor activity; GO:0000981,DNA-binding transcription factor activity, RNA polymerase II-specific; GO:0046983,protein dimerization activity; GO:0000978,RNA polymerase II cis-regulatory region sequence-specific DNA binding; GO:0000976,transcription regulatory region sequence-specific DNA binding; GO:003…	PF00319.18:SRF-type transcription factor (DNA-binding and dimerisation domain)	MADS-MIKC	TF	MADS->MADS-MIKC
LOC112090484	0.0467	0	0	0	0.0502	0.0918	0.3788	0.5138	0	0.0862	0	0.046	1	0	0	0	1	2	8	11	0	2	0	1	NW_010358342.1	329122	330264	-	LOC112090484	--	K13457 disease resistance protein RPM1 | (RefSeq) disease resistance protein RPM1-like (A)	ko04626: Plant-pathogen interaction	Putative disease resistance RPP13-like protein 1 [Morus notabilis]	R13L1_ARATH RecName: Full=Putative disease resistance RPP13-like protein 1;	W9QLH4_9ROSA SubName: Full=Putative disease resistance RPP13-like protein 1 {ECO:0000313|EMBL:EXB40330.1};	At3g14470	GO:0043531,ADP binding; GO:0005524,ATP binding; GO:0006952,defense response; GO:0000166,nucleotide binding; GO:0003674,molecular_function; GO:0005488,binding; GO:0017076,purine nucleotide binding; GO:0030554,adenyl nucleotide binding; GO:0032553,ribonucleotide binding; GO:0032555,purine ribonucleotide binding; GO:0032559,adenyl ribonucleotide binding; GO:0036094,small molecule binding; GO:0043167…	PF00931.22:NB-ARC domain	--	--	--
LOC112090485	0.0228	0.1361	0	0.7716	0.4659	0.1346	0	0.0456	0.0233	0.0843	0.0925	0.0225	1	6	0	33	19	6	0	2	1	4	4	1	NW_010358342.1	421827	425425	-	LOC112090485	--	K01689 enolase [EC:4.2.1.11] | (RefSeq) enolase (A)	ko00010: Glycolysis / Gluconeogenesis; ko01100: Metabolic pathways; ko01110: Biosynthesis of secondary metabolites; ko01200: Carbon metabolism; ko01230: Biosynthesis of amino acids; ko03018: RNA degradation	PREDICTED: uncharacterized protein LOC105957167 [Erythranthe guttata]	--	A0A2P6R7T0_ROSCH SubName: Full=Putative Transposase-associated domain-containing protein {ECO:0000313|EMBL:PRQ42494.1};	At2g12210	--	PF02992.14:Transposase family tnp2	--	--	--
LOC112090488	16.9702	16.8624	16.8235	15.5112	18.6089	15.7592	14.5936	14.4928	15.0764	14.3871	16.8357	14.5013	529	529	506	472	540	500	449	452	460	486	518	459	NW_010358348.1	44611	47081	-	LOC112090488	--	K14803 protein phosphatase PTC2/3 [EC:3.1.3.16] | (RefSeq) probable protein phosphatase 2C 27 (A)	--	Protein phosphatase [Parasponia andersonii]	P2C27_ARATH RecName: Full=Probable protein phosphatase 2C 27 {ECO:0000303|PubMed:19021904}; Short=AtPP2C27 {ECO:0000303|PubMed:19021904}; EC=3.1.3.16 {ECO:0000255|PROSITE-ProRule:PRU01082}; AltName: Full=Probable protein phosphatase 2C G group 1 {ECO:0000303|PubMed:22627139}; Short=AtPP2CG1 {ECO:0000303|PubMed:22627139};	A0A2P5DPM8_PARAD RecName: Full=Protein-serine/threonine phosphatase {ECO:0000256|ARBA:ARBA00013081}; EC=3.1.3.16 {ECO:0000256|ARBA:ARBA00013081};	At2g33700	GO:0005737,cytoplasm; GO:0005634,nucleus; GO:0046872,metal ion binding; GO:0106306,protein serine phosphatase activity; GO:0004722,protein serine/threonine phosphatase activity; GO:0106307,protein threonine phosphatase activity; GO:0006470,protein dephosphorylation; GO:0009737,response to abscisic acid; GO:0009651,response to salt stress; GO:0009414,response to water deprivation; GO:0003674,molec…	PF00481.21:Protein phosphatase 2C	--	--	--
LOC112090489	10.7234	12.3551	10.7434	8.9189	10.8885	11.5894	11.4855	10.4884	11.3731	9.7541	10.8643	11.6169	420	487	406	341	397	462	444	411	436	414	420	462	NW_010358348.1	298500	301616	+	LOC112090489	--	K17604 zinc finger SWIM domain-containing protein 3 | (RefSeq) protein FAR1-RELATED SEQUENCE 6-like (A)	--	PREDICTED: protein FAR1-RELATED SEQUENCE 9 [Ziziphus jujuba]	FRS9_ARATH RecName: Full=Protein FAR1-RELATED SEQUENCE 9;	A0A803NHH3_CANSA SubName: Full=Uncharacterized protein {ECO:0000313|EnsemblPlants:cds.evm.model.01.153};	At4g38170	GO:0005634,nucleus; GO:0008270,zinc ion binding; GO:0006355,regulation of transcription, DNA-templated; GO:0003674,molecular_function; GO:0005488,binding; GO:0043167,ion binding; GO:0043169,cation binding; GO:0046872,metal ion binding; GO:0046914,transition metal ion binding; GO:0006139,nucleobase-containing compound metabolic process; GO:0006351,transcription, DNA-templated; GO:0006725,cellular …	PF10551.9:MULE transposase domain	--	--	--
LOC112090490	1.5814	3.1035	3.1961	0.2025	1.6139	1.5926	1.9227	4.3863	3.1102	1.0215	0.6409	1.6353	40	79	78	5	38	41	48	111	77	28	16	42	NW_010358348.1	413333	424327	+	LOC112090490	--	--	--	hypothetical protein L484_013776 [Morus notabilis]	FH1_ARATH RecName: Full=Formin-like protein 1; Short=AtFH1; Short=AtFORMIN-8; Flags: Precursor;	W9QWM4_9ROSA SubName: Full=Uncharacterized protein {ECO:0000313|EMBL:EXB40473.1};	At3g25500	GO:0005618,cell wall; GO:0016021,integral component of membrane; GO:0016020,membrane; GO:0005886,plasma membrane; GO:0003779,actin binding; GO:0051015,actin filament binding; GO:0030036,actin cytoskeleton organization; GO:0045010,actin nucleation; GO:0051016,barbed-end actin filament capping; GO:0003674,molecular_function; GO:0005488,binding; GO:0005515,protein binding; GO:0008092,cytoskeletal pr…	--	--	--	--
LOC112090491	13.8874	14.1113	16.6074	34.9541	23.6935	19.2626	18.9726	15.1365	17.5908	21.5132	24.7018	16.771	221	226	255	543	351	312	298	241	274	371	388	271	NW_010358348.1	123201	124923	-	LOC112090491	--	--	--	PREDICTED: uncharacterized protein LOC101255006 [Solanum lycopersicum]	--	A0A6I9UQ46_SESIN SubName: Full=uncharacterized protein LOC105178867 {ECO:0000313|RefSeq:XP_011100731.1}; SubName: Full=uncharacterized protein LOC110011241 {ECO:0000313|RefSeq:XP_011100728.1, ECO:0000313|RefSeq:XP_011100730.1};	At2g17350	--	--	--	--	--
LOC112090494	0.7674	0	0.3181	0.9434	0.1649	0	0.622	0.4602	0	0.2833	0.1555	0	5	0	2	6	1	0	4	3	0	2	1	0	NW_010358366.1	12461	14234	+	LOC112090494	--	K02726 20S proteasome subunit alpha 2 [EC:3.4.25.1] | (RefSeq) proteasome subunit alpha type-2-like (A)	ko03050: Proteasome	hypothetical protein AQUCO_05800178v1 [Aquilegia coerulea]	PSA2_ORYSI RecName: Full=Proteasome subunit alpha type-2; AltName: Full=20S proteasome alpha subunit B; AltName: Full=20S proteasome subunit alpha-2;	A0A2G5CF72_AQUCA RecName: Full=Proteasome subunit alpha type {ECO:0000256|RuleBase:RU000551};	At1g16470	GO:0005737,cytoplasm; GO:0005634,nucleus; GO:0019773,proteasome core complex, alpha-subunit complex; GO:0006511,ubiquitin-dependent protein catabolic process; GO:0006508,proteolysis; GO:0006807,nitrogen compound metabolic process; GO:0008150,biological_process; GO:0008152,metabolic process; GO:0009056,catabolic process; GO:0009057,macromolecule catabolic process; GO:0009987,cellular process; GO:0…	PF00227.26:Proteasome subunit	--	--	--
LOC112090496	0.5059	1.1491	0.824	0.1481	0	0.071	0.5126	0.6502	0.4431	0	0.0732	0	7	16	11	2	0	1	7	9	6	0	1	0	NW_010358373.1	144	882	-	LOC112090496	--	K19891 glucan endo-1,3-beta-glucosidase 1/2/3 [EC:3.2.1.39] | (RefSeq) glucan endo-1,3-beta-glucosidase 3 (A)	ko00500: Starch and sucrose metabolism; ko01100: Metabolic pathways	Glucan endo-1,3-beta-glucosidase [Morus notabilis]	E13B_WHEAT RecName: Full=Glucan endo-1,3-beta-glucosidase; EC=3.2.1.39; AltName: Full=(1->3)-beta-glucan endohydrolase; Short=(1->3)-beta-glucanase; AltName: Full=Beta-1,3-endoglucanase; Flags: Precursor;	W9QMR0_9ROSA RecName: Full=(1->3)-beta-glucan endohydrolase {ECO:0000256|ARBA:ARBA00020943}; EC=3.2.1.39 {ECO:0000256|ARBA:ARBA00012780}; AltName: Full=Beta-1,3-endoglucanase {ECO:0000256|ARBA:ARBA00013986};	At3g46570	GO:0046658,anchored component of plasma membrane; GO:0042973,glucan endo-1,3-beta-D-glucosidase activity; GO:0005975,carbohydrate metabolic process; GO:0006952,defense response; GO:0003674,molecular_function; GO:0003824,catalytic activity; GO:0004553,hydrolase activity, hydrolyzing O-glycosyl compounds; GO:0008422,beta-glucosidase activity; GO:0015926,glucosidase activity; GO:0016787,hydrolase ac…	PF00332.18:Glycosyl hydrolases family 17	--	--	--
LOC112090497	4.8726	5.1809	6.3367	0	0	0.0305	5.2827	5.3355	5.2002	0.2005	0.1887	0.1223	157	168	197	0	0	1	168	172	164	7	6	4	NW_010358420.1	40747	44809	-	LOC112090497	--	K01188 beta-glucosidase [EC:3.2.1.21] | (RefSeq) beta-glucosidase 17-like (A)	ko00460: Cyanoamino acid metabolism; ko00500: Starch and sucrose metabolism; ko00999: Biosynthesis of various plant secondary metabolites; ko01100: Metabolic pathways; ko01110: Biosynthesis of secondary metabolites	Glycoside hydrolase [Parasponia andersonii]	BGL17_ARATH RecName: Full=Beta-glucosidase 17; Short=AtBGLU17; EC=3.2.1.21; Flags: Precursor;	A0A2P5A6I1_PARAD SubName: Full=Glycoside hydrolase {ECO:0000313|EMBL:PON32154.1};	At2g44480	GO:0008422,beta-glucosidase activity; GO:0102483,scopolin beta-glucosidase activity; GO:0005975,carbohydrate metabolic process; GO:0003674,molecular_function; GO:0003824,catalytic activity; GO:0004553,hydrolase activity, hydrolyzing O-glycosyl compounds; GO:0015926,glucosidase activity; GO:0016787,hydrolase activity; GO:0016798,hydrolase activity, acting on glycosyl bonds; GO:0008150,biological_p…	PF00232.18:Glycosyl hydrolase family 1	--	--	--
LOC112090498	7.9073	8.5627	8.613	2.959	3.6802	4.1013	6.067	6.925	5.5884	2.6389	1.7111	2.391	824	898	866	301	357	435	624	722	570	298	176	253	NW_010358420.1	215421	223308	+	LOC112090498	--	K13457 disease resistance protein RPM1 | (RefSeq) disease resistance protein RPM1 (A)	ko04626: Plant-pathogen interaction	NB-ARC domain, LRR domain containing protein [Trema orientalis]	R13L1_ARATH RecName: Full=Putative disease resistance RPP13-like protein 1;	A0A2P5ACY1_TREOI SubName: Full=NB-ARC domain, LRR domain containing protein {ECO:0000313|EMBL:PON34398.1};	At3g14470	GO:0043531,ADP binding; GO:0005524,ATP binding; GO:0006952,defense response; GO:0000166,nucleotide binding; GO:0003674,molecular_function; GO:0005488,binding; GO:0017076,purine nucleotide binding; GO:0030554,adenyl nucleotide binding; GO:0032553,ribonucleotide binding; GO:0032555,purine ribonucleotide binding; GO:0032559,adenyl ribonucleotide binding; GO:0036094,small molecule binding; GO:0043167…	PF00931.22:NB-ARC domain	--	--	--
LOC112090500	19.1356	18.2171	17.5715	15.544	22.8131	24.0013	16.95	18.2924	18.993	19.538	14.3493	19.6668	1193	1143	1057	946	1324	1523	1043	1141	1159	1320	883	1245	NW_010358427.1	82894	90929	-	LOC112090500	--	--	--	Octamer-binding transcription factor [Trema orientalis]	LUMI_ARATH RecName: Full=Homeobox protein LUMINIDEPENDENS;	A0A2P5FFR5_TREOI SubName: Full=Octamer-binding transcription factor {ECO:0000313|EMBL:PON96621.1};	At4g02560	GO:0005634,nucleus; GO:0003677,DNA binding; GO:0003700,DNA-binding transcription factor activity; GO:0030154,cell differentiation; GO:0009908,flower development; GO:0010228,vegetative to reproductive phase transition of meristem; GO:0003674,molecular_function; GO:0003676,nucleic acid binding; GO:0005488,binding; GO:0097159,organic cyclic compound binding; GO:1901363,heterocyclic compound binding;…	PF00046.29:Homeodomain	--	--	--
LOC112090501	101.406	98.2816	107.612	87.8821	75.0733	60.8159	98.479	88.383	100.761	79.3626	87.566	69.1069	1422	1387	1456	1203	980	868	1363	1240	1383	1206	1212	984	NW_010358427.1	259544	261896	-	LOC112090501	--	K19765 heat shock factor-binding protein 1 | (RefSeq) heat shock factor-binding protein 1-like (A)	--	PREDICTED: heat shock factor-binding protein 1 [Ziziphus jujuba]	HSBP_ARATH RecName: Full=Heat shock factor-binding protein {ECO:0000303|PubMed:20388662}; Short=AtHSBP {ECO:0000303|PubMed:20388662};	A0A6P4B131_ZIZJJ SubName: Full=heat shock factor-binding protein 1 {ECO:0000313|RefSeq:XP_015892016.1};	--	GO:0005829,cytosol; GO:0005794,Golgi apparatus; GO:0005634,nucleus; GO:0043621,protein self-association; GO:0003714,transcription corepressor activity; GO:0070370,cellular heat acclimation; GO:0009408,response to heat; GO:0048316,seed development; GO:0003674,molecular_function; GO:0005488,binding; GO:0005515,protein binding; GO:0003712,transcription coregulator activity; GO:0098772,molecular func…	PF06825.12:Heat shock factor binding protein 1	--	--	--
LOC112090507	5.5096	5.0184	5.5516	4.0763	4.1101	3.7592	7.443	5.6599	8.5999	6.3553	7.4427	5.4261	36	33	35	26	25	25	48	37	55	45	48	36	NW_010358437.1	400	998	-	LOC112090507	--	--	--	uncharacterized protein LOC18770217 isoform X1 [Prunus persica]	--	A0A6J5VDV1_PRUAR RecName: Full=WD_REPEATS_REGION domain-containing protein {ECO:0000259|PROSITE:PS50294};	At1g19480	GO:0000785,chromatin; GO:0005634,nucleus; GO:0003677,DNA binding; GO:0006355,regulation of transcription, DNA-templated; GO:0003674,molecular_function; GO:0003676,nucleic acid binding; GO:0005488,binding; GO:0097159,organic cyclic compound binding; GO:1901363,heterocyclic compound binding; GO:0006139,nucleobase-containing compound metabolic process; GO:0006351,transcription, DNA-templated; GO:000…	--	--	--	--
LOC112090508	8.1059	9.1642	8.8252	1.1555	2.3284	2.3469	4.6049	4.7086	5.344	2.6124	1.6134	2.4287	733	834	770	102	196	216	411	426	473	256	144	223	NW_010358448.1	86906	91811	-	LOC112090508	--	K13457 disease resistance protein RPM1 | (RefSeq) disease resistance protein RPM1 (A)	ko04626: Plant-pathogen interaction	Putative disease resistance protein RGA4 [Morus notabilis]	RGA1_SOLBU RecName: Full=Putative disease resistance protein RGA1; AltName: Full=RGA3-blb;	W9R509_9ROSA SubName: Full=Putative disease resistance protein RGA4 {ECO:0000313|EMBL:EXB70612.1};	At3g14470	GO:0043531,ADP binding; GO:0005524,ATP binding; GO:0006952,defense response; GO:0000166,nucleotide binding; GO:0003674,molecular_function; GO:0005488,binding; GO:0017076,purine nucleotide binding; GO:0030554,adenyl nucleotide binding; GO:0032553,ribonucleotide binding; GO:0032555,purine ribonucleotide binding; GO:0032559,adenyl ribonucleotide binding; GO:0036094,small molecule binding; GO:0043167…	PF00931.22:NB-ARC domain	--	--	--
LOC112090509	4.4511	4.2778	5.1803	1.551	3.4881	4.176	2.2733	3.1725	2.7956	2.9627	2.6059	3.09	244	236	274	83	178	233	123	174	150	176	141	172	NW_010358448.1	117004	119931	-	LOC112090509	--	K13457 disease resistance protein RPM1 | (RefSeq) disease resistance protein RPM1 (A)	ko04626: Plant-pathogen interaction	PREDICTED: putative disease resistance protein RGA1 [Malus domestica]	RGA1_SOLBU RecName: Full=Putative disease resistance protein RGA1; AltName: Full=RGA3-blb;	A0A5N5HLP1_9ROSA SubName: Full=Disease resistance protein RGA4 {ECO:0000313|EMBL:KAB2627533.1};	At3g14470	GO:0043531,ADP binding; GO:0005524,ATP binding; GO:0006952,defense response; GO:0000166,nucleotide binding; GO:0003674,molecular_function; GO:0005488,binding; GO:0017076,purine nucleotide binding; GO:0030554,adenyl nucleotide binding; GO:0032553,ribonucleotide binding; GO:0032555,purine ribonucleotide binding; GO:0032559,adenyl ribonucleotide binding; GO:0036094,small molecule binding; GO:0043167…	PF00931.22:NB-ARC domain	--	--	--
LOC112090510	17.4291	16.2777	19.2951	5.8607	13.5677	16.1105	11.7039	13.077	13.0476	15.6075	10.1356	16.0102	1115	1048	1191	366	808	1049	739	837	817	1082	640	1040	NW_010358448.1	120404	123820	-	LOC112090510	--	K13457 disease resistance protein RPM1 | (RefSeq) disease resistance protein RPM1 (A)	ko04626: Plant-pathogen interaction	putative disease resistance protein RGA4 [Prunus avium]	RGA1_SOLBU RecName: Full=Putative disease resistance protein RGA1; AltName: Full=RGA3-blb;	A0A5N5HLP1_9ROSA SubName: Full=Disease resistance protein RGA4 {ECO:0000313|EMBL:KAB2627533.1};	At3g14470	GO:0043531,ADP binding; GO:0005524,ATP binding; GO:0006952,defense response; GO:0000166,nucleotide binding; GO:0003674,molecular_function; GO:0005488,binding; GO:0017076,purine nucleotide binding; GO:0030554,adenyl nucleotide binding; GO:0032553,ribonucleotide binding; GO:0032555,purine ribonucleotide binding; GO:0032559,adenyl ribonucleotide binding; GO:0036094,small molecule binding; GO:0043167…	PF00931.22:NB-ARC domain	--	--	--
LOC112090511	0.1881	0	0.1299	0.1927	0.202	0.4312	0.0635	0	0.1281	0.4628	0.3811	0.247	3	0	2	3	3	7	1	0	2	8	6	4	NW_010358448.1	133237	134132	-	LOC112090511	--	--	--	--	--	--	--	--	--	--	--	--
LOC112090512	38.7279	37.9594	42.0269	5.4214	11.7466	11.4323	18.0033	22.4894	17.6529	9.7996	6.427	11.3213	1105	1090	1157	151	312	332	507	642	493	303	181	328	NW_010358448.1	143703	145723	+	LOC112090512	--	K13457 disease resistance protein RPM1 | (RefSeq) disease resistance protein RPM1 (A)	ko04626: Plant-pathogen interaction	Putative disease resistance protein RGA4 [Morus notabilis]	RGA3_SOLBU RecName: Full=Putative disease resistance protein RGA3; AltName: Full=Blight resistance protein B149; AltName: Full=RGA1-blb;	A0A6P6FT51_ZIZJJ SubName: Full=putative disease resistance protein RGA3 {ECO:0000313|RefSeq:XP_024925018.1};	At3g14470	GO:0043531,ADP binding; GO:0005524,ATP binding; GO:0006952,defense response; GO:0000166,nucleotide binding; GO:0003674,molecular_function; GO:0005488,binding; GO:0017076,purine nucleotide binding; GO:0030554,adenyl nucleotide binding; GO:0032553,ribonucleotide binding; GO:0032555,purine ribonucleotide binding; GO:0032559,adenyl ribonucleotide binding; GO:0036094,small molecule binding; GO:0043167…	PF00931.22:NB-ARC domain	--	--	--
LOC112090516	0.3142	0.7805	0.7598	0	0.0563	0	0.1061	0.157	0.0535	0.0966	0	0.0516	6	15	14	0	1	0	2	3	1	2	0	1	NW_010358448.1	110290	112069	-	LOC112090516	--	--	--	--	--	--	--	--	--	--	--	--
LOC112090520	17.2956	9.6038	10.7201	8.3377	9.2897	11.8284	18.2106	23.7272	20.9618	18.6203	13.9152	18.7032	102	57	61	48	51	71	106	140	121	119	81	112	NW_010358457.1	87	883	-	LOC112090520	--	--	--	Guanine nucleotide-binding protein, beta subunit [Parasponia andersonii]	--	A0A2N9ED58_FAGSY SubName: Full=Uncharacterized protein {ECO:0000313|EMBL:SPC72618.1};	At1g19480	GO:0005634,nucleus; GO:0003677,DNA binding; GO:0006355,regulation of transcription, DNA-templated; GO:0003674,molecular_function; GO:0003676,nucleic acid binding; GO:0005488,binding; GO:0097159,organic cyclic compound binding; GO:1901363,heterocyclic compound binding; GO:0006139,nucleobase-containing compound metabolic process; GO:0006351,transcription, DNA-templated; GO:0006725,cellular aromatic…	--	--	--	--
LOC112090521	0	0	0	0	0.0716	0	0.0338	0	0	0	0	0	0	0	0	0	2	0	1	0	0	0	0	0	NW_010358461.1	106008	117839	-	LOC112090521	--	K22395 cinnamyl-alcohol dehydrogenase [EC:1.1.1.195] | (RefSeq) berberine bridge enzyme-like 13 (A)	ko00940: Phenylpropanoid biosynthesis; ko01100: Metabolic pathways; ko01110: Biosynthesis of secondary metabolites	Xanthine dehydrogenase C subunit, partial [Parasponia andersonii]	CBDAS_CANSA RecName: Full=Cannabidiolic acid synthase {ECO:0000303|PubMed:8663284}; Short=CBDA synthase {ECO:0000303|PubMed:8663284}; EC=1.21.3.8 {ECO:0000269|PubMed:17544411, ECO:0000269|PubMed:8663284}; Flags: Precursor;	A0A6C0TJ96_MORAL SubName: Full=DA protein {ECO:0000313|EMBL:QIB03073.1};	At4g20860	GO:0048046,apoplast; GO:0102779,cannabidiolate synthase activity; GO:0071949,FAD binding; GO:1901696,cannabinoid biosynthetic process; GO:0003674,molecular_function; GO:0003824,catalytic activity; GO:0016491,oxidoreductase activity; GO:0046992,oxidoreductase activity, acting on X-H and Y-H to form an X-Y bond; GO:0046993,oxidoreductase activity, acting on X-H and Y-H to form an X-Y bond, with oxy…	PF01565.23:FAD binding domain	--	--	--
LOC112090522	0	0	0	0	0	0.0305	0	0	0	0	0	0	0	0	0	0	0	1	0	0	0	0	0	0	NW_010358461.1	129537	131843	-	LOC112090522	--	K22395 cinnamyl-alcohol dehydrogenase [EC:1.1.1.195] | (RefSeq) berberine bridge enzyme-like 13 (A)	ko00940: Phenylpropanoid biosynthesis; ko01100: Metabolic pathways; ko01110: Biosynthesis of secondary metabolites	Xanthine dehydrogenase C subunit, partial [Trema orientalis]	CBDAS_CANSA RecName: Full=Cannabidiolic acid synthase {ECO:0000303|PubMed:8663284}; Short=CBDA synthase {ECO:0000303|PubMed:8663284}; EC=1.21.3.8 {ECO:0000269|PubMed:17544411, ECO:0000269|PubMed:8663284}; Flags: Precursor;	A0A6C0TJ96_MORAL SubName: Full=DA protein {ECO:0000313|EMBL:QIB03073.1};	At5g44410	GO:0048046,apoplast; GO:0102779,cannabidiolate synthase activity; GO:0071949,FAD binding; GO:1901696,cannabinoid biosynthetic process; GO:0003674,molecular_function; GO:0003824,catalytic activity; GO:0016491,oxidoreductase activity; GO:0046992,oxidoreductase activity, acting on X-H and Y-H to form an X-Y bond; GO:0046993,oxidoreductase activity, acting on X-H and Y-H to form an X-Y bond, with oxy…	PF01565.23:FAD binding domain	--	--	--
LOC112090523	11.7406	11.3503	10.0156	0.1502	0.105	0.156	7.8476	8.8407	7.7387	0.2142	0.0866	0.1805	961	935	791	12	8	13	634	724	620	19	7	15	NW_010358461.1	15942	24234	-	LOC112090523	--	K06677 condensin complex subunit 1 | (RefSeq) condensin complex subunit 1 (A)	--	Condensin complex subunit 1 [Morus notabilis]	--	W9QUH0_9ROSA RecName: Full=Pyruvate kinase {ECO:0000256|RuleBase:RU000504}; EC=2.7.1.40 {ECO:0000256|RuleBase:RU000504};	At3g57060	GO:0005694,chromosome; GO:0005634,nucleus; GO:0005524,ATP binding; GO:0016301,kinase activity; GO:0000287,magnesium ion binding; GO:0030955,potassium ion binding; GO:0004743,pyruvate kinase activity; GO:0007076,mitotic chromosome condensation; GO:0000166,nucleotide binding; GO:0003674,molecular_function; GO:0005488,binding; GO:0017076,purine nucleotide binding; GO:0030554,adenyl nucleotide bindin…	PF12717.7:non-SMC mitotic condensation complex subunit 1	--	--	--
LOC112090524	42.9493	43.5227	43.7567	51.4757	46.1372	44.8276	57.4448	61.4123	48.6034	74.2143	79.1381	61.7093	353	360	347	413	353	375	466	505	391	661	642	515	NW_010358461.1	174440	174878	+	LOC112090524	--	K00799 glutathione S-transferase [EC:2.5.1.18] | (RefSeq) probable glutathione S-transferase (A)	ko00480: Glutathione metabolism; ko01100: Metabolic pathways	putative glutathione S-transferase [Morus notabilis]	GSTX3_SOYBN RecName: Full=Glutathione S-transferase 3; EC=2.5.1.18;	W9QCS7_9ROSA SubName: Full=Putative glutathione S-transferase {ECO:0000313|EMBL:EXB27070.1};	At1g78380	GO:0005737,cytoplasm; GO:0004364,glutathione transferase activity; GO:0006749,glutathione metabolic process; GO:0003674,molecular_function; GO:0003824,catalytic activity; GO:0016740,transferase activity; GO:0016765,transferase activity, transferring alkyl or aryl (other than methyl) groups; GO:0006518,peptide metabolic process; GO:0006575,cellular modified amino acid metabolic process; GO:0006790…	PF02798.20:Glutathione S-transferase, N-terminal domain	--	--	--
LOC112090525	6.9444	7.0471	6.2019	3.1785	2.6982	2.3953	4.3413	4.2827	6.642	4.0904	3.9669	3.274	94	96	81	42	34	33	58	58	88	60	53	45	NW_010358461.1	36286	39032	+	LOC112090525	--	--	--	hypothetical protein L484_005221 [Morus notabilis]	--	W9QWY9_9ROSA SubName: Full=Uncharacterized protein {ECO:0000313|EMBL:EXB41186.1};	--	--	--	--	--	--
LOC112090526	0.296	0.1261	0.1753	0.0866	0.3634	0.2078	0.0428	0.1691	0	0.1171	0.0857	0.0416	7	3	4	2	8	5	1	4	0	3	2	1	NW_010358465.1	73028	74473	-	LOC112090526	--	--	--	PREDICTED: uncharacterized protein LOC100264919 [Vitis vinifera]	ALPL_ARATH RecName: Full=Protein ALP1-like {ECO:0000305}; EC=3.1.-.-;	A0A438KIK8_VITVI SubName: Full=Putative nuclease HARBI1 {ECO:0000313|EMBL:RVX21056.1};	At3g44640	GO:0005634,nucleus; GO:0046872,metal ion binding; GO:0004518,nuclease activity; GO:0003674,molecular_function; GO:0005488,binding; GO:0043167,ion binding; GO:0043169,cation binding; GO:0003824,catalytic activity; GO:0016787,hydrolase activity; GO:0016788,hydrolase activity, acting on ester bonds; GO:0005575,cellular_component; GO:0005622,intracellular anatomical structure; GO:0043226,organelle; G…	PF13359.6:DDE superfamily endonuclease	--	--	--
LOC112090527	39.0042	37.8906	36.3959	2.9521	2.0158	1.8437	34.2896	35.0996	34.7824	1.8553	1.8332	1.848	582	569	524	43	28	28	505	524	508	30	27	28	NW_010356831.1	254859	256469	+	LOC112090527	--	K22418 11beta/17beta-hydroxysteroid dehydrogenase [EC:1.1.1.146 1.1.1.-] | (RefSeq) LOW QUALITY PROTEIN: 11-beta-hydroxysteroid dehydrogenase-like 6 (A)	--	Hydroxysteroid 11-beta-dehydrogenase 1-like protein [Morus notabilis]	HSDA_ARAHY RecName: Full=11-beta-hydroxysteroid dehydrogenase A {ECO:0000305}; EC=1.1.1.146 {ECO:0000250|UniProtKB:Q93W57}; AltName: Full=17-beta-hydroxysteroid dehydrogenase A {ECO:0000305}; EC=1.1.1.- {ECO:0000250|UniProtKB:Q93W57}; AltName: Full=Steroleosin-A {ECO:0000303|PubMed:25860789, ECO:0000312|EMBL:ABS28874.1, ECO:0000312|EMBL:ABX38844.1};	W9QXA5_9ROSA SubName: Full=Hydroxysteroid 11-beta-dehydrogenase 1-like protein {ECO:0000313|EMBL:EXB25269.1};	At5g50770	GO:0016021,integral component of membrane; GO:0005811,lipid droplet; GO:0070524,11-beta-hydroxysteroid dehydrogenase (NADP+) activity; GO:0003674,molecular_function; GO:0003824,catalytic activity; GO:0003845,11-beta-hydroxysteroid dehydrogenase [NAD(P)] activity; GO:0016229,steroid dehydrogenase activity; GO:0016491,oxidoreductase activity; GO:0016614,oxidoreductase activity, acting on CH-OH grou…	PF00106.25:short chain dehydrogenase	--	--	--
LOC112090528	0.7141	1.561	2.2696	1.3167	1.3807	1.029	2.4116	1.8081	1.1673	0.3075	0.7235	0.5626	15	33	46	27	27	22	50	38	24	7	15	12	NW_010358465.1	23324	28336	-	LOC112090528	--	K03787 5'/3'-nucleotidase [EC:3.1.3.5 3.1.3.6] | (RefSeq) uncharacterized protein LOC112090528 (A)	ko00230: Purine metabolism; ko00240: Pyrimidine metabolism; ko00760: Nicotinate and nicotinamide metabolism; ko01100: Metabolic pathways; ko01110: Biosynthesis of secondary metabolites; ko01232: Nucleotide metabolism	Survival protein SurE-like phosphatase/nucleotidase [Trema orientalis]	--	A0A2P5FWK8_TREOI SubName: Full=Survival protein SurE-like phosphatase/nucleotidase {ECO:0000313|EMBL:POO02180.1};	At4g14930	GO:0005737,cytoplasm; GO:0008253,5'-nucleotidase activity; GO:0046872,metal ion binding; GO:0000166,nucleotide binding; GO:0003674,molecular_function; GO:0003824,catalytic activity; GO:0008252,nucleotidase activity; GO:0016787,hydrolase activity; GO:0016788,hydrolase activity, acting on ester bonds; GO:0016791,phosphatase activity; GO:0042578,phosphoric ester hydrolase activity; GO:0005488,bindin…	PF01975.17:Survival protein SurE	--	--	--
LOC112090532	0	0	0	0.0997	0	0	0	0	0	0	0	0	0	0	0	2	0	0	0	0	0	0	0	0	NW_010358469.1	243905	245414	+	LOC112090532	--	K11699 RNA-dependent RNA polymerase [EC:2.7.7.48] | (RefSeq) LOW QUALITY PROTEIN: probable RNA-dependent RNA polymerase 1 (A)	--	hypothetical protein L484_012386 [Morus notabilis]	--	W9QEC2_9ROSA RecName: Full=CCHC-type domain-containing protein {ECO:0000259|PROSITE:PS50158};	At3g31970	GO:0003676,nucleic acid binding; GO:0008270,zinc ion binding; GO:0003674,molecular_function; GO:0005488,binding; GO:0097159,organic cyclic compound binding; GO:1901363,heterocyclic compound binding; GO:0043167,ion binding; GO:0043169,cation binding; GO:0046872,metal ion binding; GO:0046914,transition metal ion binding	PF08284.11:Retroviral aspartyl protease	--	--	--
LOC112090534	0.4265	0.8475	0.5525	0.1092	0.8017	1.257	0.216	0.2131	0.3268	0.3935	0.108	0.315	4	8	5	1	7	12	2	2	3	4	1	3	NW_010356831.1	4290	4873	-	LOC112090534	--	--	--	--	--	--	--	--	--	--	--	--
LOC112090537	0	0	0	0	0	0	0	0.1825	0	0	0	0.1798	0	0	0	0	0	0	0	2	0	0	0	2	NW_010358472.1	188614	194133	-	LOC112090537	--	--	--	hypothetical protein L484_013643 [Morus notabilis]	ASAT1_ARATH RecName: Full=Acyl-CoA--sterol O-acyltransferase 1; EC=2.3.1.-; AltName: Full=Sterol O-acyltransferase 1;	W9R8R2_9ROSA SubName: Full=Uncharacterized protein {ECO:0000313|EMBL:EXB41566.1};	At3g51970	GO:0016021,integral component of membrane; GO:0008374,O-acyltransferase activity; GO:0016127,sterol catabolic process; GO:0034434,sterol esterification; GO:0003674,molecular_function; GO:0003824,catalytic activity; GO:0016740,transferase activity; GO:0016746,transferase activity, transferring acyl groups; GO:0016747,transferase activity, transferring acyl groups other than amino-acyl groups; GO:0…	--	--	--	--
LOC112090538	0.8937	1.6393	0.8549	0.2817	0.3692	0.1351	0.4875	0.8932	0.3512	0.0634	0	0	13	24	12	4	5	2	7	13	5	1	0	0	NW_010358472.1	230553	231804	-	LOC112090538	--	--	--	PREDICTED: uncharacterized protein LOC107415028 [Ziziphus jujuba]	--	A0A6P3ZGT8_ZIZJJ SubName: Full=uncharacterized protein LOC107415028 {ECO:0000313|RefSeq:XP_015878772.1};	At4g22370	GO:0016021,integral component of membrane; GO:0005575,cellular_component; GO:0016020,membrane; GO:0031224,intrinsic component of membrane; GO:0110165,cellular anatomical entity	PF12680.7:SnoaL-like domain	--	--	--
LOC112090540	105.172	108.95	108.497	74.3504	73.1589	48.9414	92.5599	76.3354	108.345	55.4839	70.7729	49.9199	1081	1127	1076	746	700	512	939	785	1090	618	718	521	NW_010358472.1	173954	175968	-	LOC112090540	--	K02153 V-type H+-transporting ATPase subunit e | (RefSeq) V-type proton ATPase subunit e1 (A)	ko00190: Oxidative phosphorylation; ko01100: Metabolic pathways; ko04145: Phagosome	ATPase [Parasponia andersonii]	VA0E1_ARATH RecName: Full=V-type proton ATPase subunit e1; Short=V-ATPase subunit e1; AltName: Full=Vacuolar H(+)-ATPase subunit e isoform 1; AltName: Full=Vacuolar proton pump subunit e1;	A0A2P5ABX5_PARAD SubName: Full=ATPase {ECO:0000313|EMBL:PON34046.1};	At5g55290	GO:0005794,Golgi apparatus; GO:0016021,integral component of membrane; GO:0033179,proton-transporting V-type ATPase, V0 domain; GO:0005773,vacuole; GO:0015078,proton transmembrane transporter activity; GO:0055085,transmembrane transport; GO:0003674,molecular_function; GO:0005215,transporter activity; GO:0008324,cation transmembrane transporter activity; GO:0015075,ion transmembrane transporter ac…	PF05493.13:ATP synthase subunit H	--	--	--
LOC112090541	0.2927	0	0.1517	0.1499	0.4716	0.2876	1.0379	0	0	0	0.1483	0.2882	2	0	1	1	3	2	7	0	0	0	1	2	NW_010358472.1	172611	172975	-	LOC112090541	--	--	--	hypothetical protein L484_013637 [Morus notabilis]	--	W9R8Q8_9ROSA SubName: Full=Uncharacterized protein {ECO:0000313|EMBL:EXB41561.1};	--	GO:0016021,integral component of membrane; GO:0005575,cellular_component; GO:0016020,membrane; GO:0031224,intrinsic component of membrane; GO:0110165,cellular anatomical entity	--	--	--	--
LOC112090543	13.3943	13.9624	13.4988	0.0421	0.0883	0	9.9075	11.129	9.6967	0.2275	0.0416	0.2832	326	342	317	1	2	0	238	271	231	6	1	7	NW_010358483.1	107316	109105	+	LOC112090543	--	K18810 cyclin D1/2/4, plant | (RefSeq) cyclin-D1-1-like (A)	--	Nucleobase-ascorbate transporter 4 [Morus notabilis]	CCD11_ARATH RecName: Full=Cyclin-D1-1; AltName: Full=Cyclin-delta-1; Short=Cyclin-d1; AltName: Full=G1/S-specific cyclin-D1-1; Short=CycD1;1;	W9QXA8_9ROSA SubName: Full=Nucleobase-ascorbate transporter 4 {ECO:0000313|EMBL:EXB41834.1};	At1g70210	GO:0000307,cyclin-dependent protein kinase holoenzyme complex; GO:0005737,cytoplasm; GO:0005634,nucleus; GO:0016538,cyclin-dependent protein serine/threonine kinase regulator activity; GO:0051301,cell division; GO:0044772,mitotic cell cycle phase transition; GO:0000079,regulation of cyclin-dependent protein serine/threonine kinase activity; GO:0003674,molecular_function; GO:0019207,kinase regulat…	PF00134.23:Cyclin, N-terminal domain	--	--	--
LOC112090552	7.2433	7.0014	7.4049	1.06	0.2647	1.1619	5.192	3.7922	4.6314	0.5456	0.4992	0.3397	147	143	145	21	5	24	104	77	92	12	10	7	NW_010358505.1	531	4289	-	LOC112090552	--	K01852 lanosterol synthase [EC:5.4.99.7] | (RefSeq) lupeol synthase-like (A)	ko00100: Steroid biosynthesis; ko01100: Metabolic pathways; ko01110: Biosynthesis of secondary metabolites	lupeol synthase [Morus alba]	LUPS_BETPL RecName: Full=Lupeol synthase; EC=5.4.99.41;	A0A0M4KY75_MORAL RecName: Full=Terpene cyclase/mutase family member {ECO:0000256|RuleBase:RU362003}; EC=5.4.99.- {ECO:0000256|RuleBase:RU362003};	At1g78970	GO:0005811,lipid droplet; GO:0042300,beta-amyrin synthase activity; GO:0000250,lanosterol synthase activity; GO:0042299,lupeol synthase activity; GO:0019745,pentacyclic triterpenoid biosynthetic process; GO:0003674,molecular_function; GO:0003824,catalytic activity; GO:0016853,isomerase activity; GO:0016866,intramolecular transferase activity; GO:0031559,oxidosqualene cyclase activity; GO:0006629,…	PF13243.6:Squalene-hopene cyclase C-terminal domain	--	--	--
LOC112090553	15.2939	14.8514	17.1717	36.3193	20.7853	16.5062	19.3692	14.7072	15.9804	17.2138	22.1858	15.0619	132	129	143	306	167	145	165	127	135	161	189	132	NW_010358506.1	1	618	+	LOC112090553	--	--	--	transmembrane protein 208 homolog isoform X1 [Dendrobium catenatum]	--	A0A2I0VI27_9ASPA SubName: Full=Uncharacterized protein {ECO:0000313|EMBL:PKU63034.1};	At2g23940	GO:0005789,endoplasmic reticulum membrane; GO:0016021,integral component of membrane; GO:0005575,cellular_component; GO:0005622,intracellular anatomical structure; GO:0005737,cytoplasm; GO:0005783,endoplasmic reticulum; GO:0012505,endomembrane system; GO:0016020,membrane; GO:0031090,organelle membrane; GO:0031984,organelle subcompartment; GO:0042175,nuclear outer membrane-endoplasmic reticulum me…	PF05620.11:SRP-independent targeting protein 2/TMEM208	--	--	--
LOC112090555	0.3384	0.3842	0.0501	0.099	0.0519	0	0.0979	0.1449	0	0.0892	0.049	0.1428	7	8	1	2	1	0	2	3	0	2	1	3	NW_010358522.1	39425	42736	+	LOC112090555	--	--	--	hypothetical protein L484_004868 [Morus notabilis]	--	W9QQD1_9ROSA SubName: Full=Uncharacterized protein {ECO:0000313|EMBL:EXB34478.1};	--	--	--	--	--	--
LOC112090556	2.9059	3.5749	3.5854	1.134	0.4459	1.0876	0.4206	0	0.1414	0.2554	0.2804	0.5451	21	26	25	8	3	8	3	0	1	2	2	4	NW_010358522.1	28802	29752	+	LOC112090556	--	--	--	--	--	--	--	--	--	--	--	--
LOC112090557	7.876	7.8458	6.7747	9.6245	10.6939	11.1556	9.0329	9.1108	9.6192	17.8193	12.3945	15.4934	394	395	327	470	498	568	446	456	471	966	612	787	NW_010358529.1	7504	12728	-	LOC112090557	--	--	--	Soluble quinoprotein glucose/sorbosone dehydrogenase [Trema orientalis]	HIPL1_ARATH RecName: Full=HIPL1 protein; Flags: Precursor;	A0A2P5F691_TREOI SubName: Full=Soluble quinoprotein glucose/sorbosone dehydrogenase {ECO:0000313|EMBL:PON93311.1};	At1g74790	GO:0031225,anchored component of membrane; GO:0046658,anchored component of plasma membrane; GO:0005739,mitochondrion; GO:0005886,plasma membrane; GO:0016491,oxidoreductase activity; GO:0003674,molecular_function; GO:0003824,catalytic activity; GO:0005575,cellular_component; GO:0016020,membrane; GO:0031224,intrinsic component of membrane; GO:0110165,cellular anatomical entity; GO:0031226,intrinsi…	PF07995.11:Glucose / Sorbosone dehydrogenase	--	--	--
LOC112090559	35.967	38.5163	37.3046	38.1114	51.7754	55.7268	39.0554	41.5912	37.0208	51.3976	39.4081	49.4524	1338	1442	1339	1384	1793	2110	1434	1548	1348	2072	1447	1868	NW_010358529.1	17298	22170	-	LOC112090559	--	--	--	WW domain binding protein [Parasponia andersonii]	ELF5_PONTR RecName: Full=Protein EARLY FLOWERING 5 {ECO:0000303|PubMed:21533840}; Short=PtELF5 {ECO:0000303|PubMed:21533840};	A0A7J6EET8_CANSA SubName: Full=Uncharacterized protein {ECO:0000313|EMBL:KAF4356169.1};	At5g62640	GO:0005634,nucleus; GO:0009908,flower development; GO:2000028,regulation of photoperiodism, flowering; GO:0006396,RNA processing; GO:0000003,reproduction; GO:0003006,developmental process involved in reproduction; GO:0007275,multicellular organism development; GO:0008150,biological_process; GO:0009791,post-embryonic development; GO:0022414,reproductive process; GO:0032501,multicellular organismal…	PF09429.10:WW domain binding protein 11	--	--	--
LOC112090560	0.0996	0.0989	0.3095	0.6119	0.8556	1.2227	0.7061	0.9453	1.068	0.2756	0.4539	0.8824	2	2	6	12	16	25	14	19	21	6	9	18	NW_010358573.1	83	1264	+	LOC112090560	--	K13466 EIX receptor 1/2 | (RefSeq) receptor-like protein EIX2 (A)	ko04626: Plant-pathogen interaction	LRR domain containing protein, partial [Trema orientalis]	RLP7_ARATH RecName: Full=Receptor-like protein 7 {ECO:0000303|PubMed:18434605}; Short=AtRLP7 {ECO:0000303|PubMed:18434605}; Flags: Precursor;	A0A803Q8T8_CANSA SubName: Full=Uncharacterized protein {ECO:0000313|EnsemblPlants:cds.evm.model.08.148};	At1g47890	GO:0016021,integral component of membrane; GO:0005886,plasma membrane; GO:0005575,cellular_component; GO:0016020,membrane; GO:0031224,intrinsic component of membrane; GO:0110165,cellular anatomical entity; GO:0071944,cell periphery	PF13855.6:Leucine rich repeat	--	--	--
LOC112090572	14.8301	19.0771	18.6227	24.3954	19.3682	21.4024	17.3946	18.6975	16.9745	16.4108	15.2743	15.9384	241	312	292	387	293	354	279	304	270	289	245	263	NW_010358624.1	40846	43562	-	LOC112090572	--	--	--	VQ motif containing protein [Trema orientalis]	VQ4_ARATH RecName: Full=VQ motif-containing protein 4 {ECO:0000303|PubMed:22535423}; Short=AtVQ4 {ECO:0000303|PubMed:22535423}; AltName: Full=MPK3/6-targeted VQ-motif-containing protein 1 {ECO:0000303|PubMed:24750137};	A0A2P5FZK0_TREOI SubName: Full=VQ motif containing protein {ECO:0000313|EMBL:POO03197.1};	At1g28280	GO:0005634,nucleus; GO:0006952,defense response; GO:0051245,negative regulation of cellular defense response; GO:0043433,negative regulation of DNA-binding transcription factor activity; GO:0006950,response to stress; GO:0008150,biological_process; GO:0050896,response to stimulus; GO:0006968,cellular defense response; GO:0010185,regulation of cellular defense response; GO:0031347,regulation of de…	PF05678.14:VQ motif	--	--	--
LOC112090573	0.1984	0.5421	0.2056	0	0	0	0.4522	0.5948	0.5574	0.0458	0	0	4	11	4	0	0	0	9	12	11	1	0	0	NW_010358624.1	113192	115267	+	LOC112090573	--	K20617 cytochrome P450 family 71 subfamily A | (RefSeq) cytochrome P450 71A9 (A)	--	Cytochrome P450, E-class, group I [Trema orientalis]	C71DB_LOTJA RecName: Full=Cytochrome P450 71D11; EC=1.14.-.-; Flags: Fragment;	A0A2P5F8C8_TREOI SubName: Full=Cytochrome P450, E-class, group I {ECO:0000313|EMBL:PON94055.1};	At3g26320	GO:0020037,heme binding; GO:0005506,iron ion binding; GO:0004497,monooxygenase activity; GO:0016705,oxidoreductase activity, acting on paired donors, with incorporation or reduction of molecular oxygen; GO:0003674,molecular_function; GO:0005488,binding; GO:0046906,tetrapyrrole binding; GO:0097159,organic cyclic compound binding; GO:1901363,heterocyclic compound binding; GO:0043167,ion binding; GO…	PF00067.22:Cytochrome P450	--	--	--
LOC112090574	0.6407	0.6701	0.7689	0.4491	0.2898	0.4307	0.9566	0.6067	1.1713	2.0226	1.1957	1.428	19	20	22	13	8	13	28	18	34	65	35	43	NW_010358624.1	222146	224945	-	LOC112090574	--	K20617 cytochrome P450 family 71 subfamily A | (RefSeq) cytochrome P450 71A9 (A)	--	Cytochrome P450, E-class, group I [Trema orientalis]	C71DB_LOTJA RecName: Full=Cytochrome P450 71D11; EC=1.14.-.-; Flags: Fragment;	A0A2P5F8C8_TREOI SubName: Full=Cytochrome P450, E-class, group I {ECO:0000313|EMBL:PON94055.1};	At3g26330	GO:0020037,heme binding; GO:0005506,iron ion binding; GO:0004497,monooxygenase activity; GO:0016705,oxidoreductase activity, acting on paired donors, with incorporation or reduction of molecular oxygen; GO:0003674,molecular_function; GO:0005488,binding; GO:0046906,tetrapyrrole binding; GO:0097159,organic cyclic compound binding; GO:1901363,heterocyclic compound binding; GO:0043167,ion binding; GO…	PF00067.22:Cytochrome P450	--	--	--
LOC112090575	22.1374	22.0926	21.7763	10.7455	12.3742	13.1512	21.1576	21.258	21.8609	12.5895	13.5613	13.4042	688	691	653	326	358	416	649	661	665	424	416	423	NW_010358624.1	281755	287074	-	LOC112090575	--	K15285 solute carrier family 35, member E3 | (RefSeq) UDP-galactose transporter 1 (A)	--	putative sugar phosphate/phosphate translocator [Morus notabilis]	PT314_ARATH RecName: Full=Probable sugar phosphate/phosphate translocator At3g14410;	W9QXJ9_9ROSA SubName: Full=Putative sugar phosphate/phosphate translocator {ECO:0000313|EMBL:EXB42566.1};	At3g14410	GO:0022626,cytosolic ribosome; GO:0005768,endosome; GO:0005794,Golgi apparatus; GO:0016021,integral component of membrane; GO:0005802,trans-Golgi network; GO:0015297,antiporter activity; GO:0008643,carbohydrate transport; GO:0003674,molecular_function; GO:0005215,transporter activity; GO:0015291,secondary active transmembrane transporter activity; GO:0022804,active transmembrane transporter activ…	PF03151.16:Triose-phosphate Transporter family	--	--	--
LOC112090576	1173.32	1295.76	1251.09	3404.85	2492	1885.14	1667.33	1467.62	1842.74	2242.47	3349.74	2179.72	15267	16968	15707	43248	30185	24966	21413	19106	23469	31620	43021	28799	NW_010358624.1	149590	152115	-	LOC112090576	--	K03541 photosystem II 10kDa protein | (RefSeq) photosystem II 10 kDa polypeptide, chloroplastic (A)	ko00195: Photosynthesis; ko01100: Metabolic pathways	uncharacterized protein LOC100499745 [Glycine max]	PSBR_TOBAC RecName: Full=Photosystem II 10 kDa polypeptide, chloroplastic; Short=PII10; Flags: Precursor;	A0A445JG39_GLYSO RecName: Full=Photosystem II 10 kDa polypeptide, chloroplastic {ECO:0000256|ARBA:ARBA00018725};	At1g79040	GO:0009535,chloroplast thylakoid membrane; GO:0009654,photosystem II oxygen evolving complex; GO:0015979,photosynthesis; GO:0008150,biological_process; GO:0008152,metabolic process; GO:0009987,cellular process; GO:0044237,cellular metabolic process; GO:0005575,cellular_component; GO:0005622,intracellular anatomical structure; GO:0005737,cytoplasm; GO:0009507,chloroplast; GO:0009534,chloroplast th…	PF04725.12:Photosystem II 10 kDa polypeptide PsbR	--	--	--
LOC112090580	1.8148	2.1931	2.3892	0.6532	0.5269	0.5783	2.1865	1.8629	1.353	0.7242	1.5901	1.2559	37	45	47	13	10	12	44	38	27	16	32	26	NW_010358627.1	131414	132597	+	LOC112090580	--	K06892 feruloyl-CoA 6-hydroxylase [EC:1.14.11.61] | (RefSeq) feruloyl CoA ortho-hydroxylase 1-like (A)	ko00999: Biosynthesis of various plant secondary metabolites; ko01110: Biosynthesis of secondary metabolites	Isopenicillin N synthase [Trema orientalis]	F6H13_IPOBA RecName: Full=Feruloyl CoA ortho-hydroxylase F6H1-3 {ECO:0000303|PubMed:22169019}; Short=IbF6H1-3 {ECO:0000303|PubMed:22169019}; EC=1.14.11.61 {ECO:0000255|PROSITE-ProRule:PRU00805, ECO:0000269|PubMed:22169019}; AltName: Full=2-oxoglutarate-dependent dioxygenase F6H1-3 {ECO:0000303|PubMed:22169019}; Short=2OGD F6H1-3 {ECO:0000303|PubMed:22169019};	A0A2P5FPJ3_TREOI SubName: Full=Isopenicillin N synthase {ECO:0000313|EMBL:PON99737.1};	At3g13610	GO:0016706,2-oxoglutarate-dependent dioxygenase activity; GO:0046872,metal ion binding; GO:0009805,coumarin biosynthetic process; GO:0009699,phenylpropanoid biosynthetic process; GO:0009620,response to fungus; GO:0002238,response to molecule of fungal origin; GO:0003674,molecular_function; GO:0003824,catalytic activity; GO:0016491,oxidoreductase activity; GO:0016705,oxidoreductase activity, actin…	PF03171.20:2OG-Fe(II) oxygenase superfamily	--	--	--
LOC112090585	21.6568	24.1755	25.1041	6.722	7.484	6.7654	21.0392	20.1345	19.7533	9.8927	6.949	9.0419	802	901	897	243	258	255	769	746	716	397	254	340	NW_010358632.1	65273	70018	+	LOC112090585	--	K00924 kinase [EC:2.7.1.-] | (RefSeq) CDPK-related kinase 5 (A)	--	Serine/threonine protein kinase [Trema orientalis]	CAMK6_ARATH RecName: Full=CDPK-related kinase 6; Short=AtCRK6; EC=2.7.11.1; AltName: Full=Calcium/calmodulin-dependent protein kinase CRK6;	A0A2P5E6N7_TREOI SubName: Full=Serine/threonine protein kinase {ECO:0000313|EMBL:PON81203.1};	At3g49370	GO:0005737,cytoplasm; GO:0005634,nucleus; GO:0005886,plasma membrane; GO:0005524,ATP binding; GO:0009931,calcium-dependent protein serine/threonine kinase activity; GO:0005516,calmodulin binding; GO:0004683,calmodulin-dependent protein kinase activity; GO:0046872,metal ion binding; GO:0106310,protein serine kinase activity; GO:0106311,protein threonine kinase activity; GO:0035556,intracellular si…	PF00069.25:Protein kinase domain	--	--	--
LOC112090590	9.6033	8.7244	11.8489	9.6035	10.9548	9.3454	9.4519	9.0501	6.7745	11.3517	8.8492	12.0248	210	192	250	205	223	208	204	198	145	269	191	267	NW_010358656.1	40972	42139	-	LOC112090590	--	--	--	hypothetical protein L484_005255 [Morus notabilis]	ZAT10_ARATH RecName: Full=Zinc finger protein ZAT10; AltName: Full=Salt-tolerance zinc finger;	W9QVB5_9ROSA SubName: Full=Uncharacterized protein {ECO:0000313|EMBL:EXB43794.1};	At1g27730	GO:0005634,nucleus; GO:0003700,DNA-binding transcription factor activity; GO:0046872,metal ion binding; GO:0043565,sequence-specific DNA binding; GO:0000976,transcription regulatory region sequence-specific DNA binding; GO:0071456,cellular response to hypoxia; GO:0035264,multicellular organism growth; GO:0045892,negative regulation of transcription, DNA-templated; GO:0010117,photoprotection; GO:0…	--	C2H2	TF	C2H2
LOC112090597	4.1936	6.1407	6.405	4.522	4.2677	3.4696	3.5779	4.8533	6.9904	5.4992	4.2487	3.0431	19	28	28	20	18	16	16	22	31	27	19	14	NW_010358673.1	735	1184	+	LOC112090597	--	--	--	DNA-directed RNA polymerase III subunit RPC [Parasponia andersonii]	--	A0A2P5BQF9_PARAD SubName: Full=DNA-directed RNA polymerase III subunit RPC {ECO:0000313|EMBL:PON51041.1};	--	GO:0005666,RNA polymerase III complex; GO:0003677,DNA binding; GO:0003899,DNA-directed 5'-3' RNA polymerase activity; GO:0006383,transcription by RNA polymerase III; GO:0003674,molecular_function; GO:0003676,nucleic acid binding; GO:0005488,binding; GO:0097159,organic cyclic compound binding; GO:1901363,heterocyclic compound binding; GO:0003824,catalytic activity; GO:0016740,transferase activity;…	--	--	--	--
LOC112090598	1.6801	2.5041	2.757	4.9481	2.4816	2.1321	2.6243	2.5888	3.1469	3.23	3.4043	3.7918	24	36	38	69	33	31	37	37	44	50	48	55	NW_010358677.1	7	769	+	LOC112090598	--	K12833 pre-mRNA branch site protein p14 | (RefSeq) splicing factor 3B subunit 6-like protein (A)	ko03040: Spliceosome	Pre-mRNA branch site p14-like protein [Morus notabilis]	SF3B6_ARATH RecName: Full=Splicing factor 3B subunit 6-like protein; AltName: Full=Pre-mRNA branch site p14-like protein;	W9RAX8_9ROSA SubName: Full=Pre-mRNA branch site p14-like protein {ECO:0000313|EMBL:EXB80474.1};	At5g12190	GO:0071013,catalytic step 2 spliceosome; GO:0071011,precatalytic spliceosome; GO:0005689,U12-type spliceosomal complex; GO:0005686,U2 snRNP; GO:0005684,U2-type spliceosomal complex; GO:0003723,RNA binding; GO:0000398,mRNA splicing, via spliceosome; GO:0003674,molecular_function; GO:0003676,nucleic acid binding; GO:0005488,binding; GO:0097159,organic cyclic compound binding; GO:1901363,heterocycli…	PF00076.22:RNA recognition motif. (a.k.a. RRM, RBD, or RNP domain)	--	--	--
LOC112090599	1.5237	1.8005	1.1097	1.4344	2.0792	2.4681	0.5841	1.5641	1.8513	3.0782	2.7954	3.204	37	44	26	34	47	61	14	38	44	81	67	79	NW_010358688.1	4	1300	-	LOC112090599	--	K03798 cell division protease FtsH [EC:3.4.24.-] | (RefSeq) ATP-dependent zinc metalloprotease FTSH 6, chloroplastic (A)	--	PREDICTED: pentatricopeptide repeat-containing protein At3g14330 [Vitis vinifera]	PP229_ARATH RecName: Full=Pentatricopeptide repeat-containing protein At3g14330;	A0A5N6QXH7_9ROSI RecName: Full=DYW_deaminase domain-containing protein {ECO:0000259|Pfam:PF14432};	At3g14330	GO:0009507,chloroplast; GO:0003729,mRNA binding; GO:0008270,zinc ion binding; GO:1900865,chloroplast RNA modification; GO:0016554,cytidine to uridine editing; GO:0003674,molecular_function; GO:0003676,nucleic acid binding; GO:0003723,RNA binding; GO:0005488,binding; GO:0097159,organic cyclic compound binding; GO:1901363,heterocyclic compound binding; GO:0043167,ion binding; GO:0043169,cation bind…	PF01535.20:PPR repeat	--	--	--
LOC112090601	0.0329	0	0	0.0337	0.0707	0	0.0333	0.0329	0.0672	0.1215	0.0667	0	1	0	0	1	2	0	1	1	2	4	2	0	NW_010358688.1	25531	27153	+	LOC112090601	--	K22395 cinnamyl-alcohol dehydrogenase [EC:1.1.1.195] | (RefSeq) berberine bridge enzyme-like 15 (A)	ko00940: Phenylpropanoid biosynthesis; ko01100: Metabolic pathways; ko01110: Biosynthesis of secondary metabolites	Xanthine dehydrogenase C subunit, partial [Trema orientalis]	CBDAS_CANSA RecName: Full=Cannabidiolic acid synthase {ECO:0000303|PubMed:8663284}; Short=CBDA synthase {ECO:0000303|PubMed:8663284}; EC=1.21.3.8 {ECO:0000269|PubMed:17544411, ECO:0000269|PubMed:8663284}; Flags: Precursor;	A0A6C0TJ96_MORAL SubName: Full=DA protein {ECO:0000313|EMBL:QIB03073.1};	At5g44400	GO:0048046,apoplast; GO:0102779,cannabidiolate synthase activity; GO:0071949,FAD binding; GO:1901696,cannabinoid biosynthetic process; GO:0003674,molecular_function; GO:0003824,catalytic activity; GO:0016491,oxidoreductase activity; GO:0046992,oxidoreductase activity, acting on X-H and Y-H to form an X-Y bond; GO:0046993,oxidoreductase activity, acting on X-H and Y-H to form an X-Y bond, with oxy…	PF01565.23:FAD binding domain	--	--	--
LOC112090603	0.138	0.1371	0.0477	0	0.0988	0.0452	0	0.092	0.094	0	0.0466	0.0453	3	3	1	0	2	1	0	2	2	0	1	1	NW_010358699.1	5699	6901	-	LOC112090603	--	--	--	PREDICTED: uncharacterized protein LOC108207110 [Daucus carota subsp. sativus]	--	A0A6J0ZX64_9ROSI SubName: Full=LOW QUALITY PROTEIN: uncharacterized protein LOC110412945 {ECO:0000313|RefSeq:XP_021279280.1};	At1g37060	--	--	--	--	--
LOC112090605	1.6186	1.356	1.3157	2.1132	2.4206	1.5902	0.8039	1.7129	0.9403	0.9372	0.9646	1.1252	51	43	40	65	71	51	25	54	29	32	30	36	NW_010358699.1	50255	55109	+	LOC112090605	--	K13457 disease resistance protein RPM1 | (RefSeq) disease resistance protein RPM1 (A)	ko04626: Plant-pathogen interaction	TIR domain, NB-ARC domain containing protein [Parasponia andersonii]	ROQ1_NICBE RecName: Full=Disease resistance protein Roq1 {ECO:0000305}; AltName: Full=NAD(+) hydrolase RPV1; EC=3.2.2.6 {ECO:0000305|PubMed:31439792}; AltName: Full=Recognition of XopQ 1 protein {ECO:0000303|PubMed:28891100};	A0A2P5D484_PARAD SubName: Full=TIR domain, NB-ARC domain containing protein {ECO:0000313|EMBL:PON68129.1};	At5g36930	GO:0043531,ADP binding; GO:0050135,NAD(P)+ nucleosidase activity; GO:0061809,NAD+ nucleotidase, cyclic ADP-ribose generating; GO:0006952,defense response; GO:0007165,signal transduction; GO:0000166,nucleotide binding; GO:0003674,molecular_function; GO:0005488,binding; GO:0017076,purine nucleotide binding; GO:0030554,adenyl nucleotide binding; GO:0032553,ribonucleotide binding; GO:0032555,purine r…	PF01582.20:TIR domain	--	--	--
LOC112090608	17.6389	18.2936	15.5962	0.1129	0.1184	0.0542	15.0789	13.6082	17.4579	0.6613	0.1675	0.38	320	334	273	2	2	1	270	247	310	13	3	7	NW_010358709.1	27525	28493	-	LOC112090608	--	K01051 pectinesterase [EC:3.1.1.11] | (RefSeq) pectinesterase (A)	ko00040: Pentose and glucuronate interconversions; ko01100: Metabolic pathways	Pectinesterase inhibitor domain containing protein [Trema orientalis]	PMI11_ARATH RecName: Full=Pectinesterase inhibitor 11 {ECO:0000305}; AltName: Full=Pectin methylesterase inhibitor 11 {ECO:0000303|PubMed:28082716}; Short=AtPMEI11 {ECO:0000303|PubMed:28082716}; Flags: Precursor;	A0A7J6GTN9_CANSA RecName: Full=PMEI domain-containing protein {ECO:0000259|SMART:SM00856};	At5g62360	GO:0048046,apoplast; GO:0004857,enzyme inhibitor activity; GO:0046910,pectinesterase inhibitor activity; GO:0043086,negative regulation of catalytic activity; GO:0071669,plant-type cell wall organization or biogenesis; GO:0003674,molecular_function; GO:0030234,enzyme regulator activity; GO:0098772,molecular function regulator; GO:0008150,biological_process; GO:0044092,negative regulation of molec…	PF04043.15:Plant invertase/pectin methylesterase inhibitor	--	--	--
LOC112090609	11.9818	13.9139	11.7448	0.1479	0	0	7.7518	6.9258	10.1028	0.333	0.2194	0	166	194	157	2	0	0	106	96	137	5	3	0	NW_010358709.1	29155	29894	-	LOC112090609	--	K01051 pectinesterase [EC:3.1.1.11] | (RefSeq) pectinesterase (A)	ko00040: Pentose and glucuronate interconversions; ko01100: Metabolic pathways	Pectinesterase inhibitor domain containing protein [Trema orientalis]	PMI11_ARATH RecName: Full=Pectinesterase inhibitor 11 {ECO:0000305}; AltName: Full=Pectin methylesterase inhibitor 11 {ECO:0000303|PubMed:28082716}; Short=AtPMEI11 {ECO:0000303|PubMed:28082716}; Flags: Precursor;	A0A7J6GTN9_CANSA RecName: Full=PMEI domain-containing protein {ECO:0000259|SMART:SM00856};	At5g62360	GO:0048046,apoplast; GO:0004857,enzyme inhibitor activity; GO:0046910,pectinesterase inhibitor activity; GO:0043086,negative regulation of catalytic activity; GO:0071669,plant-type cell wall organization or biogenesis; GO:0003674,molecular_function; GO:0030234,enzyme regulator activity; GO:0098772,molecular function regulator; GO:0008150,biological_process; GO:0044092,negative regulation of molec…	PF04043.15:Plant invertase/pectin methylesterase inhibitor	--	--	--
LOC112090610	25.0805	25.2752	25.809	17.1587	16.5576	16.3256	27.7127	25.335	21.6186	15.7445	14.4426	14.6972	563	571	559	376	346	373	614	569	475	383	320	335	NW_010356430.1	28	1226	+	LOC112090610	--	K00423 L-ascorbate oxidase [EC:1.10.3.3] | (RefSeq) L-ascorbate oxidase-like (A)	ko00053: Ascorbate and aldarate metabolism; ko01100: Metabolic pathways	L-ascorbate oxidase-like [Prunus avium]	ASO_TOBAC RecName: Full=L-ascorbate oxidase; Short=ASO; Short=Ascorbase; EC=1.10.3.3; Flags: Precursor;	A0A6J5XR80_PRUAR RecName: Full=L-ascorbate oxidase {ECO:0000256|ARBA:ARBA00022095}; EC=1.10.3.3 {ECO:0000256|ARBA:ARBA00012301};	At5g21100	GO:0005576,extracellular region; GO:0009506,plasmodesma; GO:0005507,copper ion binding; GO:0008447,L-ascorbate oxidase activity; GO:0016491,oxidoreductase activity; GO:0003674,molecular_function; GO:0005488,binding; GO:0043167,ion binding; GO:0043169,cation binding; GO:0046872,metal ion binding; GO:0046914,transition metal ion binding; GO:0003824,catalytic activity; GO:0016679,oxidoreductase acti…	PF07731.14:Multicopper oxidase	--	--	--
LOC112090611	31.9605	33.4122	30.4119	2.3966	2.3854	2.4544	23.8643	22.5118	17.9874	2.6346	3.9772	2.6555	806	848	740	59	56	63	594	568	444	72	99	68	NW_010358712.1	285404	292371	+	LOC112090611	--	--	--	Ankyrin repeat-containing protein [Morus notabilis]	NPR4_ORYSJ RecName: Full=Ankyrin repeat-containing protein NPR4 {ECO:0000305}; Short=OsNPR4 {ECO:0000303|PubMed:17309686};	W9QY79_9ROSA SubName: Full=Ankyrin repeat-containing protein {ECO:0000313|EMBL:EXB44300.1};	At3g18670	GO:0016021,integral component of membrane; GO:0016020,membrane; GO:0005886,plasma membrane; GO:0005575,cellular_component; GO:0031224,intrinsic component of membrane; GO:0110165,cellular anatomical entity; GO:0071944,cell periphery	PF13962.6:Domain of unknown function	--	--	--
LOC112090612	1.1263	0.6026	0.7632	0	0.0465	0.0426	0.6584	0.6062	0.9737	0.1199	0.1756	0	26	14	17	0	1	1	15	14	22	3	4	0	NW_010358712.1	318943	320687	-	LOC112090612	--	--	--	Ankyrin repeat-containing protein [Morus notabilis]	NPR4_ORYSJ RecName: Full=Ankyrin repeat-containing protein NPR4 {ECO:0000305}; Short=OsNPR4 {ECO:0000303|PubMed:17309686};	W9QY79_9ROSA SubName: Full=Ankyrin repeat-containing protein {ECO:0000313|EMBL:EXB44300.1};	At3g18670	GO:0016021,integral component of membrane; GO:0016020,membrane; GO:0005886,plasma membrane; GO:0005575,cellular_component; GO:0031224,intrinsic component of membrane; GO:0110165,cellular anatomical entity; GO:0071944,cell periphery	PF13962.6:Domain of unknown function	--	--	--
LOC112090614	0.3349	0.0832	0.4338	0	0	0	0.1696	0.0837	0	0	0	0	4	1	5	0	0	0	2	1	0	0	0	0	NW_010358712.1	360779	361416	-	LOC112090614	--	--	--	PGG domain containing protein [Trema orientalis]	NPR4_ORYSJ RecName: Full=Ankyrin repeat-containing protein NPR4 {ECO:0000305}; Short=OsNPR4 {ECO:0000303|PubMed:17309686};	A0A2P5D9A3_TREOI SubName: Full=PGG domain containing protein {ECO:0000313|EMBL:PON69880.1};	At5g04690	GO:0016021,integral component of membrane; GO:0016020,membrane; GO:0005886,plasma membrane; GO:0005575,cellular_component; GO:0031224,intrinsic component of membrane; GO:0110165,cellular anatomical entity; GO:0071944,cell periphery	PF13962.6:Domain of unknown function	--	--	--
LOC112090615	0	0	0	0	0	0	0	0	0	0.052	0	0	0	0	0	0	0	0	0	0	0	1	0	0	NW_010356860.1	64	1243	-	LOC112090615	--	K20617 cytochrome P450 family 71 subfamily A | (RefSeq) cytochrome P450 71A9 (A)	--	premnaspirodiene oxygenase-like [Manihot esculenta]	C71DB_LOTJA RecName: Full=Cytochrome P450 71D11; EC=1.14.-.-; Flags: Fragment;	A0A2N9EGQ3_FAGSY SubName: Full=Uncharacterized protein {ECO:0000313|EMBL:SPC73739.1};	At3g26300	GO:0020037,heme binding; GO:0005506,iron ion binding; GO:0004497,monooxygenase activity; GO:0016705,oxidoreductase activity, acting on paired donors, with incorporation or reduction of molecular oxygen; GO:0003674,molecular_function; GO:0005488,binding; GO:0046906,tetrapyrrole binding; GO:0097159,organic cyclic compound binding; GO:1901363,heterocyclic compound binding; GO:0043167,ion binding; GO…	PF00067.22:Cytochrome P450	--	--	--
LOC112090617	8.6902	6.4386	8.5045	33.0655	32.1366	32.6948	13.0996	12.3781	11.9101	35.6256	28.8673	34.8299	287	214	271	1066	988	1099	427	409	385	1275	941	1168	NW_010358717.1	298427	304738	+	LOC112090617	--	K06199 fluoride exporter | (RefSeq) uncharacterized protein LOC112090617 (A)	--	UPF0695 membrane protein [Morus notabilis]	--	W9R9W0_9ROSA SubName: Full=UPF0695 membrane protein {ECO:0000313|EMBL:EXB44345.1};	SPAC977.11	GO:0016021,integral component of membrane; GO:0005886,plasma membrane; GO:0005575,cellular_component; GO:0016020,membrane; GO:0031224,intrinsic component of membrane; GO:0110165,cellular anatomical entity; GO:0071944,cell periphery	PF02537.15:CrcB-like protein, Camphor Resistance (CrcB)	--	--	--
LOC112090619	1.1039	1.455	0.8872	1.3616	1.5488	1.6379	1.1869	0.7656	1.1508	1.9333	1.0271	1.8414	49	65	38	59	64	74	52	34	50	93	45	83	NW_010358717.1	200051	202421	-	LOC112090619	--	K23541 Ca2+/H+ antiporter, TMEM165/GDT1 family | (RefSeq) pentatricopeptide repeat-containing protein At4g21065 (A)	--	hypothetical protein L484_020151 [Morus notabilis]	PP305_ARATH RecName: Full=Pentatricopeptide repeat-containing protein At4g08210;	W9QNC7_9ROSA RecName: Full=O-fucosyltransferase family protein {ECO:0000256|ARBA:ARBA00019955};	At4g08210	--	PF13041.6:PPR repeat family	--	--	--
LOC112090620	0.2465	0.6647	0.4744	0.9378	0.9834	0.934	2.1404	2.3227	2.1224	0.6173	0.2854	0.1387	7	19	13	26	26	27	60	66	59	19	8	4	NW_010356865.1	285174	287598	+	LOC112090620	--	K00430 peroxidase [EC:1.11.1.7] | (RefSeq) LOW QUALITY PROTEIN: peroxidase 4 (A)	ko00940: Phenylpropanoid biosynthesis; ko01100: Metabolic pathways; ko01110: Biosynthesis of secondary metabolites	peroxidase 4-like [Herrania umbratica]	PER4_VITVI RecName: Full=Peroxidase 4 {ECO:0000250|UniProtKB:Q42578}; EC=1.11.1.7; Flags: Precursor;	A0A6J1BCE9_9ROSI RecName: Full=Peroxidase {ECO:0000256|ARBA:ARBA00012313, ECO:0000256|RuleBase:RU362060}; EC=1.11.1.7 {ECO:0000256|ARBA:ARBA00012313, ECO:0000256|RuleBase:RU362060};	At5g05340	GO:0005576,extracellular region; GO:0020037,heme binding; GO:0046872,metal ion binding; GO:0004601,peroxidase activity; GO:0042744,hydrogen peroxide catabolic process; GO:0006979,response to oxidative stress; GO:0003674,molecular_function; GO:0005488,binding; GO:0046906,tetrapyrrole binding; GO:0097159,organic cyclic compound binding; GO:1901363,heterocyclic compound binding; GO:0043167,ion bindi…	PF00141.23:Peroxidase	--	--	--
LOC112090623	0	0.0717	0	0.1232	0	0	0.0244	0	0	0	0.0244	0.0237	0	3	0	5	0	0	1	0	0	0	1	1	NW_010358718.1	90328	95645	+	LOC112090623	--	--	--	putative transposase [Cucumis melo]	RSLE2_ORYSJ RecName: Full=Zinc finger BED domain-containing protein RICESLEEPER 2; AltName: Full=Transposase-like protein RICESLEEPER 2;	A0A803PAC5_CANSA SubName: Full=Uncharacterized protein {ECO:0000313|EnsemblPlants:cds.evm.model.03.774};	At3g62520	GO:0005634,nucleus; GO:0003677,DNA binding; GO:0046872,metal ion binding; GO:0046983,protein dimerization activity; GO:0009791,post-embryonic development; GO:0003674,molecular_function; GO:0003676,nucleic acid binding; GO:0005488,binding; GO:0097159,organic cyclic compound binding; GO:1901363,heterocyclic compound binding; GO:0043167,ion binding; GO:0043169,cation binding; GO:0005515,protein bind…	PF05699.14:hAT family C-terminal dimerisation region	--	--	--
LOC112090624	0	0	0	0.0781	0	0	0	0	0	0	0	0	0	0	0	2	0	0	0	0	0	0	0	0	NW_010358718.1	81926	87006	-	LOC112090624	--	K12501 homogentisate solanesyltransferase [EC:2.5.1.117] | (RefSeq) homogentisate solanesyltransferase, chloroplastic-like (A)	ko00130: Ubiquinone and other terpenoid-quinone biosynthesis; ko01100: Metabolic pathways; ko01110: Biosynthesis of secondary metabolites; ko01240: Biosynthesis of cofactors	Homogentisate phytyltransferase 2 [Morus notabilis]	HSTC_ARATH RecName: Full=Homogentisate solanesyltransferase, chloroplastic; Short=AtHST; EC=2.5.1.117; AltName: Full=Homogentisate phytyltransferase 2; Short=AtHPT2; AltName: Full=Vitamin E pathway gene 2-2 protein; Short=AtVTE2-2; Flags: Precursor;	A0A346FHM8_MORAL SubName: Full=Oxyresveratrol geranyltransferase {ECO:0000313|EMBL:AXN57307.1};	At3g11950	GO:0031969,chloroplast membrane; GO:0016021,integral component of membrane; GO:0102661,homogentisate solanyltransferase activity; GO:0004659,prenyltransferase activity; GO:0003674,molecular_function; GO:0003824,catalytic activity; GO:0016740,transferase activity; GO:0016765,transferase activity, transferring alkyl or aryl (other than methyl) groups; GO:0005575,cellular_component; GO:0005622,intra…	PF01040.18:UbiA prenyltransferase family	--	--	--
LOC112090626	0	0	0	0	0	0	0	0	0	0.661	0	0	0	0	0	0	0	0	0	0	0	7	0	0	NW_010358718.1	76626	78823	+	LOC112090626	--	K12501 homogentisate solanesyltransferase [EC:2.5.1.117] | (RefSeq) homogentisate solanesyltransferase, chloroplastic-like (A)	ko00130: Ubiquinone and other terpenoid-quinone biosynthesis; ko01100: Metabolic pathways; ko01110: Biosynthesis of secondary metabolites; ko01240: Biosynthesis of cofactors	Homogentisate phytyltransferase 2 [Morus notabilis]	HSTC_ARATH RecName: Full=Homogentisate solanesyltransferase, chloroplastic; Short=AtHST; EC=2.5.1.117; AltName: Full=Homogentisate phytyltransferase 2; Short=AtHPT2; AltName: Full=Vitamin E pathway gene 2-2 protein; Short=AtVTE2-2; Flags: Precursor;	A0A346FHM8_MORAL SubName: Full=Oxyresveratrol geranyltransferase {ECO:0000313|EMBL:AXN57307.1};	At3g11950	GO:0031969,chloroplast membrane; GO:0016021,integral component of membrane; GO:0102661,homogentisate solanyltransferase activity; GO:0004659,prenyltransferase activity; GO:0003674,molecular_function; GO:0003824,catalytic activity; GO:0016740,transferase activity; GO:0016765,transferase activity, transferring alkyl or aryl (other than methyl) groups; GO:0005575,cellular_component; GO:0005622,intra…	PF01040.18:UbiA prenyltransferase family	--	--	--
LOC112090627	3.4735	4.4282	4.2113	2.4841	2.1121	2.3503	5.6773	5.6334	5.7248	1.1491	1.992	1.194	106	136	124	74	60	73	171	172	171	38	60	37	NW_010358718.1	19782	21411	+	LOC112090627	--	K13430 serine/threonine-protein kinase PBS1 [EC:2.7.11.1] | (RefSeq) serine/threonine-protein kinase PBS1 (A)	ko04626: Plant-pathogen interaction	Mitogen-activated protein kinase kinase kinase [Trema orientalis]	FERON_ARATH RecName: Full=Receptor-like protein kinase FERONIA; EC=2.7.11.1; AltName: Full=Protein SIRENE; Flags: Precursor;	A0A2P5ASE9_TREOI SubName: Full=Mitogen-activated protein kinase kinase kinase {ECO:0000313|EMBL:PON39476.1};	At3g51550	GO:0043680,filiform apparatus; GO:0016021,integral component of membrane; GO:0005886,plasma membrane; GO:0009506,plasmodesma; GO:0005524,ATP binding; GO:0004672,protein kinase activity; GO:0106310,protein serine kinase activity; GO:0106311,protein threonine kinase activity; GO:0009738,abscisic acid-activated signaling pathway; GO:0009742,brassinosteroid mediated signaling pathway; GO:0032922,circ…	PF07714.17:Protein tyrosine kinase	--	--	--
LOC112090628	8.1565	9.184	8.1672	2.2256	2.769	3.0752	7.0327	6.7906	6.5085	2.8034	2.6861	3.6809	443	502	428	118	140	170	377	369	346	165	144	203	NW_010358718.1	13989	16891	+	LOC112090628	--	K13430 serine/threonine-protein kinase PBS1 [EC:2.7.11.1] | (RefSeq) serine/threonine-protein kinase PBS1 (A)	ko04626: Plant-pathogen interaction	Mitogen-activated protein kinase kinase kinase [Trema orientalis]	FERON_ARATH RecName: Full=Receptor-like protein kinase FERONIA; EC=2.7.11.1; AltName: Full=Protein SIRENE; Flags: Precursor;	A0A2P5DK23_TREOI SubName: Full=Mitogen-activated protein kinase kinase kinase {ECO:0000313|EMBL:PON73652.1};	At3g51550	GO:0043680,filiform apparatus; GO:0016021,integral component of membrane; GO:0005886,plasma membrane; GO:0009506,plasmodesma; GO:0005524,ATP binding; GO:0004672,protein kinase activity; GO:0106310,protein serine kinase activity; GO:0106311,protein threonine kinase activity; GO:0009738,abscisic acid-activated signaling pathway; GO:0009742,brassinosteroid mediated signaling pathway; GO:0032922,circ…	PF12819.7:Malectin-like domain	--	--	--
LOC112090629	0	0	0	0.3096	0.1623	0.3711	0	0	0	0	0	0	0	0	0	4	2	5	0	0	0	0	0	0	NW_010358718.1	25280	27969	-	LOC112090629	--	K12501 homogentisate solanesyltransferase [EC:2.5.1.117] | (RefSeq) homogentisate solanesyltransferase, chloroplastic-like (A)	ko00130: Ubiquinone and other terpenoid-quinone biosynthesis; ko01100: Metabolic pathways; ko01110: Biosynthesis of secondary metabolites; ko01240: Biosynthesis of cofactors	Homogentisate phytyltransferase 2 [Morus notabilis]	HSTC_ARATH RecName: Full=Homogentisate solanesyltransferase, chloroplastic; Short=AtHST; EC=2.5.1.117; AltName: Full=Homogentisate phytyltransferase 2; Short=AtHPT2; AltName: Full=Vitamin E pathway gene 2-2 protein; Short=AtVTE2-2; Flags: Precursor;	A0A346FHM8_MORAL SubName: Full=Oxyresveratrol geranyltransferase {ECO:0000313|EMBL:AXN57307.1};	At3g11950	GO:0031969,chloroplast membrane; GO:0016021,integral component of membrane; GO:0102661,homogentisate solanyltransferase activity; GO:0004659,prenyltransferase activity; GO:0003674,molecular_function; GO:0003824,catalytic activity; GO:0016740,transferase activity; GO:0016765,transferase activity, transferring alkyl or aryl (other than methyl) groups; GO:0005575,cellular_component; GO:0005622,intra…	PF01040.18:UbiA prenyltransferase family	--	--	--
LOC112090633	0.1583	0.2359	0	0	0	0.0777	0.0802	0.0791	0.0808	0.2191	0.1603	0.7014	2	3	0	0	0	1	1	1	1	3	2	9	NW_010358721.1	8232	9365	+	LOC112090633	--	K04392 Ras-related C3 botulinum toxin substrate 1 | (RefSeq) rac-like GTP-binding protein 5 (A)	ko04145: Phagosome	hypothetical protein LR48_Vigan05g135900 [Vigna angularis]	RAC7_ARATH RecName: Full=Rac-like GTP-binding protein ARAC7; AltName: Full=GTPase protein ROP9;	A0A426Z283_ENSVE SubName: Full=Uncharacterized protein {ECO:0000313|EMBL:RRT58089.1};	At4g28950	GO:0005938,cell cortex; GO:0042995,cell projection; GO:0031410,cytoplasmic vesicle; GO:0005856,cytoskeleton; GO:0043231,intracellular membrane-bounded organelle; GO:0005634,nucleus; GO:0005886,plasma membrane; GO:0005525,GTP binding; GO:0003924,GTPase activity; GO:0019901,protein kinase binding; GO:0009738,abscisic acid-activated signaling pathway; GO:0007015,actin filament organization; GO:00308…	--	--	--	--
LOC112090638	0.1446	0.0479	0.2498	0.1481	0.2589	0.0947	0.0977	0	0	0	0.0488	0.095	3	1	5	3	5	2	2	0	0	0	1	2	NW_010358750.1	32436	35745	+	LOC112090638	--	--	--	--	--	--	--	--	--	--	--	--
LOC112090639	2.4048	2.8926	3.5419	1.5559	2.4474	2.6115	1.9236	2.7832	2.5863	1.8688	0.8976	1.4958	19	23	27	12	18	21	15	22	20	16	7	12	NW_010358750.1	17997	19676	-	LOC112090639	--	--	--	hypothetical protein VITISV_018031 [Vitis vinifera]	--	A0A438CMK3_VITVI SubName: Full=Uncharacterized protein {ECO:0000313|EMBL:RVW24431.1};	--	--	--	--	--	--
LOC112090648	19.3117	19.6677	20.2838	14.2771	11.5073	10.7069	17.3879	19.1538	17.5336	10.193	11.5289	10.7323	521	534	528	376	289	294	463	517	463	298	307	294	NW_010358777.1	1338765	1345218	+	LOC112090648	--	K07023 5'-deoxynucleotidase [EC:3.1.3.89] | (RefSeq) HD domain-containing protein 2 homolog isoform X1 (A)	ko00230: Purine metabolism; ko00240: Pyrimidine metabolism; ko01100: Metabolic pathways; ko01232: Nucleotide metabolism	Ribonuclease Y [Trema orientalis]	--	A0A5N6R2V3_9ROSI RecName: Full=5'-deoxynucleotidase {ECO:0000256|ARBA:ARBA00012964}; EC=3.1.3.89 {ECO:0000256|ARBA:ARBA00012964};	At1g26160	GO:0002953,5'-deoxynucleotidase activity; GO:0005524,ATP binding; GO:0003674,molecular_function; GO:0003824,catalytic activity; GO:0016787,hydrolase activity; GO:0016788,hydrolase activity, acting on ester bonds; GO:0016791,phosphatase activity; GO:0042578,phosphoric ester hydrolase activity; GO:0000166,nucleotide binding; GO:0005488,binding; GO:0017076,purine nucleotide binding; GO:0030554,adeny…	PF13023.6:HD domain	--	--	--
LOC112090650	18.9434	17.5312	16.7459	17.7314	15.6411	18.5389	19.4187	21.4955	22.6553	13.779	17.1225	17.7781	510	475	435	466	392	508	516	579	597	402	455	486	NW_010358777.1	612472	616457	+	LOC112090650	--	K09716 D-aminoacyl-tRNA deacylase [EC:3.1.1.96] | (RefSeq) D-aminoacyl-tRNA deacylase (A)	--	D-aminoacyl-tRNA deacylase, archaea [Trema orientalis]	GEK1_ARATH RecName: Full=D-aminoacyl-tRNA deacylase {ECO:0000303|PubMed:17251192}; EC=3.1.1.96 {ECO:0000269|PubMed:17251192}; AltName: Full=Ethanol tolerance protein GEKO1;	A0A7J6I6S5_CANSA SubName: Full=Uncharacterized protein {ECO:0000313|EMBL:KAF4402729.1};	At2g03800	GO:0005829,cytosol; GO:0005634,nucleus; GO:0051499,D-aminoacyl-tRNA deacylase activity; GO:0046872,metal ion binding; GO:0019478,D-amino acid catabolic process; GO:0002161,aminoacyl-tRNA editing activity; GO:0003674,molecular_function; GO:0003824,catalytic activity; GO:0016787,hydrolase activity; GO:0016788,hydrolase activity, acting on ester bonds; GO:0052689,carboxylic ester hydrolase activity;…	PF04414.12:D-aminoacyl-tRNA deacylase	--	--	--
LOC112090651	0.0688	0	0.7847	0.0705	0.8133	0.2029	0	0.2752	0.1406	0.127	0.2092	0.3389	1	0	11	1	11	3	0	4	2	2	3	5	NW_010358777.1	1364661	1373739	+	LOC112090651	--	--	--	hypothetical protein ArthMp028 [Arabidopsis thaliana]	M300_ARATH RecName: Full=Uncharacterized mitochondrial protein AtMg00300; AltName: Full=ORF1451; AltName: Full=ORF145a;	A0A5H2V471_TURGL SubName: Full=ORF145 protein {ECO:0000313|EMBL:BBB05382.1};	At2g07736	GO:0005739,mitochondrion; GO:0005575,cellular_component; GO:0005622,intracellular anatomical structure; GO:0005737,cytoplasm; GO:0043226,organelle; GO:0043227,membrane-bounded organelle; GO:0043229,intracellular organelle; GO:0043231,intracellular membrane-bounded organelle; GO:0110165,cellular anatomical entity	PF13976.6:GAG-pre-integrase domain	--	--	--
LOC112090654	8.8369	9.2132	9.4293	1.2932	1.1691	1.668	3.0873	3.9594	3.2911	1.0444	0.838	3.0438	203	213	209	29	25	39	70	91	74	26	19	71	NW_010358777.1	91784	96281	+	LOC112090654	--	--	--	hypothetical protein L484_026427 [Morus notabilis]	--	W9QNW6_9ROSA SubName: Full=Uncharacterized protein {ECO:0000313|EMBL:EXB44846.1};	At2g03630	GO:0016021,integral component of membrane; GO:0005575,cellular_component; GO:0016020,membrane; GO:0031224,intrinsic component of membrane; GO:0110165,cellular anatomical entity	--	--	--	--
LOC112090656	0.3359	0	0.5803	0	0.2406	0.22	0	0	0	0.5167	0.4538	0.1103	3	0	5	0	2	2	0	0	0	5	4	1	NW_010358777.1	542786	544023	+	LOC112090656	--	--	--	UBN2_3 domain-containing protein, partial [Cephalotus follicularis]	--	A0A1Q3BAA0_CEPFO SubName: Full=UBN2_3 domain-containing protein {ECO:0000313|EMBL:GAV64829.1}; Flags: Fragment;	At2g20460	--	PF03732.17:Retrotransposon gag protein	--	--	--
LOC112090658	1.0245	0.5616	1.0618	0.1448	0.3415	0.243	2.398	2.8247	2.5264	0.163	0.1432	0.2435	29	16	29	4	9	7	67	80	70	5	4	7	NW_010358777.1	670669	674425	+	LOC112090658	--	K23280 rhamnogalacturonan I rhamnosyltransferase [EC:2.4.1.351] | (RefSeq) O-fucosyltransferase 34-like (A)	--	GDP-fucose protein O-fucosyltransferase [Trema orientalis]	RRT1_ARATH RecName: Full=Rhamnogalacturonan I rhamnosyltransferase 1 {ECO:0000303|PubMed:30082766}; EC=2.4.1.351 {ECO:0000269|PubMed:30082766}; AltName: Full=O-fucosyltransferase 34 {ECO:0000305}; Short=O-FucT-34 {ECO:0000305}; AltName: Full=O-fucosyltransferase family protein {ECO:0000312|EMBL:ARJ31449.1};	A0A2P5DTX0_TREOI RecName: Full=O-fucosyltransferase family protein {ECO:0000256|ARBA:ARBA00019955};	At5g15740	GO:0005737,cytoplasm; GO:0000139,Golgi membrane; GO:0016021,integral component of membrane; GO:0008194,UDP-glycosyltransferase activity; GO:0006004,fucose metabolic process; GO:0045489,pectin biosynthetic process; GO:0010395,rhamnogalacturonan I metabolic process; GO:0010214,seed coat development; GO:0003674,molecular_function; GO:0003824,catalytic activity; GO:0016740,transferase activity; GO:00…	PF10250.9:GDP-fucose protein O-fucosyltransferase	--	--	--
LOC112090659	0.0415	0.0412	0	0	0	0	0	0	0	0	0	0	1	1	0	0	0	0	0	0	0	0	0	0	NW_010358777.1	780905	782506	-	LOC112090659	--	--	--	F-box/kelch-repeat protein [Morus notabilis]	FBK50_ARATH RecName: Full=F-box/kelch-repeat protein At3g06240;	W9S0E9_9ROSA SubName: Full=F-box/kelch-repeat protein {ECO:0000313|EMBL:EXC20033.1};	At3g06240	--	PF08268.12:F-box associated domain	--	--	--
LOC112090660	0.1669	0.4146	0.2595	0	0	0.082	0.2537	0.0834	0.0853	0	0.0846	0	2	5	3	0	0	1	3	1	1	0	1	0	NW_010358777.1	807561	809788	+	LOC112090660	--	K21138 guanosine-3',5'-bis(diphosphate) 3'-pyrophosphohydrolase [EC:3.1.7.2] | (RefSeq) putative GTP diphosphokinase RSH1, chloroplastic (A)	ko00230: Purine metabolism; ko01100: Metabolic pathways	GTP pyrophosphokinase [Morus notabilis]	RSH1L_ARATH RecName: Full=Putative GTP diphosphokinase RSH1, chloroplastic; EC=2.7.6.5; AltName: Full=RelA/SpoT homolog 1; Short=AtRSH1; AltName: Full=ppGpp synthetase RSH1; Flags: Precursor;	W9R132_9ROSA SubName: Full=GTP pyrophosphokinase {ECO:0000313|EMBL:EXB33536.1};	At4g02260	GO:0009507,chloroplast; GO:0005524,ATP binding; GO:0005525,GTP binding; GO:0008728,GTP diphosphokinase activity; GO:0016301,kinase activity; GO:0015969,guanosine tetraphosphate metabolic process; GO:0000166,nucleotide binding; GO:0003674,molecular_function; GO:0005488,binding; GO:0017076,purine nucleotide binding; GO:0030554,adenyl nucleotide binding; GO:0032553,ribonucleotide binding; GO:0032555…	PF13328.6:HD domain	--	--	--
LOC112090661	0	0	0	0	0	0	0.0949	0.0937	0	0	0	0.0923	0	0	0	0	0	0	1	1	0	0	0	1	NW_010358777.1	1087331	1088595	+	LOC112090661	--	K13448 calcium-binding protein CML | (RefSeq) probable calcium-binding protein CML13 (A)	ko04626: Plant-pathogen interaction	hypothetical protein L484_026538 [Morus notabilis]	CML13_ARATH RecName: Full=Probable calcium-binding protein CML13; AltName: Full=Calmodulin-like protein 13;	W9QNW8_9ROSA SubName: Full=Uncharacterized protein {ECO:0000313|EMBL:EXB44950.1};	At1g12310	GO:0005737,cytoplasm; GO:0005829,cytosol; GO:0005576,extracellular region; GO:0005634,nucleus; GO:0005886,plasma membrane; GO:0005509,calcium ion binding; GO:0003674,molecular_function; GO:0005488,binding; GO:0043167,ion binding; GO:0043169,cation binding; GO:0046872,metal ion binding; GO:0005575,cellular_component; GO:0005622,intracellular anatomical structure; GO:0110165,cellular anatomical ent…	--	--	--	--
LOC112090662	3.9176	2.6584	4.8525	7.0475	6.6718	5.2572	3.0979	3.4381	3.8072	5.6431	11.2295	6.1166	41	28	49	72	65	56	32	36	39	64	116	65	NW_010358777.1	1008435	1008993	+	LOC112090662	--	--	--	Chaperonin 60 subunit beta 4 [Morus notabilis]	--	W9QP51_9ROSA SubName: Full=Chaperonin 60 subunit beta 4 {ECO:0000313|EMBL:EXB44941.1};	--	GO:0016021,integral component of membrane; GO:0005524,ATP binding; GO:0016887,ATPase activity; GO:0042026,protein refolding; GO:0000166,nucleotide binding; GO:0003674,molecular_function; GO:0005488,binding; GO:0017076,purine nucleotide binding; GO:0030554,adenyl nucleotide binding; GO:0032553,ribonucleotide binding; GO:0032555,purine ribonucleotide binding; GO:0032559,adenyl ribonucleotide bindin…	--	--	--	--
LOC112090672	4.9357	5.1957	5.2167	1.9023	1.8373	2.2566	6.189	4.1029	4.6432	2.6155	1.9804	3.417	101	107	103	38	35	47	125	84	93	58	40	71	NW_010358780.1	36176	40980	-	LOC112090672	--	--	--	hypothetical protein L484_001479 [Morus notabilis]	--	W9RAW5_9ROSA SubName: Full=Uncharacterized protein {ECO:0000313|EMBL:EXB45000.1};	--	--	--	--	--	--
LOC112090675	0	0	0	0.2443	0	0	0	0	0	0	0.7247	0	0	0	0	1	0	0	0	0	0	0	3	0	NW_010358784.1	28138	28535	-	LOC112090675	--	K00627 pyruvate dehydrogenase E2 component (dihydrolipoamide acetyltransferase) [EC:2.3.1.12] | (RefSeq) dihydrolipoyllysine-residue acetyltransferase component 4 of pyruvate dehydrogenase complex, chloroplastic (A)	ko00010: Glycolysis / Gluconeogenesis; ko00020: Citrate cycle (TCA cycle); ko00620: Pyruvate metabolism; ko01100: Metabolic pathways; ko01110: Biosynthesis of secondary metabolites; ko01200: Carbon metabolism	hypothetical protein CRG98_019131 [Punica granatum]	ODP24_ARATH RecName: Full=Dihydrolipoyllysine-residue acetyltransferase component 4 of pyruvate dehydrogenase complex, chloroplastic; EC=2.3.1.12; AltName: Full=Dihydrolipoamide S-acetyltransferase component 4 of pyruvate dehydrogenase complex; AltName: Full=Pyruvate dehydrogenase complex component E2 4; Short=PDC-E2 4; Short=PDCE2 4; Short=plE2; Flags: Precursor;	A0A2I0JVZ2_PUNGR RecName: Full=2-oxoacid_dh domain-containing protein {ECO:0000259|Pfam:PF00198};	At3g25860	GO:0009507,chloroplast; GO:0009941,chloroplast envelope; GO:0009570,chloroplast stroma; GO:0009534,chloroplast thylakoid; GO:0005829,cytosol; GO:0022626,cytosolic ribosome; GO:0004742,dihydrolipoyllysine-residue acetyltransferase activity; GO:0006086,acetyl-CoA biosynthetic process from pyruvate; GO:0006096,glycolytic process; GO:0003674,molecular_function; GO:0003824,catalytic activity; GO:00164…	PF00198.23:2-oxoacid dehydrogenases acyltransferase (catalytic domain)	--	--	--
LOC112090676	6.0513	6.8146	6.6898	1.2398	1.3001	1.3476	7.439	3.3064	3.7094	2.0847	1.2262	1.907	75	85	80	15	15	17	91	41	45	28	15	24	NW_010358784.1	20666	24916	-	LOC112090676	--	K00627 pyruvate dehydrogenase E2 component (dihydrolipoamide acetyltransferase) [EC:2.3.1.12] | (RefSeq) dihydrolipoyllysine-residue acetyltransferase component 4 of pyruvate dehydrogenase complex, chloroplastic (A)	ko00010: Glycolysis / Gluconeogenesis; ko00020: Citrate cycle (TCA cycle); ko00620: Pyruvate metabolism; ko01100: Metabolic pathways; ko01110: Biosynthesis of secondary metabolites; ko01200: Carbon metabolism	hypothetical protein CRG98_019131 [Punica granatum]	ODP24_ARATH RecName: Full=Dihydrolipoyllysine-residue acetyltransferase component 4 of pyruvate dehydrogenase complex, chloroplastic; EC=2.3.1.12; AltName: Full=Dihydrolipoamide S-acetyltransferase component 4 of pyruvate dehydrogenase complex; AltName: Full=Pyruvate dehydrogenase complex component E2 4; Short=PDC-E2 4; Short=PDCE2 4; Short=plE2; Flags: Precursor;	A0A2I0JVZ2_PUNGR RecName: Full=2-oxoacid_dh domain-containing protein {ECO:0000259|Pfam:PF00198};	At3g25860	GO:0009507,chloroplast; GO:0009941,chloroplast envelope; GO:0009570,chloroplast stroma; GO:0009534,chloroplast thylakoid; GO:0005829,cytosol; GO:0022626,cytosolic ribosome; GO:0004742,dihydrolipoyllysine-residue acetyltransferase activity; GO:0006086,acetyl-CoA biosynthetic process from pyruvate; GO:0006096,glycolytic process; GO:0003674,molecular_function; GO:0003824,catalytic activity; GO:00164…	PF00198.23:2-oxoacid dehydrogenases acyltransferase (catalytic domain)	--	--	--
LOC112090677	0	0	0	0	0.5653	1.0341	1.3329	0.526	0	0.2428	0	0	0	0	0	0	2	4	5	2	0	1	0	0	NW_010358785.1	123511	124121	+	LOC112090677	--	--	--	--	--	--	--	--	--	--	--	--
LOC112090679	0.1445	0.2585	0.0599	0.2961	0.1863	0.2556	0	0.4044	0.1476	0.3467	0.1757	0.2562	5	9	2	10	6	9	0	14	5	13	6	9	NW_010358785.1	26580	28427	+	LOC112090679	--	K03798 cell division protease FtsH [EC:3.4.24.-] | (RefSeq) ATP-dependent zinc metalloprotease FTSH 6, chloroplastic (A)	--	hypothetical protein L484_000258 [Morus notabilis]	PPR24_ARATH RecName: Full=Pentatricopeptide repeat-containing protein At1g09220, mitochondrial; Flags: Precursor;	W9SN83_9ROSA SubName: Full=Uncharacterized protein {ECO:0000313|EMBL:EXC73530.1};	At1g09220	GO:0022626,cytosolic ribosome; GO:0005739,mitochondrion; GO:0005575,cellular_component; GO:0005622,intracellular anatomical structure; GO:0005737,cytoplasm; GO:0005829,cytosol; GO:0005840,ribosome; GO:0043226,organelle; GO:0043228,non-membrane-bounded organelle; GO:0043229,intracellular organelle; GO:0043232,intracellular non-membrane-bounded organelle; GO:0110165,cellular anatomical entity; GO:0…	PF01535.20:PPR repeat	--	--	--
LOC112090680	19.6425	21.1479	18.2794	3.6882	2.252	2.1493	12.1901	11.6156	13.4097	3.1121	2.0778	2.0646	431	467	387	79	46	48	264	255	288	74	45	46	NW_010358785.1	29310	31773	-	LOC112090680	--	K23408 cell division cycle-associated protein 7 | (RefSeq) cell division cycle-associated 7-like protein (A)	--	Chaperone protein DnaJ [Morus notabilis]	--	W9QWM5_9ROSA SubName: Full=Chaperone protein DnaJ {ECO:0000313|EMBL:EXB45085.1};	At4g37110	GO:0016021,integral component of membrane; GO:0005634,nucleus; GO:0005524,ATP binding; GO:0031072,heat shock protein binding; GO:0046872,metal ion binding; GO:0051082,unfolded protein binding; GO:0006457,protein folding; GO:0009408,response to heat; GO:0000166,nucleotide binding; GO:0003674,molecular_function; GO:0005488,binding; GO:0017076,purine nucleotide binding; GO:0030554,adenyl nucleotide …	PF10497.9:Zinc-finger domain of monoamine-oxidase A repressor R1	--	--	--
LOC112090681	2.4036	3.3834	2.2143	2.5306	3.873	4.5918	2.3	2.8695	2.8649	5.237	3.3145	4.7342	36	51	32	37	54	70	34	43	42	85	49	72	NW_010358785.1	126451	128074	+	LOC112090681	--	--	--	--	--	--	--	--	--	--	--	--
LOC112090687	1.5793	0.9527	1.3445	0.9822	1.1512	0.5542	2.743	2.1422	1.1525	0.5205	0.7429	0.7221	28	17	23	17	19	10	48	38	20	10	13	13	NW_010358815.1	56753	69952	+	LOC112090687	--	--	--	--	--	--	--	--	--	--	--	--
LOC112090689	0	0	0	0	0	0	0	0.0219	0	0	0	0.0432	0	0	0	0	0	0	0	1	0	0	0	2	NW_010358822.1	2705	5236	-	LOC112090689	--	K13420 LRR receptor-like serine/threonine-protein kinase FLS2 [EC:2.7.11.1] | (RefSeq) LRR receptor-like serine/threonine-protein kinase FLS2 isoform X1 (A)	ko04016: MAPK signaling pathway - plant; ko04626: Plant-pathogen interaction	Serine/threonine protein kinase, partial [Trema orientalis]	EFR_ARATH RecName: Full=LRR receptor-like serine/threonine-protein kinase EFR {ECO:0000303|PubMed:16713565}; EC=2.7.11.1 {ECO:0000269|PubMed:18158241, ECO:0000269|PubMed:29649442}; AltName: Full=Elongation factor Tu receptor {ECO:0000303|PubMed:16713565}; Short=EF-Tu receptor {ECO:0000303|PubMed:16713565}; Flags: Precursor;	A0A2P5E6T5_TREOI SubName: Full=Serine/threonine protein kinase {ECO:0000313|EMBL:PON81190.1}; Flags: Fragment;	At5g20480	GO:0012505,endomembrane system; GO:0016021,integral component of membrane; GO:0005886,plasma membrane; GO:0005524,ATP binding; GO:0106310,protein serine kinase activity; GO:0106311,protein threonine kinase activity; GO:0019199,transmembrane receptor protein kinase activity; GO:0016045,detection of bacterium; GO:0009755,hormone-mediated signaling pathway; GO:0002764,immune response-regulating sign…	PF08263.12:Leucine rich repeat N-terminal domain	--	--	--
LOC112090693	0	0	0.0622	0	0	0	0	0.03	0.0613	0	0	0	0	0	2	0	0	0	0	1	2	0	0	0	NW_010358822.1	35012	37072	-	LOC112090693	--	K13420 LRR receptor-like serine/threonine-protein kinase FLS2 [EC:2.7.11.1] | (RefSeq) LRR receptor-like serine/threonine-protein kinase FLS2 isoform X1 (A)	ko04016: MAPK signaling pathway - plant; ko04626: Plant-pathogen interaction	PREDICTED: putative receptor-like protein kinase At3g47110 [Ziziphus jujuba]	Y3471_ARATH RecName: Full=Putative receptor-like protein kinase At3g47110; EC=2.7.11.1; Flags: Precursor;	A0A2N9I510_FAGSY RecName: Full=Protein kinase domain-containing protein {ECO:0000259|PROSITE:PS50011};	At3g47110	GO:0016021,integral component of membrane; GO:0005886,plasma membrane; GO:0005524,ATP binding; GO:0106310,protein serine kinase activity; GO:0106311,protein threonine kinase activity; GO:0000166,nucleotide binding; GO:0003674,molecular_function; GO:0005488,binding; GO:0017076,purine nucleotide binding; GO:0030554,adenyl nucleotide binding; GO:0032553,ribonucleotide binding; GO:0032555,purine ribo…	PF00069.25:Protein kinase domain	--	--	--
LOC112090694	3.624	4.0442	2.947	0	0.3594	0	4.8016	2.5077	3.8734	0	0	0	65	73	51	0	6	0	85	45	68	0	0	0	NW_010358873.1	9	1948	+	LOC112090694	--	K09458 3-oxoacyl-[acyl-carrier-protein] synthase II [EC:2.3.1.179] | (RefSeq) 3-oxoacyl-[acyl-carrier-protein] synthase I, chloroplastic-like (A)	ko00061: Fatty acid biosynthesis; ko00780: Biotin metabolism; ko01100: Metabolic pathways; ko01212: Fatty acid metabolism; ko01240: Biosynthesis of cofactors	hypothetical protein L484_003136 [Morus notabilis]	KASC1_ARATH RecName: Full=3-oxoacyl-[acyl-carrier-protein] synthase I, chloroplastic; EC=2.3.1.41; AltName: Full=Beta-ketoacyl-ACP synthase I; Short=KAS I; Flags: Precursor;	W9SDY4_9ROSA RecName: Full=Beta-ketoacyl-[acyl-carrier-protein] synthase I {ECO:0000256|ARBA:ARBA00013191}; EC=2.3.1.41 {ECO:0000256|ARBA:ARBA00013191};	At5g46290	GO:0009570,chloroplast stroma; GO:0004315,3-oxoacyl-[acyl-carrier-protein] synthase activity; GO:0006633,fatty acid biosynthetic process; GO:0003674,molecular_function; GO:0003824,catalytic activity; GO:0004312,fatty acid synthase activity; GO:0016740,transferase activity; GO:0016746,transferase activity, transferring acyl groups; GO:0016747,transferase activity, transferring acyl groups other th…	PF00109.26:Beta-ketoacyl synthase, N-terminal domain	--	--	--
LOC112090695	0.0424	0.3788	0.3512	0.1302	0.2275	0	0.3862	0.4234	0.2597	0.43	0.2146	0.2503	1	9	8	3	5	0	9	10	6	11	5	6	NW_010358876.1	66	1417	-	LOC112090695	--	--	--	TMV resistance protein N [Morus notabilis]	ADR2_ARATH RecName: Full=Disease resistance protein ADR2 {ECO:0000305}; EC=3.2.2.6 {ECO:0000255|PROSITE-ProRule:PRU00204}; AltName: Full=Protein ACTIVATED DISEASE RESISTANCE 2 {ECO:0000303|PubMed:19549129}; AltName: Full=Protein WHITE RUST RESISTANCE 4 {ECO:0000303|PubMed:18624640};	W9RKS4_9ROSA SubName: Full=TMV resistance protein N {ECO:0000313|EMBL:EXB96018.1};	At5g38350	GO:0005737,cytoplasm; GO:0043531,ADP binding; GO:0005524,ATP binding; GO:0050135,NAD(P)+ nucleosidase activity; GO:0061809,NAD+ nucleotidase, cyclic ADP-ribose generating; GO:0034644,cellular response to UV; GO:0006952,defense response; GO:0050832,defense response to fungus; GO:0002229,defense response to oomycetes; GO:0007165,signal transduction; GO:0000166,nucleotide binding; GO:0003674,molecul…	PF13855.6:Leucine rich repeat	--	--	--
LOC112090698	13.0015	13.5502	13.1928	20.9196	22.717	23.3187	10.552	12.8589	12.7964	19.4727	16.6896	21.3182	573	601	561	900	932	1046	459	567	552	930	726	954	NW_010358894.1	16874	21758	-	LOC112090698	--	K14491 two-component response regulator ARR-B family | (RefSeq) two-component response regulator ARR12 isoform X1 (A)	ko04075: Plant hormone signal transduction	OsCesA4 protein [Morus notabilis]	PHR1_ARATH RecName: Full=Protein PHOSPHATE STARVATION RESPONSE 1 {ECO:0000303|PubMed:11511543}; Short=AtPHR1 {ECO:0000303|PubMed:11511543};	W9RB71_9ROSA RecName: Full=Cellulose synthase {ECO:0000256|RuleBase:RU361116}; EC=2.4.1.12 {ECO:0000256|RuleBase:RU361116};	At4g28610	GO:0005634,nucleus; GO:0003677,DNA binding; GO:0003700,DNA-binding transcription factor activity; GO:0071486,cellular response to high light intensity; GO:0016036,cellular response to phosphate starvation; GO:0007623,circadian rhythm; GO:0006355,regulation of transcription, DNA-templated; GO:0055063,sulfate ion homeostasis; GO:0003674,molecular_function; GO:0003676,nucleic acid binding; GO:000548…	PF14379.6:MYB-CC type transfactor, LHEQLE motif	GARP-G2-like	TF	GARP->GARP-G2-like
LOC112090703	0	0	0.0389	0	0	0	0	0	0	0	0	0	0	0	1	0	0	0	0	0	0	0	0	0	NW_010358901.1	21185	22606	+	LOC112090703	--	--	--	ATP-dependent RNA helicase dhx8 [Morus notabilis]	--	W9RHP0_9ROSA SubName: Full=ATP-dependent RNA helicase dhx8 {ECO:0000313|EMBL:EXB92318.1};	At1g43755	GO:0004386,helicase activity; GO:0003676,nucleic acid binding; GO:0008270,zinc ion binding; GO:0003674,molecular_function; GO:0003824,catalytic activity; GO:0016462,pyrophosphatase activity; GO:0016787,hydrolase activity; GO:0016817,hydrolase activity, acting on acid anhydrides; GO:0016818,hydrolase activity, acting on acid anhydrides, in phosphorus-containing anhydrides; GO:0016887,ATPase activi…	PF03732.17:Retrotransposon gag protein	--	--	--
LOC112090706	0	0	0.3618	0.3576	0	0	0	0	0.3567	1.2886	0.3537	0.3438	0	0	1	1	0	0	0	0	1	4	1	1	NW_010358909.1	267	816	-	LOC112090706	--	--	--	putative aldo-keto reductase 1 [Morus notabilis]	AKR1_SOYBN RecName: Full=Probable aldo-keto reductase 1; Short=GmAKR1; EC=1.1.1.-;	W9RQW4_9ROSA SubName: Full=Putative aldo-keto reductase 1 {ECO:0000313|EMBL:EXB93244.1};	At1g60690	GO:0047834,D-threo-aldose 1-dehydrogenase activity; GO:0003674,molecular_function; GO:0003824,catalytic activity; GO:0016491,oxidoreductase activity; GO:0016614,oxidoreductase activity, acting on CH-OH group of donors; GO:0016616,oxidoreductase activity, acting on the CH-OH group of donors, NAD or NADP as acceptor	PF00248.21:Aldo/keto reductase family	--	--	--
LOC112090709	14.4038	14.8223	14.1636	5.3895	4.8935	3.7822	17.5513	19.2062	17.2068	6.1574	5.2652	5.75	449	465	426	164	142	120	540	599	525	208	162	182	NW_010358925.1	126732	130550	+	LOC112090709	--	K23877 xyloglucan O-acetyltransferase | (RefSeq) protein ALTERED XYLOGLUCAN 4 (A)	--	PREDICTED: protein trichome birefringence-like 35 [Ziziphus jujuba]	TBL35_ARATH RecName: Full=Protein trichome birefringence-like 35;	A0A6P4BEG7_ZIZJJ SubName: Full=protein trichome birefringence-like 35 isoform X1 {ECO:0000313|RefSeq:XP_015897411.1};	At5g01620	GO:0005794,Golgi apparatus; GO:0016021,integral component of membrane; GO:0016413,O-acetyltransferase activity; GO:1990538,xylan O-acetyltransferase activity; GO:0045492,xylan biosynthetic process; GO:0003674,molecular_function; GO:0003824,catalytic activity; GO:0008374,O-acyltransferase activity; GO:0016407,acetyltransferase activity; GO:0016740,transferase activity; GO:0016746,transferase activ…	PF13839.6:GDSL/SGNH-like Acyl-Esterase family found in Pmr5 and Cas1p	--	--	--
LOC112090710	15.5788	16.4771	16.6661	56.7726	52.5491	59.1238	27.5667	25.6681	22.8267	55.1482	47.3061	54.5366	714	760	737	2540	2242	2758	1247	1177	1024	2739	2140	2538	NW_010358925.1	177869	197486	+	LOC112090710	--	--	--	Multi antimicrobial extrusion protein [Parasponia andersonii]	DTX44_ARATH RecName: Full=Protein DETOXIFICATION 44, chloroplastic {ECO:0000303|PubMed:11739388}; Short=AtDTX44 {ECO:0000303|PubMed:11739388}; AltName: Full=Multidrug and toxic compound extrusion protein 44 {ECO:0000305}; Short=MATE protein 44 {ECO:0000305}; Flags: Precursor;	A0A2P5B128_PARAD RecName: Full=Protein DETOXIFICATION {ECO:0000256|RuleBase:RU004914}; AltName: Full=Multidrug and toxic compound extrusion protein {ECO:0000256|RuleBase:RU004914};	At2g38330	GO:0031969,chloroplast membrane; GO:0016021,integral component of membrane; GO:0015297,antiporter activity; GO:0042910,xenobiotic transmembrane transporter activity; GO:0003674,molecular_function; GO:0005215,transporter activity; GO:0015291,secondary active transmembrane transporter activity; GO:0022804,active transmembrane transporter activity; GO:0022857,transmembrane transporter activity; GO:0…	PF01554.18:MatE	--	--	--
LOC112090711	13.5944	14.706	13.9957	12.2587	12.0454	11.1353	14.0483	16.0279	12.7186	12.962	11.0856	13.5663	451	491	448	397	372	376	460	532	413	466	363	457	NW_010358925.1	218416	222345	-	LOC112090711	--	K20799 BRISC complex subunit Abro1 | (RefSeq) uncharacterized protein LOC112090711 (A)	--	Dehydration-responsive element-binding protein 2A [Morus notabilis]	--	W6FJ00_9ROSA SubName: Full=Dehydration responsive element binding transcription factor {ECO:0000313|EMBL:AHJ25988.1}; SubName: Full=Dehydration-responsive element-binding protein 2A {ECO:0000313|EMBL:EXB46341.1};	At3g08780	GO:0005634,nucleus; GO:0003677,DNA binding; GO:0003700,DNA-binding transcription factor activity; GO:0003674,molecular_function; GO:0003676,nucleic acid binding; GO:0005488,binding; GO:0097159,organic cyclic compound binding; GO:1901363,heterocyclic compound binding; GO:0140110,transcription regulator activity; GO:0005575,cellular_component; GO:0005622,intracellular anatomical structure; GO:00432…	--	--	--	--
LOC112090712	27.8333	26.5367	27.095	72.8396	49.3882	53.1425	39.7311	37.1676	40.4094	67.5905	75.3495	72.8004	247	237	232	631	408	480	348	330	351	650	660	656	NW_010358934.1	7	671	-	LOC112090712	--	K00705 4-alpha-glucanotransferase [EC:2.4.1.25] | (RefSeq) 4-alpha-glucanotransferase DPE2 (A)	ko00500: Starch and sucrose metabolism; ko01100: Metabolic pathways; ko01110: Biosynthesis of secondary metabolites	4-alpha-glucanotransferase DPE2 [Morus notabilis]	DPE2_ARATH RecName: Full=4-alpha-glucanotransferase DPE2; EC=2.4.1.25; AltName: Full=Amylomaltase; AltName: Full=Disproportionating enzyme; Short=D-enzyme; AltName: Full=Protein DISPROPORTIONATING ENZYME 2;	W9SHW9_9ROSA RecName: Full=Amylomaltase {ECO:0000256|ARBA:ARBA00017155}; EC=2.4.1.25 {ECO:0000256|ARBA:ARBA00012560}; AltName: Full=Disproportionating enzyme {ECO:0000256|ARBA:ARBA00013936};	At2g40840	GO:0005829,cytosol; GO:0004134,4-alpha-glucanotransferase activity; GO:0102500,beta-maltose 4-alpha-glucanotransferase activity; GO:0010297,heteropolysaccharide binding; GO:2001070,starch binding; GO:0000025,maltose catabolic process; GO:0000023,maltose metabolic process; GO:0005976,polysaccharide metabolic process; GO:0005983,starch catabolic process; GO:0003674,molecular_function; GO:0003824,ca…	PF02446.17:4-alpha-glucanotransferase	--	--	--
LOC112090714	125.222	109.14	109.545	243.937	181.32	166.208	160.06	151.503	138.101	210.012	218.857	170.84	2328	2042	1965	4427	3138	3145	2937	2818	2513	4231	4016	3225	NW_010358940.1	124746	127492	+	LOC112090714	--	--	--	multiple organellar RNA editing factor 2, chloroplastic-like [Durio zibethinus]	MORF2_ARATH RecName: Full=Multiple organellar RNA editing factor 2, chloroplastic {ECO:0000305}; AltName: Full=Protein DIFFERENTIATION AND GREENING-like 1 {ECO:0000303|PubMed:12678554}; Short=Protein DAG-like 1 {ECO:0000305}; AltName: Full=RNA editing-interacting protein 2 {ECO:0000303|PubMed:23818871}; Flags: Precursor;	A0A7J6FKS4_CANSA SubName: Full=Uncharacterized protein {ECO:0000313|EMBL:KAF4371314.1};	At2g33430	GO:0009507,chloroplast; GO:0005783,endoplasmic reticulum; GO:0005739,mitochondrion; GO:0046983,protein dimerization activity; GO:0042803,protein homodimerization activity; GO:0016554,cytidine to uridine editing; GO:0002103,endonucleolytic cleavage of tetracistronic rRNA transcript (SSU-rRNA, LSU-rRNA, 4.5S-rRNA, 5S-rRNA); GO:0080156,mitochondrial mRNA modification; GO:0006397,mRNA processing; GO:…	--	--	--	--
LOC112090716	109.718	73.4311	80.5886	60.8892	45.3634	40.8743	59.3914	55.988	98.3541	74.156	75.7019	91.6275	2276	1533	1613	1233	876	863	1216	1162	1997	1667	1550	1930	NW_010358940.1	210011	211118	-	LOC112090716	--	--	--	hypothetical protein TorRG33x02_155410 [Trema orientalis]	--	A0A2P5ESY7_TREOI SubName: Full=Uncharacterized protein {ECO:0000313|EMBL:PON88636.1};	--	--	--	--	--	--
LOC112090720	2.3441	0.9982	2.4295	1.3722	2.5181	1.2338	0	1.1715	1.6251	0.6953	0.8482	0	28	12	28	16	28	15	0	14	19	9	10	0	NW_010356510.1	28135	29719	+	LOC112090720	--	K07198 5'-AMP-activated protein kinase, catalytic alpha subunit [EC:2.7.11.11] | (RefSeq) CBL-interacting protein kinase 2 (A)	--	Calcium/calmodulin-dependent/calcium-dependent protein kinase [Parasponia andersonii]	CIPKO_ARATH RecName: Full=CBL-interacting serine/threonine-protein kinase 24; EC=2.7.11.1; AltName: Full=Protein SALT OVERLY SENSITIVE 2; AltName: Full=SNF1-related kinase 3.11;	A0A2P5CQA0_PARAD RecName: Full=Non-specific serine/threonine protein kinase {ECO:0000256|ARBA:ARBA00012513}; EC=2.7.11.1 {ECO:0000256|ARBA:ARBA00012513};	At5g35410	GO:0005737,cytoplasm; GO:0005634,nucleus; GO:0009705,plant-type vacuole membrane; GO:0005524,ATP binding; GO:0004672,protein kinase activity; GO:0106310,protein serine kinase activity; GO:0004674,protein serine/threonine kinase activity; GO:0106311,protein threonine kinase activity; GO:0035556,intracellular signal transduction; GO:0006468,protein phosphorylation; GO:0009651,response to salt stres…	PF00069.25:Protein kinase domain	--	--	--
LOC112090721	0.8869	2.2522	1.8385	0.2019	0	0.1936	1.5975	1.773	1.913	0.2728	0.0998	0.0971	9	23	18	2	0	2	16	18	19	3	1	1	NW_010358947.1	178457	180224	-	LOC112090721	--	--	--	PREDICTED: uncharacterized protein LOC109003395 isoform X2 [Juglans regia]	--	A0A2I4FZH6_JUGRE SubName: Full=uncharacterized protein LOC109003395 isoform X1 {ECO:0000313|RefSeq:XP_018837056.2}; SubName: Full=uncharacterized protein LOC109003395 isoform X2 {ECO:0000313|RefSeq:XP_018837054.2};	At3g28370	--	--	--	--	--
LOC112090729	0	0	0	0	0	0	0	0	0	0.0629	0	0	0	0	0	0	0	0	0	0	0	1	0	0	NW_010358951.1	10740	11751	+	LOC112090729	--	--	--	PDZ domain containing protein [Parasponia andersonii]	--	A0A2P5DEN6_PARAD SubName: Full=PDZ domain containing protein {ECO:0000313|EMBL:PON71742.1};	At4g12070	--	--	--	--	--
LOC112090731	0.2788	0.2375	0.2477	0.2856	0.0428	0.1174	0.1211	0.1194	0.4069	0.0368	0.0807	0.0785	7	6	6	7	1	3	3	3	10	1	2	2	NW_010358991.1	160730	162726	-	LOC112090731	--	--	--	Long-chain-fatty-acid--AMP ligase FadD28 [Morus notabilis]	--	W9QXF8_9ROSA SubName: Full=Long-chain-fatty-acid--AMP ligase FadD28 {ECO:0000313|EMBL:EXB48399.1};	--	GO:0016021,integral component of membrane; GO:0004096,catalase activity; GO:0020037,heme binding; GO:0016874,ligase activity; GO:0031177,phosphopantetheine binding; GO:0008610,lipid biosynthetic process; GO:0003674,molecular_function; GO:0003824,catalytic activity; GO:0004601,peroxidase activity; GO:0016209,antioxidant activity; GO:0016491,oxidoreductase activity; GO:0016684,oxidoreductase activi…	PF00199.19:Catalase	--	--	--
LOC112090732	0.153	0.3041	0.4759	0.4703	0	0.1504	0.1551	0.153	0.6254	0.5649	0.1551	0.3014	1	2	3	3	0	1	1	1	4	4	1	2	NW_010358991.1	32648	33601	-	LOC112090732	--	K11877 proteasome assembly chaperone 3 | (RefSeq) proteasome assembly chaperone 3 (A)	--	hypothetical protein L484_000595 [Morus notabilis]	--	W9SNR9_9ROSA SubName: Full=Uncharacterized protein {ECO:0000313|EMBL:EXC36383.1};	At5g14710	--	--	--	--	--
LOC112090734	0	0	0	0	0	0	0	0	0.0978	0	0	0	0	0	0	0	0	0	0	0	1	0	0	0	NW_010359049.1	167407	168476	-	LOC112090734	--	--	--	hypothetical protein L484_001607 [Morus notabilis]	--	W9RSS5_9ROSA SubName: Full=Uncharacterized protein {ECO:0000313|EMBL:EXC07107.1};	--	--	PF14223.6:gag-polypeptide of LTR copia-type	--	--	--
LOC112090735	1.7434	1.2599	1.8069	0.6495	0	0.6229	1.7664	0.7921	0.9716	0.7313	1.4452	0.9365	11	8	11	4	0	4	11	5	6	5	9	6	NW_010359049.1	22986	26991	+	LOC112090735	--	--	--	hypothetical protein L484_021671 [Morus notabilis]	--	W9SV99_9ROSA SubName: Full=Uncharacterized protein {ECO:0000313|EMBL:EXC29363.1};	--	--	--	--	--	--
LOC112090736	2.13	2.9304	3.0566	1.3427	1.584	0.8049	2.988	2.7839	1.6739	4.0822	2.9879	0.6454	13	18	18	8	9	5	18	17	10	27	18	4	NW_010359049.1	7064	8476	+	LOC112090736	--	--	--	putative plastidic glucose transporter 2 [Morus notabilis]	--	W9RQ65_9ROSA SubName: Full=Putative plastidic glucose transporter 2 {ECO:0000313|EMBL:EXC03778.1};	--	GO:0016021,integral component of membrane; GO:0022857,transmembrane transporter activity; GO:0008643,carbohydrate transport; GO:0003674,molecular_function; GO:0005215,transporter activity; GO:0006810,transport; GO:0006811,ion transport; GO:0006820,anion transport; GO:0008150,biological_process; GO:0051179,localization; GO:0051234,establishment of localization; GO:0071702,organic substance transpo…	--	--	--	--
LOC112090737	0.8438	1.2577	0.6996	0.3458	0.9971	0.829	2.1373	2.7832	3.4483	1.713	2.1372	1.1634	10	15	8	4	11	10	25	33	40	22	25	14	NW_010359067.1	5820	6620	-	LOC112090737	--	K01183 chitinase [EC:3.2.1.14] | (RefSeq) acidic endochitinase-like (A)	ko00520: Amino sugar and nucleotide sugar metabolism; ko01100: Metabolic pathways	hypothetical protein L484_000761 [Morus notabilis]	CHIA_CICAR RecName: Full=Acidic endochitinase; EC=3.2.1.14; Flags: Precursor;	W9SLI2_9ROSA RecName: Full=DYW_deaminase domain-containing protein {ECO:0000259|Pfam:PF14432};	At5g24090	GO:0005615,extracellular space; GO:0004568,chitinase activity; GO:0006032,chitin catabolic process; GO:0000272,polysaccharide catabolic process; GO:0003674,molecular_function; GO:0003824,catalytic activity; GO:0004553,hydrolase activity, hydrolyzing O-glycosyl compounds; GO:0016787,hydrolase activity; GO:0016798,hydrolase activity, acting on glycosyl bonds; GO:0006022,aminoglycan metabolic proces…	PF00704.28:Glycosyl hydrolases family 18	--	--	--
LOC112090738	1.9155	1.5373	1.4508	0.6038	0.3166	0.4343	1.1197	1.9882	1.957	0.6798	0.8211	1.1609	26	21	19	8	4	6	15	27	26	10	11	16	NW_010359084.1	94	1541	+	LOC112090738	--	K20782 hydroxyproline O-arabinosyltransferase [EC:2.4.2.58] | (RefSeq) hydroxyproline O-arabinosyltransferase 3-like (A)	ko00514: Other types of O-glycan biosynthesis	hypothetical protein L484_002557 [Morus notabilis]	RDN1_MEDTR RecName: Full=Hydroxyproline O-arabinosyltransferase RDN1 {ECO:0000305}; EC=2.4.2.58 {ECO:0000305}; AltName: Full=Protein ROOT DETERMINED NODULATION 1 {ECO:0000303|PubMed:21742814}; Short=MtRDN1 {ECO:0000303|PubMed:21742814};	W9SJ16_9ROSA SubName: Full=Uncharacterized protein {ECO:0000313|EMBL:EXC10893.1};	At5g13500	GO:0000139,Golgi membrane; GO:0016021,integral component of membrane; GO:0102562,hydroxyproline O-arbinofuranose transferase activity; GO:0003674,molecular_function; GO:0003824,catalytic activity; GO:0016740,transferase activity; GO:0016757,transferase activity, transferring glycosyl groups; GO:0016763,transferase activity, transferring pentosyl groups; GO:0005575,cellular_component; GO:0005622,i…	--	--	--	--
LOC112090742	24.924	22.0639	24.6731	27.0177	25.4434	28.1091	21.2732	21.8618	19.0131	22.1634	20.293	20.9161	825	735	788	873	784	947	695	724	616	795	663	703	NW_010359155.1	1797	3564	-	LOC112090742	--	--	--	SANT/Myb domain containing protein [Trema orientalis]	ARID2_ARATH RecName: Full=AT-rich interactive domain-containing protein 2; Short=ARID domain-containing protein 2; AltName: Full=ARID and ELM2 domain-containing protein 2;	A0A2P5BU77_TREOI SubName: Full=SANT/Myb domain containing protein {ECO:0000313|EMBL:PON52348.1};	At1g26580	GO:0005634,nucleus; GO:0005773,vacuole; GO:0003677,DNA binding; GO:0003674,molecular_function; GO:0003676,nucleic acid binding; GO:0005488,binding; GO:0097159,organic cyclic compound binding; GO:1901363,heterocyclic compound binding; GO:0005575,cellular_component; GO:0005622,intracellular anatomical structure; GO:0043226,organelle; GO:0043227,membrane-bounded organelle; GO:0043229,intracellular o…	PF00249.31:Myb-like DNA-binding domain	MYB-related	TF	MYB->MYB-related
LOC112090745	7.569	5.9825	6.4183	0.3524	0	0	5.4029	4.1265	4.921	0	0	0.0847	88	70	72	4	0	0	62	48	56	0	0	1	NW_010359158.1	31171	33116	-	LOC112090745	--	--	--	PREDICTED: protein GAST1-like [Pyrus x bretschneideri]	GAST1_SOLLC RecName: Full=Protein GAST1; Flags: Precursor;	A0A540MS73_MALBA SubName: Full=Uncharacterized protein {ECO:0000313|EMBL:TQE01624.1};	At1g74670	GO:0005576,extracellular region; GO:0005575,cellular_component; GO:0110165,cellular anatomical entity	PF02704.14:Gibberellin regulated protein	--	--	--
LOC112090750	21.1577	45.5504	17.736	25.8176	42.7824	18.7495	24.9041	24.3607	106.173	18.28	12.3991	17.8747	204	442	165	243	384	184	237	235	1002	191	118	175	NW_010359162.1	103279	104509	-	LOC112090750	--	K02997 small subunit ribosomal protein S9e | (RefSeq) 40S ribosomal protein S9-2 (A)	ko03010: Ribosome	40S ribosomal protein S9-2-like [Cucurbita pepo subsp. pepo]	RS92_ARATH RecName: Full=40S ribosomal protein S9-2;	A0A2N9J296_FAGSY RecName: Full=Ribosomal_S4 domain-containing protein {ECO:0000259|SMART:SM01390};	At5g39850	GO:0005829,cytosol; GO:0022627,cytosolic small ribosomal subunit; GO:0009506,plasmodesma; GO:0009536,plastid; GO:0015935,small ribosomal subunit; GO:0003729,mRNA binding; GO:0019843,rRNA binding; GO:0003735,structural constituent of ribosome; GO:0045903,positive regulation of translational fidelity; GO:0006412,translation; GO:0003674,molecular_function; GO:0003676,nucleic acid binding; GO:0003723…	PF00163.19:Ribosomal protein S4/S9 N-terminal domain	--	--	--
LOC112090751	9.9704	10.2216	11.3586	7.7413	8.5429	6.6084	25.2544	22.3036	23.93	12.7056	14.9517	13.0922	252	260	277	191	201	170	630	564	592	348	373	336	NW_010359162.1	137123	139950	-	LOC112090751	--	--	--	hypothetical protein L484_005308 [Morus notabilis]	BH062_ORYSJ RecName: Full=Transcription factor BHLH062 {ECO:0000305}; AltName: Full=Basic helix-loop-helix protein 1 {ECO:0000303|PubMed:12920519}; Short=OsbHLH1 {ECO:0000303|PubMed:12920519}; AltName: Full=Basic helix-loop-helix protein 62 {ECO:0000303|PubMed:16896230}; Short=OsbHLH062 {ECO:0000303|PubMed:16896230}; AltName: Full=bHLH transcription factor bHLH062 {ECO:0000305};	W9QXK2_9ROSA RecName: Full=BHLH domain-containing protein {ECO:0000259|PROSITE:PS50888};	At3g47640	GO:0005634,nucleus; GO:0003677,DNA binding; GO:0046983,protein dimerization activity; GO:0006355,regulation of transcription, DNA-templated; GO:0003674,molecular_function; GO:0003676,nucleic acid binding; GO:0005488,binding; GO:0097159,organic cyclic compound binding; GO:1901363,heterocyclic compound binding; GO:0005515,protein binding; GO:0006139,nucleobase-containing compound metabolic process;…	PF00010.26:Helix-loop-helix DNA-binding domain	--	--	--
LOC112090752	9.6598	9.6611	9.488	4.6567	6.6466	5.0865	8.5077	6.8784	7.2244	7.9235	4.9893	6.7152	153	154	145	72	98	82	133	109	112	136	78	108	NW_010359164.1	105216	106968	+	LOC112090752	--	K08869 aarF domain-containing kinase | (RefSeq) uncharacterized protein LOC21402847 (A)	--	hypothetical protein L484_003378 [Morus notabilis]	OTU3_ARATH RecName: Full=OVARIAN TUMOR DOMAIN-containing deubiquitinating enzyme 3 {ECO:0000303|PubMed:24659992}; Short=OTU domain-containing protein 3 {ECO:0000303|PubMed:24659992}; EC=3.4.19.12 {ECO:0000269|PubMed:24659992}; AltName: Full=Deubiquitinating enzyme OTU3 {ECO:0000303|PubMed:24659992};	W9QPW2_9ROSA SubName: Full=Uncharacterized protein {ECO:0000313|EMBL:EXB50021.1};	At3g24190	GO:0005829,cytosol; GO:0004843,thiol-dependent ubiquitin-specific protease activity; GO:0030968,endoplasmic reticulum unfolded protein response; GO:0016579,protein deubiquitination; GO:0030433,ubiquitin-dependent ERAD pathway; GO:0003674,molecular_function; GO:0003824,catalytic activity; GO:0008233,peptidase activity; GO:0008242,omega peptidase activity; GO:0016787,hydrolase activity; GO:0101005,…	--	--	--	--
LOC112090753	3.0532	2.5952	4.2891	1.79	1.6597	1.5722	2.3108	1.8568	3.1569	0.9675	1.8821	1.4129	166	142	225	95	84	87	124	101	168	57	101	78	NW_010359172.1	157590	163945	-	LOC112090753	--	K13457 disease resistance protein RPM1 | (RefSeq) putative disease resistance RPP13-like protein 3 (A)	ko04626: Plant-pathogen interaction	Disease resistance protein RPM1 [Morus notabilis]	RPM1_ARATH RecName: Full=Disease resistance protein RPM1; AltName: Full=Resistance to Pseudomonas syringae protein 3;	W9QWQ2_9ROSA SubName: Full=Disease resistance protein RPM1 {ECO:0000313|EMBL:EXB45110.1};	At3g07040	GO:0012505,endomembrane system; GO:0019897,extrinsic component of plasma membrane; GO:0005886,plasma membrane; GO:0043531,ADP binding; GO:0005524,ATP binding; GO:0000166,nucleotide binding; GO:0009626,plant-type hypersensitive response; GO:0003674,molecular_function; GO:0005488,binding; GO:0017076,purine nucleotide binding; GO:0030554,adenyl nucleotide binding; GO:0032553,ribonucleotide binding; …	PF00931.22:NB-ARC domain	--	--	--
LOC112090754	0.9538	1.1057	2.1418	1.4656	0.8538	1.6399	1.1274	1.5094	0.9745	1.7603	1.369	1.9569	12	14	26	18	10	21	14	19	12	24	17	25	NW_010359172.1	198381	199181	-	LOC112090754	--	--	--	PREDICTED: uncharacterized protein LOC104879574 isoform X2 [Vitis vinifera]	--	A0A438HLA4_VITVI SubName: Full=Uncharacterized protein {ECO:0000313|EMBL:RVW85207.1};	At1g70010	--	PF14223.6:gag-polypeptide of LTR copia-type	--	--	--
LOC112090755	0.0488	0	0.3036	0.4001	0	0.2398	0	0.0488	0.0998	0	0	0	1	0	6	8	0	5	0	1	2	0	0	0	NW_010359172.1	106296	116002	-	LOC112090755	--	K09667 protein O-GlcNAc transferase [EC:2.4.1.255] | (RefSeq) probable UDP-N-acetylglucosamine--peptide N-acetylglucosaminyltransferase SEC (A)	ko00514: Other types of O-glycan biosynthesis	protein FAR1-RELATED SEQUENCE 5-like [Olea europaea var. sylvestris]	SEC_ARATH RecName: Full=Probable UDP-N-acetylglucosamine--peptide N-acetylglucosaminyltransferase SEC {ECO:0000303|PubMed:16014901}; EC=2.4.1.255 {ECO:0000269|PubMed:12136030}; AltName: Full=Protein SECRET AGENT {ECO:0000303|PubMed:16014901};	M5VX46_PRUPE RecName: Full=Protein FAR1-RELATED SEQUENCE {ECO:0000256|RuleBase:RU367018};	At3g04240	GO:0097363,protein O-GlcNAc transferase activity; GO:0016757,transferase activity, transferring glycosyl groups; GO:0009910,negative regulation of flower development; GO:0006493,protein O-linked glycosylation; GO:0010228,vegetative to reproductive phase transition of meristem; GO:0003674,molecular_function; GO:0003824,catalytic activity; GO:0016740,transferase activity; GO:0140096,catalytic activ…	PF10551.9:MULE transposase domain	--	--	--
LOC112090756	1.1856	1.4499	1.0712	0.5294	0.6858	0.6571	0.9548	0.6381	1.1181	1.038	0.4928	0.6886	39	48	34	17	21	22	31	21	36	37	16	23	NW_010359172.1	4757	9173	+	LOC112090756	--	--	--	hypothetical protein L484_019532 [Morus notabilis]	--	W9RE45_9ROSA SubName: Full=Uncharacterized protein {ECO:0000313|EMBL:EXB66894.1};	At3g02220	--	--	--	--	--
LOC112090757	2.1275	2.1139	2.1111	0.6028	0.4376	1.0674	2.8893	3.3479	4.3009	2.0467	0.9631	1.9615	47	47	45	13	9	24	63	74	93	49	21	44	NW_010359172.1	34376	37411	+	LOC112090757	--	K15777 4,5-DOPA dioxygenase extradiol [EC:1.13.11.-] | (RefSeq) extradiol ring-cleavage dioxygenase-like (A)	ko00965: Betalain biosynthesis; ko01110: Biosynthesis of secondary metabolites	4,5-DOPA dioxygenase extradiol-like protein [Morus notabilis]	DIOXL_ARATH RecName: Full=Extradiol ring-cleavage dioxygenase; Short=AtLigB; EC=1.13.11.-;	W9QMN9_9ROSA SubName: Full=4,5-DOPA dioxygenase extradiol-like protein {ECO:0000313|EMBL:EXB28917.1};	At4g15090_2	GO:0051213,dioxygenase activity; GO:0008198,ferrous iron binding; GO:0016701,oxidoreductase activity, acting on single donors with incorporation of molecular oxygen; GO:0008270,zinc ion binding; GO:0006725,cellular aromatic compound metabolic process; GO:0003674,molecular_function; GO:0003824,catalytic activity; GO:0016491,oxidoreductase activity; GO:0005488,binding; GO:0005506,iron ion binding; …	PF02900.18:Catalytic LigB subunit of aromatic ring-opening dioxygenase	--	--	--
LOC112090760	0.5809	0.2377	0.2479	0.14	0.6975	0.8394	0.2424	0.5807	0.7332	0.2523	0.1731	0.2692	17	7	7	4	19	25	7	17	21	8	5	8	NW_010359173.1	12793	17793	+	LOC112090760	--	K05666 ATP-binding cassette, subfamily C (CFTR/MRP), member 2 | (RefSeq) LOW QUALITY PROTEIN: ABC transporter C family member 2 (A)	ko02010: ABC transporters	hypothetical protein VITISV_026000 [Vitis vinifera]	POLR1_ARATH RecName: Full=Retrovirus-related Pol polyprotein from transposon RE1; AltName: Full=Retro element 1 {ECO:0000303|PubMed:10689195}; Short=AtRE1 {ECO:0000303|PubMed:10689195}; Includes: RecName: Full=Protease RE1; EC=3.4.23.-; Includes: RecName: Full=Reverse transcriptase RE1; EC=2.7.7.49; Includes: RecName: Full=Endonuclease RE1;	A0A438DVG8_VITVI SubName: Full=Retrovirus-related Pol polyprotein from transposon RE1 {ECO:0000313|EMBL:RVW39496.1};	At4g04290	GO:0004190,aspartic-type endopeptidase activity; GO:0004519,endonuclease activity; GO:0046872,metal ion binding; GO:0003676,nucleic acid binding; GO:0003964,RNA-directed DNA polymerase activity; GO:0015074,DNA integration; GO:0006310,DNA recombination; GO:0003674,molecular_function; GO:0003824,catalytic activity; GO:0004175,endopeptidase activity; GO:0008233,peptidase activity; GO:0016787,hydrola…	PF07727.14:Reverse transcriptase (RNA-dependent DNA polymerase)	--	--	--
LOC112090761	0	0	0	0	0	0	0	0.0922	0	0	0	0	0	0	0	0	0	0	0	1	0	0	0	0	NW_010359173.1	88167	89311	-	LOC112090761	--	--	--	PREDICTED: uncharacterized protein LOC109353990 [Lupinus angustifolius]	M860_ARATH RecName: Full=Uncharacterized mitochondrial protein AtMg00860; AltName: Full=ORF158;	A0A2N9F836_FAGSY RecName: Full=Reverse transcriptase {ECO:0000256|ARBA:ARBA00021271};	AtMi070	GO:0005739,mitochondrion; GO:0005575,cellular_component; GO:0005622,intracellular anatomical structure; GO:0005737,cytoplasm; GO:0043226,organelle; GO:0043227,membrane-bounded organelle; GO:0043229,intracellular organelle; GO:0043231,intracellular membrane-bounded organelle; GO:0110165,cellular anatomical entity	PF00078.27:Reverse transcriptase (RNA-dependent DNA polymerase)	--	--	--
LOC112090762	0	0	0	0.0421	0.0442	0	0.0417	0.0411	0	0	0.0833	0.0405	0	0	0	1	1	0	1	1	0	0	2	1	NW_010359173.1	105538	107013	+	LOC112090762	--	K13459 disease resistance protein RPS2 | (RefSeq) disease resistance protein SUMM2 (A)	ko04626: Plant-pathogen interaction	Receptor-like protein 12 [Morus notabilis]	--	W9R3W7_9ROSA SubName: Full=Receptor-like protein 12 {ECO:0000313|EMBL:EXB37637.1};	At4g04420	--	PF14223.6:gag-polypeptide of LTR copia-type	--	--	--
LOC112090763	0.5186	0	0	0	0.5571	0.5095	0	1.0366	0	0	0	1.0214	1	0	0	0	1	1	0	2	0	0	0	2	NW_010359199.1	53	405	-	LOC112090763	--	--	--	--	--	--	--	--	--	--	--	--
LOC112090764	0.8495	0.6331	0.7704	0.3263	0.4563	0.1043	0.7531	0.6368	0.434	1.0779	0.6455	0.3137	8	6	7	3	4	1	7	6	4	11	6	3	NW_010359202.1	34918	36161	-	LOC112090764	--	K03124 transcription initiation factor TFIIB | (RefSeq) plant-specific TFIIB-related protein 1 (A)	ko03022: Basal transcription factors	TFIIB transcription factor [Parasponia andersonii]	TF2B_SOYBN RecName: Full=Transcription initiation factor IIB; AltName: Full=General transcription factor TFIIB;	A0A7J8NV93_GOSRA RecName: Full=CYCLIN domain-containing protein {ECO:0000259|SMART:SM00385};	At3g10330	GO:0005634,nucleus; GO:0097550,transcription preinitiation complex; GO:0046872,metal ion binding; GO:0017025,TBP-class protein binding; GO:0006352,DNA-templated transcription, initiation; GO:0070897,transcription preinitiation complex assembly; GO:0003674,molecular_function; GO:0005488,binding; GO:0043167,ion binding; GO:0043169,cation binding; GO:0005515,protein binding; GO:0008134,transcription…	PF00382.19:Transcription factor TFIIB repeat	--	--	--
LOC112090765	0	0	0	0	0	0	0	0	0.1473	0	0	0	0	0	0	0	0	0	0	0	4	0	0	0	NW_010359202.1	20649	22130	-	LOC112090765	--	K13495 cis-zeatin O-glucosyltransferase [EC:2.4.1.215] | (RefSeq) zeatin O-glucosyltransferase-like (A)	ko00908: Zeatin biosynthesis; ko01110: Biosynthesis of secondary metabolites	UDP-glucuronosyl/UDP-glucosyltransferase [Trema orientalis]	ZOG_PHALU RecName: Full=Zeatin O-glucosyltransferase; EC=2.4.1.203; AltName: Full=Trans-zeatin O-beta-D-glucosyltransferase;	A0A2P5C7R3_TREOI RecName: Full=Glycosyltransferase {ECO:0000256|RuleBase:RU362057}; EC=2.4.1.- {ECO:0000256|RuleBase:RU362057};	At2g15490	GO:0050403,trans-zeatin O-beta-D-glucosyltransferase activity; GO:0050404,zeatin O-beta-D-xylosyltransferase activity; GO:0009690,cytokinin metabolic process; GO:0048439,flower morphogenesis; GO:0009965,leaf morphogenesis; GO:0045926,negative regulation of growth; GO:0006486,protein glycosylation; GO:0010380,regulation of chlorophyll biosynthetic process; GO:0010083,regulation of vegetative meris…	PF00201.18:UDP-glucoronosyl and UDP-glucosyl transferase	--	--	--
LOC112090766	1.7739	1.5667	2.247	4.4419	3.3876	2.9047	1.7972	1.773	1.8123	2.1825	3.195	2.5234	9	8	11	22	16	15	9	9	9	12	16	13	NW_010359226.1	106	754	-	LOC112090766	--	--	--	PREDICTED: peptidyl-prolyl cis-trans isomerase FKBP19, chloroplastic-like isoform X3 [Nicotiana tabacum]	FKB19_ARATH RecName: Full=Peptidyl-prolyl cis-trans isomerase FKBP19, chloroplastic; Short=PPIase FKBP19; EC=5.2.1.8; AltName: Full=FK506-binding protein 19; Short=AtFKBP19; AltName: Full=Immunophilin FKBP19; AltName: Full=Rotamase; Flags: Precursor;	A0A1S4DGM9_TOBAC RecName: Full=Peptidylprolyl isomerase {ECO:0000256|PROSITE-ProRule:PRU00277}; EC=5.2.1.8 {ECO:0000256|PROSITE-ProRule:PRU00277};	At5g13410	GO:0009507,chloroplast; GO:0009543,chloroplast thylakoid lumen; GO:0009535,chloroplast thylakoid membrane; GO:0009579,thylakoid; GO:0031977,thylakoid lumen; GO:0003755,peptidyl-prolyl cis-trans isomerase activity; GO:0003674,molecular_function; GO:0003824,catalytic activity; GO:0016853,isomerase activity; GO:0016859,cis-trans isomerase activity; GO:0140096,catalytic activity, acting on a protein;…	PF00254.28:FKBP-type peptidyl-prolyl cis-trans isomerase	--	--	--
LOC112090768	33.0908	30.3787	24.0443	48.6367	27.0466	20.8499	36.6243	28.4007	42.4433	41.987	58.852	43.9241	184	170	129	264	140	118	201	158	231	253	323	248	NW_010359229.1	660	956	+	LOC112090768	--	K00799 glutathione S-transferase [EC:2.5.1.18] | (RefSeq) probable glutathione S-transferase (A)	ko00480: Glutathione metabolism; ko01100: Metabolic pathways	putative glutathione S-transferase [Morus notabilis]	GSTX4_TOBAC RecName: Full=Probable glutathione S-transferase; EC=2.5.1.18; AltName: Full=Auxin-induced protein PCNT107;	W9QCS7_9ROSA SubName: Full=Putative glutathione S-transferase {ECO:0000313|EMBL:EXB27070.1};	At1g78370	GO:0005737,cytoplasm; GO:0004364,glutathione transferase activity; GO:0009734,auxin-activated signaling pathway; GO:0006749,glutathione metabolic process; GO:0003674,molecular_function; GO:0003824,catalytic activity; GO:0016740,transferase activity; GO:0016765,transferase activity, transferring alkyl or aryl (other than methyl) groups; GO:0007154,cell communication; GO:0007165,signal transduction…	PF13410.6:Glutathione S-transferase, C-terminal domain	--	--	--
LOC112090769	0.5768	0.2866	0.5978	0	0	0	0	0.1153	0.0589	0	0.2922	0.0568	10	5	10	0	0	0	0	2	1	0	5	1	NW_010359240.1	29845	30868	-	LOC112090769	--	--	--	hypothetical protein L484_009605 [Morus notabilis]	--	W9S467_9ROSA SubName: Full=Uncharacterized protein {ECO:0000313|EMBL:EXC08462.1};	--	--	--	--	--	--
LOC112090770	0	0	0	0	0	0	0	0	0.1716	0	0	0	0	0	0	0	0	0	0	0	3	0	0	0	NW_010359240.1	102591	103933	+	LOC112090770	--	--	--	FBD domain-containing protein, partial [Cephalotus follicularis]	FBL90_ARATH RecName: Full=Putative F-box/LRR-repeat protein At5g54820;	A0A7J6E8J5_CANSA SubName: Full=Uncharacterized protein {ECO:0000313|EMBL:KAF4354765.1};	At5g54820	--	PF00646.33:F-box domain	--	--	--
LOC112090773	0.1056	0.1469	0.1313	0.1082	0.0454	0.1038	0.0642	0.0422	0.1079	0	0.0214	0.0208	5	7	6	5	2	5	3	2	5	0	1	1	NW_010359240.1	215339	217867	-	LOC112090773	--	--	--	Aminotransferase-like mobile domain containing protein [Trema orientalis]	--	A0A2P5FRH1_TREOI SubName: Full=Aminotransferase-like mobile domain containing protein {ECO:0000313|EMBL:POO00396.1};	At1g50830	GO:0008483,transaminase activity; GO:0003674,molecular_function; GO:0003824,catalytic activity; GO:0016740,transferase activity; GO:0016769,transferase activity, transferring nitrogenous groups	PF10536.9:Plant mobile domain	--	--	--
LOC112090774	0.1061	0.1265	0.1759	0.1522	0.0228	0.0834	0.0645	0.0636	0	0.0196	0.0215	0	5	6	8	7	1	4	3	3	0	1	1	0	NW_010359240.1	224563	227079	-	LOC112090774	--	--	--	Aminotransferase-like mobile domain containing protein [Trema orientalis]	MAIL2_ARATH RecName: Full=Protein MAIN-LIKE 2 {ECO:0000303|PubMed:24635680};	A0A2P5FRH1_TREOI SubName: Full=Aminotransferase-like mobile domain containing protein {ECO:0000313|EMBL:POO00396.1};	At1g50830	GO:0005634,nucleus; GO:0008483,transaminase activity; GO:0003674,molecular_function; GO:0003824,catalytic activity; GO:0016740,transferase activity; GO:0016769,transferase activity, transferring nitrogenous groups; GO:0005575,cellular_component; GO:0005622,intracellular anatomical structure; GO:0043226,organelle; GO:0043227,membrane-bounded organelle; GO:0043229,intracellular organelle; GO:004323…	PF10536.9:Plant mobile domain	--	--	--
LOC112090775	1.8807	2.0824	1.8193	0.4587	0.9236	0.9151	1.3974	1.468	1.3176	0.6942	0.6896	0.6527	105	117	98	25	48	52	77	82	72	42	38	37	NW_010359240.1	368781	375783	-	LOC112090775	--	K13457 disease resistance protein RPM1 | (RefSeq) disease resistance protein RPM1 (A)	ko04626: Plant-pathogen interaction	putative disease resistance RPP8-like protein 2 [Morus notabilis]	DRL4_ARATH RecName: Full=Putative disease resistance protein At1g50180;	A0A7J6DU20_CANSA SubName: Full=Uncharacterized protein {ECO:0000313|EMBL:KAF4349059.1}; Flags: Fragment;	At1g50180	GO:0009506,plasmodesma; GO:0043531,ADP binding; GO:0005524,ATP binding; GO:0006952,defense response; GO:0000166,nucleotide binding; GO:0003674,molecular_function; GO:0005488,binding; GO:0017076,purine nucleotide binding; GO:0030554,adenyl nucleotide binding; GO:0032553,ribonucleotide binding; GO:0032555,purine ribonucleotide binding; GO:0032559,adenyl ribonucleotide binding; GO:0036094,small mole…	PF00931.22:NB-ARC domain	--	--	--
LOC112090776	23.463	21.0511	23.3161	11.0281	26.6872	30.9174	17.4795	21.0372	20.0231	29.548	19.2268	27.8645	340	307	326	156	360	456	250	305	284	464	275	410	NW_010359240.1	554649	556367	-	LOC112090776	--	K22807 werner syndrome-like exonuclease [EC:3.1.11.-] | (RefSeq) Werner Syndrome-like exonuclease (A)	--	hypothetical protein BC332_23107 [Capsicum chinense]	M810_ARATH RecName: Full=Uncharacterized mitochondrial protein AtMg00810; AltName: Full=ORF240b;	A0A2G3BJF8_CAPCH SubName: Full=Uncharacterized protein {ECO:0000313|EMBL:PHU06618.1};	At4g27210	GO:0005739,mitochondrion; GO:0005575,cellular_component; GO:0005622,intracellular anatomical structure; GO:0005737,cytoplasm; GO:0043226,organelle; GO:0043227,membrane-bounded organelle; GO:0043229,intracellular organelle; GO:0043231,intracellular membrane-bounded organelle; GO:0110165,cellular anatomical entity	PF07727.14:Reverse transcriptase (RNA-dependent DNA polymerase)	--	--	--
LOC112090780	0	0.0466	0	0	0	0	0	0	0	0	0	0	0	1	0	0	0	0	0	0	0	0	0	0	NW_010359242.1	25441	26580	+	LOC112090780	--	--	--	uncharacterized protein LOC111380514 [Olea europaea var. sylvestris]	--	A0A6J0ZX64_9ROSI SubName: Full=LOW QUALITY PROTEIN: uncharacterized protein LOC110412945 {ECO:0000313|RefSeq:XP_021279280.1};	At1g40871	--	PF03732.17:Retrotransposon gag protein	--	--	--
LOC112090781	0	0	0	0	0	0	0.0337	0.0333	0	0	0	0	0	0	0	0	0	0	1	1	0	0	0	0	NW_010359242.1	184544	191188	+	LOC112090781	--	K22395 cinnamyl-alcohol dehydrogenase [EC:1.1.1.195] | (RefSeq) berberine bridge enzyme-like 13 (A)	ko00940: Phenylpropanoid biosynthesis; ko01100: Metabolic pathways; ko01110: Biosynthesis of secondary metabolites	Xanthine dehydrogenase C subunit, partial [Parasponia andersonii]	THCAS_CANSA RecName: Full=Tetrahydrocannabinolic acid synthase {ECO:0000303|Ref.4}; Short=THCA synthase {ECO:0000303|Ref.4}; EC=1.21.3.7 {ECO:0000269|PubMed:15190053, ECO:0000269|PubMed:17669365, ECO:0000269|Ref.4}; AltName: Full=Delta(1)-tetrahydrocannabinolic acid synthase {ECO:0000303|PubMed:15190053}; Flags: Precursor;	A0A6C0TIW9_MORAL SubName: Full=MO protein {ECO:0000313|EMBL:QIB03072.1};	At5g44400	GO:0048046,apoplast; GO:0102778,Delta9-tetrahydrocannabinolate synthase activity; GO:0071949,FAD binding; GO:1901696,cannabinoid biosynthetic process; GO:0003674,molecular_function; GO:0003824,catalytic activity; GO:0016491,oxidoreductase activity; GO:0046992,oxidoreductase activity, acting on X-H and Y-H to form an X-Y bond; GO:0046993,oxidoreductase activity, acting on X-H and Y-H to form an X-…	PF01565.23:FAD binding domain	--	--	--
LOC112090782	0.0735	0.073	0.1523	0.1505	0.2368	0.5053	0.3722	0	0.3753	0.0678	0.2233	0.5788	1	1	2	2	3	7	5	0	5	1	3	8	NW_010359242.1	228095	228821	-	LOC112090782	--	--	--	PREDICTED: pentatricopeptide repeat-containing protein At4g32430, mitochondrial-like [Glycine max]	PP114_ARATH RecName: Full=Pentatricopeptide repeat-containing protein At1g71420;	A0A0A9LIW8_ARUDO SubName: Full=Uncharacterized protein {ECO:0000313|EMBL:JAE85632.1};	--	GO:0008270,zinc ion binding; GO:0003674,molecular_function; GO:0005488,binding; GO:0043167,ion binding; GO:0043169,cation binding; GO:0046872,metal ion binding; GO:0046914,transition metal ion binding	PF01535.20:PPR repeat	--	--	--
LOC112090785	0.1146	0.1708	0.1485	0.1174	0.0923	0.1408	0.0871	0.1146	0.1464	0.1322	0.1452	0.0847	4	6	5	4	3	5	3	4	5	5	5	3	NW_010359249.1	39696	41559	-	LOC112090785	--	K22395 cinnamyl-alcohol dehydrogenase [EC:1.1.1.195] | (RefSeq) berberine bridge enzyme-like 15 (A)	ko00940: Phenylpropanoid biosynthesis; ko01100: Metabolic pathways; ko01110: Biosynthesis of secondary metabolites	Xanthine dehydrogenase C subunit [Trema orientalis]	CBDAS_CANSA RecName: Full=Cannabidiolic acid synthase {ECO:0000303|PubMed:8663284}; Short=CBDA synthase {ECO:0000303|PubMed:8663284}; EC=1.21.3.8 {ECO:0000269|PubMed:17544411, ECO:0000269|PubMed:8663284}; Flags: Precursor;	A0A6C0TIW9_MORAL SubName: Full=MO protein {ECO:0000313|EMBL:QIB03072.1};	At5g44440	GO:0048046,apoplast; GO:0102779,cannabidiolate synthase activity; GO:0071949,FAD binding; GO:1901696,cannabinoid biosynthetic process; GO:0003674,molecular_function; GO:0003824,catalytic activity; GO:0016491,oxidoreductase activity; GO:0046992,oxidoreductase activity, acting on X-H and Y-H to form an X-Y bond; GO:0046993,oxidoreductase activity, acting on X-H and Y-H to form an X-Y bond, with oxy…	PF01565.23:FAD binding domain	--	--	--
LOC112090786	8.575	8.1099	7.9236	2.8575	4.6057	4.72	6.6468	6.3506	3.8526	4.2902	3.6111	3.1541	166	158	148	54	83	93	127	123	73	90	69	62	NW_010356437.1	356	1650	+	LOC112090786	--	--	--	hypothetical protein AQUCO_02300036v1, partial [Aquilegia coerulea]	MUC70_ARATH RecName: Full=Probable hexosyltransferase MUCI70 {ECO:0000305}; EC=2.4.1.- {ECO:0000269|PubMed:30228108}; AltName: Full=Protein MUCILAGE-RELATED 70 {ECO:0000303|PubMed:30228108};	A0A438JW49_VITVI SubName: Full=Uncharacterized protein {ECO:0000313|EMBL:RVX13165.1};	At4g09630	GO:0005794,Golgi apparatus; GO:0000139,Golgi membrane; GO:0016021,integral component of membrane; GO:0016757,transferase activity, transferring glycosyl groups; GO:0080001,mucilage extrusion from seed coat; GO:0048358,mucilage pectin biosynthetic process; GO:0010246,rhamnogalacturonan I biosynthetic process; GO:0045491,xylan metabolic process; GO:0003674,molecular_function; GO:0003824,catalytic a…	PF04765.13:Protein of unknown function (DUF616)	--	--	--
LOC112090789	23.6716	25.1043	26.8926	0	0.163	0.2982	19.9093	20.3231	18.2934	0.7701	0.3843	0.2989	312	333	342	0	2	4	259	268	236	11	5	4	NW_010359260.1	21006	22363	+	LOC112090789	--	K01188 beta-glucosidase [EC:3.2.1.21] | (RefSeq) putative beta-glucosidase 41 (A)	ko00460: Cyanoamino acid metabolism; ko00500: Starch and sucrose metabolism; ko00999: Biosynthesis of various plant secondary metabolites; ko01100: Metabolic pathways; ko01110: Biosynthesis of secondary metabolites	Glycoside hydrolase [Trema orientalis]	BGL18_ORYSJ RecName: Full=Beta-glucosidase 18 {ECO:0000303|PubMed:17196101}; Short=Os4bglu18 {ECO:0000303|PubMed:17196101}; EC=3.2.1.21 {ECO:0000269|PubMed:23811195, ECO:0000269|PubMed:25219312}; Flags: Precursor;	A0A2P5BA52_TREOI SubName: Full=Glycoside hydrolase {ECO:0000313|EMBL:PON45672.1};	At4g21760	GO:0008422,beta-glucosidase activity; GO:0102483,scopolin beta-glucosidase activity; GO:0005975,carbohydrate metabolic process; GO:0003674,molecular_function; GO:0003824,catalytic activity; GO:0004553,hydrolase activity, hydrolyzing O-glycosyl compounds; GO:0015926,glucosidase activity; GO:0016787,hydrolase activity; GO:0016798,hydrolase activity, acting on glycosyl bonds; GO:0008150,biological_p…	PF00232.18:Glycosyl hydrolase family 1	--	--	--
LOC112090790	71.0263	76.9779	75.2451	4.1563	4.0508	2.6732	28.1947	29.9611	32.9663	2.0262	2.1762	1.5983	1488	1623	1521	85	79	57	583	628	676	46	45	34	NW_010356869.1	330503	333728	+	LOC112090790	--	K14484 auxin-responsive protein IAA | (RefSeq) LOW QUALITY PROTEIN: auxin-induced protein AUX28-like (A)	ko04075: Plant hormone signal transduction	auxin-induced protein aux28 [Populus trichocarpa]	AUX28_SOYBN RecName: Full=Auxin-induced protein AUX28;	B9GS70_POPTR RecName: Full=Auxin-responsive protein {ECO:0000256|RuleBase:RU004549};	At3g04730	GO:0005634,nucleus; GO:0009734,auxin-activated signaling pathway; GO:0006355,regulation of transcription, DNA-templated; GO:0007154,cell communication; GO:0007165,signal transduction; GO:0008150,biological_process; GO:0009719,response to endogenous stimulus; GO:0009725,response to hormone; GO:0009733,response to auxin; GO:0009755,hormone-mediated signaling pathway; GO:0009987,cellular process; GO…	PF02309.16:AUX/IAA family	AUX/IAA	TR	AUX/IAA
LOC112090794	0.6446	0.6751	0.7583	0.0714	0.0936	0.0513	0.6707	0.5224	0.6051	0.1286	0.0882	0.2574	37	39	42	4	5	3	38	30	34	8	5	15	NW_010359270.1	137994	141059	-	LOC112090794	--	K13457 disease resistance protein RPM1 | (RefSeq) disease resistance protein RPM1 (A)	ko04626: Plant-pathogen interaction	TIR domain, NB-ARC domain containing protein [Trema orientalis]	--	A0A2P5ETI7_TREOI SubName: Full=TIR domain, NB-ARC domain containing protein {ECO:0000313|EMBL:PON88868.1};	At5g56220	GO:0043531,ADP binding; GO:0000166,nucleotide binding; GO:0003674,molecular_function; GO:0005488,binding; GO:0017076,purine nucleotide binding; GO:0030554,adenyl nucleotide binding; GO:0032553,ribonucleotide binding; GO:0032555,purine ribonucleotide binding; GO:0032559,adenyl ribonucleotide binding; GO:0036094,small molecule binding; GO:0043167,ion binding; GO:0043168,anion binding; GO:0097159,or…	PF00931.22:NB-ARC domain	--	--	--
LOC112090795	0.0563	0.2796	0	0.1153	0.0605	0.2212	0.1711	0.1125	0.4025	0.5713	0.2851	0.2217	1	5	0	2	1	4	3	2	7	11	5	4	NW_010359270.1	686	11316	+	LOC112090795	--	K15168 mediator of RNA polymerase II transcription subunit 25 | (RefSeq) LOW QUALITY PROTEIN: mediator of RNA polymerase II transcription subunit 25 (A)	--	putative phloem transcription factor M1 [Apium graveolens]	MED25_SOLLC RecName: Full=Mediator of RNA polymerase II transcription subunit 25 {ECO:0000305};	Q9M6Q8_APIGR SubName: Full=Putative phloem transcription factor M1 {ECO:0000313|EMBL:AAF65166.2};	At1g25540	GO:0016592,mediator complex; GO:0005667,transcription regulator complex; GO:0045944,positive regulation of transcription by RNA polymerase II; GO:0006139,nucleobase-containing compound metabolic process; GO:0006351,transcription, DNA-templated; GO:0006355,regulation of transcription, DNA-templated; GO:0006357,regulation of transcription by RNA polymerase II; GO:0006366,transcription by RNA polyme…	--	--	--	--
LOC112090797	26.8307	25.6727	29.3525	6.6169	5.0706	3.4172	21.8983	17.6298	17.2594	6.6483	3.272	5.6273	108	104	114	26	19	14	87	71	68	29	13	23	NW_010359281.1	100104	100742	-	LOC112090797	--	K09494 T-complex protein 1 subunit beta | (RefSeq) T-complex protein 1 subunit beta (A)	--	T-complex protein 1 subunit beta [Morus notabilis]	TCPB_ARATH RecName: Full=T-complex protein 1 subunit beta {ECO:0000303|PubMed:11599560}; Short=TCP-1-beta {ECO:0000303|PubMed:11599560}; AltName: Full=CCT-beta {ECO:0000303|PubMed:11599560}; AltName: Full=Chaperonin CCT2 {ECO:0000305};	W9RQ71_9ROSA RecName: Full=CCT-beta {ECO:0000256|ARBA:ARBA00017268};	At5g20890	GO:0046658,anchored component of plasma membrane; GO:0005618,cell wall; GO:0005832,chaperonin-containing T-complex; GO:0005829,cytosol; GO:0009536,plastid; GO:0005524,ATP binding; GO:0016887,ATPase activity; GO:0051082,unfolded protein binding; GO:0006457,protein folding; GO:0000166,nucleotide binding; GO:0003674,molecular_function; GO:0005488,binding; GO:0017076,purine nucleotide binding; GO:003…	PF00118.24:TCP-1/cpn60 chaperonin family	--	--	--
LOC112090801	0.1935	0	0	0	0	0	0	0.1934	0	0	0	0	1	0	0	0	0	0	0	1	0	0	0	0	NW_010359282.1	301839	303017	+	LOC112090801	--	--	--	--	--	--	--	--	--	--	--	--
LOC112090803	0	0	0.0495	0	0	0.0469	0	0	0	0.1323	0.0484	0	0	0	1	0	0	1	0	0	0	3	1	0	NW_010359282.1	263804	266658	+	LOC112090803	--	K00924 kinase [EC:2.7.1.-] | (RefSeq) LOW QUALITY PROTEIN: receptor protein kinase TMK1 (A)	--	Cysteine-rich receptor-like protein kinase 10 [Morus notabilis]	CRK15_ARATH RecName: Full=Cysteine-rich receptor-like protein kinase 15; Short=Cysteine-rich RLK15; EC=2.7.11.-; Flags: Precursor;	W9R0U2_9ROSA SubName: Full=Cysteine-rich receptor-like protein kinase 10 {ECO:0000313|EMBL:EXB50922.1};	At4g23230	GO:0016021,integral component of membrane; GO:0005886,plasma membrane; GO:0005524,ATP binding; GO:0106310,protein serine kinase activity; GO:0004674,protein serine/threonine kinase activity; GO:0106311,protein threonine kinase activity; GO:0042742,defense response to bacterium; GO:0006468,protein phosphorylation; GO:0000166,nucleotide binding; GO:0003674,molecular_function; GO:0005488,binding; GO…	PF01657.17:Salt stress response/antifungal	--	--	--
LOC112090809	34.4102	40.3154	44.446	40.5111	28.137	27.7529	50.9944	36.1897	36.9922	16.5877	12.488	22.7608	134	158	167	154	102	110	196	141	141	70	48	90	NW_010356516.1	626	1035	-	LOC112090809	--	--	--	unnamed protein product, partial [Vitis vinifera]	SC61A_PYRSA RecName: Full=Protein transport protein Sec61 subunit alpha;	D7T5Q9_VITVI SubName: Full=Uncharacterized protein {ECO:0000313|EMBL:CBI25843.3};	At1g78720	GO:0005789,endoplasmic reticulum membrane; GO:0016021,integral component of membrane; GO:0015031,protein transport; GO:0006810,transport; GO:0006811,ion transport; GO:0006820,anion transport; GO:0008104,protein localization; GO:0008150,biological_process; GO:0015833,peptide transport; GO:0033036,macromolecule localization; GO:0042886,amide transport; GO:0045184,establishment of protein localizati…	--	--	--	--
LOC112090811	0	0	0	0	0	0	0	0.0994	0	0	0	0.1959	0	0	0	0	0	0	0	1	0	0	0	2	NW_010359286.1	165097	165720	-	LOC112090811	--	--	--	Ribonuclease H-like domain containing protein [Trema orientalis]	--	A0A2P5DMD0_TREOI SubName: Full=Ribonuclease H-like domain containing protein {ECO:0000313|EMBL:PON74446.1};	At3g31970	GO:0003676,nucleic acid binding; GO:0003674,molecular_function; GO:0005488,binding; GO:0097159,organic cyclic compound binding; GO:1901363,heterocyclic compound binding	PF00385.24:Chromo (CHRromatin Organisation MOdifier) domain	--	--	--
LOC112090812	3.978	4.5283	5.6038	5.8158	8.2975	6.7542	4.226	4.3234	3.5512	4.0272	2.426	3.7275	103	118	140	147	200	178	108	112	90	113	62	98	NW_010359286.1	375928	377310	+	LOC112090812	--	K13457 disease resistance protein RPM1 | (RefSeq) disease resistance protein RPM1 (A)	ko04626: Plant-pathogen interaction	Disease resistance protein RPM1 [Morus notabilis]	RPM1_ARATH RecName: Full=Disease resistance protein RPM1; AltName: Full=Resistance to Pseudomonas syringae protein 3;	W9RCS3_9ROSA SubName: Full=Disease resistance protein RPM1 {ECO:0000313|EMBL:EXB51032.1};	At3g07040	GO:0012505,endomembrane system; GO:0019897,extrinsic component of plasma membrane; GO:0005886,plasma membrane; GO:0043531,ADP binding; GO:0005524,ATP binding; GO:0000166,nucleotide binding; GO:0009626,plant-type hypersensitive response; GO:0003674,molecular_function; GO:0005488,binding; GO:0017076,purine nucleotide binding; GO:0030554,adenyl nucleotide binding; GO:0032553,ribonucleotide binding; …	PF00931.22:NB-ARC domain	--	--	--
LOC112090816	26.8187	27.9862	30.063	7.8741	7.1722	7.993	28.0815	29.8895	30.667	8.8534	11.1413	10.0564	478	502	517	137	119	145	494	533	535	171	196	182	NW_010359286.1	843115	845743	+	LOC112090816	--	--	--	hypothetical protein L484_023775 [Morus notabilis]	LLG1_ARATH RecName: Full=GPI-anchored protein LLG1 {ECO:0000305}; AltName: Full=LORELEI-like-GPI-anchored protein 1 {ECO:0000303|PubMed:20163554}; Flags: Precursor;	W9RCV7_9ROSA RecName: Full=CRAL-TRIO domain-containing protein {ECO:0000259|PROSITE:PS50191};	At5g56170	GO:0031225,anchored component of membrane; GO:0005886,plasma membrane; GO:0009536,plastid; GO:0090406,pollen tube; GO:0045927,positive regulation of growth; GO:0008150,biological_process; GO:0040007,growth; GO:0040008,regulation of growth; GO:0048518,positive regulation of biological process; GO:0050789,regulation of biological process; GO:0065007,biological regulation; GO:0005575,cellular_compon…	--	--	--	--
LOC112090817	0.0873	0.0867	0.0905	0.5364	0.375	0.2572	0	0	0	0.1611	0	0.1719	1	1	1	6	4	3	0	0	0	2	0	2	NW_010359286.1	367880	368972	-	LOC112090817	--	--	--	--	--	--	--	--	--	--	--	--
LOC112090824	1.4525	2.2961	1.6423	1.8938	2.1986	1.6866	1.6723	1.5178	1.8212	1.1576	0.9365	0.4552	22	35	24	28	31	26	25	23	27	19	14	7	NW_010359373.1	177054	177961	+	LOC112090824	--	--	--	hypothetical protein L484_009114 [Morus notabilis]	--	W9QR82_9ROSA SubName: Full=Uncharacterized protein {ECO:0000313|EMBL:EXB51150.1};	--	--	--	--	--	--
LOC112090825	841.037	823.497	942.785	6.9059	5.8492	5.095	331.179	281.962	320.621	27.2765	32.749	24.6841	9731	9589	10525	78	63	60	3782	3264	3631	342	374	290	NW_010359376.1	545630	546688	+	LOC112090825	--	--	--	hypothetical protein L484_019257 [Morus notabilis]	--	W9RD52_9ROSA RecName: Full=XH domain-containing protein {ECO:0000259|Pfam:PF03469};	--	--	--	--	--	--
LOC112090826	943.155	1002.67	916.347	10.5433	12.2952	6.1021	330.183	296.728	334.128	30.9489	44.9457	29.9713	10630	11373	9965	116	129	70	3673	3346	3686	378	500	343	NW_010359376.1	554265	556092	+	LOC112090826	--	--	--	hypothetical protein L484_019257 [Morus notabilis]	--	W9RD52_9ROSA RecName: Full=XH domain-containing protein {ECO:0000259|Pfam:PF03469};	--	--	--	--	--	--
LOC112090827	0	0	0	0	0.0576	0	0.0272	0	0	0	0	0.1584	0	0	0	0	2	0	1	0	0	0	0	6	NW_010359376.1	199252	202658	-	LOC112090827	--	K17604 zinc finger SWIM domain-containing protein 3 | (RefSeq) uncharacterized protein LOC21411544 isoform X1 (A)	--	uncharacterized protein LOC111400732 [Olea europaea var. sylvestris]	TI172_ARATH RecName: Full=Mitochondrial import inner membrane translocase subunit TIM17-2;	A0A6J0N3Z5_RAPSA SubName: Full=uncharacterized protein LOC108850331 {ECO:0000313|RefSeq:XP_018479387.1};	At2g04950	GO:0005783,endoplasmic reticulum; GO:0031305,integral component of mitochondrial inner membrane; GO:0005743,mitochondrial inner membrane; GO:0005741,mitochondrial outer membrane; GO:0005739,mitochondrion; GO:0005744,TIM23 mitochondrial import inner membrane translocase complex; GO:0030150,protein import into mitochondrial matrix; GO:0006605,protein targeting; GO:0006626,protein targeting to mitoc…	PF10551.9:MULE transposase domain	--	--	--
LOC112090828	1.1052	0.8525	1.4469	1.013	0.6249	0.5429	0.5746	0.5669	0.5794	0.5502	0.7661	0.5729	76	59	96	68	40	38	39	39	39	41	52	40	NW_010359376.1	223203	232355	-	LOC112090828	--	K13420 LRR receptor-like serine/threonine-protein kinase FLS2 [EC:2.7.11.1] | (RefSeq) LRR receptor-like serine/threonine-protein kinase FLS2 isoform X1 (A)	ko04016: MAPK signaling pathway - plant; ko04626: Plant-pathogen interaction	putative LRR receptor-like serine/threonine-protein kinase [Morus notabilis]	Y3475_ARATH RecName: Full=Probable LRR receptor-like serine/threonine-protein kinase At3g47570; EC=2.7.11.1; Flags: Precursor;	W9QRA4_9ROSA SubName: Full=Putative LRR receptor-like serine/threonine-protein kinase {ECO:0000313|EMBL:EXB51228.1};	At3g47090	GO:0016021,integral component of membrane; GO:0005886,plasma membrane; GO:0005524,ATP binding; GO:0106310,protein serine kinase activity; GO:0106311,protein threonine kinase activity; GO:0000166,nucleotide binding; GO:0003674,molecular_function; GO:0005488,binding; GO:0017076,purine nucleotide binding; GO:0030554,adenyl nucleotide binding; GO:0032553,ribonucleotide binding; GO:0032555,purine ribo…	PF00069.25:Protein kinase domain	--	--	--
LOC112090829	21.4975	15.5277	26.5649	0.4235	0	0.5686	8.9636	5.7849	10.1368	0.3815	1.3403	1.0586	260	189	310	5	0	7	107	70	120	5	16	13	NW_010359376.1	518184	520202	+	LOC112090829	--	--	--	hypothetical protein L484_019257 [Morus notabilis]	--	W9RD52_9ROSA RecName: Full=XH domain-containing protein {ECO:0000259|Pfam:PF03469};	--	--	--	--	--	--
LOC112090832	8.8504	7.637	9.0117	14.713	15.5953	11.0601	11.5627	9.6219	8.6455	14.1849	13.686	13.1507	114	99	112	185	187	145	147	124	109	198	174	172	NW_010356869.1	287783	289931	+	LOC112090832	--	K02151 V-type H+-transporting ATPase subunit F | (RefSeq) V-type proton ATPase subunit F (A)	ko00190: Oxidative phosphorylation; ko01100: Metabolic pathways; ko04145: Phagosome	V-type proton ATPase subunit F [Arachis duranensis]	VATF_ARATH RecName: Full=V-type proton ATPase subunit F; Short=V-ATPase subunit F; AltName: Full=V-ATPase 14 kDa subunit; AltName: Full=Vacuolar H(+)-ATPase subunit F; AltName: Full=Vacuolar proton pump subunit F;	A0A6P5NSJ9_ARADU RecName: Full=V-type proton ATPase subunit F {ECO:0000256|PIRNR:PIRNR015945};	At4g02620	GO:0005829,cytosol; GO:0005794,Golgi apparatus; GO:0016020,membrane; GO:0005886,plasma membrane; GO:0033180,proton-transporting V-type ATPase, V1 domain; GO:0005774,vacuolar membrane; GO:0005773,vacuole; GO:0042625,ATPase-coupled ion transmembrane transporter activity; GO:0046961,proton-transporting ATPase activity, rotational mechanism; GO:0003674,molecular_function; GO:0005215,transporter activ…	PF01990.17:ATP synthase (F/14-kDa) subunit	--	--	--
LOC112090834	26.098	26.6879	30.4716	23.3958	29.5291	29.0146	26.2656	27.8659	26.3304	27.5521	24.5035	27.6282	1201	1236	1353	1051	1265	1359	1193	1283	1186	1374	1113	1291	NW_010356869.1	171484	177015	+	LOC112090834	--	K09566 peptidyl-prolyl isomerase G (cyclophilin G) [EC:5.2.1.8] | (RefSeq) peptidyl-prolyl cis-trans isomerase CYP63 isoform X1 (A)	--	Cyclophilin-type peptidyl-prolyl cis-trans isomerase [Parasponia andersonii]	CYP63_ARATH RecName: Full=Peptidyl-prolyl cis-trans isomerase CYP63; Short=AtCYP63; Short=PPIase CYP63; EC=5.2.1.8; AltName: Full=Cyclophilin-63; AltName: Full=Cyclophilin-like protein CypRS64;	A0A2P5C028_PARAD SubName: Full=Cyclophilin-type peptidyl-prolyl cis-trans isomerase {ECO:0000313|EMBL:PON54422.1};	At3g63400	GO:0005737,cytoplasm; GO:0016607,nuclear speck; GO:0016018,cyclosporin A binding; GO:0003755,peptidyl-prolyl cis-trans isomerase activity; GO:0006457,protein folding; GO:0000413,protein peptidyl-prolyl isomerization; GO:0008380,RNA splicing; GO:0003674,molecular_function; GO:0005488,binding; GO:0008144,drug binding; GO:0033218,amide binding; GO:0042277,peptide binding; GO:0003824,catalytic activi…	PF00160.21:Cyclophilin type peptidyl-prolyl cis-trans isomerase/CLD	--	--	--
LOC112090841	8.75	11.0381	10.7246	0.4677	1.3895	0.7476	10.0987	8.5174	10.0278	1.6149	1.0792	0.9741	115	146	136	6	17	10	131	112	129	23	14	13	NW_010356872.1	10	871	-	LOC112090841	--	K07213 copper chaperone | (RefSeq) copper transport protein ATX1 (A)	--	Heavy metal-associated domain containing protein [Parasponia andersonii]	HIP23_ARATH RecName: Full=Heavy metal-associated isoprenylated plant protein 23 {ECO:0000303|PubMed:21072340, ECO:0000303|PubMed:23368984}; Short=AtHIP23 {ECO:0000303|PubMed:21072340, ECO:0000303|PubMed:23368984}; Flags: Precursor;	A0A7J6FIK7_CANSA RecName: Full=HMA domain-containing protein {ECO:0000259|PROSITE:PS50846};	At4g39700	GO:0046872,metal ion binding; GO:0003674,molecular_function; GO:0005488,binding; GO:0043167,ion binding; GO:0043169,cation binding	PF00403.26:Heavy-metal-associated domain	--	--	--
LOC112090842	0.174	0	0	0	0.3738	0	0	0	0.0889	0	0	0	2	0	0	0	4	0	0	0	1	0	0	0	NW_010359398.1	39645	40437	+	LOC112090842	--	K15305 vacuole morphology and inheritance protein 14 | (RefSeq) protein VAC14 homolog isoform X1 (A)	--	hypothetical protein CISIN_1g005727mg [Citrus sinensis]	VAC14_ARATH RecName: Full=Protein VAC14 homolog;	A0A7J6ECJ6_CANSA RecName: Full=Vac14_Fig4_bd domain-containing protein {ECO:0000259|Pfam:PF11916};	At2g01690	GO:0010008,endosome membrane; GO:0000306,extrinsic component of vacuolar membrane; GO:0070772,PAS complex; GO:0006661,phosphatidylinositol biosynthetic process; GO:0033674,positive regulation of kinase activity; GO:0006629,lipid metabolic process; GO:0006644,phospholipid metabolic process; GO:0006650,glycerophospholipid metabolic process; GO:0006793,phosphorus metabolic process; GO:0006796,phosph…	PF11916.8:Vacuolar protein 14 C-terminal Fig4p binding	--	--	--
LOC112090843	0.6223	0.2061	0.5375	0.425	0.2228	0.2038	0.1051	0.311	0	0.0957	0.3152	0.5107	6	2	5	4	2	2	1	3	0	1	3	5	NW_010359398.1	205705	239982	+	LOC112090843	--	--	--	--	--	--	--	--	--	--	--	--
LOC112090844	0.1025	0	0.2125	0	0.1101	0	0	0	0	0	0	0.0505	2	0	4	0	2	0	0	0	0	0	0	1	NW_010359398.1	54091	58836	-	LOC112090844	--	K10400 kinesin family member 15 | (RefSeq) kinesin-like protein KIN-12B (A)	--	hypothetical protein L484_019313 [Morus notabilis]	KN12B_ARATH RecName: Full=Kinesin-like protein KIN-12B {ECO:0000305}; AltName: Full=Phragmoplast-associated kinesin-related protein 1-like protein {ECO:0000303|PubMed:15258761}; Short=AtPAKRP1L {ECO:0000303|PubMed:15258761};	W9QP93_9ROSA SubName: Full=Uncharacterized protein {ECO:0000313|EMBL:EXB45088.1};	At3g23670_1	GO:0005871,kinesin complex; GO:0005874,microtubule; GO:0009524,phragmoplast; GO:0005524,ATP binding; GO:0008574,ATP-dependent microtubule motor activity, plus-end-directed; GO:0016887,ATPase activity; GO:0008017,microtubule binding; GO:0003777,microtubule motor activity; GO:0007112,male meiosis cytokinesis; GO:0055046,microgametogenesis; GO:0007018,microtubule-based movement; GO:0080175,phragmopl…	--	--	--	--
LOC112090850	0	0	0	0.2835	0	0	0	0.2766	0.8482	0	0	0	0	0	0	1	0	0	0	1	3	0	0	0	NW_010359451.1	308381	310245	-	LOC112090850	--	--	--	--	--	--	--	--	--	--	--	--
LOC112090851	0	0	0	0.1861	0	0.357	0	0	0	0	0.5522	0	0	0	0	1	0	2	0	0	0	0	3	0	NW_010359451.1	462317	463175	-	LOC112090851	--	--	--	--	--	--	--	--	--	--	--	--
LOC112090856	0.0738	0	0	0	0	0	0	0	0	0	0.0747	0	1	0	0	0	0	0	0	0	0	0	1	0	NW_010356876.1	200623	205014	+	LOC112090856	--	--	--	--	--	--	--	--	--	--	--	--
LOC112090859	0	0.0402	0	0	0.1739	0.0398	0	0	0.0827	0.0373	0.041	0	0	1	0	0	4	1	0	0	2	1	1	0	NW_010359451.1	535179	536615	+	LOC112090859	--	--	--	PREDICTED: uncharacterized protein LOC108194857 [Daucus carota subsp. sativus]	--	W9QK20_9ROSA RecName: Full=Retrotrans_gag domain-containing protein {ECO:0000259|Pfam:PF03732};	At4g03840	--	PF03732.17:Retrotransposon gag protein	--	--	--
LOC112090863	0.8829	1.6083	1.7792	1.3566	1.2645	1.3011	1.5405	1.5687	1.0022	0.7242	0.8448	0.8695	18	33	35	27	24	27	31	32	20	16	17	18	NW_010359451.1	593755	594843	+	LOC112090863	--	K17964 leucine-rich PPR motif-containing protein, mitochondrial | (RefSeq) pentatricopeptide repeat-containing protein At5g57250, mitochondrial isoform X1 (A)	--	PREDICTED: pentatricopeptide repeat-containing protein At1g12775, mitochondrial-like isoform X2 [Malus domestica]	PP270_ARATH RecName: Full=Pentatricopeptide repeat-containing protein At3g48810;	A0A803Q316_CANSA SubName: Full=Uncharacterized protein {ECO:0000313|EnsemblPlants:cds.evm.model.07.1537.1.5bd9b13c};	At3g48810	--	PF13041.6:PPR repeat family	--	--	--
LOC112090864	1.0994	1.1835	0.4748	1.3139	0.7873	0.27	1.6708	0.5494	0	0.5073	1.2067	0.0902	12	13	5	14	8	3	18	6	0	6	13	1	NW_010359451.1	594843	595425	+	LOC112090864	--	--	--	hypothetical protein PanWU01x14_369750 [Parasponia andersonii]	--	A0A2P5A4I0_PARAD SubName: Full=Uncharacterized protein {ECO:0000313|EMBL:PON31457.1};	--	--	--	--	--	--
LOC112090865	0	0	0	0	0.1471	0	0	0	0	0	0	0	0	0	0	0	1	0	0	0	0	0	0	0	NW_010359451.1	612006	612395	+	LOC112090865	--	--	--	hypothetical protein L484_001607 [Morus notabilis]	--	W9RSS5_9ROSA SubName: Full=Uncharacterized protein {ECO:0000313|EMBL:EXC07107.1};	--	--	PF14223.6:gag-polypeptide of LTR copia-type	--	--	--
LOC112090866	0.2201	0.2187	0.2281	0.3865	0.2702	0.1853	0.1274	0.0314	0.0642	0.2031	0.1593	0.031	7	7	7	12	8	6	4	1	2	7	5	1	NW_010359451.1	389779	400802	-	LOC112090866	--	K10400 kinesin family member 15 | (RefSeq) kinesin-like protein KIN-12B (A)	--	Kinesin-like protein KIF15 [Morus notabilis]	--	W9R5C7_9ROSA SubName: Full=Kinesin-like protein KIF15 {ECO:0000313|EMBL:EXB54784.1};	--	GO:0005524,ATP binding; GO:1990939,ATP-dependent microtubule motor activity; GO:0008017,microtubule binding; GO:0007018,microtubule-based movement; GO:0000166,nucleotide binding; GO:0003674,molecular_function; GO:0005488,binding; GO:0017076,purine nucleotide binding; GO:0030554,adenyl nucleotide binding; GO:0032553,ribonucleotide binding; GO:0032555,purine ribonucleotide binding; GO:0032559,adeny…	--	--	--	--
LOC112090869	0	0.3738	0	0.1101	0.0577	0.2112	0	0.0537	0.0549	0	0	0.1588	0	7	0	2	1	4	0	1	1	0	0	3	NW_010359451.1	149421	151015	-	LOC112090869	--	K14486 auxin response factor | (RefSeq) auxin response factor 1 (A)	ko04075: Plant hormone signal transduction	hypothetical protein L484_019369 [Morus notabilis]	ARFA_ARATH RecName: Full=Auxin response factor 1;	W9SAG4_9ROSA SubName: Full=Uncharacterized protein {ECO:0000313|EMBL:EXC19623.1};	At1g59750	GO:0005634,nucleus; GO:0003677,DNA binding; GO:0003700,DNA-binding transcription factor activity; GO:0042802,identical protein binding; GO:0009734,auxin-activated signaling pathway; GO:0010150,leaf senescence; GO:0045892,negative regulation of transcription, DNA-templated; GO:0009733,response to auxin; GO:0003674,molecular_function; GO:0003676,nucleic acid binding; GO:0005488,binding; GO:0097159,…	--	--	--	--
LOC112090870	0	0	0	0	0	0.068	0	0	0	0	0	0	0	0	0	0	0	1	0	0	0	0	0	0	NW_010359451.1	524286	525267	-	LOC112090870	--	K14638 solute carrier family 15 (peptide/histidine transporter), member 3/4 | (RefSeq) protein NRT1/ PTR FAMILY 4.5 (A)	--	hypothetical protein L484_019500 [Morus notabilis]	--	W9RRY4_9ROSA RecName: Full=LEA_2 domain-containing protein {ECO:0000259|Pfam:PF03168};	--	GO:0016021,integral component of membrane; GO:0005575,cellular_component; GO:0016020,membrane; GO:0031224,intrinsic component of membrane; GO:0110165,cellular anatomical entity	--	--	--	--
LOC112090882	9.6839	9.66	9.2524	24.6068	19.627	19.2148	10.6547	12.1745	11.5555	15.3592	15.6365	16.2055	256	257	236	635	483	517	278	322	299	440	408	435	NW_010359462.1	504200	513642	-	LOC112090882	--	K10268 F-box and leucine-rich repeat protein 2/20 | (RefSeq) LOW QUALITY PROTEIN: F-box/LRR-repeat protein 3 (A)	--	F-box protein SKIP19 [Morus notabilis]	SKI19_ARATH RecName: Full=F-box protein SKIP19; AltName: Full=F-box/LRR-repeat protein 20; AltName: Full=SKP1-interacting partner 19;	W9QES0_9ROSA SubName: Full=F-box protein SKIP19 {ECO:0000313|EMBL:EXB31420.1};	At4g05460	GO:0005737,cytoplasm; GO:0005634,nucleus; GO:0016567,protein ubiquitination; GO:0006464,cellular protein modification process; GO:0006807,nitrogen compound metabolic process; GO:0008150,biological_process; GO:0008152,metabolic process; GO:0009987,cellular process; GO:0019538,protein metabolic process; GO:0032446,protein modification by small protein conjugation; GO:0036211,protein modification pr…	PF12937.7:F-box-like	--	--	--
LOC112090886	24.0397	21.7363	25.6761	26.6851	19.7209	18.7585	27.0582	23.989	28.9434	21.7557	23.2983	19.7926	622	566	641	674	475	494	691	621	733	610	595	520	NW_010356876.1	107635	110967	+	LOC112090886	--	K24750 WD repeat-containing protein 55 | (RefSeq) WD repeat-containing protein 55 (A)	--	hypothetical protein L484_007401 [Morus notabilis]	WDR55_ARATH RecName: Full=WD repeat-containing protein 55 {ECO:0000305}; AltName: Full=Protein WD repeat domain 55 {ECO:0000303|PubMed:22447688}; AltName: Full=Protein WDR55 homolog {ECO:0000305};	W9QCM8_9ROSA SubName: Full=Uncharacterized protein {ECO:0000313|EMBL:EXB27056.1};	At2g34260	GO:0005737,cytoplasm; GO:0005634,nucleus; GO:0009855,determination of bilateral symmetry; GO:0080186,developmental vegetative growth; GO:0009793,embryo development ending in seed dormancy; GO:0009553,embryo sac development; GO:0009960,endosperm development; GO:0010197,polar nucleus fusion; GO:0006364,rRNA processing; GO:0007275,multicellular organism development; GO:0007389,pattern specification …	PF00400.32:WD domain, G-beta repeat	--	--	--
LOC112090889	0	0.2049	0	0	0.2215	0.0675	0.0696	0	0	0	0	0	0	3	0	0	3	1	1	0	0	0	0	0	NW_010359472.1	590900	591791	-	LOC112090889	--	--	--	PREDICTED: uncharacterized protein LOC108960773 [Eucalyptus grandis]	--	A0A1Q3AS30_CEPFO SubName: Full=UBN2_3 domain-containing protein {ECO:0000313|EMBL:GAV58382.1};	At2g11140	--	PF14223.6:gag-polypeptide of LTR copia-type	--	--	--
LOC112090890	0	0	0.0363	0.2154	0.1882	0.0689	0.0355	0	0.0358	0.0647	0.142	0.1381	0	0	1	6	5	2	1	0	1	2	4	4	NW_010359472.1	984757	986280	-	LOC112090890	--	K17604 zinc finger SWIM domain-containing protein 3 | (RefSeq) uncharacterized protein LOC21411544 isoform X1 (A)	--	uncharacterized protein LOC111400732 [Olea europaea var. sylvestris]	--	Q9SI31_ARATH SubName: Full=Mutator-like transposase {ECO:0000313|EMBL:AAD25598.1};	At3g30455	GO:0003676,nucleic acid binding; GO:0008270,zinc ion binding; GO:0003674,molecular_function; GO:0005488,binding; GO:0097159,organic cyclic compound binding; GO:1901363,heterocyclic compound binding; GO:0043167,ion binding; GO:0043169,cation binding; GO:0046872,metal ion binding; GO:0046914,transition metal ion binding	PF10551.9:MULE transposase domain	--	--	--
LOC112090891	0.0664	0.066	0.0689	0	0	0	0	0	0	0	0	0.0654	1	1	1	0	0	0	0	0	0	0	0	1	NW_010359472.1	659480	662446	+	LOC112090891	--	--	--	--	--	--	--	--	--	--	--	--
LOC112090892	1.391	0.6911	1.3695	0.7837	2.0172	1.9133	4.0165	2.433	1.1369	1.2194	0.5637	1.7808	20	10	19	11	27	28	57	35	16	19	8	26	NW_010359472.1	79492	81932	+	LOC112090892	--	K13155 U11/U12 small nuclear ribonucleoprotein 35 kDa protein | (RefSeq) U11/U12 small nuclear ribonucleoprotein 35 kDa protein (A)	--	hypothetical protein L484_019948 [Morus notabilis]	U1135_ARATH RecName: Full=U11/U12 small nuclear ribonucleoprotein 35 kDa protein; Short=U11/U12 snRNP 35 kDa protein; Short=U11/U12-35K;	W9RJL4_9ROSA SubName: Full=Uncharacterized protein {ECO:0000313|EMBL:EXB56903.1};	At2g43370	GO:0016607,nuclear speck; GO:0005634,nucleus; GO:0034693,U11/U12 snRNP; GO:0005689,U12-type spliceosomal complex; GO:0003729,mRNA binding; GO:0017069,snRNA binding; GO:0000398,mRNA splicing, via spliceosome; GO:0003674,molecular_function; GO:0003676,nucleic acid binding; GO:0003723,RNA binding; GO:0005488,binding; GO:0097159,organic cyclic compound binding; GO:1901363,heterocyclic compound bindin…	--	--	--	--
LOC112090899	225.716	197.908	228.82	179.204	150.925	107.974	223.8	183.508	239.57	170.032	226.57	171.85	2058	1816	2013	1595	1281	1002	2014	1674	2138	1680	2039	1591	NW_010359474.1	39302	43938	+	LOC112090899	--	--	--	hypothetical protein CICLE_v10013313mg, partial [Citrus clementina]	ATPY_SOLTU RecName: Full=ATP synthase 6 kDa subunit, mitochondrial; Flags: Fragment;	V4S4F4_CITCL SubName: Full=Uncharacterized protein {ECO:0000313|EMBL:ESR42273.1}; Flags: Fragment;	At3g46430	GO:0005743,mitochondrial inner membrane; GO:0045263,proton-transporting ATP synthase complex, coupling factor F(o); GO:0006811,ion transport; GO:0006810,transport; GO:0008150,biological_process; GO:0051179,localization; GO:0051234,establishment of localization; GO:0005575,cellular_component; GO:0005622,intracellular anatomical structure; GO:0005737,cytoplasm; GO:0005739,mitochondrion; GO:0005740,…	--	--	--	--
LOC112090901	3.1261	3.2519	3.4425	1.7763	2.23	2.1356	3.7859	3.1734	4.142	2.8848	2.7713	2.9344	128	134	136	71	85	89	153	130	166	128	112	122	NW_010359475.1	14254	19527	+	LOC112090901	--	K17604 zinc finger SWIM domain-containing protein 3 | (RefSeq) protein FAR1-RELATED SEQUENCE 5-like (A)	--	hypothetical protein CICLE_v10010993mg [Citrus clementina]	FRS5_ARATH RecName: Full=Protein FAR1-RELATED SEQUENCE 5;	A0A803QI94_CANSA SubName: Full=Uncharacterized protein {ECO:0000313|EnsemblPlants:cds.evm.model.10.1056};	At4g38180	GO:0005634,nucleus; GO:0008270,zinc ion binding; GO:0006355,regulation of transcription, DNA-templated; GO:0003674,molecular_function; GO:0005488,binding; GO:0043167,ion binding; GO:0043169,cation binding; GO:0046872,metal ion binding; GO:0046914,transition metal ion binding; GO:0006139,nucleobase-containing compound metabolic process; GO:0006351,transcription, DNA-templated; GO:0006725,cellular …	PF03101.15:FAR1 DNA-binding domain	FAR1	TF	FAR1
LOC112090902	0.0514	0.0511	0.2131	0	0	0	0.3125	0.1541	0.2626	0	0	0	1	1	4	0	0	0	6	3	5	0	0	0	NW_010359475.1	37260	38471	-	LOC112090902	--	--	--	hypothetical protein L484_002099 [Morus notabilis]	--	W9RDZ2_9ROSA SubName: Full=Uncharacterized protein {ECO:0000313|EMBL:EXB52312.1};	--	--	--	--	--	--
LOC112090904	0.2911	0.7231	0.6034	0.1491	0.3127	0.286	0	0	0	0.4029	0.4424	0.1433	2	5	4	1	2	2	0	0	0	3	3	1	NW_010356876.1	157302	157870	-	LOC112090904	--	--	--	TMV resistance protein N [Morus notabilis]	--	W9QJP5_9ROSA SubName: Full=TMV resistance protein N {ECO:0000313|EMBL:EXB27063.1};	--	--	--	--	--	--
LOC112090906	0.1496	0	0	0	0	0	0	0	0	0	0	0	1	0	0	0	0	0	0	0	0	0	0	0	NW_010359479.1	226135	228143	+	LOC112090906	--	K02257 heme o synthase [EC:2.5.1.141] | (RefSeq) protoheme IX farnesyltransferase, mitochondrial (A)	ko00190: Oxidative phosphorylation; ko00860: Porphyrin metabolism; ko01100: Metabolic pathways; ko01110: Biosynthesis of secondary metabolites; ko01240: Biosynthesis of cofactors	Pleckstrin homology domain-containing family A member 8 [Morus notabilis]	GLTP1_ARATH RecName: Full=Glycolipid transfer protein 1 {ECO:0000303|PubMed:16309699};	W9SBM5_9ROSA SubName: Full=Pleckstrin homology domain-containing family A member 8 {ECO:0000313|EMBL:EXC20582.1};	At2g33470	GO:0005829,cytosol; GO:0016020,membrane; GO:0005886,plasma membrane; GO:1902387,ceramide 1-phosphate binding; GO:1902388,ceramide 1-phosphate transfer activity; GO:0035627,ceramide transport; GO:0120009,intermembrane lipid transfer; GO:0003674,molecular_function; GO:0005488,binding; GO:0005543,phospholipid binding; GO:0008289,lipid binding; GO:0033218,amide binding; GO:0043167,ion binding; GO:004…	PF08718.11:Glycolipid transfer protein (GLTP)	--	--	--
LOC112090907	12.9341	15.9458	15.8875	8.097	6.4324	3.2946	6.3095	6.4638	6.1177	1.9892	2.6693	3.0665	54	67	64	33	25	14	26	27	25	9	11	13	NW_010359479.1	261713	263631	-	LOC112090907	--	--	--	--	--	--	--	--	--	--	--	--
LOC112090908	0	0	0	0	0.1118	0.2046	0	0	0	0.1922	0	0.4102	0	0	0	0	1	2	0	0	0	2	0	4	NW_010359491.1	438489	439001	-	LOC112090908	--	--	--	PREDICTED: uncharacterized protein LOC103434004 [Malus domestica]	--	F6H7C1_VITVI RecName: Full=DUF4219 domain-containing protein {ECO:0000259|Pfam:PF13961};	At1g62460	--	PF13961.6:Domain of unknown function (DUF4219)	--	--	--
LOC112090909	0	0	0.1638	0.054	0.2263	0.5175	0	0.1579	0.1076	0	0	0	0	0	3	1	4	10	0	3	2	0	0	0	NW_010359491.1	493438	494765	+	LOC112090909	--	--	--	protein ALP1-like [Asparagus officinalis]	--	A0A4Y7J673_PAPSO SubName: Full=Uncharacterized protein {ECO:0000313|EMBL:RZC55946.1};	At1g61510	GO:0046872,metal ion binding; GO:0003674,molecular_function; GO:0005488,binding; GO:0043167,ion binding; GO:0043169,cation binding	PF13359.6:DDE superfamily endonuclease	--	--	--
LOC112090914	0.1294	0	0.0894	2.0773	1.5758	0.7206	0.306	0.3881	0.3526	3.1851	2.7538	1.8271	3	0	2	47	34	17	7	9	8	80	63	43	NW_010359491.1	75095	77340	+	LOC112090914	--	K13082 bifunctional dihydroflavonol 4-reductase/flavanone 4-reductase [EC:1.1.1.219 1.1.1.234] | (RefSeq) bifunctional dihydroflavonol 4-reductase/flavanone 4-reductase (A)	ko00941: Flavonoid biosynthesis; ko01100: Metabolic pathways; ko01110: Biosynthesis of secondary metabolites	hypothetical protein L484_022421 [Morus notabilis]	VESTR_MEDSA RecName: Full=Vestitone reductase; EC=1.1.1.348 {ECO:0000269|PubMed:7625843, ECO:0000269|PubMed:8071365};	W9RE67_9ROSA RecName: Full=Epimerase domain-containing protein {ECO:0000259|Pfam:PF01370};	At2g45400	GO:0016491,oxidoreductase activity; GO:0006952,defense response; GO:0009813,flavonoid biosynthetic process; GO:0003674,molecular_function; GO:0003824,catalytic activity; GO:0006950,response to stress; GO:0008150,biological_process; GO:0050896,response to stimulus; GO:0008152,metabolic process; GO:0009058,biosynthetic process; GO:0009812,flavonoid metabolic process; GO:0071704,organic substance me…	PF01370.21:NAD dependent epimerase/dehydratase family	--	--	--
LOC112090915	31.3437	29.261	29.3979	87.7958	67.5585	57.2006	32.9226	32.4783	27.2504	48.9767	50.1367	46.0024	463	435	419	1266	929	860	480	480	394	784	731	690	NW_010359491.1	751956	752744	+	LOC112090915	--	K03236 translation initiation factor 1A | (RefSeq) eukaryotic translation initiation factor 1A-like isoform X1 (A)	--	PREDICTED: eukaryotic translation initiation factor 1A-like [Nelumbo nucifera]	IF1A_ONOVI RecName: Full=Eukaryotic translation initiation factor 1A; Short=eIF-1A; AltName: Full=Eukaryotic translation initiation factor 4C; Short=eIF-4C;	A0A5B6YUB1_DAVIN RecName: Full=Eukaryotic translation initiation factor 4C {ECO:0000256|ARBA:ARBA00013859};	At5g35680	GO:0003743,translation initiation factor activity; GO:0003674,molecular_function; GO:0003676,nucleic acid binding; GO:0003723,RNA binding; GO:0005488,binding; GO:0008135,translation factor activity, RNA binding; GO:0045182,translation regulator activity; GO:0090079,translation regulator activity, nucleic acid binding; GO:0097159,organic cyclic compound binding; GO:1901363,heterocyclic compound bi…	PF01176.19:Translation initiation factor 1A / IF-1	--	--	--
LOC112090916	0.8478	0.2478	0.1034	0.1022	0.0536	0.294	0.1011	0.0498	0.051	0.1841	0	0.2456	17	5	2	2	1	6	2	1	1	4	0	5	NW_010359491.1	8914	10257	-	LOC112090916	--	--	--	Ubiquitin and WLM domain-containing protein [Morus notabilis]	ALPL_ARATH RecName: Full=Protein ALP1-like {ECO:0000305}; EC=3.1.-.-;	W9RIE4_9ROSA SubName: Full=Ubiquitin and WLM domain-containing protein {ECO:0000313|EMBL:EXB78685.1};	At5g41980	GO:0005634,nucleus; GO:0046872,metal ion binding; GO:0004518,nuclease activity; GO:0003674,molecular_function; GO:0005488,binding; GO:0043167,ion binding; GO:0043169,cation binding; GO:0003824,catalytic activity; GO:0016787,hydrolase activity; GO:0016788,hydrolase activity, acting on ester bonds; GO:0005575,cellular_component; GO:0005622,intracellular anatomical structure; GO:0043226,organelle; G…	PF13359.6:DDE superfamily endonuclease	--	--	--
LOC112090920	0.0236	0	0.0244	0.0483	0.076	0.0695	0.0478	0.0236	0.0723	0.0218	0	0.0232	1	0	1	2	3	3	2	1	3	1	0	1	NW_010359492.1	33688	38717	+	LOC112090920	--	--	--	hypothetical protein VITISV_011091 [Vitis vinifera]	POLR2_ARATH RecName: Full=Retrovirus-related Pol polyprotein from transposon RE2; AltName: Full=Retro element 2 {ECO:0000303|PubMed:10689195}; Short=AtRE2 {ECO:0000303|PubMed:10689195}; Includes: RecName: Full=Protease RE2; EC=3.4.23.-; Includes: RecName: Full=Reverse transcriptase RE2; EC=2.7.7.49; Includes: RecName: Full=Endonuclease RE2;	A0A438IQK9_VITVI SubName: Full=Retrovirus-related Pol polyprotein from transposon RE1 {ECO:0000313|EMBL:RVW98982.1};	At2g17490	GO:0004190,aspartic-type endopeptidase activity; GO:0004519,endonuclease activity; GO:0046872,metal ion binding; GO:0003676,nucleic acid binding; GO:0003964,RNA-directed DNA polymerase activity; GO:0015074,DNA integration; GO:0006310,DNA recombination; GO:0003674,molecular_function; GO:0003824,catalytic activity; GO:0004175,endopeptidase activity; GO:0008233,peptidase activity; GO:0016787,hydrola…	PF07727.14:Reverse transcriptase (RNA-dependent DNA polymerase)	--	--	--
LOC112090923	0.333	0.2868	0.3681	0.2274	0.3816	0.2399	0.7198	0.466	0.6124	0.2049	0.3599	0.3061	15	13	16	10	16	11	32	21	27	10	16	14	NW_010359496.1	18819	21224	+	LOC112090923	--	K13416 brassinosteroid insensitive 1-associated receptor kinase 1 [EC:2.7.10.1 2.7.11.1] | (RefSeq) BRASSINOSTEROID INSENSITIVE 1-associated receptor kinase 1 (A)	ko04016: MAPK signaling pathway - plant; ko04075: Plant hormone signal transduction; ko04626: Plant-pathogen interaction	S-receptor-like serine/threonine-protein kinase [Trema orientalis]	Y2913_ARATH RecName: Full=G-type lectin S-receptor-like serine/threonine-protein kinase At2g19130; EC=2.7.11.1; Flags: Precursor;	A0A2P5D0Y8_TREOI RecName: Full=Receptor-like serine/threonine-protein kinase {ECO:0000256|PIRNR:PIRNR000641}; EC=2.7.11.1 {ECO:0000256|PIRNR:PIRNR000641};	At2g19130	GO:0016021,integral component of membrane; GO:0005886,plasma membrane; GO:0005524,ATP binding; GO:0005516,calmodulin binding; GO:0030246,carbohydrate binding; GO:0106310,protein serine kinase activity; GO:0004674,protein serine/threonine kinase activity; GO:0106311,protein threonine kinase activity; GO:0048544,recognition of pollen; GO:0000166,nucleotide binding; GO:0003674,molecular_function; GO…	PF00069.25:Protein kinase domain	--	--	--
LOC112090924	13.0163	12.4771	10.9509	11.7966	10.7912	10.1707	13.405	12.4894	14.2996	8.7047	9.5259	9.4106	425	410	345	376	328	338	432	408	457	308	307	312	NW_010359498.1	64140	70227	-	LOC112090924	--	K00002 alcohol dehydrogenase (NADP+) [EC:1.1.1.2] | (RefSeq) aldo-keto reductase family 4 member C10-like isoform X1 (A)	ko00010: Glycolysis / Gluconeogenesis; ko00040: Pentose and glucuronate interconversions; ko00053: Ascorbate and aldarate metabolism; ko00561: Glycerolipid metabolism; ko00620: Pyruvate metabolism; ko01100: Metabolic pathways; ko01110: Biosynthesis of secondary metabolites; ko01240: Biosynthesis of cofactors	Inositol oxygenase 1 [Morus notabilis]	AKRCA_ARATH RecName: Full=Aldo-keto reductase family 4 member C10; EC=1.1.1.-;	W9SE41_9ROSA RecName: Full=Inositol oxygenase {ECO:0000256|ARBA:ARBA00011919}; EC=1.13.99.1 {ECO:0000256|ARBA:ARBA00011919};	At2g37790	GO:0005829,cytosol; GO:0005634,nucleus; GO:0004032,alditol:NADP+ 1-oxidoreductase activity; GO:0047834,D-threo-aldose 1-dehydrogenase activity; GO:0003674,molecular_function; GO:0003824,catalytic activity; GO:0004033,aldo-keto reductase (NADP) activity; GO:0008106,alcohol dehydrogenase (NADP+) activity; GO:0016491,oxidoreductase activity; GO:0016614,oxidoreductase activity, acting on CH-OH group …	PF00248.21:Aldo/keto reductase family	--	--	--
LOC112090934	108.922	98.7002	98.2092	153.284	114.482	100.214	97.2295	97.1869	101.808	94.7686	119.232	96.136	1715	1564	1492	2356	1678	1606	1511	1531	1569	1617	1853	1537	NW_010359557.1	53913	56298	-	LOC112090934	--	K12158 ubiquitin-like protein Nedd8 | (RefSeq) ubiquitin-NEDD8-like protein RUB2 (A)	--	PREDICTED: ubiquitin-NEDD8-like protein RUB2 [Nicotiana sylvestris]	RUB1_ORYSJ RecName: Full=Ubiquitin-NEDD8-like protein RUB1; Contains: RecName: Full=Ubiquitin; Contains: RecName: Full=NEDD8-like protein RUB1; AltName: Full=OsRUB1; AltName: Full=Ubiquitin-related protein 1; Flags: Precursor;	A0A1S3XPI1_TOBAC SubName: Full=ubiquitin-NEDD8-like protein RUB2 {ECO:0000313|RefSeq:XP_016441562.1};	At1g31340	GO:0005737,cytoplasm; GO:0005634,nucleus; GO:0031386,protein tag; GO:0031625,ubiquitin protein ligase binding; GO:0019941,modification-dependent protein catabolic process; GO:0016567,protein ubiquitination; GO:0003674,molecular_function; GO:0005488,binding; GO:0005515,protein binding; GO:0019899,enzyme binding; GO:0044389,ubiquitin-like protein ligase binding; GO:0006508,proteolysis; GO:0006807,n…	PF00240.23:Ubiquitin family	--	--	--
LOC112090935	2.0445	2.5394	0.5297	1.309	0.8236	0.2511	1.5536	3.8315	3.1332	4.0092	0.7768	2.0135	8	10	2	5	3	1	6	15	12	17	3	8	NW_010359557.1	118356	118564	+	LOC112090935	--	K02128 F-type H+-transporting ATPase subunit c | (RefSeq) uncharacterized protein LOC112090935 (A)	ko00190: Oxidative phosphorylation; ko01100: Metabolic pathways	hypothetical protein (mitochondrion) [Vicia faba]	ATP9_MAIZE RecName: Full=ATP synthase subunit 9, mitochondrial; AltName: Full=Lipid-binding protein;	R4IUG8_VICFA SubName: Full=Uncharacterized protein {ECO:0000313|EMBL:AGC78917.1};	AtMi089	GO:0016021,integral component of membrane; GO:0031966,mitochondrial membrane; GO:0045263,proton-transporting ATP synthase complex, coupling factor F(o); GO:0005524,ATP binding; GO:0008289,lipid binding; GO:0015078,proton transmembrane transporter activity; GO:0015986,ATP synthesis coupled proton transport; GO:0000166,nucleotide binding; GO:0003674,molecular_function; GO:0005488,binding; GO:001707…	--	--	--	--
LOC112090937	1.3431	1.0266	0.3212	0.4233	0.3329	0.3045	0.7327	1.1359	0.8444	0.0953	0.314	0.2035	13	10	3	4	3	3	7	11	8	1	3	2	NW_010359557.1	183566	187853	+	LOC112090937	--	--	--	--	--	--	--	--	--	--	--	--
LOC112090938	0.6093	1.1435	1.6137	0.6241	0.5091	0.3991	0.8231	0.4736	2.0057	0.4998	0.823	1.1334	9	17	23	9	7	6	12	7	29	8	12	17	NW_010359574.1	43008	44263	+	LOC112090938	--	--	--	TBC1 domain family member 15 [Morus notabilis]	RIC6_ARATH RecName: Full=CRIB domain-containing protein RIC6; AltName: Full=ROP-interactive CRIB motif-containing protein 6; AltName: Full=Target of ROP protein RIC6;	W9R0G2_9ROSA SubName: Full=TBC1 domain family member 15 {ECO:0000313|EMBL:EXB53496.1};	At2g20430	GO:0016324,apical plasma membrane; GO:0009860,pollen tube growth; GO:0040008,regulation of growth; GO:0000003,reproduction; GO:0000902,cell morphogenesis; GO:0000904,cell morphogenesis involved in differentiation; GO:0003006,developmental process involved in reproduction; GO:0008150,biological_process; GO:0009653,anatomical structure morphogenesis; GO:0009826,unidimensional cell growth; GO:000985…	--	--	--	--
LOC112090939	23.6951	22.2521	23.3564	16.1339	15.734	13.7238	22.6034	23.2876	22.244	13.8291	12.2324	11.278	838	792	797	557	518	494	789	824	770	530	427	405	NW_010356899.1	24915	29022	+	LOC112090939	--	K17616 CTD small phosphatase-like protein 2 [EC:3.1.3.-] | (RefSeq) CTD small phosphatase-like protein 2 (A)	--	CTD small phosphatase-like protein 2 [Morus notabilis]	TIM50_PHYIN RecName: Full=Mitochondrial import inner membrane translocase subunit TIM50; AltName: Full=NIF domain protein 3; Flags: Precursor;	W9SDC3_9ROSA SubName: Full=CTD small phosphatase-like protein 2 {ECO:0000313|EMBL:EXC35684.1};	At5g11860	GO:0016021,integral component of membrane; GO:0005744,TIM23 mitochondrial import inner membrane translocase complex; GO:0015031,protein transport; GO:0006810,transport; GO:0006811,ion transport; GO:0006820,anion transport; GO:0008104,protein localization; GO:0008150,biological_process; GO:0015833,peptide transport; GO:0033036,macromolecule localization; GO:0042886,amide transport; GO:0045184,esta…	PF03031.18:NLI interacting factor-like phosphatase	--	--	--
LOC112090940	0	0.1712	0	0	0	0	0	0.0861	0	0	0	0	0	2	0	0	0	0	0	1	0	0	0	0	NW_010359575.1	605	1224	+	LOC112090940	--	K20628 expansin | (RefSeq) expansin-A8 (A)	--	Expansin [Trema orientalis]	EXP23_ARATH RecName: Full=Expansin-A23; Short=AtEXPA23; AltName: Full=Alpha-expansin-23; Short=At-EXP23; Short=AtEx23; AltName: Full=Ath-ExpAlpha-1.17; Flags: Precursor;	A0A2P5ED50_TREOI RecName: Full=Expansin {ECO:0000256|RuleBase:RU365023};	At5g39280	GO:0005618,cell wall; GO:0005576,extracellular region; GO:0016020,membrane; GO:0009664,plant-type cell wall organization; GO:0008150,biological_process; GO:0009987,cellular process; GO:0016043,cellular component organization; GO:0045229,external encapsulating structure organization; GO:0071554,cell wall organization or biogenesis; GO:0071555,cell wall organization; GO:0071669,plant-type cell wall…	PF01357.21:Pollen allergen	--	--	--
LOC112090941	0.2919	0.116	0.4235	0	0.0627	0.2868	0.0591	0.0583	0	0.0539	0.0591	0	5	2	7	0	1	5	1	1	0	1	1	0	NW_010359585.1	70196	71241	+	LOC112090941	--	--	--	Putative AC9 transposase [Morus notabilis]	RSLE2_ORYSJ RecName: Full=Zinc finger BED domain-containing protein RICESLEEPER 2; AltName: Full=Transposase-like protein RICESLEEPER 2;	W9QP40_9ROSA SubName: Full=Putative AC9 transposase {ECO:0000313|EMBL:EXB30464.1};	At3g62520	GO:0005634,nucleus; GO:0003677,DNA binding; GO:0046872,metal ion binding; GO:0046983,protein dimerization activity; GO:0009791,post-embryonic development; GO:0003674,molecular_function; GO:0003676,nucleic acid binding; GO:0005488,binding; GO:0097159,organic cyclic compound binding; GO:1901363,heterocyclic compound binding; GO:0043167,ion binding; GO:0043169,cation binding; GO:0005515,protein bind…	PF14372.6:Domain of unknown function (DUF4413)	--	--	--
LOC112090942	18.8687	20.0044	20.069	14.1689	18.3248	18.5553	17.0758	19.4737	19.1379	16.3719	14.4283	16.0936	1105	1179	1134	810	999	1106	987	1141	1097	1039	834	957	NW_010359585.1	202879	209827	-	LOC112090942	--	K17604 zinc finger SWIM domain-containing protein 3 | (RefSeq) protein FAR1-RELATED SEQUENCE 8 isoform X1 (A)	--	PREDICTED: protein FAR-RED ELONGATED HYPOCOTYL 3 [Ziziphus jujuba]	FHY3_ARATH RecName: Full=Protein FAR-RED ELONGATED HYPOCOTYL 3;	A0A803QIN4_CANSA SubName: Full=Uncharacterized protein {ECO:0000313|EnsemblPlants:cds.evm.model.10.1155};	At3g22170	GO:0005634,nucleus; GO:0001228,DNA-binding transcription activator activity, RNA polymerase II-specific; GO:0003700,DNA-binding transcription factor activity; GO:0008270,zinc ion binding; GO:0007623,circadian rhythm; GO:1900056,negative regulation of leaf senescence; GO:0042753,positive regulation of circadian rhythm; GO:0045893,positive regulation of transcription, DNA-templated; GO:0010017,red …	PF10551.9:MULE transposase domain	FAR1	TF	FAR1
LOC112090945	0	0	0	0	0	0	0	0	0	0	0	0.0635	0	0	0	0	0	0	0	0	0	0	0	1	NW_010356527.1	42365	43192	-	LOC112090945	--	--	--	protein FAR1-RELATED SEQUENCE 5-like [Prunus avium]	FHY3_ARATH RecName: Full=Protein FAR-RED ELONGATED HYPOCOTYL 3;	A0A803NVC5_CANSA SubName: Full=Uncharacterized protein {ECO:0000313|EnsemblPlants:cds.evm.model.02.1854};	At3g22170	GO:0005634,nucleus; GO:0001228,DNA-binding transcription activator activity, RNA polymerase II-specific; GO:0003700,DNA-binding transcription factor activity; GO:0008270,zinc ion binding; GO:0007623,circadian rhythm; GO:1900056,negative regulation of leaf senescence; GO:0042753,positive regulation of circadian rhythm; GO:0045893,positive regulation of transcription, DNA-templated; GO:0010017,red …	PF04434.17:SWIM zinc finger	--	--	--
LOC112090946	1.4752	1.0615	1.2653	0.3648	1.4208	1.1995	0.6185	1.1694	1.1434	0.5633	0.3608	0.7014	29	21	24	7	26	24	12	23	22	12	7	14	NW_010359592.1	9222	10415	+	LOC112090946	--	--	--	Ribonuclease H-like domain containing protein, partial [Trema orientalis]	--	A0A2P5BWI5_TREOI SubName: Full=Ribonuclease H-like domain containing protein {ECO:0000313|EMBL:PON53148.1}; Flags: Fragment;	At3g22220	GO:0003677,DNA binding; GO:0046872,metal ion binding; GO:0003674,molecular_function; GO:0003676,nucleic acid binding; GO:0005488,binding; GO:0097159,organic cyclic compound binding; GO:1901363,heterocyclic compound binding; GO:0043167,ion binding; GO:0043169,cation binding	PF04937.15:Protein of unknown function (DUF 659)	--	--	--
LOC112090947	0	0	0.0438	0	0	0	0	0	0	0	0	0	0	0	1	0	0	0	0	0	0	0	0	0	NW_010359592.1	55977	57421	-	LOC112090947	--	--	--	PREDICTED: uncharacterized protein LOC103958625 [Pyrus x bretschneideri]	ALPL_ARATH RecName: Full=Protein ALP1-like {ECO:0000305}; EC=3.1.-.-;	A0A4Y7J673_PAPSO SubName: Full=Uncharacterized protein {ECO:0000313|EMBL:RZC55946.1};	At3g44640	GO:0005634,nucleus; GO:0046872,metal ion binding; GO:0004518,nuclease activity; GO:0003674,molecular_function; GO:0005488,binding; GO:0043167,ion binding; GO:0043169,cation binding; GO:0003824,catalytic activity; GO:0016787,hydrolase activity; GO:0016788,hydrolase activity, acting on ester bonds; GO:0005575,cellular_component; GO:0005622,intracellular anatomical structure; GO:0043226,organelle; G…	PF13359.6:DDE superfamily endonuclease	--	--	--
LOC112090952	0.2104	0.1777	0.1308	0.1401	0.1243	0.093	0.1279	0.0736	0.0645	0.0388	0.1705	0.1657	20	17	12	13	11	9	12	7	6	4	16	16	NW_010359599.1	13218	20652	-	LOC112090952	--	K13430 serine/threonine-protein kinase PBS1 [EC:2.7.11.1] | (RefSeq) serine/threonine-protein kinase PBS1 (A)	ko04626: Plant-pathogen interaction	PREDICTED: uncharacterized protein LOC102598425 [Solanum tuberosum]	Y4230_ARATH RecName: Full=G-type lectin S-receptor-like serine/threonine-protein kinase At4g03230; EC=2.7.11.1; Flags: Precursor;	A0A200Q4Y2_9MAGN SubName: Full=Protein kinase domain {ECO:0000313|EMBL:OVA05545.1};	At1g11300	GO:0016021,integral component of membrane; GO:0005886,plasma membrane; GO:0005524,ATP binding; GO:0005516,calmodulin binding; GO:0030246,carbohydrate binding; GO:0106310,protein serine kinase activity; GO:0004674,protein serine/threonine kinase activity; GO:0106311,protein threonine kinase activity; GO:0006468,protein phosphorylation; GO:0048544,recognition of pollen; GO:0000166,nucleotide bindin…	PF07714.17:Protein tyrosine kinase	--	--	--
LOC112090954	1.4802	1.4918	1.3587	1.278	0.8632	0.8518	1.114	0.9088	1.0154	0.2537	1.0283	0.479	70	71	62	59	38	41	52	43	47	13	48	23	NW_010359599.1	35427	42510	-	LOC112090954	--	K13430 serine/threonine-protein kinase PBS1 [EC:2.7.11.1] | (RefSeq) serine/threonine-protein kinase PBS1 (A)	ko04626: Plant-pathogen interaction	S-receptor-like serine/threonine-protein kinase [Parasponia andersonii]	Y4230_ARATH RecName: Full=G-type lectin S-receptor-like serine/threonine-protein kinase At4g03230; EC=2.7.11.1; Flags: Precursor;	A0A2P5E4N1_PARAD RecName: Full=Receptor-like serine/threonine-protein kinase {ECO:0000256|PIRNR:PIRNR000641}; EC=2.7.11.1 {ECO:0000256|PIRNR:PIRNR000641};	At4g03230	GO:0016021,integral component of membrane; GO:0005886,plasma membrane; GO:0005524,ATP binding; GO:0005516,calmodulin binding; GO:0030246,carbohydrate binding; GO:0106310,protein serine kinase activity; GO:0004674,protein serine/threonine kinase activity; GO:0106311,protein threonine kinase activity; GO:0006468,protein phosphorylation; GO:0048544,recognition of pollen; GO:0000166,nucleotide bindin…	PF07714.17:Protein tyrosine kinase	--	--	--
LOC112090955	0.403	0.4004	0.4556	0.1126	0.3935	0.2879	0.1485	0.3295	0.5988	0.2028	0.1485	0.1804	11	11	12	3	10	8	4	9	16	6	4	5	NW_010359601.1	81461	82918	+	LOC112090955	--	--	--	zinc finger bed domain-containing protein ricesleeper 1 [Quercus suber]	RSLE1_ORYSJ RecName: Full=Zinc finger BED domain-containing protein RICESLEEPER 1; AltName: Full=Transposase-like protein RICESLEEPER 1;	A0A5D3DTE1_CUCME SubName: Full=Zinc finger BED domain-containing protein RICESLEEPER 2-like {ECO:0000313|EMBL:TYK26605.1};	At3g62520	GO:0005634,nucleus; GO:0003677,DNA binding; GO:0046872,metal ion binding; GO:0046983,protein dimerization activity; GO:0009791,post-embryonic development; GO:0003674,molecular_function; GO:0003676,nucleic acid binding; GO:0005488,binding; GO:0097159,organic cyclic compound binding; GO:1901363,heterocyclic compound binding; GO:0043167,ion binding; GO:0043169,cation binding; GO:0005515,protein bind…	PF14372.6:Domain of unknown function (DUF4413)	--	--	--
LOC112090956	0.172	0	0	0.0881	0.1848	0.169	0	0	0	0	0	0	2	0	0	1	2	2	0	0	0	0	0	0	NW_010359601.1	207730	208532	+	LOC112090956	--	--	--	putative nuclease HARBI1 [Chenopodium quinoa]	--	A0A4Y7J673_PAPSO SubName: Full=Uncharacterized protein {ECO:0000313|EMBL:RZC55946.1};	At1g61510	GO:0046872,metal ion binding; GO:0003674,molecular_function; GO:0005488,binding; GO:0043167,ion binding; GO:0043169,cation binding	PF13359.6:DDE superfamily endonuclease	--	--	--
LOC112090957	0	0	0	0	0	0	0.1125	0	0	0	0	0	0	0	0	0	0	0	3	0	0	0	0	0	NW_010359601.1	391347	393641	+	LOC112090957	--	K15691 E3 ubiquitin-protein ligase RFWD3 [EC:2.3.2.27] | (RefSeq) uncharacterized protein LOC112092674 isoform X1 (A)	--	PREDICTED: uncharacterized protein LOC103958625 [Pyrus x bretschneideri]	ALPL_ARATH RecName: Full=Protein ALP1-like {ECO:0000305}; EC=3.1.-.-;	A0A0P0XJ67_ORYSJ SubName: Full=Os09g0122100 protein {ECO:0000313|EMBL:BAT06881.1};	At3g44640	GO:0005634,nucleus; GO:0046872,metal ion binding; GO:0004518,nuclease activity; GO:0003674,molecular_function; GO:0005488,binding; GO:0043167,ion binding; GO:0043169,cation binding; GO:0003824,catalytic activity; GO:0016787,hydrolase activity; GO:0016788,hydrolase activity, acting on ester bonds; GO:0005575,cellular_component; GO:0005622,intracellular anatomical structure; GO:0043226,organelle; G…	PF13359.6:DDE superfamily endonuclease	--	--	--
LOC112090958	49.1933	51.5012	48.5064	150.101	125.218	128.829	80.1237	79.2885	79.1068	171.23	202.03	170.898	1399	1474	1331	4167	3315	3729	2249	2256	2202	5277	5671	4935	NW_010359601.1	324002	331848	+	LOC112090958	--	K05275 pyridoxine 4-dehydrogenase [EC:1.1.1.65] | (RefSeq) pyridoxal reductase, chloroplastic (A)	ko00750: Vitamin B6 metabolism; ko01100: Metabolic pathways	Aldo/keto reductase [Trema orientalis]	Y1669_ARATH RecName: Full=Uncharacterized oxidoreductase At1g06690, chloroplastic; EC=1.-.-.-; Flags: Precursor;	A0A2P5EVV5_TREOI SubName: Full=Aldo/keto reductase {ECO:0000313|EMBL:PON89676.1};	At1g06690	GO:0009507,chloroplast; GO:0009941,chloroplast envelope; GO:0009535,chloroplast thylakoid membrane; GO:0005576,extracellular region; GO:0010287,plastoglobule; GO:0047834,D-threo-aldose 1-dehydrogenase activity; GO:0003674,molecular_function; GO:0003824,catalytic activity; GO:0016491,oxidoreductase activity; GO:0016614,oxidoreductase activity, acting on CH-OH group of donors; GO:0016616,oxidoreduc…	PF00248.21:Aldo/keto reductase family	--	--	--
LOC112090961	0	0	0	0	0	0	0	0	0	0	0	0.0803	0	0	0	0	0	0	0	0	0	0	0	1	NW_010356908.1	27942	28596	-	LOC112090961	--	--	--	uncharacterized protein LOC111021972 [Momordica charantia]	YCX1_VICFA RecName: Full=Uncharacterized 9.9 kDa protein;	A0A498KXE4_MALDO SubName: Full=Uncharacterized protein {ECO:0000313|EMBL:RXI09603.1};	--	GO:0009507,chloroplast; GO:0005575,cellular_component; GO:0005622,intracellular anatomical structure; GO:0005737,cytoplasm; GO:0009536,plastid; GO:0043226,organelle; GO:0043227,membrane-bounded organelle; GO:0043229,intracellular organelle; GO:0043231,intracellular membrane-bounded organelle; GO:0110165,cellular anatomical entity	--	--	--	--
LOC112090962	0.3179	0.158	0.659	0	0	0.1562	0.3221	0.1589	0	0	0	0	2	1	4	0	0	1	2	1	0	0	0	0	NW_010359604.1	30124	30459	+	LOC112090962	--	--	--	hypothetical protein TorRG33x02_315750 [Trema orientalis]	--	A0A2P5BMM7_TREOI SubName: Full=Uncharacterized protein {ECO:0000313|EMBL:PON50055.1};	At2g11240	GO:0016021,integral component of membrane; GO:0005575,cellular_component; GO:0016020,membrane; GO:0031224,intrinsic component of membrane; GO:0110165,cellular anatomical entity	--	--	--	--
LOC112090965	1.3214	1.624	1.0452	1.5674	1.0086	1.5374	1.7264	1.564	1.4921	1.3157	0.916	1.1301	38	47	29	44	27	45	49	45	42	41	26	33	NW_010359622.1	252436	254901	-	LOC112090965	--	--	--	hypothetical protein CDL15_Pgr005130 [Punica granatum]	RSLE2_ORYSJ RecName: Full=Zinc finger BED domain-containing protein RICESLEEPER 2; AltName: Full=Transposase-like protein RICESLEEPER 2;	A0A7N2KZY8_QUELO RecName: Full=BED-type domain-containing protein {ECO:0000259|PROSITE:PS50808};	At4g05510	GO:0005634,nucleus; GO:0003677,DNA binding; GO:0046872,metal ion binding; GO:0046983,protein dimerization activity; GO:0009791,post-embryonic development; GO:0003674,molecular_function; GO:0003676,nucleic acid binding; GO:0005488,binding; GO:0097159,organic cyclic compound binding; GO:1901363,heterocyclic compound binding; GO:0043167,ion binding; GO:0043169,cation binding; GO:0005515,protein bind…	PF14372.6:Domain of unknown function (DUF4413)	--	--	--
LOC112090968	0	0	0	0	0	0	0	0.1328	0	0	0	0	0	0	0	0	0	0	0	2	0	0	0	0	NW_010359622.1	254923	261761	-	LOC112090968	--	K22048 mechanosensitive ion channel protein 4/5/6/7/8/9/10 | (RefSeq) mechanosensitive ion channel protein 8 (A)	--	Mechanosensitive ion channel protein 8 [Morus notabilis]	MSL8_ARATH RecName: Full=Mechanosensitive ion channel protein 8 {ECO:0000303|Ref.4}; AltName: Full=Mechanosensitive channel of small conductance-like 8 {ECO:0000303|Ref.4}; AltName: Full=MscS-Like protein 8 {ECO:0000303|Ref.4};	W9RF07_9ROSA RecName: Full=Mechanosensitive ion channel protein {ECO:0000256|PIRNR:PIRNR017209};	At1g78610	GO:0012505,endomembrane system; GO:0016021,integral component of membrane; GO:0005886,plasma membrane; GO:0008381,mechanosensitive ion channel activity; GO:0006820,anion transport; GO:0003674,molecular_function; GO:0005215,transporter activity; GO:0005216,ion channel activity; GO:0015075,ion transmembrane transporter activity; GO:0015267,channel activity; GO:0015318,inorganic molecular entity tra…	--	--	--	--
LOC112090970	0	0	0	0	0	0.0757	0	0	0	0	0	0	0	0	0	0	0	1	0	0	0	0	0	0	NW_010359622.1	614117	614926	-	LOC112090970	--	--	--	hypothetical protein VITISV_035985 [Vitis vinifera]	--	A0A438JFW4_VITVI RecName: Full=Retrotran_gag_3 domain-containing protein {ECO:0000259|Pfam:PF14244};	At4g03530	--	PF14244.6:gag-polypeptide of LTR copia-type	--	--	--
LOC112090972	0.3764	0.136	0.4965	0.1753	0.2205	0.0336	0.3467	0.0342	0.3146	0.1579	0.1387	0.3707	11	4	14	5	6	1	10	1	9	5	4	11	NW_010359622.1	598362	603525	+	LOC112090972	--	K10398 kinesin family member 11 | (RefSeq) kinesin-like protein KIN-5C (A)	--	--	KN5C_TOBAC RecName: Full=Kinesin-like protein KIN-5C {ECO:0000305}; AltName: Full=125 kDa kinesin-related protein;	--	--	GO:0005737,cytoplasm; GO:0005874,microtubule; GO:0005819,spindle; GO:0005524,ATP binding; GO:0008574,ATP-dependent microtubule motor activity, plus-end-directed; GO:0008017,microtubule binding; GO:0007018,microtubule-based movement; GO:0000166,nucleotide binding; GO:0003674,molecular_function; GO:0005488,binding; GO:0017076,purine nucleotide binding; GO:0030554,adenyl nucleotide binding; GO:00325…	--	--	--	--
LOC112090973	0.9984	0.248	1.0347	0	0	0	1.7702	2.2452	0.255	0.2303	0.7586	0.7374	4	1	4	0	0	0	7	9	1	1	3	3	NW_010359622.1	290072	291095	-	LOC112090973	--	--	--	--	--	--	--	--	--	--	--	--
LOC112090974	33.3831	34.974	33.605	117.184	100.079	94.0908	47.5254	53.8995	51.2468	100.6	95.8454	97.922	975	1028	947	3341	2721	2797	1370	1575	1465	3184	2763	2904	NW_010359622.1	220026	222184	-	LOC112090974	--	K14684 solute carrier family 25 (mitochondrial phosphate transporter), member 23/24/25/41 | (RefSeq) adenine nucleotide transporter BT1, chloroplastic/mitochondrial-like (A)	--	Protein brittle-1 [Morus notabilis]	BRT1_ARATH RecName: Full=Adenine nucleotide transporter BT1, chloroplastic/mitochondrial; AltName: Full=Protein BRITTLE 1 homolog; Short=AtBT1; AltName: Full=Protein EMBRYO DEFECTIVE 104; AltName: Full=Protein EMBRYO DEFECTIVE 42; AltName: Full=Protein SODIUM HYPERSENSITIVE 1; Flags: Precursor;	W9QTB7_9ROSA SubName: Full=Protein brittle-1 {ECO:0000313|EMBL:EXB53735.1};	At4g32400	GO:0009507,chloroplast; GO:0009941,chloroplast envelope; GO:0009706,chloroplast inner membrane; GO:0016021,integral component of membrane; GO:0005743,mitochondrial inner membrane; GO:0005739,mitochondrion; GO:0005886,plasma membrane; GO:0009536,plastid; GO:0055085,transmembrane transport; GO:0006810,transport; GO:0008150,biological_process; GO:0009987,cellular process; GO:0051179,localization; GO…	PF00153.27:Mitochondrial carrier protein	--	--	--
LOC112090976	0	0	0	0	0	0	0	0	0.0449	0	0	0	0	0	0	0	0	0	0	0	3	0	0	0	NW_010359622.1	47254	52478	+	LOC112090976	--	K11416 NAD+-dependent protein deacetylase sirtuin 6 [EC:2.3.1.286] | (RefSeq) NAD-dependent protein deacetylase SRT1 isoform X1 (A)	ko00760: Nicotinate and nicotinamide metabolism; ko01100: Metabolic pathways	Uncharacterized protein TCM_017356 [Theobroma cacao]	SIR1_ORYSI RecName: Full=NAD-dependent protein deacetylase SRT1; EC=2.3.1.286; AltName: Full=Regulatory protein SIR2 homolog 1; AltName: Full=SIR2-like protein 1;	A0A5C7H406_9ROSI RecName: Full=DDE Tnp4 domain-containing protein {ECO:0000259|Pfam:PF13359};	At3g44640	GO:0005634,nucleus; GO:0046872,metal ion binding; GO:0070403,NAD+ binding; GO:0016740,transferase activity; GO:0009873,ethylene-activated signaling pathway; GO:0043970,histone H3-K9 acetylation; GO:0003674,molecular_function; GO:0005488,binding; GO:0043167,ion binding; GO:0043169,cation binding; GO:0000166,nucleotide binding; GO:0036094,small molecule binding; GO:0043168,anion binding; GO:0051287…	PF13359.6:DDE superfamily endonuclease	--	--	--
LOC112090978	1.7991	1.7479	1.616	1.2287	1.5032	1.0998	1.9038	2.0779	2.8184	1.8815	2.3088	2.0868	45	44	39	30	35	28	47	52	69	51	57	53	NW_010359652.1	19720	21055	-	LOC112090978	--	--	--	putative pentatricopeptide repeat-containing protein At1g12700, mitochondrial [Prunus persica]	PPR39_ARATH RecName: Full=Pentatricopeptide repeat-containing protein At1g12775, mitochondrial; Flags: Precursor;	A0A540LE69_MALBA SubName: Full=Uncharacterized protein {ECO:0000313|EMBL:TQD84764.1};	At1g12770_2	GO:0005739,mitochondrion; GO:0005575,cellular_component; GO:0005622,intracellular anatomical structure; GO:0005737,cytoplasm; GO:0043226,organelle; GO:0043227,membrane-bounded organelle; GO:0043229,intracellular organelle; GO:0043231,intracellular membrane-bounded organelle; GO:0110165,cellular anatomical entity	PF13041.6:PPR repeat family	--	--	--
LOC112090979	12.035	14.4241	12.4089	23.0686	15.6605	13.531	11.9421	8.6187	14.0703	13.5674	11.6903	11.7302	194	234	193	363	235	222	190	139	222	237	186	192	NW_010359652.1	1741	4222	-	LOC112090979	--	--	--	Reticulon [Trema orientalis]	RTNLT_ARATH RecName: Full=Reticulon-like protein B22; Short=AtRTNLB22;	A0A2P5EQC3_TREOI SubName: Full=Reticulon {ECO:0000313|EMBL:PON87685.1};	At1g16830	GO:0005789,endoplasmic reticulum membrane; GO:0016021,integral component of membrane; GO:0005575,cellular_component; GO:0005622,intracellular anatomical structure; GO:0005737,cytoplasm; GO:0005783,endoplasmic reticulum; GO:0012505,endomembrane system; GO:0016020,membrane; GO:0031090,organelle membrane; GO:0031984,organelle subcompartment; GO:0042175,nuclear outer membrane-endoplasmic reticulum me…	PF02453.17:Reticulon	--	--	--
LOC112090980	0.0695	0	0.072	0	0	0.1365	0.0704	0	0	0	0.0704	0	1	0	1	0	0	2	1	0	0	0	1	0	NW_010359660.1	142	1122	-	LOC112090980	--	--	--	Ankyrin repeat-containing protein [Morus notabilis]	ITN1_ARATH RecName: Full=Ankyrin repeat-containing protein ITN1; AltName: Full=Protein INCREASED TOLERANCE TO NACL {ECO:0000303|PubMed:18643991};	W9R9C3_9ROSA SubName: Full=Ankyrin repeat-containing protein {ECO:0000313|EMBL:EXB77015.1};	At5g35830	GO:0016021,integral component of membrane; GO:0016020,membrane; GO:0005634,nucleus; GO:0005886,plasma membrane; GO:0034613,cellular protein localization; GO:0009651,response to salt stress; GO:0008104,protein localization; GO:0008150,biological_process; GO:0009987,cellular process; GO:0033036,macromolecule localization; GO:0051179,localization; GO:0051641,cellular localization; GO:0070727,cellula…	PF12796.7:Ankyrin repeats (3 copies)	--	--	--
LOC112090981	0	0.481	0.5017	0	0	0	0.4905	0	0	0.1489	0	0	0	3	3	0	0	0	3	0	0	1	0	0	NW_010359664.1	108	857	+	LOC112090981	--	K14440 SWI/SNF-related matrix-associated actin-dependent regulator of chromatin subfamily A-like protein 1 [EC:5.6.2.-] | (RefSeq) LOW QUALITY PROTEIN: SWI/SNF-related matrix-associated actin-dependent regulator of chromatin subfamily A-like protein 1 (A)	--	Zinc finger Ran-binding domain-containing protein 3 [Morus notabilis]	--	W9RIN7_9ROSA SubName: Full=Zinc finger Ran-binding domain-containing protein 3 {ECO:0000313|EMBL:EXB75650.1};	At1g48310	GO:0005634,nucleus; GO:0036310,annealing helicase activity; GO:0005524,ATP binding; GO:0070615,nucleosome-dependent ATPase activity; GO:0006281,DNA repair; GO:0031297,replication fork processing; GO:0003674,molecular_function; GO:0003676,nucleic acid binding; GO:0005488,binding; GO:0097159,organic cyclic compound binding; GO:0097617,annealing activity; GO:1901363,heterocyclic compound binding; GO…	PF00176.23:SNF2 family N-terminal domain	SNF2	TR	SNF2
LOC112090986	0	0	0	0.0493	0.1034	0.0946	0	0	0	0	0.0488	0.0474	0	0	0	1	2	2	0	0	0	0	1	1	NW_010359712.1	156619	159144	+	LOC112090986	--	K08241 jasmonate O-methyltransferase [EC:2.1.1.141] | (RefSeq) jasmonate O-methyltransferase (A)	ko00592: alpha-Linolenic acid metabolism; ko01110: Biosynthesis of secondary metabolites	putative S-adenosylmethionine-dependent methyltransferase [Morus notabilis]	LAMT_CATRO RecName: Full=Loganic acid O-methyltransferase {ECO:0000303|PubMed:24104568, ECO:0000303|PubMed:29399933}; Short=CrLAMT {ECO:0000303|PubMed:24104568, ECO:0000303|PubMed:29399933}; EC=2.1.1.50 {ECO:0000269|PubMed:18326827, ECO:0000269|PubMed:24104568, ECO:0000269|PubMed:29399933};	W9QTA3_9ROSA SubName: Full=Putative S-adenosylmethionine-dependent methyltransferase {ECO:0000313|EMBL:EXB53857.1};	At1g68040	GO:0030749,loganate O-methyltransferase activity; GO:0046872,metal ion binding; GO:0035834,indole alkaloid metabolic process; GO:0032259,methylation; GO:0003674,molecular_function; GO:0003824,catalytic activity; GO:0008168,methyltransferase activity; GO:0008757,S-adenosylmethionine-dependent methyltransferase activity; GO:0016740,transferase activity; GO:0016741,transferase activity, transferring…	PF03492.15:SAM dependent carboxyl methyltransferase	--	--	--
LOC112090987	174.06	160.508	167.864	140.109	110.734	94.1355	164.464	146.92	172.094	85.027	103.051	78.975	2418	2244	2250	1900	1432	1331	2255	2042	2340	1280	1413	1114	NW_010359712.1	40526	46069	+	LOC112090987	--	K11096 small nuclear ribonucleoprotein D2 | (RefSeq) small nuclear ribonucleoprotein Sm D2-like (A)	ko03040: Spliceosome	PREDICTED: small nuclear ribonucleoprotein Sm D2-like [Cucumis sativus]	LSM3A_ARATH RecName: Full=Sm-like protein LSM3A {ECO:0000305}; Short=AtLSM3A {ECO:0000303|PubMed:23620288}; AltName: Full=U6 snRNA-associated Sm-like protein LSM3A {ECO:0000305};	A0A5A7TNA0_CUCME RecName: Full=Small nuclear ribonucleoprotein Sm D2 {ECO:0000256|RuleBase:RU365051}; Short=Sm-D2 {ECO:0000256|RuleBase:RU365051}; AltName: Full=snRNP core protein D2 {ECO:0000256|RuleBase:RU365051};	At2g47640	GO:0071013,catalytic step 2 spliceosome; GO:1990726,Lsm1-7-Pat1 complex; GO:0005634,nucleus; GO:0000932,P-body; GO:0071011,precatalytic spliceosome; GO:0046540,U4/U6 x U5 tri-snRNP complex; GO:0005688,U6 snRNP; GO:0003723,RNA binding; GO:0000398,mRNA splicing, via spliceosome; GO:0000956,nuclear-transcribed mRNA catabolic process; GO:0033962,P-body assembly; GO:0003674,molecular_function; GO:0003…	PF01423.22:LSM domain	--	--	--
LOC112090988	8.5718	13.5391	10.3218	4.9742	6.4403	4.6734	11.2952	11.7866	8.96	5.3496	6.7267	6.8803	173	275	201	98	121	96	225	238	177	117	134	141	NW_010359712.1	32419	35945	-	LOC112090988	--	K05610 ubiquitin carboxyl-terminal hydrolase L5 [EC:3.4.19.12] | (RefSeq) ubiquitin carboxyl-terminal hydrolase 2-like (A)	--	Ubiquitinyl hydrolase, UCH37 type [Trema orientalis]	UCH2_ARATH RecName: Full=Ubiquitin carboxyl-terminal hydrolase 2 {ECO:0000303|PubMed:17559514}; EC=3.4.19.12 {ECO:0000305};	A0A2P5D4E9_TREOI RecName: Full=Ubiquitin carboxyl-terminal hydrolase {ECO:0000256|PIRNR:PIRNR038120, ECO:0000256|RuleBase:RU361215}; EC=3.4.19.12 {ECO:0000256|PIRNR:PIRNR038120, ECO:0000256|RuleBase:RU361215};	At1g65650	GO:0005737,cytoplasm; GO:0005634,nucleus; GO:0004843,thiol-dependent ubiquitin-specific protease activity; GO:0016579,protein deubiquitination; GO:0010016,shoot system morphogenesis; GO:0006511,ubiquitin-dependent protein catabolic process; GO:0003674,molecular_function; GO:0003824,catalytic activity; GO:0008233,peptidase activity; GO:0008242,omega peptidase activity; GO:0016787,hydrolase activit…	PF01088.21:Ubiquitin carboxyl-terminal hydrolase, family 1	--	--	--
LOC112090995	0.2461	0	0.5102	0	0	0	0	0.123	0.2515	0	0	0	2	0	4	0	0	0	0	1	2	0	0	0	NW_010359718.1	45	794	-	LOC112090995	--	--	--	Auxin-induced protein 5NG4 [Morus notabilis]	WTR13_ARATH RecName: Full=WAT1-related protein At2g37460;	W9QRU5_9ROSA RecName: Full=WAT1-related protein {ECO:0000256|RuleBase:RU363077};	At2g37460	GO:0016021,integral component of membrane; GO:0005886,plasma membrane; GO:0022857,transmembrane transporter activity; GO:0003674,molecular_function; GO:0005215,transporter activity; GO:0005575,cellular_component; GO:0016020,membrane; GO:0031224,intrinsic component of membrane; GO:0110165,cellular anatomical entity; GO:0071944,cell periphery	--	--	--	--
LOC112090996	0.078	0.3874	0.2424	0	0	0	0	0.1559	0.0797	0	0	0	1	5	3	0	0	0	0	2	1	0	0	0	NW_010359739.1	7	691	-	LOC112090996	--	K18636 microtubule-binding protein TANGLED1 | (RefSeq) probable microtubule-binding protein TANGLED (A)	--	hypothetical protein L484_001176 [Morus notabilis]	TANB_ARATH RecName: Full=Probable microtubule-binding protein TANGLED; Short=AtTAN;	W9QQM4_9ROSA SubName: Full=Uncharacterized protein {ECO:0000313|EMBL:EXB50595.1};	At3g05330	GO:0005829,cytosol; GO:0005875,microtubule associated complex; GO:0005730,nucleolus; GO:0009524,phragmoplast; GO:0009574,preprophase band; GO:0008017,microtubule binding; GO:0000911,cytokinesis by cell plate formation; GO:0000914,phragmoplast assembly; GO:2000694,regulation of phragmoplast microtubule organization; GO:0003674,molecular_function; GO:0005488,binding; GO:0005515,protein binding; GO:…	--	--	--	--
LOC112090998	0.5423	0.7184	0.3747	0.8332	0.8738	1.1543	0.3663	0	0.9234	0.9174	0.7325	0.445	6	8	4	9	9	13	4	0	10	11	8	5	NW_010359766.1	38912	40495	-	LOC112090998	--	K22733 magnesium transporter | (RefSeq) probable magnesium transporter NIPA6 (A)	--	probable magnesium transporter NIPA3 isoform X3 [Prunus persica]	NIPA6_ARATH RecName: Full=Probable magnesium transporter NIPA6;	A0A6J5USN3_PRUAR RecName: Full=Probable magnesium transporter {ECO:0000256|RuleBase:RU363078};	At1g34470	GO:0005769,early endosome; GO:0005783,endoplasmic reticulum; GO:0016021,integral component of membrane; GO:0016020,membrane; GO:0005886,plasma membrane; GO:0015095,magnesium ion transmembrane transporter activity; GO:0043621,protein self-association; GO:0051607,defense response to virus; GO:0015693,magnesium ion transport; GO:0003674,molecular_function; GO:0005215,transporter activity; GO:0008324…	PF05653.14:Magnesium transporter NIPA	--	--	--
LOC112090999	3.6325	3.8127	3.8178	6.132	5.1662	3.6192	2.7991	3.0682	2.6658	5.0044	4.0949	4.6355	71	75	72	117	94	72	54	60	51	106	79	92	NW_010359766.1	23524	25317	-	LOC112090999	--	--	--	Disease resistance protein [Morus notabilis]	--	W9R179_9ROSA SubName: Full=Disease resistance protein {ECO:0000313|EMBL:EXB53869.1};	--	GO:0043531,ADP binding; GO:0000166,nucleotide binding; GO:0003674,molecular_function; GO:0005488,binding; GO:0017076,purine nucleotide binding; GO:0030554,adenyl nucleotide binding; GO:0032553,ribonucleotide binding; GO:0032555,purine ribonucleotide binding; GO:0032559,adenyl ribonucleotide binding; GO:0036094,small molecule binding; GO:0043167,ion binding; GO:0043168,anion binding; GO:0097159,or…	--	--	--	--
LOC112091000	4.769	3.9489	10.2148	1.3028	1.7077	2.499	2.577	2.2244	2.9234	2.0537	2.4158	3.7573	30	25	62	8	10	16	16	14	18	14	15	24	NW_010359768.1	93	599	+	LOC112091000	--	--	--	hypothetical protein L484_003258 [Morus notabilis]	--	W9RI48_9ROSA RecName: Full=WD_REPEATS_REGION domain-containing protein {ECO:0000259|PROSITE:PS50294};	At3g49400	GO:0000127,transcription factor TFIIIC complex; GO:0004402,histone acetyltransferase activity; GO:0006384,transcription initiation from RNA polymerase III promoter; GO:0003674,molecular_function; GO:0003824,catalytic activity; GO:0008080,N-acetyltransferase activity; GO:0016407,acetyltransferase activity; GO:0016410,N-acyltransferase activity; GO:0016740,transferase activity; GO:0016746,transfera…	PF12657.7:Transcription factor IIIC subunit delta N-term	--	--	--
LOC112091004	4.8788	3.5854	5.1618	20.8245	35.2672	34.0534	5.2005	3.6065	5.2441	26.497	19.2568	27.8279	96	71	98	400	646	682	101	71	101	565	374	556	NW_010356914.1	2894	20813	-	LOC112091004	--	K18834 WRKY transcription factor 1 | (RefSeq) WRKY transcription factor 1 isoform X2 (A)	ko04626: Plant-pathogen interaction	LOW QUALITY PROTEIN: WRKY domain containing protein [Trema orientalis]	WRK23_ARATH RecName: Full=WRKY transcription factor 23; AltName: Full=WRKY DNA-binding protein 23;	A0A2P5B869_TREOI SubName: Full=WRKY domain containing protein {ECO:0000313|EMBL:PON45000.1};	At2g47260	GO:0005634,nucleus; GO:0003700,DNA-binding transcription factor activity; GO:0000976,transcription regulatory region sequence-specific DNA binding; GO:1901703,protein localization involved in auxin polar transport; GO:0009733,response to auxin; GO:0009624,response to nematode; GO:0003674,molecular_function; GO:0140110,transcription regulator activity; GO:0001067,regulatory region nucleic acid bin…	PF03106.15:WRKY DNA -binding domain	WRKY	TF	WRKY
LOC112091005	118.984	118.115	119.399	385.546	483.612	518.014	158.719	171.673	170.665	439.207	422.307	448.88	7271	7264	7040	22999	27511	32219	9573	10496	10208	29085	25472	27853	NW_010359796.1	412889	418386	+	LOC112091005	--	--	--	hypothetical protein L484_022943 [Morus notabilis]	CHUP1_ARATH RecName: Full=Protein CHUP1, chloroplastic; AltName: Full=Protein CHLOROPLAST UNUSUAL POSITIONING 1;	W9R1E6_9ROSA SubName: Full=Uncharacterized protein {ECO:0000313|EMBL:EXB53975.1};	At3g25690	GO:0009507,chloroplast; GO:0009707,chloroplast outer membrane; GO:0005829,cytosol; GO:0009658,chloroplast organization; GO:0009902,chloroplast relocation; GO:0006996,organelle organization; GO:0008150,biological_process; GO:0009657,plastid organization; GO:0009987,cellular process; GO:0016043,cellular component organization; GO:0071840,cellular component organization or biogenesis; GO:0019750,chl…	PF12325.8:TATA element modulatory factor 1 TATA binding	--	--	--
LOC112091008	0.2498	0.1489	0.1554	0	0	0	0.2025	0.0999	0.051	0.0461	0	0	5	3	3	0	0	0	4	2	1	1	0	0	NW_010359796.1	630397	634116	-	LOC112091008	--	K13081 leucoanthocyanidin reductase [EC:1.17.1.3] | (RefSeq) leucoanthocyanidin reductase-like (A)	ko00941: Flavonoid biosynthesis; ko01110: Biosynthesis of secondary metabolites	Hopanoid-associated sugar epimerase [Trema orientalis]	LAR_DESUN RecName: Full=Leucoanthocyanidin reductase; Short=Leucocyanidin reductase; EC=1.17.1.3;	A0A2P5ENC5_TREOI SubName: Full=Hopanoid-associated sugar epimerase {ECO:0000313|EMBL:PON87043.1};	At1g75290	GO:0033788,leucoanthocyanidin reductase activity; GO:0010023,proanthocyanidin biosynthetic process; GO:0003674,molecular_function; GO:0003824,catalytic activity; GO:0016491,oxidoreductase activity; GO:0016725,oxidoreductase activity, acting on CH or CH2 groups; GO:0016726,oxidoreductase activity, acting on CH or CH2 groups, NAD or NADP as acceptor; GO:0006725,cellular aromatic compound metabolic …	PF05368.13:NmrA-like family	--	--	--
LOC112091009	21.72	23.2234	20.7354	8.0226	9.3657	9.4377	21.6032	21.8009	17.4399	8.0455	7.0045	9.9722	710	764	654	256	285	314	697	713	558	285	226	331	NW_010359796.1	36793	41137	+	LOC112091009	--	--	--	Nucleotide-diphospho-sugar transferase [Parasponia andersonii]	Y4597_ARATH RecName: Full=Uncharacterized protein At4g15970;	A0A2P5E0X4_PARAD SubName: Full=Nucleotide-diphospho-sugar transferase {ECO:0000313|EMBL:PON79183.1};	At1g14590	--	PF03407.16:Nucleotide-diphospho-sugar transferase	--	--	--
LOC112091010	17.1437	17.5661	17.0833	7.0571	6.4541	6.5521	16.2859	16.0976	17.7079	5.0799	4.7804	4.5849	545	562	524	219	191	212	511	512	551	175	150	148	NW_010359796.1	653232	657922	+	LOC112091010	--	--	--	NAC domain-containing protein [Boehmeria nivea]	NAC8_ARATH RecName: Full=SUPPRESSOR OF GAMMA RESPONSE 1 {ECO:0000303|PubMed:19549833}; AltName: Full=NAC domain-containing protein 8 {ECO:0000303|PubMed:15029955}; Short=ANAC008 {ECO:0000303|PubMed:15029955}; AltName: Full=Protein SOG1; AltName: Full=SUPPRESSOR OF GAMMA RADIATION 1;	A0A060A661_BOENI SubName: Full=NAC domain-containing protein {ECO:0000313|EMBL:AIA57535.1};	At1g25580	GO:0005634,nucleus; GO:0003700,DNA-binding transcription factor activity; GO:0000976,transcription regulatory region sequence-specific DNA binding; GO:0000077,DNA damage checkpoint; GO:0040020,regulation of meiotic nuclear division; GO:0006355,regulation of transcription, DNA-templated; GO:0010332,response to gamma radiation; GO:0003674,molecular_function; GO:0140110,transcription regulator activ…	PF02365.15:No apical meristem (NAM) protein	NAC	TF	NAC
LOC112091011	2.0299	2.2692	0.263	1.0397	0.8177	0.4986	3.5992	1.1413	4.1478	2.5757	2.4422	2.374	16	18	2	8	6	4	28	9	32	22	19	19	NW_010359796.1	668039	668459	-	LOC112091011	--	--	--	uncharacterized protein LOC107468001 [Arachis duranensis]	DVL4_ARATH RecName: Full=Small polypeptide DEVIL 4 {ECO:0000303|PubMed:14871303}; AltName: Full=Small polypeptide ROTUNDIFOLIA like 17 {ECO:0000303|PubMed:15125775}; Short=Small polypeptide ROT-FOUR-LIKE 17 {ECO:0000303|PubMed:15125775};	A0A6A4P2S9_LUPAL SubName: Full=Uncharacterized protein {ECO:0000313|EMBL:KAE9595731.1};	--	GO:0005886,plasma membrane; GO:0008285,negative regulation of cell population proliferation; GO:0048367,shoot system development; GO:0008150,biological_process; GO:0008283,cell population proliferation; GO:0009987,cellular process; GO:0042127,regulation of cell population proliferation; GO:0048519,negative regulation of biological process; GO:0048523,negative regulation of cellular process; GO:00…	PF08137.12:DVL family	--	--	--
LOC112091012	8.2275	8.1752	10.6418	10.5185	9.5099	9.0535	6.502	6.6116	7.0944	6.6205	6.2684	6.7739	250	250	312	312	269	280	195	201	211	218	188	209	NW_010359796.1	29842	35158	+	LOC112091012	--	K13418 somatic embryogenesis receptor kinase 1 [EC:2.7.10.1 2.7.11.1] | (RefSeq) somatic embryogenesis receptor kinase 2 (A)	--	GPCR kinase [Parasponia andersonii]	PR5K_ARATH RecName: Full=PR5-like receptor kinase {ECO:0000303|PubMed:8637920}; EC=2.7.11.1 {ECO:0000269|PubMed:8637920}; Flags: Precursor;	A0A2P5CHC1_PARAD SubName: Full=GPCR kinase {ECO:0000313|EMBL:PON60440.1};	At1g66980_2	GO:0016021,integral component of membrane; GO:0009506,plasmodesma; GO:0005524,ATP binding; GO:0004672,protein kinase activity; GO:0106310,protein serine kinase activity; GO:0106311,protein threonine kinase activity; GO:0004675,transmembrane receptor protein serine/threonine kinase activity; GO:0009620,response to fungus; GO:0000166,nucleotide binding; GO:0003674,molecular_function; GO:0005488,bin…	PF00069.25:Protein kinase domain	--	--	--
LOC112091013	28.7849	26.9654	33.6537	38.6871	33.3227	30.9013	27.2966	26.3011	26.2834	30.1814	34.2488	31.747	734	692	828	963	791	802	687	671	656	834	862	822	NW_010359796.1	455224	458874	+	LOC112091013	--	K13115 coiled-coil domain-containing protein 130 | (RefSeq) coiled-coil domain-containing protein 130-like (A)	--	CWC16 protein [Trema orientalis]	--	A0A2P5ENA5_TREOI SubName: Full=CWC16 protein {ECO:0000313|EMBL:PON87034.1};	At1g25682	--	PF04502.13:Family of unknown function (DUF572)	--	--	--
LOC112091014	11.1749	11.3292	8.9633	0.2655	0	0.2546	13.8491	14.9896	16.3147	0.0299	0.1313	0.3509	345	352	267	8	0	8	422	463	493	1	4	11	NW_010359796.1	365534	368096	-	LOC112091014	--	--	--	hypothetical protein L484_022938 [Morus notabilis]	PII2_ARATH RecName: Full=Piriformospora indica-insensitive protein 2; Flags: Precursor;	W9R1E1_9ROSA SubName: Full=Uncharacterized protein {ECO:0000313|EMBL:EXB53970.1};	At3g25670	GO:0005886,plasma membrane; GO:0044403,biological process involved in symbiotic interaction; GO:0009610,response to symbiotic fungus; GO:0008150,biological_process; GO:0044419,biological process involved in interspecies interaction between organisms; GO:0009605,response to external stimulus; GO:0009607,response to biotic stimulus; GO:0009608,response to symbiont; GO:0009620,response to fungus; GO…	PF13855.6:Leucine rich repeat	--	--	--
LOC112091015	0.2235	0.3172	0.1985	0	0.0686	0.1882	0.0323	0.0957	0.0652	0.2946	0.097	0.1887	7	10	6	0	2	6	1	3	2	10	3	6	NW_010359796.1	647402	649754	-	LOC112091015	--	K19027 zinc finger FYVE domain-containing protein 26 | (RefSeq) uncharacterized protein LOC21398035 isoform X1 (A)	--	hypothetical protein L484_014917 [Morus notabilis]	--	W9R7A5_9ROSA SubName: Full=Uncharacterized protein {ECO:0000313|EMBL:EXB60464.1};	At2g25730	--	--	--	--	--
LOC112091016	0.3744	0.496	0.2587	3.196	2.4131	2.5136	0.569	0.4366	0.4463	3.8003	3.6034	2.7653	6	8	4	50	36	41	9	7	7	66	57	45	NW_010359796.1	584665	585520	+	LOC112091016	--	K00059 3-oxoacyl-[acyl-carrier protein] reductase [EC:1.1.1.100] | (RefSeq) NADPH-dependent aldehyde reductase-like protein, chloroplastic (A)	ko00061: Fatty acid biosynthesis; ko00780: Biotin metabolism; ko01100: Metabolic pathways; ko01110: Biosynthesis of secondary metabolites; ko01212: Fatty acid metabolism; ko01240: Biosynthesis of cofactors	Short-chain type [Morus notabilis]	ADRC3_ARATH RecName: Full=NADPH-dependent aldehyde reductase-like protein, chloroplastic {ECO:0000250|UniProtKB:Q9SQR2}; EC=1.1.1.- {ECO:0000250|UniProtKB:Q9SQR2}; Flags: Precursor;	W9RFS1_9ROSA RecName: Full=Fructose-bisphosphate aldolase {ECO:0000256|ARBA:ARBA00013068}; EC=4.1.2.13 {ECO:0000256|ARBA:ARBA00013068};	At4g13180	GO:0009507,chloroplast; GO:0016491,oxidoreductase activity; GO:0003674,molecular_function; GO:0003824,catalytic activity; GO:0005575,cellular_component; GO:0005622,intracellular anatomical structure; GO:0005737,cytoplasm; GO:0009536,plastid; GO:0043226,organelle; GO:0043227,membrane-bounded organelle; GO:0043229,intracellular organelle; GO:0043231,intracellular membrane-bounded organelle; GO:0110…	PF13561.6:Enoyl-(Acyl carrier protein) reductase	--	--	--
LOC112091017	0.248	0.2054	0.0428	0.2118	0.0444	0.0406	0	0.2066	0.1267	0.3433	0.3351	0.4886	6	5	1	5	1	1	0	5	3	9	8	12	NW_010359796.1	196026	199144	+	LOC112091017	--	--	--	--	--	--	--	--	--	--	--	--
LOC112091018	11.3163	10.5247	9.5703	3.7096	3.89	6.0483	6.4206	7.8722	5.457	3.9264	4.3108	2.5856	125	117	102	40	40	68	70	87	59	47	47	29	NW_010359796.1	254880	256425	+	LOC112091018	--	--	--	EamA domain containing protein [Trema orientalis]	--	A0A2P5D034_TREOI SubName: Full=EamA domain containing protein {ECO:0000313|EMBL:PON66659.1};	--	GO:0016021,integral component of membrane; GO:0005575,cellular_component; GO:0016020,membrane; GO:0031224,intrinsic component of membrane; GO:0110165,cellular anatomical entity	--	--	--	--
LOC112091022	0.4533	0.0751	0.5481	0.2322	0.2435	0.2227	1.1482	0.5286	0.5403	0.2789	0.0765	0.5208	6	1	7	3	3	3	15	7	7	4	1	7	NW_010359797.1	257299	258309	-	LOC112091022	--	K24816 maestro heat-like repeat-containing protein family member 1 | (RefSeq) protein SHOOT GRAVITROPISM 6 (A)	--	hypothetical protein L484_001397 [Morus notabilis]	--	W9S9S4_9ROSA SubName: Full=Uncharacterized protein {ECO:0000313|EMBL:EXC21270.1};	--	--	--	--	--	--
LOC112091023	1.3287	0.7041	0.8262	0.5444	0.5709	0.3481	0.718	0.5312	0.9955	0	0.2692	0.3489	15	8	9	6	6	4	8	6	11	0	3	4	NW_010359797.1	255496	257218	-	LOC112091023	--	K24816 maestro heat-like repeat-containing protein family member 1 | (RefSeq) protein SHOOT GRAVITROPISM 6 (A)	--	hypothetical protein L484_017600 [Morus notabilis]	SHGR6_ARATH RecName: Full=Protein SHOOT GRAVITROPISM 6;	W9QZV5_9ROSA RecName: Full=Epimerase domain-containing protein {ECO:0000259|Pfam:PF01370};	At2g36820	GO:0009705,plant-type vacuole membrane; GO:0009660,amyloplast organization; GO:0009630,gravitropism; GO:0009959,negative gravitropism; GO:0006996,organelle organization; GO:0008150,biological_process; GO:0009657,plastid organization; GO:0009987,cellular process; GO:0016043,cellular component organization; GO:0071840,cellular component organization or biogenesis; GO:0009605,response to external st…	--	--	--	--
LOC112091027	0.4219	0.4611	0.3935	0.0864	0.136	0.2073	0.4702	0.759	0.431	0.1557	0.171	0.2909	10	11	9	2	3	5	11	18	10	4	4	7	NW_010359811.1	222008	224749	-	LOC112091027	--	--	--	--	--	--	--	--	--	--	--	--
LOC112091028	3.5566	4.6263	6.0987	1.1924	1.4587	2.6049	3.8655	4.7181	3.9639	2.2079	2.3585	2.2926	55	72	91	18	21	41	59	73	60	37	36	36	NW_010359811.1	228512	230306	-	LOC112091028	--	K13155 U11/U12 small nuclear ribonucleoprotein 35 kDa protein | (RefSeq) U11/U12 small nuclear ribonucleoprotein 35 kDa protein (A)	--	hypothetical protein L484_024629 [Morus notabilis]	U1135_ARATH RecName: Full=U11/U12 small nuclear ribonucleoprotein 35 kDa protein; Short=U11/U12 snRNP 35 kDa protein; Short=U11/U12-35K;	W9QRP4_9ROSA SubName: Full=Uncharacterized protein {ECO:0000313|EMBL:EXB52079.1};	--	GO:0016607,nuclear speck; GO:0005634,nucleus; GO:0034693,U11/U12 snRNP; GO:0005689,U12-type spliceosomal complex; GO:0003729,mRNA binding; GO:0017069,snRNA binding; GO:0000398,mRNA splicing, via spliceosome; GO:0003674,molecular_function; GO:0003676,nucleic acid binding; GO:0003723,RNA binding; GO:0005488,binding; GO:0097159,organic cyclic compound binding; GO:1901363,heterocyclic compound bindin…	--	--	--	--
LOC112091029	0.1006	0.4166	0.5909	0.2062	0.3243	0.379	0.5267	0.352	0.0514	0.3869	0.4418	0.3138	6	25	34	12	18	23	31	21	3	25	26	19	NW_010359811.1	430429	441745	+	LOC112091029	--	K13418 somatic embryogenesis receptor kinase 1 [EC:2.7.10.1 2.7.11.1] | (RefSeq) somatic embryogenesis receptor kinase 2 (A)	--	PREDICTED: probable LRR receptor-like serine/threonine-protein kinase At1g53430 [Fragaria vesca subsp. vesca]	Y5344_ARATH RecName: Full=Probable LRR receptor-like serine/threonine-protein kinase At1g53440; EC=2.7.11.1; Flags: Precursor;	A0A803NXY4_CANSA SubName: Full=Uncharacterized protein {ECO:0000313|EnsemblPlants:cds.evm.model.02.2541};	At1g53440	GO:0016021,integral component of membrane; GO:0005886,plasma membrane; GO:0005524,ATP binding; GO:0106310,protein serine kinase activity; GO:0004674,protein serine/threonine kinase activity; GO:0106311,protein threonine kinase activity; GO:0046777,protein autophosphorylation; GO:0000166,nucleotide binding; GO:0003674,molecular_function; GO:0005488,binding; GO:0017076,purine nucleotide binding; GO…	PF07714.17:Protein tyrosine kinase	--	--	--
LOC112091034	7.6419	6.3944	6.5862	7.746	7.9499	7.034	7.7426	6.3919	7.8075	5.4188	7.5793	7.6052	190	160	158	188	184	178	190	159	190	146	186	192	NW_010359811.1	121462	139244	+	LOC112091034	--	K00858 NAD+ kinase [EC:2.7.1.23] | (RefSeq) NADH kinase (A)	ko00760: Nicotinate and nicotinamide metabolism; ko01100: Metabolic pathways; ko01240: Biosynthesis of cofactors	NAD kinase [Trema orientalis]	NADHK_ORYSJ RecName: Full=Probable NADH kinase; EC=2.7.1.86;	A0A2P5FL82_TREOI SubName: Full=NAD kinase {ECO:0000313|EMBL:PON98534.1};	At1g78590	GO:0005737,cytoplasm; GO:0005524,ATP binding; GO:0003951,NAD+ kinase activity; GO:0042736,NADH kinase activity; GO:0019674,NAD metabolic process; GO:0006741,NADP biosynthetic process; GO:0000166,nucleotide binding; GO:0003674,molecular_function; GO:0005488,binding; GO:0017076,purine nucleotide binding; GO:0030554,adenyl nucleotide binding; GO:0032553,ribonucleotide binding; GO:0032555,purine ribo…	PF01513.21:ATP-NAD kinase	--	--	--
LOC112091035	1.5688	0.6681	1.1614	0.5357	2.2469	1.8349	1.211	1.4187	0.4579	0.8962	0.2271	1.3978	21	9	15	7	28	25	16	19	6	13	3	19	NW_010359811.1	245045	248623	+	LOC112091035	--	--	--	hypothetical protein L484_009868 [Morus notabilis]	--	W9R4V2_9ROSA SubName: Full=Uncharacterized protein {ECO:0000313|EMBL:EXB56442.1};	--	GO:0016021,integral component of membrane; GO:0005575,cellular_component; GO:0016020,membrane; GO:0031224,intrinsic component of membrane; GO:0110165,cellular anatomical entity	--	--	--	--
LOC112091036	8.165	8.747	8.1538	4.1386	3.3348	2.9247	10.2546	9.3511	8.5591	4.0028	6.0319	4.3556	192	207	185	95	73	70	238	220	197	102	140	104	NW_010356914.1	152185	154625	-	LOC112091036	--	--	--	putative glutamyl endopeptidase [Morus notabilis]	--	W9QJV3_9ROSA SubName: Full=Putative glutamyl endopeptidase {ECO:0000313|EMBL:EXB28587.1};	At2g16760	GO:0008236,serine-type peptidase activity; GO:0003674,molecular_function; GO:0003824,catalytic activity; GO:0008233,peptidase activity; GO:0016787,hydrolase activity; GO:0017171,serine hydrolase activity; GO:0140096,catalytic activity, acting on a protein	PF08450.12:SMP-30/Gluconolactonase/LRE-like region	--	--	--
LOC112091037	46.3559	46.2606	50.4009	14.253	12.1078	12.9142	38.156	34.0308	32.0176	12.6232	13.8252	13.7683	1386	1392	1454	416	337	393	1126	1018	937	409	408	418	NW_010359813.1	59151	60747	-	LOC112091037	--	--	--	Lysine histidine transporter 1 [Morus notabilis]	LRK41_ARATH RecName: Full=L-type lectin-domain containing receptor kinase IV.1; Short=Arabidopsis thaliana lectin-receptor kinase e; Short=AthlecRK-e; Short=LecRK-IV.1; EC=2.7.11.1; AltName: Full=Lectin Receptor Kinase 1; Flags: Precursor;	W9R1P4_9ROSA SubName: Full=Lysine histidine transporter 1 {ECO:0000313|EMBL:EXB54154.1};	At5g01090	GO:0005783,endoplasmic reticulum; GO:0016021,integral component of membrane; GO:0005886,plasma membrane; GO:0005524,ATP binding; GO:0030246,carbohydrate binding; GO:0106310,protein serine kinase activity; GO:0106311,protein threonine kinase activity; GO:0004675,transmembrane receptor protein serine/threonine kinase activity; GO:0042742,defense response to bacterium; GO:0002229,defense response to…	PF00139.19:Legume lectin domain	--	--	--
LOC112091041	19.0787	21.2666	19.4238	13.3623	17.475	18.8185	19.5959	16.7839	14.9732	14.6311	12.19	14.4704	509	571	500	348	434	511	516	448	391	423	321	392	NW_010356914.1	7	3090	+	LOC112091041	--	--	--	Flowering time control protein FCA [Trema orientalis]	FCA_ARATH RecName: Full=Flowering time control protein FCA;	A0A2P5B877_TREOI SubName: Full=Flowering time control protein FCA {ECO:0000313|EMBL:PON44999.1};	At4g16280	GO:0005737,cytoplasm; GO:0005634,nucleus; GO:1990904,ribonucleoprotein complex; GO:0003729,mRNA binding; GO:0003723,RNA binding; GO:0030154,cell differentiation; GO:0009908,flower development; GO:0003674,molecular_function; GO:0003676,nucleic acid binding; GO:0005488,binding; GO:0097159,organic cyclic compound binding; GO:1901363,heterocyclic compound binding; GO:0008150,biological_process; GO:00…	PF00397.26:WW domain	--	--	--
LOC112091043	0.0248	0	0	0	0	0	0	0.0495	0	0	0	0	1	0	0	0	0	0	0	2	0	0	0	0	NW_010359824.1	316599	320650	-	LOC112091043	--	--	--	Myb/SANT-like domain containing protein [Trema orientalis]	--	A0A5C7HNY2_9ROSI SubName: Full=Uncharacterized protein {ECO:0000313|EMBL:TXG57902.1};	At5g41980	GO:0046872,metal ion binding; GO:0003674,molecular_function; GO:0005488,binding; GO:0043167,ion binding; GO:0043169,cation binding	PF12776.7:Myb/SANT-like DNA-binding domain	--	--	--
LOC112091044	41.8458	40.7106	43.5206	4.9787	2.8193	3.6291	39.9349	42.0677	46.3771	7.9383	10.2911	7.8019	861	843	864	100	54	76	811	866	934	177	209	163	NW_010359824.1	199317	202529	-	LOC112091044	--	K08059 interferon, gamma-inducible protein 30 | (RefSeq) gamma-interferon-inducible lysosomal thiol reductase (A)	--	PREDICTED: gamma-interferon-inducible lysosomal thiol reductase-like [Ziziphus jujuba]	GILT_ARATH RecName: Full=Gamma-interferon-responsive lysosomal thiol protein {ECO:0000303|PubMed:21052676}; Short=AtGILT {ECO:0000303|PubMed:21052676}; Flags: Precursor;	A0A6P4AQ23_ZIZJJ SubName: Full=gamma-interferon-inducible lysosomal thiol reductase-like {ECO:0000313|RefSeq:XP_015897417.1};	At5g01580	GO:0005576,extracellular region; GO:0005764,lysosome; GO:0016491,oxidoreductase activity; GO:0003674,molecular_function; GO:0003824,catalytic activity; GO:0005575,cellular_component; GO:0110165,cellular anatomical entity; GO:0000323,lytic vacuole; GO:0005622,intracellular anatomical structure; GO:0005737,cytoplasm; GO:0005773,vacuole; GO:0043226,organelle; GO:0043227,membrane-bounded organelle; G…	PF03227.16:Gamma interferon inducible lysosomal thiol reductase (GILT)	--	--	--
LOC112091045	1.5641	1.7872	1.4589	0.1602	0.42	1.383	0.6339	0.8598	2.1572	1.299	0.3169	1.0012	20	23	18	2	5	18	8	11	27	18	4	13	NW_010359824.1	379468	380632	+	LOC112091045	--	K00591 polyprenyldihydroxybenzoate methyltransferase / 3-demethylubiquinol 3-O-methyltransferase [EC:2.1.1.114 2.1.1.64] | (RefSeq) ubiquinone biosynthesis O-methyltransferase, mitochondrial-like (A)	ko00130: Ubiquinone and other terpenoid-quinone biosynthesis; ko01100: Metabolic pathways; ko01110: Biosynthesis of secondary metabolites; ko01240: Biosynthesis of cofactors	Hexaprenyldihydroxybenzoate methyltransferase [Morus notabilis]	COQ3_ARATH RecName: Full=Ubiquinone biosynthesis O-methyltransferase, mitochondrial {ECO:0000255|HAMAP-Rule:MF_03190}; AltName: Full=3-demethylubiquinol 3-O-methyltransferase {ECO:0000255|HAMAP-Rule:MF_03190}; EC=2.1.1.64 {ECO:0000255|HAMAP-Rule:MF_03190}; AltName: Full=EMBRYO DEFECTIVE 3002; AltName: Full=Polyprenyldihydroxybenzoate methyltransferase {ECO:0000255|HAMAP-Rule:MF_03190}; EC=2.1.1.1…	W9QLG7_9ROSA RecName: Full=Ubiquinone biosynthesis O-methyltransferase, mitochondrial {ECO:0000256|HAMAP-Rule:MF_03190}; AltName: Full=3-demethylubiquinol 3-O-methyltransferase {ECO:0000256|HAMAP-Rule:MF_03190}; EC=2.1.1.64 {ECO:0000256|HAMAP-Rule:MF_03190}; AltName: Full=Polyprenyldihydroxybenzoate methyltransferase {ECO:0000256|HAMAP-Rule:MF_03190}; EC=2.1.1.114 {ECO:0000256|HAMAP-Rule:MF_03190…	At2g30920	GO:0031314,extrinsic component of mitochondrial inner membrane; GO:0005740,mitochondrial envelope; GO:0008425,2-polyprenyl-6-methoxy-1,4-benzoquinone methyltransferase activity; GO:0010420,3,4-dihydroxy-5-polyprenylbenzoic acid O-methyltransferase activity; GO:0008689,3-demethylubiquinone-9 3-O-methyltransferase activity; GO:0004395,hexaprenyldihydroxybenzoate methyltransferase activity; GO:00322…	--	--	--	--
LOC112091046	1.4287	0.7644	1.4808	1.1259	0.5903	0.216	1.893	0.9886	1.572	0.5071	0.7794	0.8659	13	7	13	10	5	2	17	9	14	5	7	8	NW_010356534.1	386	1113	+	LOC112091046	--	--	--	Vesicle transport protein SFT2B [Morus notabilis]	--	W9R9W6_9ROSA RecName: Full=Vesicle transport protein {ECO:0000256|RuleBase:RU363111};	At5g23550	GO:0000139,Golgi membrane; GO:0016021,integral component of membrane; GO:0015031,protein transport; GO:0016192,vesicle-mediated transport; GO:0006810,transport; GO:0006811,ion transport; GO:0006820,anion transport; GO:0008104,protein localization; GO:0008150,biological_process; GO:0015833,peptide transport; GO:0033036,macromolecule localization; GO:0042886,amide transport; GO:0045184,establishmen…	PF04178.12:Got1/Sft2-like family	--	--	--
LOC112091047	0	0	0	0	1.4344	0.4373	0	0	0	0	0.451	0	0	0	0	0	3	1	0	0	0	0	1	0	NW_010359824.1	172014	172602	+	LOC112091047	--	K13117 ATP-dependent RNA helicase DDX35 [EC:3.6.4.13] | (RefSeq) LOW QUALITY PROTEIN: probable pre-mRNA-splicing factor ATP-dependent RNA helicase DEAH9 (A)	--	putative ATP-dependent RNA helicase DHX35 [Morus notabilis]	DEAH9_ARATH RecName: Full=Probable pre-mRNA-splicing factor ATP-dependent RNA helicase DEAH9 {ECO:0000305}; EC=3.6.4.13; AltName: Full=DEAH RNA helicase homolog DDX35 {ECO:0000305};	W9RFZ6_9ROSA SubName: Full=Putative ATP-dependent RNA helicase DHX35 {ECO:0000313|EMBL:EXB88532.1};	At4g18470_2	GO:0005829,cytosol; GO:0009506,plasmodesma; GO:0005681,spliceosomal complex; GO:0005524,ATP binding; GO:0016787,hydrolase activity; GO:0003723,RNA binding; GO:0003724,RNA helicase activity; GO:0006397,mRNA processing; GO:0008380,RNA splicing; GO:0000166,nucleotide binding; GO:0003674,molecular_function; GO:0005488,binding; GO:0017076,purine nucleotide binding; GO:0030554,adenyl nucleotide binding…	--	--	--	--
LOC112091048	0	0.0926	0	0	0	0	0	0	0	0	0.0944	0	0	1	0	0	0	0	0	0	0	0	1	0	NW_010359824.1	130344	131031	-	LOC112091048	--	K14455 aspartate aminotransferase, mitochondrial [EC:2.6.1.1] | (RefSeq) aspartate aminotransferase, mitochondrial (A)	ko00220: Arginine biosynthesis; ko00250: Alanine, aspartate and glutamate metabolism; ko00270: Cysteine and methionine metabolism; ko00330: Arginine and proline metabolism; ko00350: Tyrosine metabolism; ko00360: Phenylalanine metabolism; ko00400: Phenylalanine, tyrosine and tryptophan biosynthesis; ko00710: Carbon fixation in photosynthetic organisms; ko00950: Isoquinoline alkaloid biosynthesis; …	Aspartate aminotransferase [Morus notabilis]	AAT1_ARATH RecName: Full=Aspartate aminotransferase, mitochondrial; EC=2.6.1.1; AltName: Full=Transaminase A; Flags: Precursor;	W9RMZ0_9ROSA SubName: Full=Aspartate aminotransferase {ECO:0000313|EMBL:EXB99407.1};	At2g30970	GO:0005829,cytosol; GO:0005759,mitochondrial matrix; GO:0005739,mitochondrion; GO:0005777,peroxisome; GO:0005507,copper ion binding; GO:0004069,L-aspartate:2-oxoglutarate aminotransferase activity; GO:0030170,pyridoxal phosphate binding; GO:0006103,2-oxoglutarate metabolic process; GO:0006531,aspartate metabolic process; GO:0009058,biosynthetic process; GO:0006536,glutamate metabolic process; GO:…	--	--	--	--
LOC112091049	0.083	0	0.1721	0	0	0	0.042	0	0	0	0	0	2	0	4	0	0	0	1	0	0	0	0	0	NW_010359824.1	267358	268873	-	LOC112091049	--	--	--	uncharacterized protein LOC111375689 [Olea europaea var. sylvestris]	--	A0A803P3Z1_CANSA SubName: Full=Uncharacterized protein {ECO:0000313|EnsemblPlants:cds.evm.model.03.1099};	At1g41825	--	--	--	--	--
LOC112091050	0.7453	1.9748	2.8323	0	0.2669	0.9763	2.0136	0.2483	1.5229	0.6878	0.2517	1.2233	3	8	11	0	1	4	8	1	6	3	1	5	NW_010359824.1	30019	30606	-	LOC112091050	--	--	--	hypothetical protein L484_001746 [Morus notabilis]	--	W9QZS9_9ROSA SubName: Full=Uncharacterized protein {ECO:0000313|EMBL:EXB30379.1};	--	GO:0005643,nuclear pore; GO:0005575,cellular_component; GO:0005622,intracellular anatomical structure; GO:0005634,nucleus; GO:0005635,nuclear envelope; GO:0012505,endomembrane system; GO:0031967,organelle envelope; GO:0031975,envelope; GO:0032991,protein-containing complex; GO:0043226,organelle; GO:0043227,membrane-bounded organelle; GO:0043229,intracellular organelle; GO:0043231,intracellular me…	--	--	--	--
LOC112091054	3.3046	5.0259	4.1938	68.0845	110.118	126.591	7.2087	9.7403	9.1639	107.322	89.2004	114.404	98	150	120	1971	3040	3821	211	289	266	3449	2611	3445	NW_010359832.1	123	2868	+	LOC112091054	--	K01535 H+-transporting ATPase [EC:7.1.2.1] | (RefSeq) plasma membrane ATPase 1-like (A)	ko00190: Oxidative phosphorylation; ko01100: Metabolic pathways	PREDICTED: ATPase 11, plasma membrane-type isoform X1 [Eucalyptus grandis]	PMA1_NICPL RecName: Full=Plasma membrane ATPase 1; EC=7.1.2.1; AltName: Full=Proton pump 1;	A0A059ARV6_EUCGR RecName: Full=Plasma membrane ATPase {ECO:0000256|RuleBase:RU362083}; EC=7.1.2.1 {ECO:0000256|RuleBase:RU362083};	At5g62670	GO:0016021,integral component of membrane; GO:0005886,plasma membrane; GO:0005524,ATP binding; GO:0046872,metal ion binding; GO:0008553,proton-exporting ATPase activity, phosphorylative mechanism; GO:0120029,proton export across plasma membrane; GO:0000166,nucleotide binding; GO:0003674,molecular_function; GO:0005488,binding; GO:0017076,purine nucleotide binding; GO:0030554,adenyl nucleotide bind…	PF00122.20:E1-E2 ATPase	--	--	--
LOC112091055	0.0539	0	0	0	0	0	0	0	0	0.0249	0.191	0.1326	2	0	0	0	0	0	0	0	0	1	7	5	NW_010356914.1	51585	53567	+	LOC112091055	--	--	--	--	--	--	--	--	--	--	--	--
LOC112091056	0.6559	0.4656	0.5827	0.096	0.604	0.5524	0.0949	0.0937	0.1915	1.0377	0.2848	0.646	7	5	6	1	6	6	1	1	2	12	3	7	NW_010359843.1	9632	10201	+	LOC112091056	--	--	--	Wax synthase domain containing protein [Trema orientalis]	WAXS5_ARATH RecName: Full=Probable long-chain-alcohol O-fatty-acyltransferase 5; EC=2.3.1.75; AltName: Full=Wax synthase 5;	A0A803QWS9_CANSA SubName: Full=Uncharacterized protein {ECO:0000313|EnsemblPlants:cds.novel_model_2363_5bd9a17a};	At5g55340	GO:0016021,integral component of membrane; GO:0102966,arachidoyl-CoA:1-dodecanol O-acyltransferase activity; GO:0047196,long-chain-alcohol O-fatty-acyltransferase activity; GO:0006629,lipid metabolic process; GO:0003674,molecular_function; GO:0003824,catalytic activity; GO:0016740,transferase activity; GO:0016746,transferase activity, transferring acyl groups; GO:0016747,transferase activity, tra…	--	--	--	--
LOC112091057	0	0	0	0	0	0	0	0	0	0	0.0517	0	0	0	0	0	0	0	0	0	0	0	1	0	NW_010359843.1	11178	12224	+	LOC112091057	--	--	--	Wax synthase domain containing protein [Trema orientalis]	ASAT1_ARATH RecName: Full=Acyl-CoA--sterol O-acyltransferase 1; EC=2.3.1.-; AltName: Full=Sterol O-acyltransferase 1;	A0A803QWS9_CANSA SubName: Full=Uncharacterized protein {ECO:0000313|EnsemblPlants:cds.novel_model_2363_5bd9a17a};	At3g51970	GO:0016021,integral component of membrane; GO:0008374,O-acyltransferase activity; GO:0016127,sterol catabolic process; GO:0034434,sterol esterification; GO:0003674,molecular_function; GO:0003824,catalytic activity; GO:0016740,transferase activity; GO:0016746,transferase activity, transferring acyl groups; GO:0016747,transferase activity, transferring acyl groups other than amino-acyl groups; GO:0…	PF13813.6:Membrane bound O-acyl transferase family	--	--	--
LOC112091059	0	0.1014	0	0	0.0548	0	0	0	0	0	0	0.0502	0	2	0	0	1	0	0	0	0	0	0	1	NW_010359843.1	20737	21783	+	LOC112091059	--	--	--	Wax synthase [Trema orientalis]	ASAT1_ARATH RecName: Full=Acyl-CoA--sterol O-acyltransferase 1; EC=2.3.1.-; AltName: Full=Sterol O-acyltransferase 1;	A0A2P5EGY8_TREOI SubName: Full=Wax synthase {ECO:0000313|EMBL:PON84798.1};	At3g51970	GO:0016021,integral component of membrane; GO:0008374,O-acyltransferase activity; GO:0016127,sterol catabolic process; GO:0034434,sterol esterification; GO:0003674,molecular_function; GO:0003824,catalytic activity; GO:0016740,transferase activity; GO:0016746,transferase activity, transferring acyl groups; GO:0016747,transferase activity, transferring acyl groups other than amino-acyl groups; GO:0…	PF13813.6:Membrane bound O-acyl transferase family	--	--	--
LOC112091060	1.2116	1.8059	1.5697	0.4137	0.3796	0.3968	1.1764	1.211	0.8768	0.0932	0.0511	0.2486	24	36	30	8	7	8	23	24	17	2	1	5	NW_010359843.1	15367	16424	+	LOC112091060	--	--	--	Wax synthase domain containing protein [Trema orientalis]	ASAT1_ARATH RecName: Full=Acyl-CoA--sterol O-acyltransferase 1; EC=2.3.1.-; AltName: Full=Sterol O-acyltransferase 1;	A0A2P5EGY1_TREOI SubName: Full=Wax synthase domain containing protein {ECO:0000313|EMBL:PON84800.1};	At3g51970	GO:0016021,integral component of membrane; GO:0008374,O-acyltransferase activity; GO:0016127,sterol catabolic process; GO:0034434,sterol esterification; GO:0003674,molecular_function; GO:0003824,catalytic activity; GO:0016740,transferase activity; GO:0016746,transferase activity, transferring acyl groups; GO:0016747,transferase activity, transferring acyl groups other than amino-acyl groups; GO:0…	PF13813.6:Membrane bound O-acyl transferase family	--	--	--
LOC112091061	8.4578	9.4089	7.4319	4.7088	8.098	8.3098	5.8681	6.7077	8.641	8.3987	6.1473	9.0538	92	103	78	50	82	92	63	73	92	99	66	100	NW_010359871.1	482	1265	+	LOC112091061	--	K03405 magnesium chelatase subunit I [EC:6.6.1.1] | (RefSeq) magnesium-chelatase subunit ChlD, chloroplastic-like (A)	ko00860: Porphyrin metabolism; ko01100: Metabolic pathways; ko01110: Biosynthesis of secondary metabolites	Magnesium-chelatase subunit chlD [Morus notabilis]	CHLD_TOBAC RecName: Full=Magnesium-chelatase subunit ChlD, chloroplastic; Short=Mg-chelatase subunit D; EC=6.6.1.1; AltName: Full=Mg-protoporphyrin IX chelatase subunit ChlD; Flags: Precursor;	W9SFU1_9ROSA RecName: Full=Mg-protoporphyrin IX chelatase {ECO:0000256|RuleBase:RU362087}; EC=6.6.1.1 {ECO:0000256|RuleBase:RU362087};	At1g08520	GO:0009507,chloroplast; GO:0005524,ATP binding; GO:0016851,magnesium chelatase activity; GO:0015995,chlorophyll biosynthetic process; GO:0015979,photosynthesis; GO:0000166,nucleotide binding; GO:0003674,molecular_function; GO:0005488,binding; GO:0017076,purine nucleotide binding; GO:0030554,adenyl nucleotide binding; GO:0032553,ribonucleotide binding; GO:0032555,purine ribonucleotide binding; GO:…	PF01078.21:Magnesium chelatase, subunit ChlI	--	--	--
LOC112091062	0	0	0.5952	0	0	0.1612	0.1663	0.164	0.0838	0.3786	0	0.0808	0	0	7	0	0	2	2	2	1	5	0	1	NW_010359905.1	199886	201565	+	LOC112091062	--	K02908 large subunit ribosomal protein L30e | (RefSeq) 60S ribosomal protein L30-like (A)	ko03010: Ribosome	60S ribosomal protein L30 [Morus notabilis]	RL30_LUPLU RecName: Full=60S ribosomal protein L30;	A0A803PXZ5_CANSA SubName: Full=Uncharacterized protein {ECO:0000313|EnsemblPlants:cds.evm.model.06.335.2.5bd9b13a};	Hs4506631	GO:0022625,cytosolic large ribosomal subunit; GO:0003723,RNA binding; GO:0003735,structural constituent of ribosome; GO:0003674,molecular_function; GO:0003676,nucleic acid binding; GO:0005488,binding; GO:0097159,organic cyclic compound binding; GO:1901363,heterocyclic compound binding; GO:0005198,structural molecule activity; GO:0005575,cellular_component; GO:0005622,intracellular anatomical stru…	PF01248.26:Ribosomal protein L7Ae/L30e/S12e/Gadd45 family	--	--	--
LOC112091063	0	0.0818	0.0853	0	0	0	0	0	0.1682	0	0	0	0	1	1	0	0	0	0	0	2	0	0	0	NW_010359905.1	206050	207396	+	LOC112091063	--	--	--	--	--	--	--	--	--	--	--	--
LOC112091068	9.9285	11.8828	9.5963	15.4961	15.6026	15.1691	10.5113	11.1946	11.3061	15.8532	15.8682	17.6002	445	536	415	678	651	692	465	502	496	770	702	801	NW_010359918.1	10045	14024	-	LOC112091068	--	--	--	Zinc finger, BED-type domain containing protein [Trema orientalis]	--	A0A2P5F564_TREOI SubName: Full=Zinc finger, BED-type domain containing protein {ECO:0000313|EMBL:PON92931.1};	At1g79740	GO:0005634,nucleus; GO:0003677,DNA binding; GO:0046872,metal ion binding; GO:0046983,protein dimerization activity; GO:0003674,molecular_function; GO:0003676,nucleic acid binding; GO:0005488,binding; GO:0097159,organic cyclic compound binding; GO:1901363,heterocyclic compound binding; GO:0043167,ion binding; GO:0043169,cation binding; GO:0005515,protein binding; GO:0005575,cellular_component; GO:…	PF04937.15:Protein of unknown function (DUF 659)	--	--	--
LOC112091074	0.0824	0	0	0	0	0	0	0	0	0	0	0	1	0	0	0	0	0	0	0	0	0	0	0	NW_010359918.1	303511	304320	-	LOC112091074	--	K17604 zinc finger SWIM domain-containing protein 3 | (RefSeq) uncharacterized protein LOC21411544 isoform X1 (A)	--	PREDICTED: uncharacterized protein LOC107797243 [Nicotiana tabacum]	--	A0A5A7UUE3_CUCME SubName: Full=MuDRA-like transposase {ECO:0000313|EMBL:KAA0057121.1};	At2g06450	GO:0008270,zinc ion binding; GO:0003674,molecular_function; GO:0005488,binding; GO:0043167,ion binding; GO:0043169,cation binding; GO:0046872,metal ion binding; GO:0046914,transition metal ion binding	PF04434.17:SWIM zinc finger	--	--	--
LOC112091075	0	0	0.0997	0	0	0	0.0975	0.0962	0.1966	0	0	0	0	0	1	0	0	0	1	1	2	0	0	0	NW_010359918.1	403538	412783	+	LOC112091075	--	--	--	hypothetical protein L484_019032 [Morus notabilis]	RITF1_ARATH RecName: Full=Protein RGF1 INDUCIBLE TRANSCRIPTION FACTOR 1 {ECO:0000303|PubMed:31801996};	W9RGJ6_9ROSA RecName: Full=Reverse transcriptase Ty1/copia-type domain-containing protein {ECO:0000259|Pfam:PF07727};	At3g60670	GO:0005634,nucleus; GO:0046872,metal ion binding; GO:0010078,maintenance of root meristem identity; GO:2000377,regulation of reactive oxygen species metabolic process; GO:2000280,regulation of root development; GO:0043434,response to peptide hormone; GO:0003674,molecular_function; GO:0005488,binding; GO:0043167,ion binding; GO:0043169,cation binding; GO:0007275,multicellular organism development;…	PF04640.14:PLATZ transcription factor	PLATZ	TF	PLATZ
LOC112091081	1.4891	1.158	2.4156	2.7192	1.5996	1.6539	1.1151	2.5237	2.8443	2.0911	1.9678	2.2316	23	18	36	41	23	26	17	39	43	35	30	35	NW_010359920.1	6	1171	+	LOC112091081	--	K08489 syntaxin 16 | (RefSeq) syntaxin-43-like (A)	ko04130: SNARE interactions in vesicular transport	hypothetical protein B456_013G127800 [Gossypium raimondii]	SYP43_ARATH RecName: Full=Syntaxin-43; Short=AtSYP43;	A0A0D2W5I5_GOSRA RecName: Full=t-SNARE coiled-coil homology domain-containing protein {ECO:0000259|PROSITE:PS50192};	At3g05710	GO:0012505,endomembrane system; GO:0005768,endosome; GO:0005794,Golgi apparatus; GO:0016021,integral component of membrane; GO:0031201,SNARE complex; GO:0005802,trans-Golgi network; GO:0005484,SNAP receptor activity; GO:0000149,SNARE binding; GO:0007030,Golgi organization; GO:0006886,intracellular protein transport; GO:0009306,protein secretion; GO:0007034,vacuolar transport; GO:0048278,vesicle d…	PF05739.19:SNARE domain	--	--	--
LOC112091082	0.0252	0	0.0261	0	0.027	0.0247	0	0	0.0771	0.0232	0	0.0248	1	0	1	0	1	1	0	0	3	1	0	1	NW_010359930.1	4	5528	+	LOC112091082	--	K13430 serine/threonine-protein kinase PBS1 [EC:2.7.11.1] | (RefSeq) serine/threonine-protein kinase PBS1 (A)	ko04626: Plant-pathogen interaction	PREDICTED: senescence-induced receptor-like serine/threonine-protein kinase isoform X1 [Prunus mume]	Y5188_ARATH RecName: Full=Probable LRR receptor-like serine/threonine-protein kinase At1g51880; EC=2.7.11.1; Flags: Precursor;	A0A6J5WTH8_PRUAR RecName: Full=Protein kinase domain-containing protein {ECO:0000259|PROSITE:PS50011};	At4g29990	GO:0016021,integral component of membrane; GO:0005524,ATP binding; GO:0106310,protein serine kinase activity; GO:0106311,protein threonine kinase activity; GO:0000166,nucleotide binding; GO:0003674,molecular_function; GO:0005488,binding; GO:0017076,purine nucleotide binding; GO:0030554,adenyl nucleotide binding; GO:0032553,ribonucleotide binding; GO:0032555,purine ribonucleotide binding; GO:00325…	PF12819.7:Malectin-like domain	--	--	--
LOC112091086	15.3284	12.5045	13.3369	7.4635	4.1674	4.5088	16.9204	13.9494	16.7238	4.2784	4.6973	3.9603	324	266	272	154	82	97	353	295	346	98	98	85	NW_010359940.1	126806	129034	-	LOC112091086	--	K10740 replication factor A3 | (RefSeq) replication protein A 14 kDa subunit B-like isoform X1 (A)	ko03030: DNA replication; ko03420: Nucleotide excision repair; ko03430: Mismatch repair; ko03440: Homologous recombination	ABC transporter B family member 29 [Morus notabilis]	RFA3B_ARATH RecName: Full=Replication protein A 14 kDa subunit B; Short=AtRPA14B; AltName: Full=Replication factor A protein 3B; AltName: Full=Replication protein A 3B;	W9QUA0_9ROSA SubName: Full=ABC transporter B family member 29 {ECO:0000313|EMBL:EXB54571.1};	At3g52630	GO:0005634,nucleus; GO:0003677,DNA binding; GO:0006310,DNA recombination; GO:0006281,DNA repair; GO:0006260,DNA replication; GO:0003674,molecular_function; GO:0003676,nucleic acid binding; GO:0005488,binding; GO:0097159,organic cyclic compound binding; GO:1901363,heterocyclic compound binding; GO:0006139,nucleobase-containing compound metabolic process; GO:0006259,DNA metabolic process; GO:000672…	PF08661.11:Replication factor A protein 3	--	--	--
LOC112091087	99.4182	95.784	102.735	77.2818	76.5382	58.3198	120.083	107.454	120.094	66.1085	84.8257	59.322	1020	989	1017	774	731	609	1216	1103	1206	735	859	618	NW_010359940.1	272666	274768	-	LOC112091087	--	K02927 ubiquitin-large subunit ribosomal protein L40e | (RefSeq) ubiquitin-60S ribosomal protein L40-like (A)	ko03010: Ribosome; ko04120: Ubiquitin mediated proteolysis	Ubiquitin supergroup,Ribosomal protein L40e [Theobroma cacao]	RL40_NICSY RecName: Full=Ubiquitin-60S ribosomal protein L40; Contains: RecName: Full=Ubiquitin; Contains: RecName: Full=60S ribosomal protein L40; AltName: Full=CEP52; Flags: Precursor;	A0A2P6RC52_ROSCH RecName: Full=Ubiquitin {ECO:0000256|ARBA:ARBA00019538};	At2g36170	GO:0005737,cytoplasm; GO:0005634,nucleus; GO:0005840,ribosome; GO:0003735,structural constituent of ribosome; GO:0006412,translation; GO:0003674,molecular_function; GO:0005198,structural molecule activity; GO:0006518,peptide metabolic process; GO:0006807,nitrogen compound metabolic process; GO:0008150,biological_process; GO:0008152,metabolic process; GO:0009058,biosynthetic process; GO:0009059,ma…	PF00240.23:Ubiquitin family	--	--	--
LOC112091089	0.2095	0.1041	0.5427	0.1073	0.1125	0.3087	0	0	0	0.1933	0	0	2	1	5	1	1	3	0	0	0	2	0	0	NW_010359940.1	537851	538360	-	LOC112091089	--	--	--	hypothetical protein VITISV_007267 [Vitis vinifera]	POLR2_ARATH RecName: Full=Retrovirus-related Pol polyprotein from transposon RE2; AltName: Full=Retro element 2 {ECO:0000303|PubMed:10689195}; Short=AtRE2 {ECO:0000303|PubMed:10689195}; Includes: RecName: Full=Protease RE2; EC=3.4.23.-; Includes: RecName: Full=Reverse transcriptase RE2; EC=2.7.7.49; Includes: RecName: Full=Endonuclease RE2;	A0A438BM63_VITVI SubName: Full=Retrovirus-related Pol polyprotein from transposon RE2 {ECO:0000313|EMBL:RVW12031.1};	At2g20460	GO:0004190,aspartic-type endopeptidase activity; GO:0004519,endonuclease activity; GO:0046872,metal ion binding; GO:0003676,nucleic acid binding; GO:0003964,RNA-directed DNA polymerase activity; GO:0015074,DNA integration; GO:0006310,DNA recombination; GO:0003674,molecular_function; GO:0003824,catalytic activity; GO:0004175,endopeptidase activity; GO:0008233,peptidase activity; GO:0016787,hydrola…	PF07727.14:Reverse transcriptase (RNA-dependent DNA polymerase)	--	--	--
LOC112091091	7.3616	5.0599	6.7691	2.1546	3.6864	3.5892	3.8134	4.8684	4.4674	3.5754	3.8133	3.5977	133	92	118	38	62	66	68	88	79	70	68	66	NW_010359940.1	76742	79840	-	LOC112091091	--	--	--	--	--	A0A438KK91_VITVI SubName: Full=Uncharacterized protein {ECO:0000313|EMBL:RVX21625.1};	--	--	--	--	--	--
LOC112091092	0.224	1.2239	0.6963	0.4588	0.3609	0.3301	0.7942	0.7834	0.8008	0.5167	0	0.5514	2	11	6	4	3	3	7	7	7	5	0	5	NW_010359940.1	72727	76382	-	LOC112091092	--	--	--	--	--	--	--	--	--	--	--	--
LOC112091093	0.6336	0.8814	0.394	1.0385	1.4974	0.996	0.3852	0.38	0.4531	0.6432	0.7061	0.624	10	14	6	16	22	16	6	6	7	11	11	10	NW_010359940.1	217870	218801	+	LOC112091093	--	K23541 Ca2+/H+ antiporter, TMEM165/GDT1 family | (RefSeq) pentatricopeptide repeat-containing protein At4g21065 (A)	--	hypothetical protein L484_017129 [Morus notabilis]	PP260_ARATH RecName: Full=Pentatricopeptide repeat-containing protein At3g28660;	W9QL18_9ROSA RecName: Full=DYW_deaminase domain-containing protein {ECO:0000259|Pfam:PF14432};	At3g28660	GO:0043231,intracellular membrane-bounded organelle; GO:0003723,RNA binding; GO:0009451,RNA modification; GO:0003674,molecular_function; GO:0003676,nucleic acid binding; GO:0005488,binding; GO:0097159,organic cyclic compound binding; GO:1901363,heterocyclic compound binding; GO:0006139,nucleobase-containing compound metabolic process; GO:0006725,cellular aromatic compound metabolic process; GO:00…	PF01535.20:PPR repeat	--	--	--
LOC112091100	32.5294	39.4301	38.445	2.2461	4.9809	2.1542	23.198	22.6694	39.6973	6.866	3.3867	10.4073	905	1104	1032	61	129	61	637	631	1081	207	93	294	NW_010359946.1	305833	308198	+	LOC112091100	--	K20547 basic endochitinase B [EC:3.2.1.14] | (RefSeq) mulatexin-like (A)	ko00520: Amino sugar and nucleotide sugar metabolism; ko01100: Metabolic pathways; ko04016: MAPK signaling pathway - plant	latex chitinase protein [Morus alba]	MLX56_MORAL RecName: Full=Mulatexin {ECO:0000303|PubMed:19476960}; Short=MLX56 {ECO:0000303|PubMed:19476960}; AltName: Full=Latex protein {ECO:0000312|EMBL:ABS86614.2}; Flags: Precursor;	A0A1C9LUG5_MORAL SubName: Full=Latex chitinase protein {ECO:0000313|EMBL:AOQ25971.1};	At3g12500	GO:0005576,extracellular region; GO:0008061,chitin binding; GO:0016998,cell wall macromolecule catabolic process; GO:0002213,defense response to insect; GO:0003674,molecular_function; GO:0005488,binding; GO:0097367,carbohydrate derivative binding; GO:0008150,biological_process; GO:0008152,metabolic process; GO:0009056,catabolic process; GO:0009057,macromolecule catabolic process; GO:0009987,cellu…	PF00182.19:Chitinase class I	--	--	--
LOC112091101	11.6665	6.285	12.237	12.6711	7.7007	5.8002	6.4085	12.0821	10.914	6.8745	8.1172	9.1363	83	45	84	88	51	42	45	86	76	53	57	66	NW_010356975.1	38	814	-	LOC112091101	--	K02896 large subunit ribosomal protein L24e | (RefSeq) 60S ribosomal protein L24-like (A)	ko03010: Ribosome	hypothetical protein PRUPE_7G121200 [Prunus persica]	RL24_PRUAV RecName: Full=60S ribosomal protein L24;	A0A803QZZ9_CANSA SubName: Full=Uncharacterized protein {ECO:0000313|EnsemblPlants:cds.novel_model_3429_5bd9a17a.3.5bd9b138};	At3g53020	GO:0005840,ribosome; GO:0005575,cellular_component; GO:0005622,intracellular anatomical structure; GO:0043226,organelle; GO:0043228,non-membrane-bounded organelle; GO:0043229,intracellular organelle; GO:0043232,intracellular non-membrane-bounded organelle; GO:0110165,cellular anatomical entity	PF01246.20:Ribosomal protein L24e	--	--	--
LOC112091102	0.1294	0.1286	0.1725	0.0379	0.2582	0.0182	0.1686	0.1109	0.1511	0.1194	0.0562	0.091	7	7	9	2	13	1	9	6	8	7	3	5	NW_010359946.1	55270	58716	-	LOC112091102	--	K13430 serine/threonine-protein kinase PBS1 [EC:2.7.11.1] | (RefSeq) serine/threonine-protein kinase PBS1 (A)	ko04626: Plant-pathogen interaction	Receptor-like protein kinase HERK 1 [Morus notabilis]	HERK_ARATH RecName: Full=Receptor-like protein kinase HERK 1; EC=2.7.11.-; AltName: Full=Protein HERCULES RECEPTOR KINASE 1; Flags: Precursor;	W9R508_9ROSA SubName: Full=Receptor-like protein kinase HERK 1 {ECO:0000313|EMBL:EXB54643.1};	At3g46290	GO:0016021,integral component of membrane; GO:0005886,plasma membrane; GO:0009506,plasmodesma; GO:0005524,ATP binding; GO:0004672,protein kinase activity; GO:0004674,protein serine/threonine kinase activity; GO:0046777,protein autophosphorylation; GO:0009741,response to brassinosteroid; GO:0009826,unidimensional cell growth; GO:0000166,nucleotide binding; GO:0003674,molecular_function; GO:0005488…	PF07714.17:Protein tyrosine kinase	--	--	--
LOC112091105	0.0437	0.0435	0.0907	0	0	0	0	0	0	0.0404	0	0	1	1	2	0	0	0	0	0	0	1	0	0	NW_010359946.1	237138	239122	+	LOC112091105	--	K20547 basic endochitinase B [EC:3.2.1.14] | (RefSeq) mulatexin-like (A)	ko00520: Amino sugar and nucleotide sugar metabolism; ko01100: Metabolic pathways; ko04016: MAPK signaling pathway - plant	chitinase [Ficus carica]	MLX56_MORAL RecName: Full=Mulatexin {ECO:0000303|PubMed:19476960}; Short=MLX56 {ECO:0000303|PubMed:19476960}; AltName: Full=Latex protein {ECO:0000312|EMBL:ABS86614.2}; Flags: Precursor;	Q84LK1_FICCA SubName: Full=Chitinase {ECO:0000313|EMBL:AAO17294.1};	At3g12500	GO:0005576,extracellular region; GO:0008061,chitin binding; GO:0016998,cell wall macromolecule catabolic process; GO:0002213,defense response to insect; GO:0003674,molecular_function; GO:0005488,binding; GO:0097367,carbohydrate derivative binding; GO:0008150,biological_process; GO:0008152,metabolic process; GO:0009056,catabolic process; GO:0009057,macromolecule catabolic process; GO:0009987,cellu…	PF00182.19:Chitinase class I	--	--	--
LOC112091107	0.2527	0	0	0	0	0.0828	0	0.0842	0	0	0	0	3	0	0	0	0	1	0	1	0	0	0	0	NW_010359946.1	277908	284747	+	LOC112091107	--	K20547 basic endochitinase B [EC:3.2.1.14] | (RefSeq) mulatexin-like (A)	ko00520: Amino sugar and nucleotide sugar metabolism; ko01100: Metabolic pathways; ko04016: MAPK signaling pathway - plant	chitinase [Ficus carica]	MLX56_MORAL RecName: Full=Mulatexin {ECO:0000303|PubMed:19476960}; Short=MLX56 {ECO:0000303|PubMed:19476960}; AltName: Full=Latex protein {ECO:0000312|EMBL:ABS86614.2}; Flags: Precursor;	Q84LK1_FICCA SubName: Full=Chitinase {ECO:0000313|EMBL:AAO17294.1};	At3g12500	GO:0005576,extracellular region; GO:0008061,chitin binding; GO:0016998,cell wall macromolecule catabolic process; GO:0002213,defense response to insect; GO:0003674,molecular_function; GO:0005488,binding; GO:0097367,carbohydrate derivative binding; GO:0008150,biological_process; GO:0008152,metabolic process; GO:0009056,catabolic process; GO:0009057,macromolecule catabolic process; GO:0009987,cellu…	PF00182.19:Chitinase class I	--	--	--
LOC112091111	0	0	0	0	0	0	0	0	0	0	0	0.0677	0	0	0	0	0	0	0	0	0	0	0	1	NW_010359946.1	603955	604845	+	LOC112091111	--	--	--	PREDICTED: uncharacterized protein LOC107177394 [Citrus sinensis]	--	A0A2N9I8M0_FAGSY RecName: Full=CCHC-type domain-containing protein {ECO:0000259|PROSITE:PS50158};	At4g00980	GO:0003676,nucleic acid binding; GO:0008270,zinc ion binding; GO:0003674,molecular_function; GO:0005488,binding; GO:0097159,organic cyclic compound binding; GO:1901363,heterocyclic compound binding; GO:0043167,ion binding; GO:0043169,cation binding; GO:0046872,metal ion binding; GO:0046914,transition metal ion binding	PF14223.6:gag-polypeptide of LTR copia-type	--	--	--
LOC112091112	0.0323	0	0	0	0	0.0634	0	0	0.033	0.0595	0.0654	0	1	0	0	0	0	2	0	0	1	2	2	0	NW_010359946.1	644725	646380	-	LOC112091112	--	K22395 cinnamyl-alcohol dehydrogenase [EC:1.1.1.195] | (RefSeq) berberine bridge enzyme-like 13 (A)	ko00940: Phenylpropanoid biosynthesis; ko01100: Metabolic pathways; ko01110: Biosynthesis of secondary metabolites	Xanthine dehydrogenase C subunit, partial [Parasponia andersonii]	CBDAS_CANSA RecName: Full=Cannabidiolic acid synthase {ECO:0000303|PubMed:8663284}; Short=CBDA synthase {ECO:0000303|PubMed:8663284}; EC=1.21.3.8 {ECO:0000269|PubMed:17544411, ECO:0000269|PubMed:8663284}; Flags: Precursor;	A0A6C0TIW9_MORAL SubName: Full=MO protein {ECO:0000313|EMBL:QIB03072.1};	At5g44440	GO:0048046,apoplast; GO:0102779,cannabidiolate synthase activity; GO:0071949,FAD binding; GO:1901696,cannabinoid biosynthetic process; GO:0003674,molecular_function; GO:0003824,catalytic activity; GO:0016491,oxidoreductase activity; GO:0046992,oxidoreductase activity, acting on X-H and Y-H to form an X-Y bond; GO:0046993,oxidoreductase activity, acting on X-H and Y-H to form an X-Y bond, with oxy…	PF01565.23:FAD binding domain	--	--	--
LOC112091113	7.7477	8.3508	8.268	6.3225	4.0908	5.6768	7.9162	8.7282	7.3789	4.5442	4.0578	5.3346	236	256	243	188	116	176	238	266	220	150	122	165	NW_010359946.1	564175	574339	+	LOC112091113	--	K22817 non-structural maintenance of chromosomes element 1 [EC:2.3.2.27] | (RefSeq) non-structural maintenance of chromosomes element 1 homolog isoform X1 (A)	--	Non-structural maintenance of chromosomes element [Trema orientalis]	--	A0A2P5FUF3_TREOI RecName: Full=Non-structural maintenance of chromosomes element 1 homolog {ECO:0000256|ARBA:ARBA00019422, ECO:0000256|RuleBase:RU368018}; EC=2.3.2.27 {ECO:0000256|ARBA:ARBA00012483, ECO:0000256|RuleBase:RU368018};	--	GO:0005634,nucleus; GO:0030915,Smc5-Smc6 complex; GO:0006281,DNA repair; GO:0006139,nucleobase-containing compound metabolic process; GO:0006259,DNA metabolic process; GO:0006725,cellular aromatic compound metabolic process; GO:0006807,nitrogen compound metabolic process; GO:0006950,response to stress; GO:0006974,cellular response to DNA damage stimulus; GO:0008150,biological_process; GO:0008152,…	PF07574.13:Nse1 non-SMC component of SMC5-6 complex	--	--	--
LOC112091114	0.0595	0	0	0	0.032	0.0585	0.0302	0	0.0608	0.0275	0.0603	0	2	0	0	0	1	2	1	0	2	1	2	0	NW_010359946.1	684831	686751	-	LOC112091114	--	K22395 cinnamyl-alcohol dehydrogenase [EC:1.1.1.195] | (RefSeq) berberine bridge enzyme-like 13 (A)	ko00940: Phenylpropanoid biosynthesis; ko01100: Metabolic pathways; ko01110: Biosynthesis of secondary metabolites	Xanthine dehydrogenase C subunit, partial [Parasponia andersonii]	CBDAS_CANSA RecName: Full=Cannabidiolic acid synthase {ECO:0000303|PubMed:8663284}; Short=CBDA synthase {ECO:0000303|PubMed:8663284}; EC=1.21.3.8 {ECO:0000269|PubMed:17544411, ECO:0000269|PubMed:8663284}; Flags: Precursor;	A0A6C0TIW9_MORAL SubName: Full=MO protein {ECO:0000313|EMBL:QIB03072.1};	At5g44440	GO:0048046,apoplast; GO:0102779,cannabidiolate synthase activity; GO:0071949,FAD binding; GO:1901696,cannabinoid biosynthetic process; GO:0003674,molecular_function; GO:0003824,catalytic activity; GO:0016491,oxidoreductase activity; GO:0046992,oxidoreductase activity, acting on X-H and Y-H to form an X-Y bond; GO:0046993,oxidoreductase activity, acting on X-H and Y-H to form an X-Y bond, with oxy…	PF01565.23:FAD binding domain	--	--	--
LOC112091115	0	0.0596	0	0	0.0322	0.059	0	0.03	0	0.0831	0.0304	0.1478	0	2	0	0	1	2	0	1	0	3	1	5	NW_010359946.1	627627	629406	-	LOC112091115	--	K22395 cinnamyl-alcohol dehydrogenase [EC:1.1.1.195] | (RefSeq) berberine bridge enzyme-like 13 (A)	ko00940: Phenylpropanoid biosynthesis; ko01100: Metabolic pathways; ko01110: Biosynthesis of secondary metabolites	Xanthine dehydrogenase C subunit, partial [Parasponia andersonii]	CBDAS_CANSA RecName: Full=Cannabidiolic acid synthase {ECO:0000303|PubMed:8663284}; Short=CBDA synthase {ECO:0000303|PubMed:8663284}; EC=1.21.3.8 {ECO:0000269|PubMed:17544411, ECO:0000269|PubMed:8663284}; Flags: Precursor;	A0A6C0TIW9_MORAL SubName: Full=MO protein {ECO:0000313|EMBL:QIB03072.1};	At5g44440	GO:0048046,apoplast; GO:0102779,cannabidiolate synthase activity; GO:0071949,FAD binding; GO:1901696,cannabinoid biosynthetic process; GO:0003674,molecular_function; GO:0003824,catalytic activity; GO:0016491,oxidoreductase activity; GO:0046992,oxidoreductase activity, acting on X-H and Y-H to form an X-Y bond; GO:0046993,oxidoreductase activity, acting on X-H and Y-H to form an X-Y bond, with oxy…	PF01565.23:FAD binding domain	--	--	--
LOC112091116	0	0	0	0	0	0	0	0	0	0.0549	0	0.0293	0	0	0	0	0	0	0	0	0	2	0	1	NW_010359946.1	598835	600628	-	LOC112091116	--	K22395 cinnamyl-alcohol dehydrogenase [EC:1.1.1.195] | (RefSeq) berberine bridge enzyme-like 15 (A)	ko00940: Phenylpropanoid biosynthesis; ko01100: Metabolic pathways; ko01110: Biosynthesis of secondary metabolites	Xanthine dehydrogenase C subunit, partial [Parasponia andersonii]	CBDAS_CANSA RecName: Full=Cannabidiolic acid synthase {ECO:0000303|PubMed:8663284}; Short=CBDA synthase {ECO:0000303|PubMed:8663284}; EC=1.21.3.8 {ECO:0000269|PubMed:17544411, ECO:0000269|PubMed:8663284}; Flags: Precursor;	A0A6C0TIW9_MORAL SubName: Full=MO protein {ECO:0000313|EMBL:QIB03072.1};	At5g44440	GO:0048046,apoplast; GO:0102779,cannabidiolate synthase activity; GO:0071949,FAD binding; GO:1901696,cannabinoid biosynthetic process; GO:0003674,molecular_function; GO:0003824,catalytic activity; GO:0016491,oxidoreductase activity; GO:0046992,oxidoreductase activity, acting on X-H and Y-H to form an X-Y bond; GO:0046993,oxidoreductase activity, acting on X-H and Y-H to form an X-Y bond, with oxy…	PF01565.23:FAD binding domain	--	--	--
LOC112091117	151.614	148.223	154.526	11.0722	6.7994	7.0917	153.649	159.345	127.254	29.4436	36.564	23.5126	4096	4030	4028	292	171	195	4097	4307	3365	862	975	645	NW_010359946.1	357115	359434	+	LOC112091117	--	K20547 basic endochitinase B [EC:3.2.1.14] | (RefSeq) mulatexin-like (A)	ko00520: Amino sugar and nucleotide sugar metabolism; ko01100: Metabolic pathways; ko04016: MAPK signaling pathway - plant	latex chitinase protein [Morus alba]	MLX56_MORAL RecName: Full=Mulatexin {ECO:0000303|PubMed:19476960}; Short=MLX56 {ECO:0000303|PubMed:19476960}; AltName: Full=Latex protein {ECO:0000312|EMBL:ABS86614.2}; Flags: Precursor;	A0A1C9LUG5_MORAL SubName: Full=Latex chitinase protein {ECO:0000313|EMBL:AOQ25971.1};	At3g12500	GO:0005576,extracellular region; GO:0008061,chitin binding; GO:0016998,cell wall macromolecule catabolic process; GO:0002213,defense response to insect; GO:0003674,molecular_function; GO:0005488,binding; GO:0097367,carbohydrate derivative binding; GO:0008150,biological_process; GO:0008152,metabolic process; GO:0009056,catabolic process; GO:0009057,macromolecule catabolic process; GO:0009987,cellu…	PF00182.19:Chitinase class I	--	--	--
LOC112091122	10.5433	10.1798	10.2056	14.3669	18.271	15.7337	8.2636	9.9416	11.7879	16.6133	14.9143	16.4567	106	103	99	141	171	161	82	100	116	181	148	168	NW_010359979.1	5	541	-	LOC112091122	--	--	--	novel interactor of JAZ long variant [Morus notabilis]	NINJA_TOBAC RecName: Full=Ninja-family protein mc410;	W8E634_9ROSA SubName: Full=Novel interactor of JAZ long variant {ECO:0000313|EMBL:AHJ60593.1};	At4g28910	GO:0005634,nucleus; GO:0009867,jasmonic acid mediated signaling pathway; GO:0045892,negative regulation of transcription, DNA-templated; GO:0007154,cell communication; GO:0007165,signal transduction; GO:0008150,biological_process; GO:0009719,response to endogenous stimulus; GO:0009725,response to hormone; GO:0009753,response to jasmonic acid; GO:0009755,hormone-mediated signaling pathway; GO:0009…	--	--	--	--
LOC112091125	0.0474	0.0471	0.0982	0.0971	0.2036	0	0.2881	0.0474	0.2905	0.0437	0.2401	0	1	1	2	2	4	0	6	1	6	1	5	0	NW_010359982.1	42946	44072	+	LOC112091125	--	K05577 NAD(P)H-quinone oxidoreductase subunit 5 [EC:7.1.1.2] | (RefSeq) ndhF, AA844_gp017; NADH dehydrogenase subunit 5 (A)	ko00190: Oxidative phosphorylation; ko01100: Metabolic pathways	hypothetical chloroplast RF15 (plastid) [Morus alba var. multicaulis]	TI214_MORIN RecName: Full=Protein TIC 214 {ECO:0000250|UniProtKB:P56785}; AltName: Full=Translocon at the inner envelope membrane of chloroplasts 214 {ECO:0000250|UniProtKB:P56785}; Short=AtTIC214 {ECO:0000250|UniProtKB:P56785};	A0A1I9QN48_MORAL SubName: Full=Hypothetical chloroplast RF15 {ECO:0000313|EMBL:AOW43810.1};	AtCh069	GO:0009706,chloroplast inner membrane; GO:0016021,integral component of membrane; GO:0015031,protein transport; GO:0006810,transport; GO:0006811,ion transport; GO:0006820,anion transport; GO:0008104,protein localization; GO:0008150,biological_process; GO:0015833,peptide transport; GO:0033036,macromolecule localization; GO:0042886,amide transport; GO:0045184,establishment of protein localization; …	PF05758.12:Ycf1	--	--	--
LOC112091126	0.3208	0.3188	0.3325	0.3286	0.3446	0.2364	0.2438	0	0.4916	0.444	0.7313	0.4739	4	4	4	4	4	3	3	0	6	6	9	6	NW_010359993.1	5	670	+	LOC112091126	--	K03798 cell division protease FtsH [EC:3.4.24.-] | (RefSeq) ATP-dependent zinc metalloprotease FTSH 6, chloroplastic (A)	--	hypothetical protein L484_006715 [Morus notabilis]	PP189_ARATH RecName: Full=Pentatricopeptide repeat-containing protein At2g36980, mitochondrial; Flags: Precursor;	W9RQB2_9ROSA SubName: Full=Uncharacterized protein {ECO:0000313|EMBL:EXB64478.1};	At2g36980	GO:0043231,intracellular membrane-bounded organelle; GO:0005739,mitochondrion; GO:0003723,RNA binding; GO:0009451,RNA modification; GO:0003674,molecular_function; GO:0003676,nucleic acid binding; GO:0005488,binding; GO:0097159,organic cyclic compound binding; GO:1901363,heterocyclic compound binding; GO:0006139,nucleobase-containing compound metabolic process; GO:0006725,cellular aromatic compoun…	PF13041.6:PPR repeat family	--	--	--
LOC112091129	0	0	0	0	0	0	0	0	0	0	0.1326	0	0	0	0	0	0	0	0	0	0	0	2	0	NW_010360010.1	181355	182608	-	LOC112091129	--	--	--	PREDICTED: uncharacterized protein LOC108982383 isoform X2 [Juglans regia]	--	A0A2I4DQ96_JUGRE SubName: Full=uncharacterized protein LOC108982383 isoform X2 {ECO:0000313|RefSeq:XP_018809321.1};	At3g44640	GO:0046872,metal ion binding; GO:0003674,molecular_function; GO:0005488,binding; GO:0043167,ion binding; GO:0043169,cation binding	PF13359.6:DDE superfamily endonuclease	--	--	--
LOC112091130	0	0	0.0775	0.1533	0.1607	0.0735	0	0	0.3057	0	0	0.2947	0	0	1	2	2	1	0	0	4	0	0	4	NW_010360010.1	401237	402112	+	LOC112091130	--	--	--	Enhancer of mRNA-decapping protein 4 [Morus notabilis]	--	W9RQE1_9ROSA SubName: Full=Enhancer of mRNA-decapping protein 4 {ECO:0000313|EMBL:EXB64623.1};	CE04575	GO:0000932,P-body; GO:0005575,cellular_component; GO:0005622,intracellular anatomical structure; GO:0005737,cytoplasm; GO:0035770,ribonucleoprotein granule; GO:0036464,cytoplasmic ribonucleoprotein granule; GO:0043226,organelle; GO:0043228,non-membrane-bounded organelle; GO:0043229,intracellular organelle; GO:0043232,intracellular non-membrane-bounded organelle; GO:0099080,supramolecular complex;…	--	--	--	--
LOC112091135	0.1138	0.1696	0	0.4079	0.1222	0.0559	0.2305	0.2843	0.2906	0	0.1729	0.056	2	3	0	7	2	1	4	5	5	0	3	1	NW_010360011.1	30195	32818	+	LOC112091135	--	K13418 somatic embryogenesis receptor kinase 1 [EC:2.7.10.1 2.7.11.1] | (RefSeq) somatic embryogenesis receptor kinase 2 (A)	--	Phosphorylase kinase, gamma catalytic subunit [Trema orientalis]	SD16_ARATH RecName: Full=Receptor-like serine/threonine-protein kinase SD1-6; EC=2.7.11.1; AltName: Full=Arabidopsis thaliana receptor kinase 2; AltName: Full=S-domain-1 (SD1) receptor kinase 6; Short=SD1-6; Flags: Precursor;	A0A2P5AU86_TREOI SubName: Full=Phosphorylase kinase, gamma catalytic subunit {ECO:0000313|EMBL:PON40099.1};	At1g65800	GO:0005829,cytosol; GO:0016021,integral component of membrane; GO:0005886,plasma membrane; GO:0005524,ATP binding; GO:0030246,carbohydrate binding; GO:0004672,protein kinase activity; GO:0106310,protein serine kinase activity; GO:0004674,protein serine/threonine kinase activity; GO:0106311,protein threonine kinase activity; GO:0004675,transmembrane receptor protein serine/threonine kinase activit…	PF00069.25:Protein kinase domain	--	--	--
LOC112091137	0.7131	0.992	1.0347	0	0	0	0.4335	0.6415	0.2186	0.0658	0.0722	0	10	14	14	0	0	0	6	9	3	1	1	0	NW_010360026.1	21734	23425	-	LOC112091137	--	--	--	hypothetical protein L484_007271 [Morus notabilis]	Y5390_ARATH RecName: Full=Uncharacterized protein At5g03900, chloroplastic; Flags: Precursor;	W9R9W5_9ROSA SubName: Full=Uncharacterized protein {ECO:0000313|EMBL:EXB60955.1};	At5g03900	GO:0009941,chloroplast envelope; GO:0031969,chloroplast membrane; GO:0016021,integral component of membrane; GO:0009536,plastid; GO:0005575,cellular_component; GO:0005622,intracellular anatomical structure; GO:0005737,cytoplasm; GO:0009507,chloroplast; GO:0009526,plastid envelope; GO:0031967,organelle envelope; GO:0031975,envelope; GO:0043226,organelle; GO:0043227,membrane-bounded organelle; GO:0…	--	--	--	--
LOC112091138	1.0975	1.2117	1.7062	0.9369	0.7205	0.9585	1.7915	1.4626	1.1213	0.5064	0.7413	0.6605	18	20	27	15	11	16	29	24	18	9	12	11	NW_010360029.1	175970	177109	-	LOC112091138	--	--	--	PREDICTED: zinc finger BED domain-containing protein RICESLEEPER 2-like [Ziziphus jujuba]	RSLE2_ORYSJ RecName: Full=Zinc finger BED domain-containing protein RICESLEEPER 2; AltName: Full=Transposase-like protein RICESLEEPER 2;	A0A6P3ZJQ9_ZIZJJ SubName: Full=zinc finger BED domain-containing protein RICESLEEPER 2-like {ECO:0000313|RefSeq:XP_015875320.1};	At1g42110	GO:0005634,nucleus; GO:0003677,DNA binding; GO:0046872,metal ion binding; GO:0046983,protein dimerization activity; GO:0009791,post-embryonic development; GO:0003674,molecular_function; GO:0003676,nucleic acid binding; GO:0005488,binding; GO:0097159,organic cyclic compound binding; GO:1901363,heterocyclic compound binding; GO:0043167,ion binding; GO:0043169,cation binding; GO:0005515,protein bind…	PF14372.6:Domain of unknown function (DUF4413)	--	--	--
LOC112091139	0.0434	0.1294	0.135	0.0445	0.0466	0.3413	0.176	0.1736	0.1331	0.1603	0	0.0428	1	3	3	1	1	8	4	4	3	4	0	1	NW_010360029.1	235525	236969	+	LOC112091139	--	K22807 werner syndrome-like exonuclease [EC:3.1.11.-] | (RefSeq) Werner Syndrome-like exonuclease (A)	--	PREDICTED: uncharacterized protein LOC107429259 [Ziziphus jujuba]	POLR1_ARATH RecName: Full=Retrovirus-related Pol polyprotein from transposon RE1; AltName: Full=Retro element 1 {ECO:0000303|PubMed:10689195}; Short=AtRE1 {ECO:0000303|PubMed:10689195}; Includes: RecName: Full=Protease RE1; EC=3.4.23.-; Includes: RecName: Full=Reverse transcriptase RE1; EC=2.7.7.49; Includes: RecName: Full=Endonuclease RE1;	A0A2K3L4C4_TRIPR SubName: Full=Uncharacterized protein {ECO:0000313|EMBL:PNX73373.1}; Flags: Fragment;	At4g10690	GO:0004190,aspartic-type endopeptidase activity; GO:0004519,endonuclease activity; GO:0046872,metal ion binding; GO:0003676,nucleic acid binding; GO:0003964,RNA-directed DNA polymerase activity; GO:0015074,DNA integration; GO:0006310,DNA recombination; GO:0003674,molecular_function; GO:0003824,catalytic activity; GO:0004175,endopeptidase activity; GO:0008233,peptidase activity; GO:0016787,hydrola…	PF07727.14:Reverse transcriptase (RNA-dependent DNA polymerase)	--	--	--
LOC112091141	0	0.0571	0	0	0	0	0	0	0	0	0	0	0	1	0	0	0	0	0	0	0	0	0	0	NW_010360029.1	178577	180306	-	LOC112091141	--	--	--	Fatty acyl-CoA reductase 1 [Morus notabilis]	--	W9S6X9_9ROSA RecName: Full=Fatty acyl-CoA reductase {ECO:0000256|RuleBase:RU363097}; EC=1.2.1.84 {ECO:0000256|RuleBase:RU363097};	--	GO:0102965,alcohol-forming fatty acyl-CoA reductase activity; GO:0080019,fatty-acyl-CoA reductase (alcohol-forming) activity; GO:0006629,lipid metabolic process; GO:0003674,molecular_function; GO:0003824,catalytic activity; GO:0016491,oxidoreductase activity; GO:0016620,oxidoreductase activity, acting on the aldehyde or oxo group of donors, NAD or NADP as acceptor; GO:0016903,oxidoreductase activ…	--	--	--	--
LOC112091144	0.0864	0.5153	0.3583	0.6198	0.5571	0.5944	0.2627	0.5183	0.7064	1.3558	0.5254	1.7024	1	6	4	7	6	7	3	6	8	17	6	20	NW_010360031.1	166936	167636	-	LOC112091144	--	--	--	protein ALP1-like [Asparagus officinalis]	--	A0A5A7VNL5_CUCME SubName: Full=Putative nuclease HARBI1 isoform X1 {ECO:0000313|EMBL:KAA0068176.1};	At3g44640	GO:0046872,metal ion binding; GO:0003674,molecular_function; GO:0005488,binding; GO:0043167,ion binding; GO:0043169,cation binding	PF13359.6:DDE superfamily endonuclease	--	--	--
LOC112091145	0.1808	0.7443	0.2142	10.1336	11.3201	12.2568	0.2879	0.2582	0.3167	3.5036	3.1925	3.5611	7	29	8	383	408	483	11	10	12	147	122	140	NW_010360031.1	148246	152502	-	LOC112091145	--	K08472 mlo protein | (RefSeq) MLO-like protein 12 (A)	--	Mlo-related protein [Parasponia andersonii]	MLO12_ARATH RecName: Full=MLO-like protein 12; Short=AtMlo12; Short=AtMlo18;	A0A2P5B6K2_PARAD RecName: Full=MLO-like protein {ECO:0000256|RuleBase:RU280816};	At2g39200	GO:0016021,integral component of membrane; GO:0005886,plasma membrane; GO:0005516,calmodulin binding; GO:0006952,defense response; GO:0050832,defense response to fungus; GO:0010150,leaf senescence; GO:0003674,molecular_function; GO:0005488,binding; GO:0005515,protein binding; GO:0006950,response to stress; GO:0008150,biological_process; GO:0050896,response to stimulus; GO:0009605,response to exte…	PF03094.15:Mlo family	--	--	--
LOC112091146	0.4351	0.3783	0.451	0	0.0584	0.0534	0.1102	0.2718	0.0556	0	0.1102	0	8	7	8	0	1	1	2	5	1	0	2	0	NW_010360031.1	20720	22210	+	LOC112091146	--	--	--	--	--	--	--	--	--	--	--	--
LOC112091148	34.0738	32.9421	40.8727	14.1508	14.1407	16.2331	28.8146	28.8588	29.0007	30.0933	23.1606	27.6884	629	612	728	255	243	305	525	533	524	602	422	519	NW_010360033.1	54382	55412	-	LOC112091148	--	--	--	hypothetical protein L484_007337 [Morus notabilis]	UGPI4_ARATH RecName: Full=Uncharacterized GPI-anchored protein At3g06035; Flags: Precursor;	W9QVB7_9ROSA SubName: Full=Uncharacterized protein {ECO:0000313|EMBL:EXB55006.1};	At5g19250	GO:0031225,anchored component of membrane; GO:0005829,cytosol; GO:0005886,plasma membrane; GO:0005575,cellular_component; GO:0016020,membrane; GO:0031224,intrinsic component of membrane; GO:0110165,cellular anatomical entity; GO:0005622,intracellular anatomical structure; GO:0005737,cytoplasm; GO:0071944,cell periphery	--	--	--	--
LOC112091158	35.7204	32.0774	36.9342	58.1522	36.4802	34.601	36.1909	31.9311	35.5519	31.3376	32.3669	29.2329	426	385	425	677	405	420	426	381	415	405	381	354	NW_010360036.1	262662	265723	+	LOC112091158	--	--	--	PREDICTED: uncharacterized protein LOC8280959 isoform X3 [Ricinus communis]	--	A0A251KXF7_MANES SubName: Full=Uncharacterized protein {ECO:0000313|EMBL:OAY50773.1};	--	GO:0005789,endoplasmic reticulum membrane; GO:0016021,integral component of membrane; GO:0005575,cellular_component; GO:0005622,intracellular anatomical structure; GO:0005737,cytoplasm; GO:0005783,endoplasmic reticulum; GO:0012505,endomembrane system; GO:0016020,membrane; GO:0031090,organelle membrane; GO:0031984,organelle subcompartment; GO:0042175,nuclear outer membrane-endoplasmic reticulum me…	PF11779.8:Small subunit of serine palmitoyltransferase-like	--	--	--
LOC112091159	0.1937	0.8082	0.8029	2.2617	2.7877	2.2453	0.9811	1.0453	1.2267	2.4305	1.452	1.9836	5	21	20	57	67	59	25	27	31	68	37	52	NW_010360036.1	371700	373391	-	LOC112091159	--	--	--	60S ribosomal protein L44 [Morus notabilis]	Y5316_ARATH RecName: Full=Uncharacterized protein At5g23160;	W9RHP1_9ROSA SubName: Full=60S ribosomal protein L44 {ECO:0000313|EMBL:EXB55172.1};	At5g08240	GO:0016021,integral component of membrane; GO:0005575,cellular_component; GO:0016020,membrane; GO:0031224,intrinsic component of membrane; GO:0110165,cellular anatomical entity	--	--	--	--
LOC112091160	1.0482	0.6509	0.5432	0.7606	0.3284	0.6866	0.1327	0.0873	0.1785	0.2821	0.7522	0.086	24	15	12	17	7	16	3	2	4	7	17	2	NW_010357029.1	69109	73880	+	LOC112091160	--	K07893 Ras-related protein Rab-6A | (RefSeq) ras-related protein RABH1e (A)	--	F-box/WD-40 repeat-containing protein [Morus notabilis]	FBW4_ARATH RecName: Full=F-box/WD-40 repeat-containing protein At3g52030;	W9S9S2_9ROSA SubName: Full=F-box/WD-40 repeat-containing protein {ECO:0000313|EMBL:EXB95302.1};	At3g52030	GO:0048188,Set1C/COMPASS complex; GO:0042393,histone binding; GO:0051568,histone H3-K4 methylation; GO:0003674,molecular_function; GO:0005488,binding; GO:0005515,protein binding; GO:0006325,chromatin organization; GO:0006464,cellular protein modification process; GO:0006479,protein methylation; GO:0006807,nitrogen compound metabolic process; GO:0006996,organelle organization; GO:0008150,biologica…	--	--	--	--
LOC112091161	41.4785	43.9515	45.8432	97.3779	82.3904	58.546	53.3555	43.9602	51.3299	71.9312	97.9137	78.9863	497	530	530	1139	919	714	631	527	602	934	1158	961	NW_010360036.1	563275	564940	+	LOC112091161	--	K17424 large subunit ribosomal protein L43 | (RefSeq) 54S ribosomal protein L51, mitochondrial (A)	--	PREDICTED: 54S ribosomal protein L51, mitochondrial [Ziziphus jujuba]	--	A0A6P3YX15_ZIZJJ SubName: Full=54S ribosomal protein L51, mitochondrial {ECO:0000313|RefSeq:XP_015868497.1, ECO:0000313|RefSeq:XP_015868503.1};	At3g59650	GO:0005739,mitochondrion; GO:0005840,ribosome; GO:0003735,structural constituent of ribosome; GO:0032543,mitochondrial translation; GO:0003674,molecular_function; GO:0005198,structural molecule activity; GO:0006412,translation; GO:0006518,peptide metabolic process; GO:0006807,nitrogen compound metabolic process; GO:0008150,biological_process; GO:0008152,metabolic process; GO:0009058,biosynthetic …	PF05047.16:Mitochondrial ribosomal protein L51 / S25 / CI-B8 domain	--	--	--
LOC112091165	20.6836	22.0776	19.968	17.1096	19.736	21.2167	16.0162	17.9078	17.7361	18.6819	17.4172	19.6886	1226	1317	1142	990	1089	1280	937	1062	1029	1200	1019	1185	NW_010360067.1	163299	171569	+	LOC112091165	--	--	--	TFIIH C1-like domain containing protein [Parasponia andersonii]	MBD8_ARATH RecName: Full=Methyl-CpG-binding domain-containing protein 8; Short=AtMBD8; Short=MBD08; AltName: Full=Methyl-CpG-binding protein MBD8;	A0A2P5C4J3_PARAD SubName: Full=TFIIH C1-like domain containing protein {ECO:0000313|EMBL:PON55904.1};	At1g22310	GO:0005634,nucleus; GO:0008327,methyl-CpG binding; GO:0000166,nucleotide binding; GO:0003674,molecular_function; GO:0003676,nucleic acid binding; GO:0003677,DNA binding; GO:0005488,binding; GO:0036094,small molecule binding; GO:0043565,sequence-specific DNA binding; GO:0097159,organic cyclic compound binding; GO:1901265,nucleoside phosphate binding; GO:1901363,heterocyclic compound binding; GO:00…	PF01429.19:Methyl-CpG binding domain	C2H2	TF	C2H2
LOC112091166	3.8116	3.3329	3.8977	3.0195	3.7669	3.1956	3.9133	3.8605	4.1018	4.6428	6.1272	5.9059	75	66	74	58	69	64	76	76	79	99	119	118	NW_010357036.1	365	1415	+	LOC112091166	--	K13691 pathogen-inducible salicylic acid glucosyltransferase [EC:2.4.1.-] | (RefSeq) UDP-glycosyltransferase 74F1 (A)	--	UDP-glycosyltransferase 86A1 [Morus notabilis]	U86A1_ARATH RecName: Full=UDP-glycosyltransferase 86A1; EC=2.4.1.-;	W9RX23_9ROSA RecName: Full=Glycosyltransferase {ECO:0000256|RuleBase:RU362057}; EC=2.4.1.- {ECO:0000256|RuleBase:RU362057};	At2g36970	GO:0008194,UDP-glycosyltransferase activity; GO:0003674,molecular_function; GO:0003824,catalytic activity; GO:0016740,transferase activity; GO:0016757,transferase activity, transferring glycosyl groups	PF00201.18:UDP-glucoronosyl and UDP-glucosyl transferase	--	--	--
LOC112091167	0	0	0	0	0	0	0.1379	0	0	0	0	0	0	0	0	0	0	0	2	0	0	0	0	0	NW_010360067.1	244309	249242	+	LOC112091167	--	K11883 RNA-binding protein NOB1 | (RefSeq) RNA-binding protein NOB1 (A)	ko03008: Ribosome biogenesis in eukaryotes	hypothetical protein L484_017191 [Morus notabilis]	--	W9RHV5_9ROSA SubName: Full=Uncharacterized protein {ECO:0000313|EMBL:EXB55285.1};	--	--	--	--	--	--
LOC112091168	11.251	8.9745	9.6029	11.8844	9.5768	10.7863	9.7425	9.222	7.398	7.4365	9.7028	8.4348	289	232	238	298	229	282	247	237	186	207	246	220	NW_010360067.1	395072	401129	-	LOC112091168	--	--	--	uncharacterized protein LOC111369392 isoform X2 [Olea europaea var. sylvestris]	--	A0A7J6FYP4_CANSA RecName: Full=Retrotrans_gag domain-containing protein {ECO:0000259|Pfam:PF03732}; Flags: Fragment;	At2g10780	--	PF03732.17:Retrotransposon gag protein	--	--	--
LOC112091169	13.6956	17.3509	9.0489	13.5037	20.597	21.0249	13.7026	11.8066	12.5931	13.7441	15.61	12.1391	80	102	51	77	112	125	79	69	72	87	90	72	NW_010357039.1	165	871	+	LOC112091169	--	--	--	rRNA-processing protein EFG [Trema orientalis]	--	A0A2P5DXT8_TREOI RecName: Full=rRNA-processing protein EFG1 {ECO:0000256|ARBA:ARBA00018689}; AltName: Full=rRNA-processing protein efg1 {ECO:0000256|ARBA:ARBA00019827};	At5g43720	GO:0006364,rRNA processing; GO:0006139,nucleobase-containing compound metabolic process; GO:0006396,RNA processing; GO:0006725,cellular aromatic compound metabolic process; GO:0006807,nitrogen compound metabolic process; GO:0008150,biological_process; GO:0008152,metabolic process; GO:0009987,cellular process; GO:0010467,gene expression; GO:0016070,RNA metabolic process; GO:0016072,rRNA metabolic …	PF10153.9:rRNA-processing protein Efg1	--	--	--
LOC112091170	3.5121	3.7806	3.8927	40.2752	34.3217	27.8446	10.7739	8.9221	12.1101	56.9863	56.9316	58.4635	72	78	77	806	655	581	218	183	243	1266	1152	1217	NW_010360067.1	256313	260312	-	LOC112091170	--	--	--	Epoxide hydrolase-like [Trema orientalis]	--	A0A2P5E8N1_TREOI SubName: Full=Epoxide hydrolase-like {ECO:0000313|EMBL:PON81903.1};	At5g09430	GO:0016787,hydrolase activity; GO:0003674,molecular_function; GO:0003824,catalytic activity	PF00561.20:alpha/beta hydrolase fold	--	--	--
LOC112091171	0.1236	0.3686	0.6407	0.2533	0.5977	0.6074	0.3758	1.0504	0.6316	0.7987	0.689	0.3653	2	6	10	4	9	10	6	17	10	14	11	6	NW_010360067.1	118649	120562	+	LOC112091171	--	--	--	hypothetical protein L484_023622 [Morus notabilis]	--	W9RGH2_9ROSA SubName: Full=Uncharacterized protein {ECO:0000313|EMBL:EXB89969.1};	At2g16680	GO:0003676,nucleic acid binding; GO:0004523,RNA-DNA hybrid ribonuclease activity; GO:0003674,molecular_function; GO:0005488,binding; GO:0097159,organic cyclic compound binding; GO:1901363,heterocyclic compound binding; GO:0003824,catalytic activity; GO:0004518,nuclease activity; GO:0004519,endonuclease activity; GO:0004521,endoribonuclease activity; GO:0004540,ribonuclease activity; GO:0016787,hy…	PF13966.6:zinc-binding in reverse transcriptase	--	--	--
LOC112091172	2.6886	2.5824	1.8576	3.0296	2.6956	2.9057	3.178	3.8517	2.289	3.4734	3.2687	2.736	30	29	20	33	28	33	35	43	25	42	36	31	NW_010357057.1	584	1483	+	LOC112091172	--	K09753 cinnamoyl-CoA reductase [EC:1.2.1.44] | (RefSeq) cinnamoyl-CoA reductase 1 (A)	ko00940: Phenylpropanoid biosynthesis; ko01100: Metabolic pathways; ko01110: Biosynthesis of secondary metabolites	hypothetical protein L484_000543 [Morus notabilis]	CCR1_PETHY RecName: Full=Cinnamoyl-CoA reductase 1 {ECO:0000303|PubMed:24985707, ECO:0000303|PubMed:25217505}; Short=PhCCR1 {ECO:0000303|PubMed:24985707, ECO:0000303|PubMed:25217505}; EC=1.2.1.44 {ECO:0000250|UniProtKB:Q9S9N9}; AltName: Full=Coniferylaldehyde synthase {ECO:0000305}; EC=1.2.1.- {ECO:0000269|PubMed:24985707, ECO:0000269|PubMed:25217505};	W9QWW6_9ROSA SubName: Full=Uncharacterized protein {ECO:0000313|EMBL:EXB56706.1};	At5g58490	GO:0005737,cytoplasm; GO:0016621,cinnamoyl-CoA reductase activity; GO:0000166,nucleotide binding; GO:0007623,circadian rhythm; GO:0010597,green leaf volatile biosynthetic process; GO:0009809,lignin biosynthetic process; GO:0009699,phenylpropanoid biosynthetic process; GO:0003674,molecular_function; GO:0003824,catalytic activity; GO:0016491,oxidoreductase activity; GO:0016620,oxidoreductase activi…	--	--	--	--
LOC112091173	0.1187	0.3931	0.328	0.2432	0.1275	0.2721	0.3608	0.2373	0.283	0.2191	0.0401	0.2728	3	10	8	6	3	7	9	6	7	6	1	7	NW_010360067.1	305797	309355	-	LOC112091173	--	--	--	26S proteasome non-ATPase regulatory subunit 10 [Morus notabilis]	--	W9S172_9ROSA SubName: Full=26S proteasome non-ATPase regulatory subunit 10 {ECO:0000313|EMBL:EXC20619.1};	At3g28880	GO:0000502,proteasome complex; GO:0003723,RNA binding; GO:0003674,molecular_function; GO:0003676,nucleic acid binding; GO:0005488,binding; GO:0097159,organic cyclic compound binding; GO:1901363,heterocyclic compound binding; GO:0005575,cellular_component; GO:0032991,protein-containing complex; GO:0140535,intracellular protein-containing complex; GO:1902494,catalytic complex; GO:1905368,peptidase …	PF12796.7:Ankyrin repeats (3 copies)	--	--	--
LOC112091175	14.2	11.3914	14.312	9.8756	7.8369	5.3758	14.2551	12.7606	14.6407	9.7376	12.1428	11.8035	109	88	106	74	56	42	108	98	110	81	92	92	NW_010360067.1	354404	355265	+	LOC112091175	--	--	--	--	--	--	--	--	--	--	--	--
LOC112091177	7.2836	6.4331	6.1509	6.6323	4.9263	6.626	5.193	6.471	6.3389	7.717	7.9259	7.1731	27	24	22	24	17	25	19	24	23	31	29	27	NW_010357073.1	1	456	+	LOC112091177	--	--	--	Polynucleotidyl transferase, ribonuclease H-like superfamily protein [Trema orientalis]	--	A0A7J6GP36_CANSA RecName: Full=YqgFc domain-containing protein {ECO:0000259|SMART:SM00732};	At1g12240	--	PF03652.15:Holliday junction resolvase	--	--	--
LOC112091178	7.3787	8.5355	9.0171	2.0307	1.3013	1.8394	6.1369	5.944	5.6258	3.6586	1.7852	4.7722	67	78	79	18	11	17	55	54	50	36	16	44	NW_010360080.1	1521	3120	+	LOC112091178	--	K23617 medium-chain acyl-CoA ligase, mitochondrial [EC:6.2.1.2] | (RefSeq) 4-coumarate--CoA ligase 1-like (A)	--	4-coumarate coenzymeA ligase, partial [Garcinia mangostana]	4CL1_SOYBN RecName: Full=4-coumarate--CoA ligase 1; Short=4CL 1; EC=6.2.1.12; AltName: Full=4-coumaroyl-CoA synthase 1; AltName: Full=Clone 4CL14; Flags: Fragment;	A0A068FPP7_GARMA SubName: Full=4-coumarate coenzymeA ligase {ECO:0000313|EMBL:AID69229.1}; Flags: Fragment;	At1g51680	GO:0016207,4-coumarate-CoA ligase activity; GO:0005524,ATP binding; GO:0016405,CoA-ligase activity; GO:0009698,phenylpropanoid metabolic process; GO:0003674,molecular_function; GO:0003824,catalytic activity; GO:0016874,ligase activity; GO:0016877,ligase activity, forming carbon-sulfur bonds; GO:0016878,acid-thiol ligase activity; GO:0000166,nucleotide binding; GO:0005488,binding; GO:0017076,purin…	PF13193.6:AMP-binding enzyme C-terminal domain	--	--	--
LOC112091179	0.307	0.9151	0.3181	0	0	0	0	0.3068	0	0	0	0	1	3	1	0	0	0	0	1	0	0	0	0	NW_010357089.1	1	579	-	LOC112091179	--	--	--	putative LRR receptor-like serine/threonine-protein kinase [Morus notabilis]	--	W9QM74_9ROSA RecName: Full=Non-specific serine/threonine protein kinase {ECO:0000256|ARBA:ARBA00012513}; EC=2.7.11.1 {ECO:0000256|ARBA:ARBA00012513};	--	GO:0016021,integral component of membrane; GO:0005524,ATP binding; GO:0106310,protein serine kinase activity; GO:0106311,protein threonine kinase activity; GO:0000166,nucleotide binding; GO:0003674,molecular_function; GO:0005488,binding; GO:0017076,purine nucleotide binding; GO:0030554,adenyl nucleotide binding; GO:0032553,ribonucleotide binding; GO:0032555,purine ribonucleotide binding; GO:00325…	--	--	--	--
LOC112091180	30.7412	32.0732	33.4537	126.534	95.6749	93.0429	45.2052	39.9009	45.933	97.7507	121.855	92.4227	720	756	756	2893	2086	2218	1045	935	1053	2481	2817	2198	NW_010360080.1	144631	147269	-	LOC112091180	--	K22074 NFU1 iron-sulfur cluster scaffold homolog, mitochondrial | (RefSeq) nifU-like protein 1, chloroplastic (A)	--	FeS cluster assembly containing protein [Parasponia andersonii]	NIFU3_ARATH RecName: Full=NifU-like protein 3, chloroplastic; Short=AtCNfu3; Short=AtCnfU-IVa; Flags: Precursor;	A0A2P5ALW1_PARAD SubName: Full=FeS cluster assembly containing protein {ECO:0000313|EMBL:PON37535.1};	At4g25910	GO:0009507,chloroplast; GO:0009570,chloroplast stroma; GO:0005739,mitochondrion; GO:0051539,4 iron, 4 sulfur cluster binding; GO:0005506,iron ion binding; GO:0060090,molecular adaptor activity; GO:0005198,structural molecule activity; GO:0016226,iron-sulfur cluster assembly; GO:0048564,photosystem I assembly; GO:0097428,protein maturation by iron-sulfur cluster transfer; GO:0003674,molecular_func…	PF01106.17:NifU-like domain	--	--	--
LOC112091181	0.044	0	0.0911	0	0	0	0.0445	0	0	0.1217	0	0.0433	1	0	2	0	0	0	1	0	0	3	0	1	NW_010360080.1	203100	205393	+	LOC112091181	--	--	--	PREDICTED: uncharacterized protein LOC108511097 [Phoenix dactylifera]	--	A0A438JFG1_VITVI SubName: Full=Retrovirus-related Pol polyprotein from transposon RE1 {ECO:0000313|EMBL:RVX07690.1};	At2g20460	--	--	--	--	--
LOC112091186	3.4678	3.6979	3.3092	0.9748	0.954	1.4958	2.3352	2.8109	2.7436	1.4049	0.964	1.4369	164	176	151	45	42	72	109	133	127	72	45	69	NW_010357090.1	191160	194020	-	LOC112091186	--	K13430 serine/threonine-protein kinase PBS1 [EC:2.7.11.1] | (RefSeq) serine/threonine-protein kinase PBS1 (A)	ko04626: Plant-pathogen interaction	Mitogen-activated protein kinase kinase kinase [Trema orientalis]	FERON_ARATH RecName: Full=Receptor-like protein kinase FERONIA; EC=2.7.11.1; AltName: Full=Protein SIRENE; Flags: Precursor;	A0A2P5DK23_TREOI SubName: Full=Mitogen-activated protein kinase kinase kinase {ECO:0000313|EMBL:PON73652.1};	At3g51550	GO:0043680,filiform apparatus; GO:0016021,integral component of membrane; GO:0005886,plasma membrane; GO:0009506,plasmodesma; GO:0005524,ATP binding; GO:0004672,protein kinase activity; GO:0106310,protein serine kinase activity; GO:0106311,protein threonine kinase activity; GO:0009738,abscisic acid-activated signaling pathway; GO:0009742,brassinosteroid mediated signaling pathway; GO:0032922,circ…	PF00069.25:Protein kinase domain	--	--	--
LOC112091187	0.0504	0.2005	0.0523	0	0.0542	0.1982	0	0	0	0	0.0511	0	1	4	1	0	1	4	0	0	0	0	1	0	NW_010360102.1	42279	43498	-	LOC112091187	--	--	--	PREDICTED: uncharacterized protein LOC105963544 isoform X2 [Erythranthe guttata]	POLR1_ARATH RecName: Full=Retrovirus-related Pol polyprotein from transposon RE1; AltName: Full=Retro element 1 {ECO:0000303|PubMed:10689195}; Short=AtRE1 {ECO:0000303|PubMed:10689195}; Includes: RecName: Full=Protease RE1; EC=3.4.23.-; Includes: RecName: Full=Reverse transcriptase RE1; EC=2.7.7.49; Includes: RecName: Full=Endonuclease RE1;	A0A061EIX2_THECC SubName: Full=Uncharacterized protein {ECO:0000313|EMBL:EOY02214.1};	At4g16870	GO:0004190,aspartic-type endopeptidase activity; GO:0004519,endonuclease activity; GO:0046872,metal ion binding; GO:0003676,nucleic acid binding; GO:0003964,RNA-directed DNA polymerase activity; GO:0015074,DNA integration; GO:0006310,DNA recombination; GO:0003674,molecular_function; GO:0003824,catalytic activity; GO:0004175,endopeptidase activity; GO:0008233,peptidase activity; GO:0016787,hydrola…	PF14223.6:gag-polypeptide of LTR copia-type	--	--	--
LOC112091188	5.4894	6.1472	5.8699	6.6945	6.6457	5.1365	4.7672	5.3125	4.9852	6.0305	2.8249	5.492	63	71	65	75	71	60	54	61	56	75	32	64	NW_010360125.1	7	828	-	LOC112091188	--	K08331 autophagy-related protein 13 | (RefSeq) autophagy-related protein 13b (A)	ko04136: Autophagy - other	Autophagy-related protein [Trema orientalis]	AT13A_ARATH RecName: Full=Autophagy-related protein 13a {ECO:0000303|PubMed:12114572}; Short=AtAPG13a {ECO:0000303|PubMed:12114572};	A0A2P5EDW0_TREOI SubName: Full=Autophagy-related protein {ECO:0000313|EMBL:PON83727.1};	At3g49590	GO:1990316,Atg1/ULK1 kinase complex; GO:0005776,autophagosome; GO:0031410,cytoplasmic vesicle; GO:0005829,cytosol; GO:0019898,extrinsic component of membrane; GO:0000407,phagophore assembly site; GO:0006914,autophagy; GO:0000423,mitophagy; GO:0034727,piecemeal microautophagy of the nucleus; GO:0034497,protein localization to phagophore assembly site; GO:0015031,protein transport; GO:0008150,biolo…	--	--	--	--
LOC112091194	0	0	0	0	0	0	0	0	0	0.0384	0	0	0	0	0	0	0	0	0	0	0	1	0	0	NW_010360145.1	434044	435413	+	LOC112091194	--	--	--	PREDICTED: zinc finger BED domain-containing protein RICESLEEPER 2-like [Juglans regia]	RSLE2_ORYSJ RecName: Full=Zinc finger BED domain-containing protein RICESLEEPER 2; AltName: Full=Transposase-like protein RICESLEEPER 2;	A0A2N9F628_FAGSY RecName: Full=BED-type domain-containing protein {ECO:0000259|PROSITE:PS50808};	At1g42110	GO:0005634,nucleus; GO:0003677,DNA binding; GO:0046872,metal ion binding; GO:0046983,protein dimerization activity; GO:0009791,post-embryonic development; GO:0003674,molecular_function; GO:0003676,nucleic acid binding; GO:0005488,binding; GO:0097159,organic cyclic compound binding; GO:1901363,heterocyclic compound binding; GO:0043167,ion binding; GO:0043169,cation binding; GO:0005515,protein bind…	PF05699.14:hAT family C-terminal dimerisation region	--	--	--
LOC112091195	0	0	0	0.1326	0	0	0	0.0324	0.0331	0.0299	0.0656	0.1275	0	0	0	4	0	0	0	1	1	1	2	4	NW_010360145.1	572453	574102	-	LOC112091195	--	K22395 cinnamyl-alcohol dehydrogenase [EC:1.1.1.195] | (RefSeq) berberine bridge enzyme-like 13 (A)	ko00940: Phenylpropanoid biosynthesis; ko01100: Metabolic pathways; ko01110: Biosynthesis of secondary metabolites	Xanthine dehydrogenase C subunit, partial [Trema orientalis]	CBDAS_CANSA RecName: Full=Cannabidiolic acid synthase {ECO:0000303|PubMed:8663284}; Short=CBDA synthase {ECO:0000303|PubMed:8663284}; EC=1.21.3.8 {ECO:0000269|PubMed:17544411, ECO:0000269|PubMed:8663284}; Flags: Precursor;	A0A6C0TIW9_MORAL SubName: Full=MO protein {ECO:0000313|EMBL:QIB03072.1};	At5g44410	GO:0048046,apoplast; GO:0102779,cannabidiolate synthase activity; GO:0071949,FAD binding; GO:1901696,cannabinoid biosynthetic process; GO:0003674,molecular_function; GO:0003824,catalytic activity; GO:0016491,oxidoreductase activity; GO:0046992,oxidoreductase activity, acting on X-H and Y-H to form an X-Y bond; GO:0046993,oxidoreductase activity, acting on X-H and Y-H to form an X-Y bond, with oxy…	PF01565.23:FAD binding domain	--	--	--
LOC112091196	23.6964	22.9943	25.7319	16.5111	17.6352	16.423	24.1815	23.4498	21.7451	14.4991	11.0089	14.0232	1110	1084	1163	755	769	783	1118	1099	997	736	509	667	NW_010360145.1	254057	267679	-	LOC112091196	--	--	--	Agenet domain type [Trema orientalis]	--	A0A2P5ECQ0_TREOI SubName: Full=Agenet domain type {ECO:0000313|EMBL:PON83331.1};	At5g42670	--	PF05641.12:Agenet domain	--	--	--
LOC112091197	5.127	4.917	4.7321	3.9979	6.1378	5.2127	4.7294	5.1754	4.8993	4.0486	5.1944	4.8985	201	194	179	153	224	208	183	203	188	172	201	195	NW_010360145.1	444849	455078	-	LOC112091197	--	--	--	PREDICTED: pentatricopeptide repeat-containing protein At1g12775, mitochondrial-like isoform X2 [Malus domestica]	PPR38_ARATH RecName: Full=Putative pentatricopeptide repeat-containing protein At1g12700, mitochondrial; Flags: Precursor;	A0A803Q316_CANSA SubName: Full=Uncharacterized protein {ECO:0000313|EnsemblPlants:cds.evm.model.07.1537.1.5bd9b13c};	At1g12700	GO:0005739,mitochondrion; GO:0080156,mitochondrial mRNA modification; GO:0000959,mitochondrial RNA metabolic process; GO:0006139,nucleobase-containing compound metabolic process; GO:0006725,cellular aromatic compound metabolic process; GO:0006807,nitrogen compound metabolic process; GO:0008150,biological_process; GO:0008152,metabolic process; GO:0009451,RNA modification; GO:0009987,cellular proce…	PF12854.7:PPR repeat	--	--	--
LOC112091198	0	0	0	0	0	0	0	0.1828	0.3738	0	0	0.1801	0	0	0	0	0	0	0	1	2	0	0	1	NW_010360162.1	8700	9182	-	LOC112091198	--	K04121 ent-kaurene synthase [EC:4.2.3.19] | (RefSeq) ent-kaur-16-ene synthase, chloroplastic isoform X1 (A)	ko00904: Diterpenoid biosynthesis; ko01100: Metabolic pathways; ko01110: Biosynthesis of secondary metabolites	Ent-kaur-16-ene synthase [Morus notabilis]	TPS6_ISORU RecName: Full=Terpene synthase 6, chloroplastic {ECO:0000303|PubMed:28445526}; Short=IrTPS6 {ECO:0000303|PubMed:28445526}; EC=4.2.3.- {ECO:0000250|UniProtKB:A0A1Z3GBK8}; Flags: Fragment;	W9QRC4_9ROSA SubName: Full=Ent-kaur-16-ene synthase {ECO:0000313|EMBL:EXB51253.1};	At1g79460	GO:0009507,chloroplast; GO:0000287,magnesium ion binding; GO:0010333,terpene synthase activity; GO:1901946,miltiradiene biosynthetic process; GO:0016114,terpenoid biosynthetic process; GO:0003674,molecular_function; GO:0005488,binding; GO:0043167,ion binding; GO:0043169,cation binding; GO:0046872,metal ion binding; GO:0003824,catalytic activity; GO:0016829,lyase activity; GO:0016835,carbon-oxygen…	PF03936.16:Terpene synthase family, metal binding domain	--	--	--
LOC112091199	0.2753	0.3648	0.5707	0.5641	0.8873	1.7132	0.4649	1.009	0.6563	1.355	1.3947	1.175	3	4	6	6	9	19	5	11	7	16	15	13	NW_010357090.1	379356	379937	-	LOC112091199	--	K00924 kinase [EC:2.7.1.-] | (RefSeq) LOW QUALITY PROTEIN: receptor protein kinase TMK1 (A)	--	Receptor-like protein kinase FERONIA [Morus notabilis]	FERON_ARATH RecName: Full=Receptor-like protein kinase FERONIA; EC=2.7.11.1; AltName: Full=Protein SIRENE; Flags: Precursor;	W9RYH5_9ROSA SubName: Full=Receptor-like protein kinase FERONIA {ECO:0000313|EMBL:EXB77673.1};	At3g51550	GO:0043680,filiform apparatus; GO:0016021,integral component of membrane; GO:0005886,plasma membrane; GO:0009506,plasmodesma; GO:0005524,ATP binding; GO:0004672,protein kinase activity; GO:0106310,protein serine kinase activity; GO:0106311,protein threonine kinase activity; GO:0009738,abscisic acid-activated signaling pathway; GO:0009742,brassinosteroid mediated signaling pathway; GO:0032922,circ…	PF07714.17:Protein tyrosine kinase	--	--	--
LOC112091200	0.0693	0	0	0	0	0	0.0702	0	0	0	0	0	1	0	0	0	0	0	1	0	0	0	0	0	NW_010360176.1	853	2591	-	LOC112091200	--	--	--	hypothetical protein L484_001374 [Morus notabilis]	MACP2_ARATH RecName: Full=MACPF domain-containing protein At4g24290;	W9QEK5_9ROSA RecName: Full=MACPF domain-containing protein {ECO:0000259|PROSITE:PS51412};	At4g24290	GO:0005886,plasma membrane; GO:0009626,plant-type hypersensitive response; GO:2000031,regulation of salicylic acid mediated signaling pathway; GO:0002376,immune system process; GO:0006950,response to stress; GO:0006952,defense response; GO:0006955,immune response; GO:0008150,biological_process; GO:0008219,cell death; GO:0009605,response to external stimulus; GO:0009607,response to biotic stimulus…	PF01823.19:MAC/Perforin domain	--	--	--
LOC112091202	9.8747	10.0906	10.7769	3.9658	6.8909	6.67	7.4656	8.0565	9.0759	7.7661	5.4569	7.4594	528	543	556	207	343	363	394	431	475	450	288	405	NW_010360208.1	138279	141291	+	LOC112091202	--	--	--	hypothetical protein L484_007742 [Morus notabilis]	PP239_ARATH RecName: Full=Putative pentatricopeptide repeat-containing protein At3g16890, mitochondrial; AltName: Full=Protein PENTATRICOPEPTIDE REPEAT 40; Flags: Precursor;	W9RIC1_9ROSA SubName: Full=Uncharacterized protein {ECO:0000313|EMBL:EXB55746.1};	At3g16890	GO:0005739,mitochondrion; GO:0042775,mitochondrial ATP synthesis coupled electron transport; GO:0009737,response to abscisic acid; GO:0006979,response to oxidative stress; GO:0009651,response to salt stress; GO:0006091,generation of precursor metabolites and energy; GO:0006119,oxidative phosphorylation; GO:0006793,phosphorus metabolic process; GO:0006796,phosphate-containing compound metabolic pr…	PF01535.20:PPR repeat	--	--	--
LOC112091205	20.4822	16.0371	22.8032	12.9006	10.4181	8.1064	20.8253	21.9187	23.44	12.3557	11.8055	11.9033	283	223	304	174	134	114	284	303	317	185	161	167	NW_010360208.1	28472	30623	-	LOC112091205	--	K03017 DNA-directed RNA polymerase II subunit RPB9 | (RefSeq) DNA-directed RNA polymerases II, IV and V subunit 9A (A)	ko03020: RNA polymerase	PREDICTED: DNA-directed RNA polymerases II, IV and V subunit 9A [Cucumis melo]	RPB9A_ARATH RecName: Full=DNA-directed RNA polymerases II, IV and V subunit 9A;	A0A7J6EH48_CANSA RecName: Full=DNA-directed RNA polymerase subunit {ECO:0000256|PIRNR:PIRNR005586};	At3g16980	GO:0005730,nucleolus; GO:0005665,RNA polymerase II, core complex; GO:0000419,RNA polymerase V complex; GO:0003899,DNA-directed 5'-3' RNA polymerase activity; GO:0003676,nucleic acid binding; GO:0008270,zinc ion binding; GO:0001193,maintenance of transcriptional fidelity during DNA-templated transcription elongation from RNA polymerase II promoter; GO:0006379,mRNA cleavage; GO:0006367,transcriptio…	PF01096.18:Transcription factor S-II (TFIIS)	--	--	--
LOC112091206	3.1964	3.122	2.6728	1.3767	0.8584	0.9457	1.9689	1.7245	1.6143	1.5251	0.9936	1.1089	176	173	142	74	44	53	107	95	87	91	54	62	NW_010357090.1	441306	444505	-	LOC112091206	--	K13430 serine/threonine-protein kinase PBS1 [EC:2.7.11.1] | (RefSeq) serine/threonine-protein kinase PBS1 (A)	ko04626: Plant-pathogen interaction	Mitogen-activated protein kinase kinase kinase [Trema orientalis]	FERON_ARATH RecName: Full=Receptor-like protein kinase FERONIA; EC=2.7.11.1; AltName: Full=Protein SIRENE; Flags: Precursor;	A0A2P5DK23_TREOI SubName: Full=Mitogen-activated protein kinase kinase kinase {ECO:0000313|EMBL:PON73652.1};	At3g51550	GO:0043680,filiform apparatus; GO:0016021,integral component of membrane; GO:0005886,plasma membrane; GO:0009506,plasmodesma; GO:0005524,ATP binding; GO:0004672,protein kinase activity; GO:0106310,protein serine kinase activity; GO:0106311,protein threonine kinase activity; GO:0009738,abscisic acid-activated signaling pathway; GO:0009742,brassinosteroid mediated signaling pathway; GO:0032922,circ…	PF00069.25:Protein kinase domain	--	--	--
[truncated: 25,104 more rows]
