# Supplementary material for: Soil Application of Bacillus subtilis Regulates Flavonoid and Alkaloids Biosynthesis in Mulberry Leaves
Source: Metabolites. 2024 Mar 23;14(4):180. doi: 10.3390/metabo14040180 (PMC11052171; doi:10.3390/metabo14040180)
Supplement: Supplementary file 1 [file metabolites-14-00180-s001.zip › Table S5-All_DEG.xlsx]

## Sheet: Sheet1
ID	Treat-TL1_fpkm	Treat-TL2_fpkm	Treat-TL3_fpkm	Treat-ML1_fpkm	Treat-ML2_fpkm	Treat-ML3_fpkm	CK-TL1_fpkm	CK-TL2_fpkm	CK-TL3_fpkm	CK-ML1_fpkm	CK-ML2_fpkm	CK-ML3_fpkm	Treat-TL1_count	Treat-TL2_count	Treat-TL3_count	Treat-ML1_count	Treat-ML2_count	Treat-ML3_count	CK-TL1_count	CK-TL2_count	CK-TL3_count	CK-ML1_count	CK-ML2_count	CK-ML3_count	CK-ML_vs_CK-TL.log2FoldChange	CK-ML_vs_CK-TL.pvalue	CK-ML_vs_CK-TL.padj	CK-ML_vs_CK-TL.regulated	CK-ML_vs_Treat-ML.log2FoldChange	CK-ML_vs_Treat-ML.pvalue	CK-ML_vs_Treat-ML.padj	CK-ML_vs_Treat-ML.regulated	CK-TL_vs_Treat-TL.log2FoldChange	CK-TL_vs_Treat-TL.pvalue	CK-TL_vs_Treat-TL.padj	CK-TL_vs_Treat-TL.regulated	Treat-ML_vs_Treat-TL.log2FoldChange	Treat-ML_vs_Treat-TL.pvalue	Treat-ML_vs_Treat-TL.padj	Treat-ML_vs_Treat-TL.regulated	chr	start	end	strand	gene_name	gene_description	KEGG	KEGG pathway	NR
LOC112090255	1.9948	1.5372	2.2784	9.3001	6.9972	7.3198	1.0724	1.0173	0.915	2.7049	3.4647	4.5707	49	38	54	223	160	183	26	25	22	72	84	114	-2.08718	1.35336e-11	4.20969e-11	down	1.10318	7.81104e-06	9.00569e-05	up	0.897033	0.00800131	0.0212406	false	-2.29656	7.35528e-21	3.38798e-20	down	NW_010363199.1	50666	53491	-	LOC112090255	--	--	--	B3 domain-containing protein [Morus notabilis]
LOC112090256	17.2352	16.7622	15.0401	0.2915	1.179	0.5192	10.0078	9.629	9.7179	0.9378	1.3179	0.7606	424	415	357	7	27	13	243	237	234	25	32	19	3.03405	3.47035e-36	2.59242e-35	up	-0.652422	0.241967	0.438598	false	0.688051	8.08118e-09	6.41162e-08	false	4.37389	2.48041e-43	2.12959e-42	up	NW_010357396.1	302232	304983	-	LOC112090256	--	--	--	hypothetical protein L484_012525 [Morus notabilis]
LOC112090257	61.2871	58.2895	65.2529	130.136	117.927	121.815	54.1165	51.517	49.3074	79.5649	76.6514	85.9802	1868	1788	1919	3872	3346	3779	1628	1571	1471	2628	2306	2661	-0.895232	4.22414e-27	2.43983e-26	false	0.574967	1.37782e-08	2.91045e-07	false	0.201245	0.00297478	0.00891878	false	-1.27104	4.90281e-38	3.76952e-37	down	NW_010362833.1	404322	408047	+	LOC112090257	--	K04498 E1A/CREB-binding protein [EC:2.3.1.48] | (RefSeq) histone acetyltransferase HAC1 (A)	ko03250: Viral life cycle - HIV-1	BTB/POZ and TAZ domain-containing protein 3 [Morus notabilis]
LOC112090265	18.307	17.6912	18.3224	4.8494	5.7602	8.0672	17.7842	18.4653	18.7892	9.8578	6.4513	9.5716	437	425	422	113	128	196	419	441	439	255	152	232	0.838872	3.69504e-08	9.29077e-08	false	-0.503443	0.0436237	0.128258	false	-0.0718578	0.474734	0.604486	false	1.27043	1.48144e-10	4.28753e-10	up	NW_010360493.1	154237	155678	-	LOC112090265	--	--	--	hypothetical protein L484_011385 [Morus notabilis]
LOC112090278	3.1014	3.5611	2.5715	0.353	0.2221	0.474	3.2819	3.031	2.1828	0.1908	0.6284	0.2715	45	52	36	5	3	7	47	44	31	3	9	4	2.72144	4.51321e-07	1.045e-06	up	NA	NA	NA	NA	0.0680933	0.82591	0.885024	false	2.85828	5.51525e-08	1.34404e-07	up	NW_010358049.1	1081	1950	-	LOC112090278	--	K10418 dynein light chain LC8-type | (RefSeq) dynein light chain, cytoplasmic-like (A)	--	Cell number regulator 6 [Morus notabilis]
LOC112090303	13.7584	11.309	13.0649	5.9033	5.8035	4.0695	9.8891	9.5757	9.1625	5.5504	6.5317	6.7039	382	316	350	160	150	115	271	266	249	167	179	189	0.357055	0.0204377	0.0294046	false	-0.290784	0.169787	0.346597	false	0.360549	0.00354514	0.0103992	false	1.00605	1.77277e-07	4.16501e-07	up	NW_010358063.1	36761	40201	+	LOC112090303	--	K19043 E3 ubiquitin-protein ligase RHF [EC:2.3.2.27] | (RefSeq) E3 ubiquitin-protein ligase RHF2A (A)	--	PREDICTED: E3 ubiquitin-protein ligase At3g02290-like [Ziziphus jujuba]
LOC112090310	4.7645	3.4053	3.7685	0.2569	0.8081	0.2053	0.5081	0.2506	0.6832	0.0771	0.127	0.1646	114	82	87	6	18	5	12	6	16	2	3	4	NA	NA	NA	NA	NA	NA	NA	NA	3.0005	4.66511e-17	7.90976e-16	up	2.98687	7.25034e-11	2.1361e-10	up	NW_010358071.1	17155	49029	-	LOC112090310	--	--	--	Auxin-induced protein 5NG4 [Morus notabilis]
LOC112090313	2.325	2.3515	2.3021	5.5078	9.076	9.2597	2.9866	3.714	2.3754	6.6664	5.6996	6.5217	112	114	107	259	407	454	142	179	112	348	271	319	-1.30697	2.01194e-14	7.25035e-14	down	0.298323	0.160158	0.332606	false	-0.432632	0.0250357	0.0567744	false	-2.03732	7.92892e-20	3.50722e-19	down	NW_010358072.1	181836	185480	+	LOC112090313	--	K04421 mitogen-activated protein kinase kinase kinase 3 [EC:2.7.11.25] | (RefSeq) mitogen-activated protein kinase kinase kinase 3 (A)	--	Mitogen-activated protein kinase kinase kinase A [Morus notabilis]
LOC112090320	100.678	103.436	102.631	31.6489	34.9631	33.3746	88.9613	87.9911	86.8409	30.8145	28.1863	29.1396	2620	2709	2577	804	847	884	2285	2291	2212	869	724	770	1.33027	8.09678e-57	9.87423e-56	up	0.144501	0.173971	0.352039	false	0.164712	0.00271351	0.00823239	false	1.34939	2.9016e-59	3.52714e-58	up	NW_010358078.1	157431	160613	+	LOC112090320	--	--	--	Protein-tyrosine sulfotransferase [Morus notabilis]
LOC112090326	6.6766	5.2949	6.5624	5.6515	3.906	3.942	7.5268	6.266	6.7252	1.7934	1.8737	1.1113	213	170	202	176	116	128	237	200	210	62	59	36	1.84849	5.62545e-17	2.28582e-16	up	1.46041	3.97674e-07	6.2889e-06	up	-0.199892	0.18322	0.293634	false	0.184863	0.405011	0.458402	false	NW_010358084.1	1012484	1014187	+	LOC112090326	--	--	--	PREDICTED: putative nuclease HARBI1 [Ziziphus jujuba]
LOC112090329	14.0034	11.4439	13.0027	26.4067	25.1429	23.8946	16.4753	17.7954	16.409	26.5565	28.3747	28.2293	490	403	439	902	819	851	569	623	562	1007	980	1003	-0.96609	5.05314e-22	2.48855e-21	false	-0.17788	0.111059	0.256796	false	-0.451447	1.00768e-05	5.08003e-05	false	-1.24163	5.37447e-23	2.66306e-22	down	NW_010358084.1	346634	348502	-	LOC112090329	--	K23541 Ca2+/H+ antiporter, TMEM165/GDT1 family | (RefSeq) pentatricopeptide repeat-containing protein At4g21065 (A)	--	Serine acetyltransferase 5 [Morus notabilis]
LOC112090330	0.4731	0.4131	0.5943	0.1028	0.1386	0.0986	0.4938	0.4298	0.4101	0.0529	0.1017	0.0847	33	29	40	7	9	7	34	30	28	4	7	6	2.23438	3.99113e-05	7.81769e-05	up	NA	NA	NA	NA	0.0958737	0.781065	0.853525	false	1.85774	0.000126996	0.000234952	up	NW_010356504.1	202792	206517	+	LOC112090330	--	K24286 proteoglycan 4 | (RefSeq) titin-like (A)	--	hypothetical protein L484_007639 [Morus notabilis]
LOC112090336	20.8691	19.7748	19.7483	1.9829	2.1768	1.783	17.0072	17.352	16.7789	1.6467	2.6659	2.9191	690	658	630	64	67	60	555	574	543	59	87	98	2.57477	9.50328e-50	9.82247e-49	up	-0.321225	0.268064	0.469189	false	0.187207	0.0333649	0.0723274	false	3.0795	1.12011e-82	2.09798e-81	up	NW_010358084.1	984211	985976	+	LOC112090336	--	K22794 flavonol-3-O-glucoside/galactoside glucosyltransferase [EC:2.4.1.239 2.4.1.-] | (RefSeq) anthocyanidin 3-O-glucoside 2''-O-glucosyltransferase (A)	ko00944: Flavone and flavonol biosynthesis; ko01110: Biosynthesis of secondary metabolites	UDP-glycosyltransferase 91C1 [Morus notabilis]
LOC112090337	18.4336	16.0994	18.002	1.7582	2.3969	2.091	14.3986	14.067	16.3079	1.9323	1.9823	2.0622	537	472	506	50	65	62	414	410	465	61	57	61	2.65469	3.11191e-53	3.50347e-52	up	0.0248279	0.924153	0.963922	false	0.177898	0.090062	0.165939	false	2.80642	4.78039e-56	5.35987e-55	up	NW_010358084.1	938105	939660	+	LOC112090337	--	K22794 flavonol-3-O-glucoside/galactoside glucosyltransferase [EC:2.4.1.239 2.4.1.-] | (RefSeq) anthocyanidin 3-O-glucoside 2''-O-glucosyltransferase (A)	ko00944: Flavone and flavonol biosynthesis; ko01110: Biosynthesis of secondary metabolites	UDP-glycosyltransferase 91C1 [Morus notabilis]
LOC112090339	22.6166	22.4381	23.4039	0.8236	1.089	1.1334	18.877	17.5741	17.6781	1.3225	1.8062	1.9278	647	646	646	23	29	33	533	503	495	41	51	56	3.17356	3.44314e-71	5.56304e-70	up	-0.76757	0.0228638	0.0779394	false	0.285796	0.00151167	0.00486672	false	4.22119	5.10265e-98	1.22075e-96	up	NW_010358084.1	894182	895709	+	LOC112090339	--	K22794 flavonol-3-O-glucoside/galactoside glucosyltransferase [EC:2.4.1.239 2.4.1.-] | (RefSeq) anthocyanidin 3-O-glucoside 2''-O-glucosyltransferase (A)	ko00944: Flavone and flavonol biosynthesis; ko01110: Biosynthesis of secondary metabolites	UDP-glucuronosyl/UDP-glucosyltransferase [Trema orientalis]
LOC112090341	4.6671	4.343	4.2229	0.683	1.0345	0.2184	3.8279	3.6282	4.3141	0.8203	0.3002	1.6051	63	59	55	9	13	3	51	49	57	12	4	22	1.86321	2.36232e-05	4.72837e-05	up	NA	NA	NA	NA	0.116915	0.654167	0.757584	false	2.52284	6.92011e-08	1.67634e-07	up	NW_010358084.1	470075	471792	-	LOC112090341	--	--	--	hypothetical protein L484_027269 [Morus notabilis]
LOC112090350	3.8208	4.1839	6.546	3.1152	2.6804	2.2217	6.3992	5.2996	5.0985	4.6771	5.293	5.913	49	54	81	39	32	29	81	68	64	65	67	77	-0.16958	0.494706	0.548078	false	-1.02353	0.000484013	0.00326199	down	-0.262923	0.31721	0.447498	false	0.588293	0.0855905	0.111487	false	NW_010358084.1	211921	230348	-	LOC112090350	--	K13466 EIX receptor 1/2 | (RefSeq) receptor-like protein EIX2 (A)	ko04626: Plant-pathogen interaction	LRR receptor-like serine/threonine-protein kinase GSO1 [Morus notabilis]
LOC112090353	2.5516	1.986	2.4682	0.4792	0.5025	0.376	2.7144	1.7427	1.9117	0.4317	0.4308	0.1675	60	47	56	11	11	9	63	41	44	11	10	4	2.37235	3.11498e-07	7.31115e-07	up	NA	NA	NA	NA	0.0844485	0.766698	0.842803	false	2.10191	1.85777e-07	4.35684e-07	up	NW_010358084.1	898355	906217	+	LOC112090353	--	K22794 flavonol-3-O-glucoside/galactoside glucosyltransferase [EC:2.4.1.239 2.4.1.-] | (RefSeq) anthocyanidin 3-O-glucoside 2''-O-glucosyltransferase (A)	ko00944: Flavone and flavonol biosynthesis; ko01110: Biosynthesis of secondary metabolites	UDP-glycosyltransferase 91C1 [Morus notabilis]
LOC112090370	1.4015	0.6189	1.2911	3.5095	1.5055	1.683	0.4733	0.4669	1.7501	3.0177	3.6287	1.687	9	4	8	22	9	11	3	3	11	21	23	11	-1.89	0.00441111	0.00692266	down	-0.352043	0.529938	0.719698	false	NA	NA	NA	NA	NA	NA	NA	NA	NW_010358143.1	71	622	-	LOC112090370	--	--	--	hypothetical protein L484_013787 [Morus notabilis]
LOC112090384	1.3547	1.5768	1.5645	1.3877	2.7441	3.4605	2.5097	1.8182	2.6494	3.8574	3.1763	3.3544	35	41	39	35	66	91	64	47	67	108	81	88	-0.82636	0.000777547	0.00133944	false	-0.489336	0.135934	0.295653	false	-0.686656	0.017321	0.0413209	false	-1.02191	0.00619557	0.00955177	down	NW_010356794.1	4	1383	-	LOC112090384	--	K03798 cell division protease FtsH [EC:3.4.24.-] | (RefSeq) ATP-dependent zinc metalloprotease FTSH 6, chloroplastic (A)	--	PREDICTED: pentatricopeptide repeat-containing protein At3g14330-like [Ziziphus jujuba]
LOC112090393	0.3038	0.1811	0.063	0.9337	1.0444	0.4776	0.5541	0.4251	0.3725	1.2897	1.4775	1.7355	5	3	1	15	16	8	9	7	6	23	24	29	-1.98608	0.000149451	0.000277638	down	-0.917545	0.0519763	0.145923	false	NA	NA	NA	NA	NA	NA	NA	NA	NW_010358161.1	44	1189	-	LOC112090393	--	--	--	RNA-binding protein 39 [Morus notabilis]
LOC112090405	60.8535	58.8825	61.4858	223.493	175.629	156.129	69.3956	65.7367	61.5609	166.688	210.603	158.135	916	892	893	3284	2461	2392	1031	990	907	2719	3129	2417	-1.69982	7.64468e-46	7.21266e-45	down	0.0129299	0.943964	0.972549	false	-0.171262	0.027933	0.0623039	false	-1.88662	9.10962e-34	6.24761e-33	down	NW_010356821.1	159065	164583	-	LOC112090405	--	K22063 iron-sulfur cluster assembly 1 | (RefSeq) iron-sulfur assembly protein IscA, chloroplastic (A)	--	PREDICTED: iron-sulfur assembly protein IscA, chloroplastic-like [Juglans regia]
LOC112090407	0.7018	0.4261	0.6061	1.7973	2.4291	2.4515	1.501	0.6625	1.1551	1.0074	0.9085	1.3055	18	11	15	45	58	64	38	17	29	28	23	34	-0.207613	0.609189	0.657662	false	1.01547	0.00169247	0.00943848	up	-0.989044	0.0300181	0.0661133	false	-2.2129	2.68694e-09	7.17868e-09	down	NW_010358172.1	695438	696807	-	LOC112090407	--	K22683 aspartyl protease family protein [EC:3.4.23.-] | (RefSeq) aspartyl protease family protein 2 isoform X1 (A)	--	PREDICTED: basic 7S globulin-like [Ziziphus jujuba]
LOC112090409	10.773	9.7314	9.6818	3.7815	3.318	2.6646	9.0067	7.078	8.3895	4.3102	4.7322	4.229	143	130	124	49	41	36	118	94	109	62	62	57	0.631192	0.0067452	0.0103612	false	-0.481342	0.0919832	0.223082	false	0.250464	0.176793	0.28576	false	1.36109	2.01487e-08	5.06849e-08	up	NW_010358172.1	636780	637488	+	LOC112090409	--	--	--	DEVIL-like protein [Trema orientalis]
LOC112090411	0.7136	1.3118	0.8135	0.0366	0	0.4557	0.5061	0.214	0.1823	0	0.1084	0.1757	20	37	22	1	0	13	14	6	5	0	3	5	NA	NA	NA	NA	NA	NA	NA	NA	1.60134	0.00274857	0.00832606	up	2.2391	0.0185806	0.0268765	up	NW_010358172.1	444964	447170	-	LOC112090411	--	--	--	GDSL esterase/lipase [Morus notabilis]
LOC112090419	31.0587	30.4351	35.3276	11.6308	11.817	11.7004	23.7734	20.5778	20.8794	10.1046	11.0939	10.7839	1231	1214	1351	450	436	472	930	816	810	434	434	434	0.776599	4.14462e-12	1.32401e-11	false	0.0988439	0.427662	0.634185	false	0.516405	8.7538e-10	7.81639e-09	false	1.19256	1.28291e-27	7.3723e-27	up	NW_010358177.1	227873	233517	+	LOC112090419	--	--	--	DnaJ domain containing protein [Trema orientalis]
LOC112090429	24.9678	27.358	25.552	2.803	2.9087	4.2565	25.0657	22.3344	24.111	3.7874	3.7251	4.2666	876	966	865	96	95	152	868	784	828	144	129	152	2.35142	8.93186e-75	1.53697e-73	up	-0.274744	0.22844	0.423846	false	0.0703704	0.387156	0.520293	false	2.69417	4.7439e-52	4.91742e-51	up	NW_010358179.1	102934	106440	-	LOC112090429	--	K05917 sterol 14alpha-demethylase [EC:1.14.14.154 1.14.15.36] | (RefSeq) sterol 14-demethylase-like (A)	ko00100: Steroid biosynthesis; ko01100: Metabolic pathways; ko01110: Biosynthesis of secondary metabolites	Sterol 14-demethylase [Morus notabilis]
LOC112090430	7.0402	6.2932	5.7752	0.7797	0.9052	0.9881	3.3324	3.9394	3.1937	1.505	1.1842	1.7936	259	233	205	28	31	37	121	145	115	60	43	67	0.97354	3.22383e-05	6.3704e-05	false	-0.780582	0.012784	0.0489387	false	0.81595	3.49582e-07	2.23153e-06	false	2.56898	2.4761e-28	1.45156e-27	up	NW_010358179.1	111018	114204	+	LOC112090430	--	--	--	Putative F-box/LRR-repeat protein [Morus notabilis]
LOC112090431	3.9974	4.4638	3.9457	1.287	1.186	1.0847	4.3201	4.1857	5.2509	1.6512	1.1185	1.2748	105	118	100	33	29	29	112	110	135	47	29	34	1.51223	5.52806e-09	1.47923e-08	up	-0.223374	0.513717	0.705956	false	-0.201004	0.290669	0.419457	false	1.53427	4.57272e-09	1.20144e-08	up	NW_010358179.1	211771	213173	+	LOC112090431	--	K21805 protein N-lysine methyltransferase METTL21C [EC:2.1.1.-] | (RefSeq) protein N-lysine methyltransferase METTL21A-like (A)	--	hypothetical protein L484_020293 [Morus notabilis]
LOC112090451	2.2633	2.4738	1.251	0	0	0	1.1465	1.4327	1.4644	0	0	0	30	33	16	0	0	0	15	19	19	0	0	0	6.39028	1.54249e-06	3.42978e-06	up	NA	NA	NA	NA	0.516484	0.234025	0.354486	false	6.86498	1.67484e-07	3.94254e-07	up	NW_010358201.1	387232	387939	+	LOC112090451	--	--	--	TIR domain containing protein, partial [Parasponia andersonii]
LOC112090461	2.7	0.8748	2.3725	7.5761	8.1968	10.265	2.7356	1.8773	3.2982	5.5789	6.4819	4.9712	46	15	39	126	130	178	46	32	55	103	109	86	-1.36061	4.26908e-07	9.90521e-07	down	0.575245	0.0100831	0.0405101	false	-0.464866	0.218715	0.336369	false	-2.40108	2.22883e-11	6.78816e-11	down	NW_010358217.1	43793	45273	+	LOC112090461	--	--	--	--
LOC112090466	55.5704	54.9276	55.0355	85.6585	102.853	112.08	58.1536	62.9638	59.6735	102.094	85.3665	101.224	2859	2844	2732	4302	4926	5869	2953	3241	3005	5692	4335	5288	-0.924721	2.5127e-28	1.49389e-27	false	0.0223725	0.867597	0.935923	false	-0.180088	0.00117893	0.00388836	false	-1.12798	2.12325e-22	1.03291e-21	down	NW_010358258.1	53381	60923	+	LOC112090466	--	--	--	Protein EXECUTER [Parasponia andersonii]
LOC112090482	17.0456	18.5733	17.0139	20.19	26.9981	26.6435	17.5646	15.8755	18.3054	33.0232	29.3387	35.8633	352	386	339	407	519	560	358	328	370	739	598	752	-1.17496	1.70096e-23	8.77617e-23	down	-0.448726	0.00383492	0.0186166	false	-0.0278467	0.805793	0.871331	false	-0.754438	4.55255e-07	1.03408e-06	false	NW_010358342.1	120427	143532	-	LOC112090482	--	K09264 MADS-box transcription factor, plant | (RefSeq) MADS-box protein FLOWERING LOCUS C-like isoform X1 (A)	--	flowering locus C [Dimocarpus longan]
LOC112090485	0.0228	0.1361	0	0.7716	0.4659	0.1346	0	0.0456	0.0233	0.0843	0.0925	0.0225	1	6	0	33	19	6	0	2	1	4	4	1	NA	NA	NA	NA	2.74197	0.00130106	0.00752984	up	NA	NA	NA	NA	-3.3702	0.000974357	0.00165157	down	NW_010358342.1	421827	425425	-	LOC112090485	--	K01689 enolase [EC:4.2.1.11] | (RefSeq) enolase (A)	ko00010: Glycolysis / Gluconeogenesis; ko01100: Metabolic pathways; ko01110: Biosynthesis of secondary metabolites; ko01200: Carbon metabolism; ko01230: Biosynthesis of amino acids; ko03018: RNA degradation	PREDICTED: uncharacterized protein LOC105957167 [Erythranthe guttata]
LOC112090490	1.5814	3.1035	3.1961	0.2025	1.6139	1.5926	1.9227	4.3863	3.1102	1.0215	0.6409	1.6353	40	79	78	5	38	41	48	111	77	28	16	42	1.26809	0.000614655	0.00107064	up	0.0115441	0.985787	0.993059	false	-0.312272	0.303913	0.433698	false	0.949335	0.114089	0.145193	false	NW_010358348.1	413333	424327	+	LOC112090490	--	--	--	hypothetical protein L484_013776 [Morus notabilis]
LOC112090491	13.8874	14.1113	16.6074	34.9541	23.6935	19.2626	18.9726	15.1365	17.5908	21.5132	24.7018	16.771	221	226	255	543	351	312	298	241	274	371	388	271	-0.539395	0.00107796	0.00182932	false	0.268126	0.284769	0.488536	false	-0.266463	0.0532964	0.107393	false	-1.0778	5.50126e-06	1.145e-05	down	NW_010358348.1	123201	124923	-	LOC112090491	--	--	--	PREDICTED: uncharacterized protein LOC101255006 [Solanum lycopersicum]
LOC112090497	4.8726	5.1809	6.3367	0	0	0.0305	5.2827	5.3355	5.2002	0.2005	0.1887	0.1223	157	168	197	0	0	1	168	172	164	7	6	4	4.69666	3.77699e-31	2.46735e-30	up	NA	NA	NA	NA	-0.00297339	0.985058	0.990659	false	8.63328	6.48719e-13	2.13877e-12	up	NW_010358420.1	40747	44809	-	LOC112090497	--	K01188 beta-glucosidase [EC:3.2.1.21] | (RefSeq) beta-glucosidase 17-like (A)	ko00460: Cyanoamino acid metabolism; ko00500: Starch and sucrose metabolism; ko00999: Biosynthesis of various plant secondary metabolites; ko01100: Metabolic pathways; ko01110: Biosynthesis of secondary metabolites	Glycoside hydrolase [Parasponia andersonii]
LOC112090498	7.9073	8.5627	8.613	2.959	3.6802	4.1013	6.067	6.925	5.5884	2.6389	1.7111	2.391	824	898	866	301	357	435	624	722	570	298	176	253	1.21312	5.19774e-16	2.0223e-15	up	0.636987	0.00166569	0.00930981	false	0.379503	3.85704e-05	0.00017434	false	0.955705	2.33886e-11	7.11549e-11	false	NW_010358420.1	215421	223308	+	LOC112090498	--	K13457 disease resistance protein RPM1 | (RefSeq) disease resistance protein RPM1 (A)	ko04626: Plant-pathogen interaction	NB-ARC domain, LRR domain containing protein [Trema orientalis]
LOC112090508	8.1059	9.1642	8.8252	1.1555	2.3284	2.3469	4.6049	4.7086	5.344	2.6124	1.6134	2.4287	733	834	770	102	196	216	411	426	473	256	144	223	0.889754	3.58957e-08	9.0375e-08	false	-0.22656	0.438447	0.643195	false	0.779382	3.92261e-16	6.18823e-15	false	1.89819	1.48439e-15	5.52342e-15	up	NW_010358448.1	86906	91811	-	LOC112090508	--	K13457 disease resistance protein RPM1 | (RefSeq) disease resistance protein RPM1 (A)	ko04626: Plant-pathogen interaction	Putative disease resistance protein RGA4 [Morus notabilis]
LOC112090512	38.7279	37.9594	42.0269	5.4214	11.7466	11.4323	18.0033	22.4894	17.6529	9.7996	6.427	11.3213	1105	1090	1157	151	312	332	507	642	493	303	181	328	0.830392	1.10132e-06	2.47454e-06	false	0.0185744	0.951101	0.975976	false	0.976159	1.81097e-24	4.83545e-23	false	1.79027	5.31722e-13	1.76109e-12	up	NW_010358448.1	143703	145723	+	LOC112090512	--	K13457 disease resistance protein RPM1 | (RefSeq) disease resistance protein RPM1 (A)	ko04626: Plant-pathogen interaction	Putative disease resistance protein RGA4 [Morus notabilis]
LOC112090523	11.7406	11.3503	10.0156	0.1502	0.105	0.156	7.8476	8.8407	7.7387	0.2142	0.0866	0.1805	961	935	791	12	8	13	634	724	620	19	7	15	5.40168	7.52444e-96	1.79166e-94	up	NA	NA	NA	NA	0.386156	2.36357e-05	0.000111487	false	6.05533	1.11023e-98	2.67912e-97	up	NW_010358461.1	15942	24234	-	LOC112090523	--	K06677 condensin complex subunit 1 | (RefSeq) condensin complex subunit 1 (A)	--	Condensin complex subunit 1 [Morus notabilis]
LOC112090525	6.9444	7.0471	6.2019	3.1785	2.6982	2.3953	4.3413	4.2827	6.642	4.0904	3.9669	3.274	94	96	81	42	34	33	58	58	88	60	53	45	0.176963	0.532358	0.584186	false	-0.492488	0.104331	0.244707	false	0.352244	0.137687	0.233773	false	1.01959	0.000128303	0.00023728	up	NW_010358461.1	36286	39032	+	LOC112090525	--	--	--	hypothetical protein L484_005221 [Morus notabilis]
LOC112090527	39.0042	37.8906	36.3959	2.9521	2.0158	1.8437	34.2896	35.0996	34.7824	1.8553	1.8332	1.848	582	569	524	43	28	28	505	524	508	30	27	28	3.98301	5.40443e-87	1.11658e-85	up	0.262953	0.47146	0.672005	false	0.0684836	0.458838	0.589228	false	3.78685	6.36758e-74	1.02185e-72	up	NW_010356831.1	254859	256469	+	LOC112090527	--	K22418 11beta/17beta-hydroxysteroid dehydrogenase [EC:1.1.1.146 1.1.1.-] | (RefSeq) LOW QUALITY PROTEIN: 11-beta-hydroxysteroid dehydrogenase-like 6 (A)	--	Hydroxysteroid 11-beta-dehydrogenase 1-like protein [Morus notabilis]
LOC112090528	0.7141	1.561	2.2696	1.3167	1.3807	1.029	2.4116	1.8081	1.1673	0.3075	0.7235	0.5626	15	33	46	27	27	22	50	38	24	7	15	12	1.51019	0.0015046	0.00250709	up	1.19102	0.0149491	0.0553971	false	-0.302586	0.451741	0.582286	false	0.015396	0.974128	0.978512	false	NW_010358465.1	23324	28336	-	LOC112090528	--	K03787 5'/3'-nucleotidase [EC:3.1.3.5 3.1.3.6] | (RefSeq) uncharacterized protein LOC112090528 (A)	ko00230: Purine metabolism; ko00240: Pyrimidine metabolism; ko00760: Nicotinate and nicotinamide metabolism; ko01100: Metabolic pathways; ko01110: Biosynthesis of secondary metabolites; ko01232: Nucleotide metabolism	Survival protein SurE-like phosphatase/nucleotidase [Trema orientalis]
LOC112090543	13.3943	13.9624	13.4988	0.0421	0.0883	0	9.9075	11.129	9.6967	0.2275	0.0416	0.2832	326	342	317	1	2	0	238	271	231	6	1	7	5.533	1.69177e-38	1.34166e-37	up	NA	NA	NA	NA	0.357638	0.0035581	0.0104324	false	8.06666	2.0361e-21	9.56622e-21	up	NW_010358483.1	107316	109105	+	LOC112090543	--	K18810 cyclin D1/2/4, plant | (RefSeq) cyclin-D1-1-like (A)	--	Nucleobase-ascorbate transporter 4 [Morus notabilis]
LOC112090552	7.2433	7.0014	7.4049	1.06	0.2647	1.1619	5.192	3.7922	4.6314	0.5456	0.4992	0.3397	147	143	145	21	5	24	104	77	92	12	10	7	3.04299	9.90376e-16	3.80817e-15	up	0.815389	0.21364	0.405221	false	0.616486	0.00112429	0.00372339	false	2.83677	7.60286e-14	2.62652e-13	up	NW_010358505.1	531	4289	-	LOC112090552	--	K01852 lanosterol synthase [EC:5.4.99.7] | (RefSeq) lupeol synthase-like (A)	ko00100: Steroid biosynthesis; ko01100: Metabolic pathways; ko01110: Biosynthesis of secondary metabolites	lupeol synthase [Morus alba]
LOC112090556	2.9059	3.5749	3.5854	1.134	0.4459	1.0876	0.4206	0	0.1414	0.2554	0.2804	0.5451	21	26	25	8	3	8	3	0	1	2	2	4	NA	NA	NA	NA	NA	NA	NA	NA	4.11406	2.31099e-06	1.30229e-05	up	1.63415	0.00375727	0.00595652	up	NW_010358522.1	28802	29752	+	LOC112090556	--	--	--	--
LOC112090560	0.0996	0.0989	0.3095	0.6119	0.8556	1.2227	0.7061	0.9453	1.068	0.2756	0.4539	0.8824	2	2	6	12	16	25	14	19	21	6	9	18	0.509736	0.366167	0.420036	false	NA	NA	NA	NA	-2.48366	0.000380039	0.00141245	down	NA	NA	NA	NA	NW_010358573.1	83	1264	+	LOC112090560	--	K13466 EIX receptor 1/2 | (RefSeq) receptor-like protein EIX2 (A)	ko04626: Plant-pathogen interaction	LRR domain containing protein, partial [Trema orientalis]
LOC112090574	0.6407	0.6701	0.7689	0.4491	0.2898	0.4307	0.9566	0.6067	1.1713	2.0226	1.1957	1.428	19	20	22	13	8	13	28	18	34	65	35	43	-1.01696	0.00512486	0.00798529	down	-2.02107	2.40505e-06	3.12001e-05	down	-0.447618	0.27947	0.406828	false	0.554546	0.256335	0.303831	false	NW_010358624.1	222146	224945	-	LOC112090574	--	K20617 cytochrome P450 family 71 subfamily A | (RefSeq) cytochrome P450 71A9 (A)	--	Cytochrome P450, E-class, group I [Trema orientalis]
LOC112090576	1173.32	1295.76	1251.09	3404.85	2492	1885.14	1667.33	1467.62	1842.74	2242.47	3349.74	2179.72	15267	16968	15707	43248	30185	24966	21413	19106	23469	31620	43021	28799	-0.900553	0.000353261	0.000632035	false	-0.0396103	0.870993	0.937285	false	-0.473014	4.27892e-12	4.87812e-11	false	-1.33686	3.37839e-11	1.0189e-10	down	NW_010358624.1	149590	152115	-	LOC112090576	--	K03541 photosystem II 10kDa protein | (RefSeq) photosystem II 10 kDa polypeptide, chloroplastic (A)	ko00195: Photosynthesis; ko01100: Metabolic pathways	uncharacterized protein LOC100499745 [Glycine max]
LOC112090580	1.8148	2.1931	2.3892	0.6532	0.5269	0.5783	2.1865	1.8629	1.353	0.7242	1.5901	1.2559	37	45	47	13	10	12	44	38	27	16	32	26	0.347303	0.385777	0.439724	false	-1.0577	0.035545	0.109532	false	0.189358	0.553853	0.67432	false	1.59119	9.80099e-05	0.000183485	up	NW_010358627.1	131414	132597	+	LOC112090580	--	K06892 feruloyl-CoA 6-hydroxylase [EC:1.14.11.61] | (RefSeq) feruloyl CoA ortho-hydroxylase 1-like (A)	ko00999: Biosynthesis of various plant secondary metabolites; ko01110: Biosynthesis of secondary metabolites	Isopenicillin N synthase [Trema orientalis]
LOC112090585	21.6568	24.1755	25.1041	6.722	7.484	6.7654	21.0392	20.1345	19.7533	9.8927	6.949	9.0419	802	901	897	243	258	255	769	746	716	397	254	340	0.984826	8.01357e-15	2.94806e-14	false	-0.339758	0.0449285	0.130989	false	0.166089	0.0481032	0.0987261	false	1.4903	6.68531e-34	4.60113e-33	up	NW_010358632.1	65273	70018	+	LOC112090585	--	K00924 kinase [EC:2.7.1.-] | (RefSeq) CDPK-related kinase 5 (A)	--	Serine/threonine protein kinase [Trema orientalis]
LOC112090599	1.5237	1.8005	1.1097	1.4344	2.0792	2.4681	0.5841	1.5641	1.8513	3.0782	2.7954	3.204	37	44	26	34	47	61	14	38	44	81	67	79	-1.43272	2.17996e-05	4.37808e-05	down	-0.637556	0.024346	0.082024	false	0.0979764	0.80388	0.87024	false	-0.697084	0.048071	0.0653572	false	NW_010358688.1	4	1300	-	LOC112090599	--	K03798 cell division protease FtsH [EC:3.4.24.-] | (RefSeq) ATP-dependent zinc metalloprotease FTSH 6, chloroplastic (A)	--	PREDICTED: pentatricopeptide repeat-containing protein At3g14330 [Vitis vinifera]
LOC112090608	17.6389	18.2936	15.5962	0.1129	0.1184	0.0542	15.0789	13.6082	17.4579	0.6613	0.1675	0.38	320	334	273	2	2	1	270	247	310	13	3	7	4.98162	2.55318e-45	2.38293e-44	up	NA	NA	NA	NA	0.107448	0.412217	0.545174	false	7.24132	3.03417e-27	1.72378e-26	up	NW_010358709.1	27525	28493	-	LOC112090608	--	K01051 pectinesterase [EC:3.1.1.11] | (RefSeq) pectinesterase (A)	ko00040: Pentose and glucuronate interconversions; ko01100: Metabolic pathways	Pectinesterase inhibitor domain containing protein [Trema orientalis]
LOC112090609	11.9818	13.9139	11.7448	0.1479	0	0	7.7518	6.9258	10.1028	0.333	0.2194	0	166	194	157	2	0	0	106	96	137	5	3	0	5.21584	1.60632e-19	7.20478e-19	up	NA	NA	NA	NA	0.551415	0.00251007	0.00769303	false	7.72083	1.43117e-13	4.87678e-13	up	NW_010358709.1	29155	29894	-	LOC112090609	--	K01051 pectinesterase [EC:3.1.1.11] | (RefSeq) pectinesterase (A)	ko00040: Pentose and glucuronate interconversions; ko01100: Metabolic pathways	Pectinesterase inhibitor domain containing protein [Trema orientalis]
LOC112090611	31.9605	33.4122	30.4119	2.3966	2.3854	2.4544	23.8643	22.5118	17.9874	2.6346	3.9772	2.6555	806	848	740	59	56	63	594	568	444	72	99	68	2.54509	2.26566e-43	2.0177e-42	up	-0.395636	0.153336	0.322315	false	0.520608	4.06048e-07	2.56902e-06	false	3.45747	6.98033e-104	1.83674e-102	up	NW_010358712.1	285404	292371	+	LOC112090611	--	--	--	Ankyrin repeat-containing protein [Morus notabilis]
LOC112090617	8.6902	6.4386	8.5045	33.0655	32.1366	32.6948	13.0996	12.3781	11.9101	35.6256	28.8673	34.8299	287	214	271	1066	988	1099	427	409	385	1275	941	1168	-1.65932	1.6241e-52	1.7966e-51	down	-0.0561276	0.631278	0.793919	false	-0.715219	2.28544e-08	1.71301e-07	false	-2.32026	5.68344e-60	6.99153e-59	down	NW_010358717.1	298427	304738	+	LOC112090617	--	K06199 fluoride exporter | (RefSeq) uncharacterized protein LOC112090617 (A)	--	UPF0695 membrane protein [Morus notabilis]
LOC112090620	0.2465	0.6647	0.4744	0.9378	0.9834	0.934	2.1404	2.3227	2.1224	0.6173	0.2854	0.1387	7	19	13	26	26	27	60	66	59	19	8	4	2.3968	2.49301e-08	6.3599e-08	up	1.40949	0.0103629	0.0414727	up	-2.30166	6.24046e-10	5.67738e-09	down	-1.31118	0.006024	0.00930198	down	NW_010356865.1	285174	287598	+	LOC112090620	--	K00430 peroxidase [EC:1.11.1.7] | (RefSeq) LOW QUALITY PROTEIN: peroxidase 4 (A)	ko00940: Phenylpropanoid biosynthesis; ko01100: Metabolic pathways; ko01110: Biosynthesis of secondary metabolites	peroxidase 4-like [Herrania umbratica]
LOC112090627	3.4735	4.4282	4.2113	2.4841	2.1121	2.3503	5.6773	5.6334	5.7248	1.1491	1.992	1.194	106	136	124	74	60	73	171	172	171	38	60	37	1.72419	7.6281e-13	2.53149e-12	up	0.643074	0.0401356	0.120148	false	-0.545216	0.00118182	0.0038972	false	0.531123	0.0171725	0.0249798	false	NW_010358718.1	19782	21411	+	LOC112090627	--	K13430 serine/threonine-protein kinase PBS1 [EC:2.7.11.1] | (RefSeq) serine/threonine-protein kinase PBS1 (A)	ko04626: Plant-pathogen interaction	Mitogen-activated protein kinase kinase kinase [Trema orientalis]
LOC112090628	8.1565	9.184	8.1672	2.2256	2.769	3.0752	7.0327	6.7906	6.5085	2.8034	2.6861	3.6809	443	502	428	118	140	170	377	369	346	165	144	203	0.899217	3.79411e-09	1.02706e-08	false	-0.219756	0.300505	0.505634	false	0.274513	0.00998596	0.0258125	false	1.39228	2.45727e-17	9.86044e-17	up	NW_010358718.1	13989	16891	+	LOC112090628	--	K13430 serine/threonine-protein kinase PBS1 [EC:2.7.11.1] | (RefSeq) serine/threonine-protein kinase PBS1 (A)	ko04626: Plant-pathogen interaction	Mitogen-activated protein kinase kinase kinase [Trema orientalis]
LOC112090654	8.8369	9.2132	9.4293	1.2932	1.1691	1.668	3.0873	3.9594	3.2911	1.0444	0.838	3.0438	203	213	209	29	25	39	70	91	74	26	19	71	0.826453	0.0286488	0.040317	false	-0.281187	0.578819	0.757808	false	1.35677	1.67658e-14	2.35749e-13	up	2.45978	7.08756e-26	3.85261e-25	up	NW_010358777.1	91784	96281	+	LOC112090654	--	--	--	hypothetical protein L484_026427 [Morus notabilis]
LOC112090658	1.0245	0.5616	1.0618	0.1448	0.3415	0.243	2.398	2.8247	2.5264	0.163	0.1432	0.2435	29	16	29	4	9	7	67	80	70	5	4	7	3.56825	1.71604e-14	6.21461e-14	up	NA	NA	NA	NA	-1.60455	1.90319e-07	1.26342e-06	down	1.59849	0.00601909	0.00929586	up	NW_010358777.1	670669	674425	+	LOC112090658	--	K23280 rhamnogalacturonan I rhamnosyltransferase [EC:2.4.1.351] | (RefSeq) O-fucosyltransferase 34-like (A)	--	GDP-fucose protein O-fucosyltransferase [Trema orientalis]
LOC112090662	3.9176	2.6584	4.8525	7.0475	6.6718	5.2572	3.0979	3.4381	3.8072	5.6431	11.2295	6.1166	41	28	49	72	65	56	32	36	39	64	116	65	-1.40893	1.2456e-05	2.55381e-05	down	-0.319772	0.338876	0.547252	false	0.0891405	0.788743	0.859017	false	-1.0024	0.00160287	0.00265056	down	NW_010358777.1	1008435	1008993	+	LOC112090662	--	--	--	Chaperonin 60 subunit beta 4 [Morus notabilis]
LOC112090672	4.9357	5.1957	5.2167	1.9023	1.8373	2.2566	6.189	4.1029	4.6432	2.6155	1.9804	3.417	101	107	103	38	35	47	125	84	93	58	40	71	0.649012	0.0147597	0.0216508	false	-0.450787	0.152593	0.32106	false	-0.0134472	0.948366	0.968102	false	1.08447	1.02158e-05	2.07943e-05	up	NW_010358780.1	36176	40980	-	LOC112090672	--	--	--	hypothetical protein L484_001479 [Morus notabilis]
LOC112090676	6.0513	6.8146	6.6898	1.2398	1.3001	1.3476	7.439	3.3064	3.7094	2.0847	1.2262	1.907	75	85	80	15	15	17	91	41	45	28	15	24	1.21805	0.00186951	0.00307771	up	-0.461105	0.302793	0.508319	false	0.383088	0.176888	0.285846	false	2.06126	2.30308e-10	6.58148e-10	up	NW_010358784.1	20666	24916	-	LOC112090676	--	K00627 pyruvate dehydrogenase E2 component (dihydrolipoamide acetyltransferase) [EC:2.3.1.12] | (RefSeq) dihydrolipoyllysine-residue acetyltransferase component 4 of pyruvate dehydrogenase complex, chloroplastic (A)	ko00010: Glycolysis / Gluconeogenesis; ko00020: Citrate cycle (TCA cycle); ko00620: Pyruvate metabolism; ko01100: Metabolic pathways; ko01110: Biosynthesis of secondary metabolites; ko01200: Carbon metabolism	hypothetical protein CRG98_019131 [Punica granatum]
LOC112090680	19.6425	21.1479	18.2794	3.6882	2.252	2.1493	12.1901	11.6156	13.4097	3.1121	2.0778	2.0646	431	467	387	79	46	48	264	255	288	74	45	46	2.10389	2.47711e-25	1.3618e-24	up	0.121616	0.715483	0.847325	false	0.614443	1.58049e-07	1.06459e-06	false	2.59688	7.96021e-30	4.88537e-29	up	NW_010358785.1	29310	31773	-	LOC112090680	--	K23408 cell division cycle-associated protein 7 | (RefSeq) cell division cycle-associated 7-like protein (A)	--	Chaperone protein DnaJ [Morus notabilis]
LOC112090687	1.5793	0.9527	1.3445	0.9822	1.1512	0.5542	2.743	2.1422	1.1525	0.5205	0.7429	0.7221	28	17	23	17	19	10	48	38	20	10	13	13	1.35579	0.00410589	0.00646763	up	NA	NA	NA	NA	-0.693196	0.0843874	0.157485	false	0.26589	0.583296	0.632296	false	NW_010358815.1	56753	69952	+	LOC112090687	--	--	--	--
LOC112090694	3.624	4.0442	2.947	0	0.3594	0	4.8016	2.5077	3.8734	0	0	0	65	73	51	0	6	0	85	45	68	0	0	0	8.29319	1.648e-11	5.10202e-11	up	NA	NA	NA	NA	-0.126089	0.644666	0.750384	false	4.67655	1.37234e-10	3.97828e-10	up	NW_010358873.1	9	1948	+	LOC112090694	--	K09458 3-oxoacyl-[acyl-carrier-protein] synthase II [EC:2.3.1.179] | (RefSeq) 3-oxoacyl-[acyl-carrier-protein] synthase I, chloroplastic-like (A)	ko00061: Fatty acid biosynthesis; ko00780: Biotin metabolism; ko01100: Metabolic pathways; ko01212: Fatty acid metabolism; ko01240: Biosynthesis of cofactors	hypothetical protein L484_003136 [Morus notabilis]
LOC112090698	13.0015	13.5502	13.1928	20.9196	22.717	23.3187	10.552	12.8589	12.7964	19.4727	16.6896	21.3182	573	601	561	900	932	1046	459	567	552	930	726	954	-0.916201	1.93398e-14	6.97867e-14	false	0.184537	0.144046	0.308454	false	0.0816245	0.413496	0.546097	false	-1.02066	1.73179e-24	8.94475e-24	down	NW_010358894.1	16874	21758	-	LOC112090698	--	K14491 two-component response regulator ARR-B family | (RefSeq) two-component response regulator ARR12 isoform X1 (A)	ko04075: Plant hormone signal transduction	OsCesA4 protein [Morus notabilis]
LOC112090709	14.4038	14.8223	14.1636	5.3895	4.8935	3.7822	17.5513	19.2062	17.2068	6.1574	5.2652	5.75	449	465	426	164	142	120	540	599	525	208	162	182	1.40052	1.01845e-26	5.81024e-26	up	-0.325658	0.0979159	0.234118	false	-0.367529	0.000154189	0.000622245	false	1.35748	9.29761e-16	3.49364e-15	up	NW_010358925.1	126732	130550	+	LOC112090709	--	K23877 xyloglucan O-acetyltransferase | (RefSeq) protein ALTERED XYLOGLUCAN 4 (A)	--	PREDICTED: protein trichome birefringence-like 35 [Ziziphus jujuba]
LOC112090710	15.5788	16.4771	16.6661	56.7726	52.5491	59.1238	27.5667	25.6681	22.8267	55.1482	47.3061	54.5366	714	760	737	2540	2242	2758	1247	1177	1024	2739	2140	2538	-1.29549	9.83591e-42	8.42086e-41	down	0.0665027	0.544176	0.730698	false	-0.69581	2.54281e-16	4.08163e-15	false	-2.0596	8.12282e-90	1.70667e-88	down	NW_010358925.1	177869	197486	+	LOC112090710	--	--	--	Multi antimicrobial extrusion protein [Parasponia andersonii]
LOC112090712	27.8333	26.5367	27.095	72.8396	49.3882	53.1425	39.7311	37.1676	40.4094	67.5905	75.3495	72.8004	247	237	232	631	408	480	348	330	351	650	660	656	-1.13106	1.6888e-22	8.46579e-22	down	-0.334854	0.063646	0.170196	false	-0.578724	1.56558e-06	9.09899e-06	false	-1.37872	3.48421e-13	1.16627e-12	down	NW_010358934.1	7	671	-	LOC112090712	--	K00705 4-alpha-glucanotransferase [EC:2.4.1.25] | (RefSeq) 4-alpha-glucanotransferase DPE2 (A)	ko00500: Starch and sucrose metabolism; ko01100: Metabolic pathways; ko01110: Biosynthesis of secondary metabolites	4-alpha-glucanotransferase DPE2 [Morus notabilis]
LOC112090714	125.222	109.14	109.545	243.937	181.32	166.208	160.06	151.503	138.101	210.012	218.857	170.84	2328	2042	1965	4427	3138	3145	2937	2818	2513	4231	4016	3225	-0.668983	5.12929e-10	1.46664e-09	false	-0.0576636	0.751079	0.869253	false	-0.439464	1.65248e-09	1.42535e-08	false	-1.05372	4.69909e-10	1.31096e-09	down	NW_010358940.1	124746	127492	+	LOC112090714	--	--	--	multiple organellar RNA editing factor 2, chloroplastic-like [Durio zibethinus]
LOC112090737	0.8438	1.2577	0.6996	0.3458	0.9971	0.829	2.1373	2.7832	3.4483	1.713	2.1372	1.1634	10	15	8	4	11	10	25	33	40	22	25	14	0.485571	0.240674	0.287724	false	-1.25196	0.0302825	0.0971211	false	-1.62857	0.000318991	0.00120343	down	NA	NA	NA	NA	NW_010359067.1	5820	6620	-	LOC112090737	--	K01183 chitinase [EC:3.2.1.14] | (RefSeq) acidic endochitinase-like (A)	ko00520: Amino sugar and nucleotide sugar metabolism; ko01100: Metabolic pathways	hypothetical protein L484_000761 [Morus notabilis]
LOC112090738	1.9155	1.5373	1.4508	0.6038	0.3166	0.4343	1.1197	1.9882	1.957	0.6798	0.8211	1.1609	26	21	19	8	4	6	15	27	26	10	11	16	0.68065	0.175632	0.216335	false	NA	NA	NA	NA	-0.0986027	0.815343	0.878162	false	1.58193	0.00558148	0.00865773	up	NW_010359084.1	94	1541	+	LOC112090738	--	K20782 hydroxyproline O-arabinosyltransferase [EC:2.4.2.58] | (RefSeq) hydroxyproline O-arabinosyltransferase 3-like (A)	ko00514: Other types of O-glycan biosynthesis	hypothetical protein L484_002557 [Morus notabilis]
LOC112090745	7.569	5.9825	6.4183	0.3524	0	0	5.4029	4.1265	4.921	0	0	0.0847	88	70	72	4	0	0	62	48	56	0	0	1	7.07619	8.72417e-09	2.29762e-08	up	NA	NA	NA	NA	0.414601	0.0943275	0.172577	false	5.55139	2.72385e-12	8.71221e-12	up	NW_010359158.1	31171	33116	-	LOC112090745	--	--	--	PREDICTED: protein GAST1-like [Pyrus x bretschneideri]
LOC112090751	9.9704	10.2216	11.3586	7.7413	8.5429	6.6084	25.2544	22.3036	23.93	12.7056	14.9517	13.0922	252	260	277	191	201	170	630	564	592	348	373	336	0.558644	6.35536e-06	1.34083e-05	false	-0.872108	3.03318e-07	4.89337e-06	false	-1.23354	3.8661e-30	1.36503e-28	down	0.19568	0.225198	0.270252	false	NW_010359162.1	137123	139950	-	LOC112090751	--	--	--	hypothetical protein L484_005308 [Morus notabilis]
LOC112090757	2.1275	2.1139	2.1111	0.6028	0.4376	1.0674	2.8893	3.3479	4.3009	2.0467	0.9631	1.9615	47	47	45	13	9	24	63	74	93	49	21	44	0.833605	0.00784254	0.0119399	false	-1.26269	0.00938863	0.0382732	down	-0.782544	0.00266447	0.00810313	false	1.31262	0.00166506	0.00274734	up	NW_010359172.1	34376	37411	+	LOC112090757	--	K15777 4,5-DOPA dioxygenase extradiol [EC:1.13.11.-] | (RefSeq) extradiol ring-cleavage dioxygenase-like (A)	ko00965: Betalain biosynthesis; ko01110: Biosynthesis of secondary metabolites	4,5-DOPA dioxygenase extradiol-like protein [Morus notabilis]
LOC112090775	1.8807	2.0824	1.8193	0.4587	0.9236	0.9151	1.3974	1.468	1.3176	0.6942	0.6896	0.6527	105	117	98	25	48	52	77	82	72	42	38	37	0.787115	0.00361756	0.00574401	false	0.134355	0.706325	0.841846	false	0.414459	0.0446846	0.0926966	false	1.06739	0.000338138	0.000601224	up	NW_010359240.1	368781	375783	-	LOC112090775	--	K13457 disease resistance protein RPM1 | (RefSeq) disease resistance protein RPM1 (A)	ko04626: Plant-pathogen interaction	putative disease resistance RPP8-like protein 2 [Morus notabilis]
LOC112090789	23.6716	25.1043	26.8926	0	0.163	0.2982	19.9093	20.3231	18.2934	0.7701	0.3843	0.2989	312	333	342	0	2	4	259	268	236	11	5	4	5.06294	4.51674e-43	3.99625e-42	up	NA	NA	NA	NA	0.317025	0.00960924	0.0249425	false	7.07201	9.5954e-31	6.06061e-30	up	NW_010359260.1	21006	22363	+	LOC112090789	--	K01188 beta-glucosidase [EC:3.2.1.21] | (RefSeq) putative beta-glucosidase 41 (A)	ko00460: Cyanoamino acid metabolism; ko00500: Starch and sucrose metabolism; ko00999: Biosynthesis of various plant secondary metabolites; ko01100: Metabolic pathways; ko01110: Biosynthesis of secondary metabolites	Glycoside hydrolase [Trema orientalis]
LOC112090790	71.0263	76.9779	75.2451	4.1563	4.0508	2.6732	28.1947	29.9611	32.9663	2.0262	2.1762	1.5983	1488	1623	1521	85	79	57	583	628	676	46	45	34	3.72213	2.39104e-93	5.4744e-92	up	0.86701	0.00420264	0.0199617	false	1.23999	1.77185e-55	1.51812e-53	up	4.09406	9.23659e-135	3.91511e-133	up	NW_010356869.1	330503	333728	+	LOC112090790	--	K14484 auxin-responsive protein IAA | (RefSeq) LOW QUALITY PROTEIN: auxin-induced protein AUX28-like (A)	ko04075: Plant hormone signal transduction	auxin-induced protein aux28 [Populus trichocarpa]
LOC112090794	0.6446	0.6751	0.7583	0.0714	0.0936	0.0513	0.6707	0.5224	0.6051	0.1286	0.0882	0.2574	37	39	42	4	5	3	38	30	34	8	5	15	1.67561	0.000613475	0.00106869	up	NA	NA	NA	NA	0.155277	0.628817	0.737421	false	3.00463	7.11674e-08	1.72268e-07	up	NW_010359270.1	137994	141059	-	LOC112090794	--	K13457 disease resistance protein RPM1 | (RefSeq) disease resistance protein RPM1 (A)	ko04626: Plant-pathogen interaction	TIR domain, NB-ARC domain containing protein [Trema orientalis]
LOC112090797	26.8307	25.6727	29.3525	6.6169	5.0706	3.4172	21.8983	17.6298	17.2594	6.6483	3.272	5.6273	108	104	114	26	19	14	87	71	68	29	13	23	1.6147	1.06439e-06	2.39467e-06	up	-0.0793332	0.866939	0.935895	false	0.474054	0.0241438	0.0550757	false	2.17116	3.79735e-12	1.20705e-11	up	NW_010359281.1	100104	100742	-	LOC112090797	--	K09494 T-complex protein 1 subunit beta | (RefSeq) T-complex protein 1 subunit beta (A)	--	T-complex protein 1 subunit beta [Morus notabilis]
LOC112090809	34.4102	40.3154	44.446	40.5111	28.137	27.7529	50.9944	36.1897	36.9922	16.5877	12.488	22.7608	134	158	167	154	102	110	196	141	141	70	48	90	1.01158	2.42223e-05	4.84522e-05	up	0.862763	0.00258286	0.0135303	false	-0.113118	0.528214	0.651331	false	0.0331704	0.885915	0.904707	false	NW_010356516.1	626	1035	-	LOC112090809	--	--	--	unnamed protein product, partial [Vitis vinifera]
LOC112090816	26.8187	27.9862	30.063	7.8741	7.1722	7.993	28.0815	29.8895	30.667	8.8534	11.1413	10.0564	478	502	517	137	119	145	494	533	535	171	196	182	1.30958	4.03062e-21	1.92477e-20	up	-0.419723	0.0260418	0.08638	false	-0.11601	0.22998	0.349567	false	1.61023	5.06608e-29	3.02816e-28	up	NW_010359286.1	843115	845743	+	LOC112090816	--	--	--	hypothetical protein L484_023775 [Morus notabilis]
LOC112090825	841.037	823.497	942.785	6.9059	5.8492	5.095	331.179	281.962	320.621	27.2765	32.749	24.6841	9731	9589	10525	78	63	60	3782	3264	3631	342	374	290	3.2095	7.52143e-167	4.88756e-165	up	-2.28652	1.96258e-26	2.88123e-24	down	1.42836	3.18197e-102	6.38979e-100	up	6.92213	0	0	up	NW_010359376.1	545630	546688	+	LOC112090825	--	--	--	hypothetical protein L484_019257 [Morus notabilis]
LOC112090826	943.155	1002.67	916.347	10.5433	12.2952	6.1021	330.183	296.728	334.128	30.9489	44.9457	29.9713	10630	11373	9965	116	129	70	3673	3346	3686	378	500	343	2.92746	1.56041e-102	4.14564e-101	up	-1.91655	5.09465e-12	1.84676e-10	down	1.52176	4.86758e-150	1.77051e-147	up	6.36483	7.13622e-226	8.91936e-224	up	NW_010359376.1	554265	556092	+	LOC112090826	--	--	--	hypothetical protein L484_019257 [Morus notabilis]
LOC112090829	21.4975	15.5277	26.5649	0.4235	0	0.5686	8.9636	5.7849	10.1368	0.3815	1.3403	1.0586	260	189	310	5	0	7	107	70	120	5	16	13	2.92096	9.59306e-14	3.33647e-13	up	NA	NA	NA	NA	1.30044	5.00681e-10	4.60283e-09	up	5.69905	9.36424e-30	5.72902e-29	up	NW_010359376.1	518184	520202	+	LOC112090829	--	--	--	hypothetical protein L484_019257 [Morus notabilis]
LOC112090841	8.75	11.0381	10.7246	0.4677	1.3895	0.7476	10.0987	8.5174	10.0278	1.6149	1.0792	0.9741	115	146	136	6	17	10	131	112	129	23	14	13	2.70744	1.0664e-18	4.63997e-18	up	NA	NA	NA	NA	0.038154	0.833506	0.89036	false	3.29543	2.78432e-19	1.20427e-18	up	NW_010356872.1	10	871	-	LOC112090841	--	K07213 copper chaperone | (RefSeq) copper transport protein ATX1 (A)	--	Heavy metal-associated domain containing protein [Parasponia andersonii]
LOC112090882	9.6839	9.66	9.2524	24.6068	19.627	19.2148	10.6547	12.1745	11.5555	15.3592	15.6365	16.2055	256	257	236	635	483	517	278	322	299	440	408	435	-0.708099	1.22509e-08	3.19245e-08	false	0.390713	0.00962375	0.0390313	false	-0.318638	0.0105413	0.0270737	false	-1.42032	1.64685e-19	7.1851e-19	down	NW_010359462.1	504200	513642	-	LOC112090882	--	K10268 F-box and leucine-rich repeat protein 2/20 | (RefSeq) LOW QUALITY PROTEIN: F-box/LRR-repeat protein 3 (A)	--	F-box protein SKIP19 [Morus notabilis]
LOC112090892	1.391	0.6911	1.3695	0.7837	2.0172	1.9133	4.0165	2.433	1.1369	1.2194	0.5637	1.7808	20	10	19	11	27	28	57	35	16	19	8	26	0.843362	0.093378	0.12093	false	0.368175	0.50966	0.70244	false	-1.19133	0.0105744	0.0271478	down	-0.714034	0.181505	0.222186	false	NW_010359472.1	79492	81932	+	LOC112090892	--	K13155 U11/U12 small nuclear ribonucleoprotein 35 kDa protein | (RefSeq) U11/U12 small nuclear ribonucleoprotein 35 kDa protein (A)	--	hypothetical protein L484_019948 [Morus notabilis]
LOC112090907	12.9341	15.9458	15.8875	8.097	6.4324	3.2946	6.3095	6.4638	6.1177	1.9892	2.6693	3.0665	54	67	64	33	25	14	26	27	25	9	11	13	1.04219	0.0293349	0.0412155	up	1.16974	0.0266803	0.0879705	false	1.19118	9.82281e-05	0.000411661	up	1.06172	0.00495511	0.00773908	up	NW_010359479.1	261713	263631	-	LOC112090907	--	--	--	--
LOC112090914	0.1294	0	0.0894	2.0773	1.5758	0.7206	0.306	0.3881	0.3526	3.1851	2.7538	1.8271	3	0	2	47	34	17	7	9	8	80	63	43	-3.14432	3.99053e-13	1.34398e-12	down	-0.869461	0.0363588	0.111614	false	NA	NA	NA	NA	-4.59567	6.59351e-08	1.5998e-07	down	NW_010359491.1	75095	77340	+	LOC112090914	--	K13082 bifunctional dihydroflavonol 4-reductase/flavanone 4-reductase [EC:1.1.1.219 1.1.1.234] | (RefSeq) bifunctional dihydroflavonol 4-reductase/flavanone 4-reductase (A)	ko00941: Flavonoid biosynthesis; ko01100: Metabolic pathways; ko01110: Biosynthesis of secondary metabolites	hypothetical protein L484_022421 [Morus notabilis]
LOC112090915	31.3437	29.261	29.3979	87.7958	67.5585	57.2006	32.9226	32.4783	27.2504	48.9767	50.1367	46.0024	463	435	419	1266	929	860	480	480	394	784	731	690	-0.899319	8.10789e-15	2.9816e-14	false	0.513676	0.00383227	0.0186141	false	-0.0948116	0.377838	0.510725	false	-1.51084	3.99544e-17	1.59246e-16	down	NW_010359491.1	751956	752744	+	LOC112090915	--	K03236 translation initiation factor 1A | (RefSeq) eukaryotic translation initiation factor 1A-like isoform X1 (A)	--	PREDICTED: eukaryotic translation initiation factor 1A-like [Nelumbo nucifera]
LOC112090958	49.1933	51.5012	48.5064	150.101	125.218	128.829	80.1237	79.2885	79.1068	171.23	202.03	170.898	1399	1474	1331	4167	3315	3729	2249	2256	2202	5277	5671	4935	-1.4438	2.21704e-52	2.43836e-51	down	-0.467586	0.00070485	0.00446506	false	-0.729551	5.16832e-33	2.07141e-31	false	-1.70808	2.20248e-48	2.1291e-47	down	NW_010359601.1	324002	331848	+	LOC112090958	--	K05275 pyridoxine 4-dehydrogenase [EC:1.1.1.65] | (RefSeq) pyridoxal reductase, chloroplastic (A)	ko00750: Vitamin B6 metabolism; ko01100: Metabolic pathways	Aldo/keto reductase [Trema orientalis]
LOC112090974	33.3831	34.974	33.605	117.184	100.079	94.0908	47.5254	53.8995	51.2468	100.6	95.8454	97.922	975	1028	947	3341	2721	2797	1370	1575	1465	3184	2763	2904	-1.19834	1.13493e-47	1.11382e-46	down	0.0446363	0.712177	0.845552	false	-0.635248	3.69402e-18	6.81467e-17	false	-1.88073	1.2045e-52	1.26743e-51	down	NW_010359622.1	220026	222184	-	LOC112090974	--	K14684 solute carrier family 25 (mitochondrial phosphate transporter), member 23/24/25/41 | (RefSeq) adenine nucleotide transporter BT1, chloroplastic/mitochondrial-like (A)	--	Protein brittle-1 [Morus notabilis]
LOC112091000	4.769	3.9489	10.2148	1.3028	1.7077	2.499	2.577	2.2244	2.9234	2.0537	2.4158	3.7573	30	25	62	8	10	16	16	14	18	14	15	24	NA	NA	NA	NA	NA	NA	NA	NA	1.23712	0.00436355	0.0124697	up	1.50521	0.00511027	0.00797057	up	NW_010359768.1	93	599	+	LOC112091000	--	--	--	hypothetical protein L484_003258 [Morus notabilis]
LOC112091004	4.8788	3.5854	5.1618	20.8245	35.2672	34.0534	5.2005	3.6065	5.2441	26.497	19.2568	27.8279	96	71	98	400	646	682	101	71	101	565	374	556	-2.63791	1.93463e-49	1.98026e-48	down	0.256777	0.251241	0.44958	false	-0.0975302	0.669785	0.77055	false	-2.99136	7.36374e-36	5.3654e-35	down	NW_010356914.1	2894	20813	-	LOC112091004	--	K18834 WRKY transcription factor 1 | (RefSeq) WRKY transcription factor 1 isoform X2 (A)	ko04626: Plant-pathogen interaction	LOW QUALITY PROTEIN: WRKY domain containing protein [Trema orientalis]
LOC112091005	118.984	118.115	119.399	385.546	483.612	518.014	158.719	171.673	170.665	439.207	422.307	448.88	7271	7264	7040	22999	27511	32219	9573	10496	10208	29085	25472	27853	-1.63798	1.27606e-123	4.54348e-122	down	0.0445438	0.732236	0.857662	false	-0.543942	3.45259e-29	1.16362e-27	false	-2.22705	6.054e-76	1.00803e-74	down	NW_010359796.1	412889	418386	+	LOC112091005	--	--	--	hypothetical protein L484_022943 [Morus notabilis]
LOC112091009	21.72	23.2234	20.7354	8.0226	9.3657	9.4377	21.6032	21.8009	17.4399	8.0455	7.0045	9.9722	710	764	654	256	285	314	697	713	558	285	226	331	1.03272	5.49968e-13	1.83602e-12	up	0.0649441	0.710125	0.84433	false	0.0574384	0.561771	0.680993	false	1.02437	4.58336e-16	1.74578e-15	up	NW_010359796.1	36793	41137	+	LOC112091009	--	--	--	Nucleotide-diphospho-sugar transferase [Parasponia andersonii]
LOC112091010	17.1437	17.5661	17.0833	7.0571	6.4541	6.5521	16.2859	16.0976	17.7079	5.0799	4.7804	4.5849	545	562	524	219	191	212	511	512	551	175	150	148	1.5421	2.48013e-30	1.58007e-29	up	0.437036	0.00767432	0.0324451	false	-0.00440577	0.962399	0.97648	false	1.09875	5.76028e-18	2.36799e-17	up	NW_010359796.1	653232	657922	+	LOC112091010	--	--	--	NAC domain-containing protein [Boehmeria nivea]
LOC112091011	2.0299	2.2692	0.263	1.0397	0.8177	0.4986	3.5992	1.1413	4.1478	2.5757	2.4422	2.374	16	18	2	8	6	4	28	9	32	22	19	19	0.0125199	0.979538	0.983565	false	-1.69118	0.00302004	0.0153458	down	-1.00741	0.0924139	0.169726	false	NA	NA	NA	NA	NW_010359796.1	668039	668459	-	LOC112091011	--	--	--	uncharacterized protein LOC107468001 [Arachis duranensis]
LOC112091014	11.1749	11.3292	8.9633	0.2655	0	0.2546	13.8491	14.9896	16.3147	0.0299	0.1313	0.3509	345	352	267	8	0	8	422	463	493	1	4	11	6.23381	1.98241e-57	2.43946e-56	up	NA	NA	NA	NA	-0.572582	1.62526e-06	9.40893e-06	false	5.62178	7.94413e-41	6.51639e-40	up	NW_010359796.1	365534	368096	-	LOC112091014	--	--	--	hypothetical protein L484_022938 [Morus notabilis]
LOC112091016	0.3744	0.496	0.2587	3.196	2.4131	2.5136	0.569	0.4366	0.4463	3.8003	3.6034	2.7653	6	8	4	50	36	41	9	7	7	66	57	45	-3.06153	1.86399e-12	6.06443e-12	down	-0.361365	0.229054	0.424583	false	NA	NA	NA	NA	-3.11318	2.32154e-10	6.63327e-10	down	NW_010359796.1	584665	585520	+	LOC112091016	--	K00059 3-oxoacyl-[acyl-carrier protein] reductase [EC:1.1.1.100] | (RefSeq) NADPH-dependent aldehyde reductase-like protein, chloroplastic (A)	ko00061: Fatty acid biosynthesis; ko00780: Biotin metabolism; ko01100: Metabolic pathways; ko01110: Biosynthesis of secondary metabolites; ko01212: Fatty acid metabolism; ko01240: Biosynthesis of cofactors	Short-chain type [Morus notabilis]
LOC112091028	3.5566	4.6263	6.0987	1.1924	1.4587	2.6049	3.8655	4.7181	3.9639	2.2079	2.3585	2.2926	55	72	91	18	21	41	59	73	60	37	36	36	0.620804	0.0324337	0.045249	false	-0.416492	0.294509	0.499506	false	0.13129	0.608229	0.721111	false	1.16744	0.00262568	0.0042412	up	NW_010359811.1	228512	230306	-	LOC112091028	--	K13155 U11/U12 small nuclear ribonucleoprotein 35 kDa protein | (RefSeq) U11/U12 small nuclear ribonucleoprotein 35 kDa protein (A)	--	hypothetical protein L484_024629 [Morus notabilis]
LOC112091036	8.165	8.747	8.1538	4.1386	3.3348	2.9247	10.2546	9.3511	8.5591	4.0028	6.0319	4.3556	192	207	185	95	73	70	238	220	197	102	140	104	0.716294	0.000240386	0.00043723	false	-0.508063	0.055583	0.153457	false	-0.220987	0.122502	0.212832	false	1.00025	1.04739e-06	2.31097e-06	up	NW_010356914.1	152185	154625	-	LOC112091036	--	--	--	putative glutamyl endopeptidase [Morus notabilis]
LOC112091037	46.3559	46.2606	50.4009	14.253	12.1078	12.9142	38.156	34.0308	32.0176	12.6232	13.8252	13.7683	1386	1392	1454	416	337	393	1126	1018	937	409	408	418	1.12212	1.29892e-23	6.72551e-23	up	-0.0704213	0.617875	0.785247	false	0.403496	3.04324e-07	1.96056e-06	false	1.59369	3.26668e-41	2.69889e-40	up	NW_010359813.1	59151	60747	-	LOC112091037	--	--	--	Lysine histidine transporter 1 [Morus notabilis]
LOC112091044	41.8458	40.7106	43.5206	4.9787	2.8193	3.6291	39.9349	42.0677	46.3771	7.9383	10.2911	7.8019	861	843	864	100	54	76	811	866	934	177	209	163	2.05017	1.48678e-49	1.52513e-48	up	-1.22384	3.35415e-06	4.18781e-05	down	-0.0790409	0.337536	0.469346	false	3.18931	5.15204e-59	6.21625e-58	up	NW_010359824.1	199317	202529	-	LOC112091044	--	K08059 interferon, gamma-inducible protein 30 | (RefSeq) gamma-interferon-inducible lysosomal thiol reductase (A)	--	PREDICTED: gamma-interferon-inducible lysosomal thiol reductase-like [Ziziphus jujuba]
LOC112091054	3.3046	5.0259	4.1938	68.0845	110.118	126.591	7.2087	9.7403	9.1639	107.322	89.2004	114.404	98	150	120	1971	3040	3821	211	289	266	3449	2611	3445	-3.8225	1.17598e-221	1.49342e-219	down	-0.065193	0.760776	0.876216	false	-1.11306	1.58277e-10	1.53949e-09	down	-4.87011	4.77054e-92	1.03351e-90	down	NW_010359832.1	123	2868	+	LOC112091054	--	K01535 H+-transporting ATPase [EC:7.1.2.1] | (RefSeq) plasma membrane ATPase 1-like (A)	ko00190: Oxidative phosphorylation; ko01100: Metabolic pathways	PREDICTED: ATPase 11, plasma membrane-type isoform X1 [Eucalyptus grandis]
LOC112091060	1.2116	1.8059	1.5697	0.4137	0.3796	0.3968	1.1764	1.211	0.8768	0.0932	0.0511	0.2486	24	36	30	8	7	8	23	24	17	2	1	5	2.80817	0.000135978	0.000253696	up	NA	NA	NA	NA	0.43699	0.264225	0.389541	false	1.67645	0.000736576	0.00126491	up	NW_010359843.1	15367	16424	+	LOC112091060	--	--	--	Wax synthase domain containing protein [Trema orientalis]
LOC112091086	15.3284	12.5045	13.3369	7.4635	4.1674	4.5088	16.9204	13.9494	16.7238	4.2784	4.6973	3.9603	324	266	272	154	82	97	353	295	346	98	98	85	1.62759	1.39264e-21	6.75539e-21	up	0.28389	0.311062	0.517028	false	-0.261478	0.0420514	0.0880108	false	1.07715	2.13289e-05	4.2199e-05	up	NW_010359940.1	126806	129034	-	LOC112091086	--	K10740 replication factor A3 | (RefSeq) replication protein A 14 kDa subunit B-like isoform X1 (A)	ko03030: DNA replication; ko03420: Nucleotide excision repair; ko03430: Mismatch repair; ko03440: Homologous recombination	ABC transporter B family member 29 [Morus notabilis]
LOC112091100	32.5294	39.4301	38.445	2.2461	4.9809	2.1542	23.198	22.6694	39.6973	6.866	3.3867	10.4073	905	1104	1032	61	129	61	637	631	1081	207	93	294	1.80827	0.000290431	0.000523953	up	-1.17465	0.00473307	0.0220123	down	0.314876	0.25577	0.379594	false	3.29916	4.8277e-33	3.25486e-32	up	NW_010359946.1	305833	308198	+	LOC112091100	--	K20547 basic endochitinase B [EC:3.2.1.14] | (RefSeq) mulatexin-like (A)	ko00520: Amino sugar and nucleotide sugar metabolism; ko01100: Metabolic pathways; ko04016: MAPK signaling pathway - plant	latex chitinase protein [Morus alba]
LOC112091117	151.614	148.223	154.526	11.0722	6.7994	7.0917	153.649	159.345	127.254	29.4436	36.564	23.5126	4096	4030	4028	292	171	195	4097	4307	3365	862	975	645	2.04256	4.46436e-48	4.42465e-47	up	-1.88123	1.13184e-14	5.87514e-13	down	-0.00756921	0.916398	0.946343	false	3.91263	3.538e-95	8.10623e-94	up	NW_010359946.1	357115	359434	+	LOC112091117	--	K20547 basic endochitinase B [EC:3.2.1.14] | (RefSeq) mulatexin-like (A)	ko00520: Amino sugar and nucleotide sugar metabolism; ko01100: Metabolic pathways; ko04016: MAPK signaling pathway - plant	latex chitinase protein [Morus alba]
LOC112091145	0.1808	0.7443	0.2142	10.1336	11.3201	12.2568	0.2879	0.2582	0.3167	3.5036	3.1925	3.5611	7	29	8	383	408	483	11	10	12	147	122	140	-3.8233	7.45736e-32	4.96176e-31	down	1.6798	1.12428e-26	1.69286e-24	up	NA	NA	NA	NA	-5.14845	6.63013e-48	6.34319e-47	down	NW_010360031.1	148246	152502	-	LOC112091145	--	K08472 mlo protein | (RefSeq) MLO-like protein 12 (A)	--	Mlo-related protein [Parasponia andersonii]
LOC112091148	34.0738	32.9421	40.8727	14.1508	14.1407	16.2331	28.8146	28.8588	29.0007	30.0933	23.1606	27.6884	629	612	728	255	243	305	525	533	524	602	422	519	-0.151535	0.19592	0.238899	false	-0.897013	4.33742e-09	9.98853e-08	false	0.262135	0.00803021	0.0212968	false	1.00627	3.50132e-12	1.11441e-11	up	NW_010360033.1	54382	55412	-	LOC112091148	--	--	--	hypothetical protein L484_007337 [Morus notabilis]
LOC112091159	0.1937	0.8082	0.8029	2.2617	2.7877	2.2453	0.9811	1.0453	1.2267	2.4305	1.452	1.9836	5	21	20	57	67	59	25	27	31	68	37	52	-1.10128	0.0010019	0.00170509	down	0.275025	0.342508	0.550945	false	-0.90567	0.055082	0.110554	false	-2.28441	3.40087e-07	7.80671e-07	down	NW_010360036.1	371700	373391	-	LOC112091159	--	--	--	60S ribosomal protein L44 [Morus notabilis]
LOC112091161	41.4785	43.9515	45.8432	97.3779	82.3904	58.546	53.3555	43.9602	51.3299	71.9312	97.9137	78.9863	497	530	530	1139	919	714	631	527	602	934	1158	961	-0.998061	1.00901e-13	3.5023e-13	false	-0.102483	0.629789	0.792726	false	-0.232303	0.0201508	0.0471154	false	-1.13066	4.62479e-09	1.21447e-08	down	NW_010360036.1	563275	564940	+	LOC112091161	--	K17424 large subunit ribosomal protein L43 | (RefSeq) 54S ribosomal protein L51, mitochondrial (A)	--	PREDICTED: 54S ribosomal protein L51, mitochondrial [Ziziphus jujuba]
LOC112091170	3.5121	3.7806	3.8927	40.2752	34.3217	27.8446	10.7739	8.9221	12.1101	56.9863	56.9316	58.4635	72	78	77	806	655	581	218	183	243	1266	1152	1217	-2.69034	7.06629e-113	2.11644e-111	down	-0.787772	4.4508e-07	6.96357e-06	false	-1.56052	1.53912e-17	2.69493e-16	down	-3.4655	1.03825e-69	1.54415e-68	down	NW_010360067.1	256313	260312	-	LOC112091170	--	--	--	Epoxide hydrolase-like [Trema orientalis]
LOC112091178	7.3787	8.5355	9.0171	2.0307	1.3013	1.8394	6.1369	5.944	5.6258	3.6586	1.7852	4.7722	67	78	79	18	11	17	55	54	50	36	16	44	0.545483	0.118268	0.150353	false	-1.0102	0.0367931	0.112569	false	0.439959	0.0740994	0.14149	false	1.99388	7.8812e-09	2.03614e-08	up	NW_010360080.1	1521	3120	+	LOC112091178	--	K23617 medium-chain acyl-CoA ligase, mitochondrial [EC:6.2.1.2] | (RefSeq) 4-coumarate--CoA ligase 1-like (A)	--	4-coumarate coenzymeA ligase, partial [Garcinia mangostana]
LOC112091180	30.7412	32.0732	33.4537	126.534	95.6749	93.0429	45.2052	39.9009	45.933	97.7507	121.855	92.4227	720	756	756	2893	2086	2218	1045	935	1053	2481	2817	2198	-1.50668	1.98786e-36	1.4973e-35	down	-0.02421	0.892443	0.947461	false	-0.497861	2.03402e-09	1.72831e-08	false	-1.98324	5.52325e-38	4.23985e-37	down	NW_010360080.1	144631	147269	-	LOC112091180	--	K22074 NFU1 iron-sulfur cluster scaffold homolog, mitochondrial | (RefSeq) nifU-like protein 1, chloroplastic (A)	--	FeS cluster assembly containing protein [Parasponia andersonii]
LOC112091186	3.4678	3.6979	3.3092	0.9748	0.954	1.4958	2.3352	2.8109	2.7436	1.4049	0.964	1.4369	164	176	151	45	42	72	109	133	127	72	45	69	0.801168	0.000540243	0.000947439	false	-0.184235	0.552069	0.736635	false	0.356367	0.0354709	0.0761225	false	1.34027	3.82135e-08	9.4255e-08	up	NW_010357090.1	191160	194020	-	LOC112091186	--	K13430 serine/threonine-protein kinase PBS1 [EC:2.7.11.1] | (RefSeq) serine/threonine-protein kinase PBS1 (A)	ko04626: Plant-pathogen interaction	Mitogen-activated protein kinase kinase kinase [Trema orientalis]
LOC112091206	3.1964	3.122	2.6728	1.3767	0.8584	0.9457	1.9689	1.7245	1.6143	1.5251	0.9936	1.1089	176	173	142	74	44	53	107	95	87	91	54	62	0.296726	0.219994	0.265316	false	-0.223993	0.463813	0.665337	false	0.708296	9.60547e-05	0.000403078	false	1.22719	1.00225e-06	2.21563e-06	up	NW_010357090.1	441306	444505	-	LOC112091206	--	K13430 serine/threonine-protein kinase PBS1 [EC:2.7.11.1] | (RefSeq) serine/threonine-protein kinase PBS1 (A)	ko04626: Plant-pathogen interaction	Mitogen-activated protein kinase kinase kinase [Trema orientalis]
LOC112091214	48.8477	63.0531	37.6938	0.1559	0.1635	0	10.7925	12.0157	13.5259	0.1404	0.7709	0.1499	321	417	239	1	1	0	70	79	87	1	5	1	4.87523	4.55003e-15	1.69483e-14	up	NA	NA	NA	NA	1.99019	1.54441e-25	4.35279e-24	up	8.63621	2.04157e-16	7.8903e-16	up	NW_010360246.1	219983	220839	-	LOC112091214	--	--	--	Patatin group A-3 [Morus notabilis]
LOC112091215	16.3737	14.0448	15.3745	6.5468	5.5624	5.3166	15.7859	16.6453	16.6331	3.4007	5.5769	4.2725	351	303	318	137	111	116	334	357	349	79	118	93	1.63812	2.7138e-19	1.20727e-18	up	0.357217	0.156043	0.326563	false	-0.152426	0.186677	0.29759	false	1.12425	3.61566e-11	1.08877e-10	up	NW_010357090.1	68702	71447	-	LOC112091215	--	K00432 glutathione peroxidase [EC:1.11.1.9] | (RefSeq) phospholipid hydroperoxide glutathione peroxidase 1, chloroplastic (A)	ko00480: Glutathione metabolism; ko00590: Arachidonic acid metabolism; ko01100: Metabolic pathways	hypothetical protein L484_018189 [Morus notabilis]
LOC112091216	4.5067	4.6439	4.4978	0.171	0	0	7.6101	5.8391	6.4802	0.154	0.1691	0.3288	27	28	26	1	0	0	45	35	38	1	1	2	4.68926	1.39707e-08	3.62505e-08	up	NA	NA	NA	NA	-0.598695	0.0770629	0.146035	false	5.94338	3.06513e-06	6.51805e-06	up	NW_010356576.1	8805	9793	+	LOC112091216	--	--	--	Type I inositol-1,4,5-trisphosphate 5-phosphatase CVP2 [Morus notabilis]
LOC112091217	4.0481	4.3017	5.9437	0.1728	0.1208	0.0552	1.0254	1.2363	1.3786	0.1556	0.2848	0.443	72	77	102	3	2	1	18	22	24	3	5	8	1.79985	0.00326228	0.00520855	up	NA	NA	NA	NA	1.91897	4.80783e-10	4.42624e-09	up	5.09574	2.62516e-14	9.26431e-14	up	NW_010357090.1	470112	471174	-	LOC112091217	--	--	--	hypothetical protein L484_015799 [Morus notabilis]
LOC112091219	151.91	152.71	154.622	3.5264	4.354	3.9822	23.908	23.6964	21.9528	4.0989	2.8689	4.2651	2736	2768	2687	62	73	73	425	427	387	80	51	78	2.37844	1.95221e-43	1.74345e-42	up	0.0414719	0.872699	0.938146	false	2.66986	3.60829e-301	4.96861e-298	up	5.00792	1.32063e-296	3.06544e-294	up	NW_010360247.1	433950	437872	+	LOC112091219	--	--	--	hypothetical protein L484_018804 [Morus notabilis]
LOC112091224	29.5491	35.4288	36.881	31.4205	26.0875	22.6187	22.187	20.2741	23.7354	10.0392	11.5198	7.2579	421	508	507	437	346	328	312	289	331	155	162	105	0.945933	1.37908e-07	3.32617e-07	false	1.43609	1.37668e-10	4.02204e-09	up	0.568524	1.23147e-06	7.27303e-06	false	0.0754753	0.662749	0.706097	false	NW_010360247.1	294729	295572	-	LOC112091224	--	--	--	protein NIM1-INTERACTING 1 [Herrania umbratica]
LOC112091238	7.3977	7.6835	6.973	19.928	24.1839	27.2935	9.5155	10.6194	9.7663	18.5835	14.3576	18.5586	486	508	442	1278	1479	1825	617	698	628	1323	931	1238	-1.03331	2.62443e-20	1.21548e-19	down	0.436326	0.00614756	0.0271161	false	-0.491736	1.92618e-07	1.27824e-06	false	-1.96201	9.22403e-44	7.99334e-43	down	NW_010360279.1	735141	740702	+	LOC112091238	--	--	--	NIN-like transcription factor [Parasponia andersonii]
LOC112091243	12.061	13.3671	11.4699	0.7467	1.6373	2.702	7.9899	10.399	9.411	2.0486	0.94	2.0558	364	406	334	22	46	83	238	314	278	67	28	63	2.21114	5.1172e-22	2.51945e-21	up	-0.0193671	0.967408	0.984964	false	0.355831	0.00513895	0.0144037	false	2.59127	6.07534e-14	2.1089e-13	up	NW_010360279.1	261510	263540	-	LOC112091243	--	--	--	hypothetical protein L484_024785 [Morus notabilis]
LOC112091254	18.2351	18.5268	17.7723	0.5043	0.3085	0.3426	20.595	22.2032	19.4474	0.3596	0.2078	0.1616	889	909	836	24	14	17	991	1083	928	19	10	8	6.15036	2.08239e-120	7.12162e-119	up	NA	NA	NA	NA	-0.243712	0.00202452	0.00634819	false	5.28932	4.6709e-116	1.47846e-114	up	NW_010360293.1	261003	267826	-	LOC112091254	--	K02542 DNA replication licensing factor MCM6 [EC:5.6.2.3] | (RefSeq) LOW QUALITY PROTEIN: DNA replication licensing factor MCM6 (A)	ko03030: DNA replication	PREDICTED: DNA replication licensing factor MCM6 [Ziziphus jujuba]
LOC112091255	0.7818	0.8648	0.7797	0.0151	0.2852	0.1884	0.4185	0.2064	0.2562	0.1633	0.2541	0.1453	53	59	51	1	18	13	28	14	17	12	17	10	NA	NA	NA	NA	NA	NA	NA	NA	1.40937	5.71707e-05	0.000250201	up	2.0588	0.000531026	0.000925534	up	NW_010360293.1	234620	238240	-	LOC112091255	--	K13457 disease resistance protein RPM1 | (RefSeq) disease resistance protein RPM1 (A)	ko04626: Plant-pathogen interaction	NB-ARC domain, LRR domain containing protein [Trema orientalis]
LOC112091258	13.8816	11.6364	11.486	8.8365	6.3821	5.2759	15.0484	10.6772	11.3225	6.0096	4.3986	4.7821	243	205	194	151	104	94	260	187	194	114	76	85	1.0339	3.11568e-07	7.31188e-07	up	0.395981	0.132939	0.2914	false	-0.0539379	0.733813	0.818688	false	0.58214	0.0133641	0.0197002	false	NW_010360304.1	73763	76001	-	LOC112091258	--	K10577 ubiquitin-conjugating enzyme E2 I | (RefSeq) SUMO-conjugating enzyme SCE1-like (A)	ko03013: Nucleocytoplasmic transport; ko04120: Ubiquitin mediated proteolysis	Ubiquitin-fold modifier-conjugating enzyme [Parasponia andersonii]
LOC112091261	3.0761	3.8439	2.6085	0.7162	0.1502	0.1832	2.8805	2.8883	3.4285	0.5161	0.85	0.5508	66	83	54	15	3	4	61	62	72	12	18	12	2.0144	4.79719e-08	1.19657e-07	up	NA	NA	NA	NA	-2.63977e-05	0.999916	0.99996	false	2.90539	6.74564e-08	1.63509e-07	up	NW_010360322.1	84806	88538	+	LOC112091261	--	K15688 E3 ubiquitin-protein ligase MUL1 [EC:2.3.2.27] | (RefSeq) E3 ubiquitin-protein ligase SPL2 (A)	--	PREDICTED: probable E3 ubiquitin-protein ligase LUL4 [Juglans regia]
LOC112091270	1.0498	1.2935	1.3491	1.7206	1.4435	2.4341	1.404	0.8394	1.5444	2.8674	1.957	2.8534	25	31	31	40	32	59	33	20	36	74	46	69	-1.27017	9.66476e-05	0.000182951	down	-0.486554	0.126283	0.281254	false	-0.0893767	0.810507	0.874857	false	-0.87463	0.0140775	0.020683	false	NW_010360369.1	88600	89871	-	LOC112091270	--	K23541 Ca2+/H+ antiporter, TMEM165/GDT1 family | (RefSeq) pentatricopeptide repeat-containing protein At4g21065 (A)	--	hypothetical protein L484_003310 [Morus notabilis]
LOC112091285	59.1907	56.7494	57.1672	149.757	126.677	120.108	52.8952	49.5224	55.6741	112.425	126.548	120.884	1424	1374	1327	3517	2837	2941	1256	1192	1311	2931	3005	2953	-1.43936	2.96896e-55	3.50624e-54	down	0.102497	0.437827	0.642659	false	0.0782952	0.266425	0.391892	false	-1.46612	6.63153e-33	4.45407e-32	down	NW_010360421.1	23141	26135	+	LOC112091285	--	K13237 2,4-dienoyl-CoA reductase [(3E)-enoyl-CoA-producing], peroxisomal [EC:1.3.1.124] | (RefSeq) peroxisomal 2,4-dienoyl-CoA reductase (A)	ko04146: Peroxisome	PREDICTED: peroxisomal 2,4-dienoyl-CoA reductase-like [Malus domestica]
LOC112091300	0.183	0.0728	0	1.6876	2.7135	2.0862	0.816	0.5123	0.748	1.6216	1.8545	2.4156	5	2	0	45	69	58	22	14	20	48	50	67	-1.75537	1.06316e-06	2.39249e-06	down	0.100178	0.741057	0.862527	false	-3.06047	8.05435e-05	0.00034231	down	-4.9134	1.03773e-13	3.55916e-13	down	NW_010360479.1	89511	91365	-	LOC112091300	--	K00660 chalcone synthase [EC:2.3.1.74] | (RefSeq) chalcone synthase 2-like (A)	ko00941: Flavonoid biosynthesis; ko00960: Tropane, piperidine and pyridine alkaloid biosynthesis; ko01100: Metabolic pathways; ko01110: Biosynthesis of secondary metabolites; ko04712: Circadian rhythm - plant	stilbene synthase 4 [Morus notabilis]
LOC112091307	3.6858	3.5382	4.0143	0.9599	1.0066	1.1048	3.6078	3.8088	3.5104	0.1153	0.9494	1.5381	59	57	62	15	15	18	57	61	55	2	15	25	1.82745	0.000122491	0.000229342	up	NA	NA	NA	NA	-0.0131288	0.958673	0.974084	false	1.60095	3.22124e-06	6.83511e-06	up	NW_010360493.1	177017	187861	+	LOC112091307	--	--	--	--
LOC112091309	18.126	16.218	14.8723	0	0	0	10.7553	12.5392	13.5461	0	0	0	432	389	342	0	0	0	253	299	316	0	0	0	10.4242	2.10031e-18	9.03745e-18	up	NA	NA	NA	NA	0.365819	0.00358505	0.0105019	false	10.7482	1.82013e-19	7.93049e-19	up	NW_010360512.1	98819	102770	+	LOC112091309	--	--	--	GDSL esterase/lipase [Morus notabilis]
LOC112091322	1.4708	2.3075	2.3266	0.3172	0.1663	0.3042	0.4706	0.3095	0.4745	0	0.0784	0	19	30	29	4	2	4	6	4	6	0	1	0	NA	NA	NA	NA	NA	NA	NA	NA	2.23015	8.04085e-05	0.000341811	up	2.67441	4.5892e-05	8.83318e-05	up	NW_010357100.1	264008	264830	+	LOC112091322	--	K10527 enoyl-CoA hydratase/3-hydroxyacyl-CoA dehydrogenase [EC:4.2.1.17 1.1.1.35 1.1.1.211] | (RefSeq) peroxisomal fatty acid beta-oxidation multifunctional protein AIM1 (A)	ko00071: Fatty acid degradation; ko00592: alpha-Linolenic acid metabolism; ko01100: Metabolic pathways; ko01110: Biosynthesis of secondary metabolites; ko01212: Fatty acid metabolism	hypothetical protein L484_024458 [Morus notabilis]
LOC112091324	10.4864	11.7441	11.7544	74.6038	72.3431	73.43	11.4908	9.5763	10.8421	38.9857	38.8026	42.4487	417	470	451	2896	2678	2972	451	381	422	1680	1523	1714	-2.16517	1.14298e-100	2.94224e-99	down	0.837594	5.57479e-19	4.48452e-17	false	0.037959	0.72582	0.813461	false	-2.96646	8.19217e-199	7.53447e-197	down	NW_010360519.1	58929	61052	+	LOC112091324	--	--	--	PREDICTED: putative nuclease HARBI1 [Ziziphus jujuba]
LOC112091327	19.2133	18.2003	24.0282	0	0	0	6.2292	9.2178	8.3753	0	0	0	150	143	181	0	0	0	48	72	64	0	0	0	8.18538	2.66773e-11	8.18713e-11	up	NA	NA	NA	NA	1.31259	6.02971e-10	5.49602e-09	up	9.45624	3.8763e-15	1.41748e-14	up	NW_010360524.1	2336	3777	-	LOC112091327	--	K15404 aldehyde decarbonylase [EC:4.1.99.5] | (RefSeq) protein ECERIFERUM 1 (A)	ko00073: Cutin, suberine and wax biosynthesis; ko01110: Biosynthesis of secondary metabolites	Protein WAX2 [Morus notabilis]
LOC112091328	0.8984	0.4869	0.6207	0.2231	0.3509	0.1605	0.3862	0.1633	0.5563	0.2763	0.2207	0.2949	33	18	22	8	12	6	14	6	20	11	8	11	NA	NA	NA	NA	NA	NA	NA	NA	0.809695	0.104779	0.187639	false	1.19204	0.0296371	0.0416119	up	NW_010360525.1	19778	22101	-	LOC112091328	--	K01262 Xaa-Pro aminopeptidase [EC:3.4.11.9] | (RefSeq) intermediate cleaving peptidase 55, mitochondrial (A)	--	gag-pol, partial [Camellia sinensis]
LOC112091344	19.1339	22.1707	19.217	40.8617	36.5555	36.5572	20.6489	19.5292	21.4268	25.3059	23.9948	25.7796	614	716	595	1280	1092	1194	654	627	673	880	760	840	-0.536505	4.17223e-08	1.0452e-07	false	0.566054	3.50092e-07	5.58151e-06	false	-0.0780325	0.399332	0.532354	false	-1.18269	3.60325e-22	1.73815e-21	down	NW_010360565.1	1003085	1007051	+	LOC112091344	--	--	--	Exostosin, C-terminal [Trema orientalis]
LOC112091345	2.5228	2.5932	1.8633	5.2578	6.0119	4.9857	1.5571	1.5071	1.8664	2.5688	3.2022	2.2275	87	90	62	177	193	175	53	52	63	96	109	78	-0.951767	0.000168874	0.000312046	false	0.98327	4.35366e-06	5.30052e-05	false	0.450468	0.0703303	0.13561	false	-1.48446	8.74457e-13	2.86509e-12	down	NW_010360565.1	1327490	1330561	-	LOC112091345	--	--	--	MENTAL domain containing protein [Parasponia andersonii]
LOC112091363	38.7965	38.1914	39.5547	9.7048	8.0445	5.9393	69.9309	62.9452	61.2069	12.7386	10.695	10.2184	430	426	423	105	83	67	765	698	664	153	117	115	2.27506	1.21665e-60	1.59614e-59	up	-0.544731	0.0262825	0.0869519	false	-0.788866	8.12288e-17	1.3511e-15	false	2.03047	2.41881e-25	1.2914e-24	up	NW_010360579.1	156	941	-	LOC112091363	--	--	--	PREDICTED: transmembrane protein 136-like [Malus domestica]
LOC112091380	7.6087	7.0832	7.388	3.2887	2.5525	2.1856	9.5274	7.8576	7.412	3.9189	4.5074	4.2819	301	282	282	127	94	88	372	311	287	168	176	172	0.712984	6.06197e-06	1.28248e-05	false	-0.70027	0.0013181	0.00761593	false	-0.220385	0.0834629	0.156107	false	1.19008	1.39431e-09	3.78323e-09	up	NW_010357100.1	178613	181500	-	LOC112091380	--	K23735 lipoyl(octanoyl) transferase 2 [EC:2.3.1.181] | (RefSeq) octanoyltransferase (A)	ko00785: Lipoic acid metabolism; ko01100: Metabolic pathways; ko01240: Biosynthesis of cofactors	UPF0061 protein azo1574 [Morus notabilis]
LOC112091381	1.7494	1.9137	2.7945	2.6964	2.6723	2.6964	2.1627	2.6629	1.9677	1.2293	1.5447	1.1064	109	120	168	164	155	171	133	166	120	83	95	70	0.555776	0.0120654	0.0179165	false	1.01786	1.40732e-06	1.94301e-05	up	-0.128618	0.520398	0.644621	false	-0.592159	0.00682596	0.0104665	false	NW_010360676.1	211895	215418	-	LOC112091381	--	K13430 serine/threonine-protein kinase PBS1 [EC:2.7.11.1] | (RefSeq) serine/threonine-protein kinase PBS1 (A)	ko04626: Plant-pathogen interaction	putative receptor-like protein kinase [Morus notabilis]
LOC112091386	0.2602	0.1108	0.1926	9.5573	6.2289	7.5595	1.3557	1.3746	1.8987	5.2136	7.9835	7.4676	7	3	5	251	156	207	36	37	50	152	212	204	-2.41194	7.82692e-23	3.96846e-22	down	0.139843	0.565692	0.747341	false	-3.09126	2.55269e-09	2.14332e-08	down	-5.64673	2.14655e-36	1.58716e-35	down	NW_010360705.1	2698	4340	-	LOC112091386	--	K06892 feruloyl-CoA 6-hydroxylase [EC:1.14.11.61] | (RefSeq) feruloyl CoA ortho-hydroxylase 1-like (A)	ko00999: Biosynthesis of various plant secondary metabolites; ko01110: Biosynthesis of secondary metabolites	Isopenicillin N synthase [Trema orientalis]
LOC112091387	27.5967	26.3156	21.4512	1.5959	1.9126	1.5306	21.8721	19.13	25.2386	2.2591	4.2841	3.726	124	119	93	7	8	7	97	86	111	11	19	17	2.44447	2.14733e-13	7.34107e-13	up	NA	NA	NA	NA	0.135025	0.504905	0.631311	false	3.63917	5.45257e-20	2.42782e-19	up	NW_010360708.1	309472	309712	+	LOC112091387	--	K18789 xylogalacturonan beta-1,3-xylosyltransferase [EC:2.4.2.41] | (RefSeq) probable glycosyltransferase At3g42180 (A)	--	putative glycosyltransferase [Morus notabilis]
LOC112091389	4.0115	3.4126	3.5595	0.1689	0.2066	0.216	1.9208	2.499	1.6562	0.1775	0.2227	0.1353	146	125	125	6	7	8	69	91	59	7	8	5	3.25522	2.09506e-13	7.16495e-13	up	NA	NA	NA	NA	0.800599	0.000140668	0.000572389	false	3.94595	3.14716e-24	1.61355e-23	up	NW_010360708.1	131417	137867	-	LOC112091389	--	K11699 RNA-dependent RNA polymerase [EC:2.7.7.48] | (RefSeq) probable RNA-dependent RNA polymerase 3 (A)	--	NADP-dependent malic enzyme [Morus notabilis]
LOC112091395	14.7701	16.9289	14.0976	5.1374	5.6824	5.5009	14.8603	11.7072	13.3003	7.7024	7.9345	8.3555	430	496	396	146	154	163	427	341	379	243	228	247	0.481365	0.000604423	0.00105379	false	-0.593111	0.000173637	0.00135352	false	0.147799	0.20885	0.324826	false	1.2212	5.14257e-16	1.95496e-15	up	NW_010360709.1	175976	211321	-	LOC112091395	--	K01188 beta-glucosidase [EC:3.2.1.21] | (RefSeq) beta-glucosidase 17-like (A)	ko00460: Cyanoamino acid metabolism; ko00500: Starch and sucrose metabolism; ko00999: Biosynthesis of various plant secondary metabolites; ko01100: Metabolic pathways; ko01110: Biosynthesis of secondary metabolites	Glycoside hydrolase [Trema orientalis]
LOC112091398	4.406	4.0708	3.9255	0.2376	1.5777	0.6835	1.9579	1.777	2.2112	0.642	0.4699	0.3806	57	53	49	3	19	9	25	23	28	9	6	5	1.73811	0.0014598	0.00243632	up	NA	NA	NA	NA	1.00873	0.00154923	0.00497271	up	2.06255	8.42487e-05	0.000158682	up	NW_010360709.1	107173	108017	+	LOC112091398	--	--	--	hypothetical protein TorRG33x02_335130 [Trema orientalis]
LOC112091406	8.9278	6.1945	8.9338	3.0748	3.6378	3.0247	5.4584	7.6925	7.5486	2.6988	2.7291	2.1223	116	81	112	39	44	40	70	100	96	38	35	28	1.20281	2.64255e-05	5.26383e-05	up	0.326755	0.307927	0.513416	false	0.163166	0.463968	0.593916	false	1.03778	0.00014294	0.000263157	up	NW_010360714.1	234753	239171	-	LOC112091406	--	--	--	polyamine-modulated factor 1-binding protein [Trema orientalis]
LOC112091409	3.9357	3.3254	3.1356	0.5485	1.7256	1.0259	1.8446	2.569	2.9268	0.84	0.5968	0.7647	147	125	113	20	60	39	68	96	107	34	22	29	1.48528	8.78525e-07	1.99061e-06	up	0.540407	0.226927	0.421795	false	0.45037	0.0311413	0.068213	false	1.39927	0.000106653	0.000198826	up	NW_010360714.1	60917	66498	+	LOC112091409	--	--	--	Ubiquitin and WLM domain-containing protein [Morus notabilis]
LOC112091417	32.7446	30.3948	34.3347	30.4584	28.6729	29.0385	21.6286	20.8351	19.5475	13.1601	13.3716	14.3647	1109	1036	1122	1007	904	1001	723	706	648	483	447	494	0.349612	0.00114066	0.00192988	false	1.07199	2.73487e-21	2.69163e-19	up	0.599204	2.54858e-13	3.2366e-12	false	-0.125053	0.221455	0.266309	false	NW_010360717.1	253929	255737	-	LOC112091417	--	--	--	hypothetical protein TorRG33x02_103110 [Trema orientalis]
LOC112091421	70.9603	68.7422	69.5506	159.108	112.526	99.2485	97.6019	89.3522	94.4225	123.852	153.875	119.509	1197	1167	1132	2620	1767	1704	1625	1508	1559	2264	2562	2047	-0.752185	2.06482e-11	6.36865e-11	false	-0.137707	0.497594	0.693039	false	-0.480009	1.54221e-12	1.83071e-11	false	-1.09794	3.21882e-09	8.55747e-09	down	NW_010357101.1	127270	133137	+	LOC112091421	--	--	--	uncharacterized protein LOC105632476 [Jatropha curcas]
LOC112091422	0.6621	0.7427	0.9075	0.0656	0.0459	0.042	0.5193	0.2775	0.48	0.0985	0.0433	0	31	35	41	3	2	2	24	13	22	5	2	0	2.89677	0.000311528	0.000560367	up	NA	NA	NA	NA	0.803729	0.0387043	0.082018	false	3.64315	8.81535e-08	2.11729e-07	up	NW_010360733.1	10663	16093	-	LOC112091422	--	--	--	hypothetical protein L484_007272 [Morus notabilis]
LOC112091450	4.6082	3.5729	4.4865	0	0.075	0	4.1029	4.5012	3.7807	0.3222	0.3537	0.275	132	103	124	0	2	0	116	129	106	10	10	8	3.45292	7.96737e-22	3.89655e-21	up	NA	NA	NA	NA	-0.0210873	0.911102	0.942922	false	7.19625	8.7947e-12	2.73972e-11	up	NW_010360809.1	12092	21630	+	LOC112091450	--	K22683 aspartyl protease family protein [EC:3.4.23.-] | (RefSeq) protein ASPARTIC PROTEASE IN GUARD CELL 1 (A)	--	Aspartic peptidase [Trema orientalis]
LOC112091452	10.5843	9.2146	10.5282	0.1007	0.0704	0.1288	15.7369	16.0158	16.7058	0.121	0.1328	0.2259	323	283	310	3	2	4	474	489	499	4	4	7	6.41353	6.8557e-59	8.6889e-58	up	NA	NA	NA	NA	-0.729271	1.70548e-11	1.84088e-10	false	6.37889	1.28504e-35	9.26271e-35	up	NW_010360809.1	74775	76404	+	LOC112091452	--	K22683 aspartyl protease family protein [EC:3.4.23.-] | (RefSeq) aspartyl protease family protein 2 (A)	--	PREDICTED: basic 7S globulin-like [Juglans regia]
LOC112091455	9.0826	8.7819	9.2323	0	0	0.0343	8.0697	8.1354	8.7084	0	0.2124	0	260	253	255	0	0	1	228	233	244	0	6	0	6.61189	1.85972e-06	4.10022e-06	up	NA	NA	NA	NA	0.0683176	0.596131	0.710624	false	9.18895	1.24391e-14	4.45512e-14	up	NW_010360809.1	51683	53211	+	LOC112091455	--	K22683 aspartyl protease family protein [EC:3.4.23.-] | (RefSeq) aspartyl protease family protein 2 isoform X1 (A)	--	Aspartic peptidase [Trema orientalis]
LOC112091456	13.5326	14.5332	13.2108	0	0	0	16.5846	18.6493	18.6788	0	0.0692	0	396	428	373	0	0	0	479	546	535	0	2	0	9.41325	5.82681e-20	2.66622e-19	up	NA	NA	NA	NA	-0.43784	1.96118e-05	9.40023e-05	false	10.7901	1.11359e-19	4.88805e-19	up	NW_010360809.1	56919	58481	+	LOC112091456	--	K22683 aspartyl protease family protein [EC:3.4.23.-] | (RefSeq) aspartyl protease family protein 2 (A)	--	Aspartic peptidase [Trema orientalis]
LOC112091470	5.3853	5.171	5.7156	6.4981	6.7863	6.1814	5.7973	4.7874	4.4968	10.7275	8.2628	9.2303	208	201	213	245	244	243	221	185	170	449	315	362	-1.15454	3.26975e-14	1.16465e-13	down	-0.572756	0.000177575	0.00138177	false	0.0562356	0.707277	0.799326	false	-0.526972	0.000226999	0.000410198	false	NW_010357101.1	536122	539091	-	LOC112091470	--	K19861 benzyl alcohol O-benzoyltransferase [EC:2.3.1.196 2.3.1.232] | (RefSeq) benzyl alcohol O-benzoyltransferase-like (A)	--	PREDICTED: benzyl alcohol O-benzoyltransferase-like [Lupinus angustifolius]
LOC112091471	1.4567	0.8444	2.013	0	0	0.1193	0.8609	1.274	1.4883	0.224	0.246	0.1196	24	14	32	0	0	2	14	21	24	4	4	2	2.36646	0.000725387	0.00125378	up	NA	NA	NA	NA	0.196252	0.662645	0.764984	false	4.85129	4.88008e-05	9.36718e-05	up	NW_010360874.1	72128	73007	+	LOC112091471	--	--	--	hypothetical protein L484_003352 [Morus notabilis]
LOC112091476	10.7666	10.6286	10.578	24.408	27.5133	32.4742	15.2718	15.7481	17.6355	20.3392	20.1489	22.7583	615	611	583	1361	1463	1888	861	900	986	1259	1136	1320	-0.629201	1.65873e-10	4.88288e-10	false	0.379636	0.00661943	0.0288293	false	-0.658354	1.81345e-14	2.54252e-13	false	-1.6684	1.11144e-36	8.28078e-36	down	NW_010360880.1	750385	753435	-	LOC112091476	--	K13416 brassinosteroid insensitive 1-associated receptor kinase 1 [EC:2.7.10.1 2.7.11.1] | (RefSeq) BRASSINOSTEROID INSENSITIVE 1-associated receptor kinase 1 (A)	ko04016: MAPK signaling pathway - plant; ko04075: Plant hormone signal transduction; ko04626: Plant-pathogen interaction	S-receptor-like serine/threonine-protein kinase [Trema orientalis]
LOC112091479	4.1763	3.9909	3.4793	14.3085	15.6699	17.8461	4.0289	3.7748	4.9201	4.2042	4.1907	4.4475	209	201	168	699	730	909	199	189	241	228	207	226	-0.264779	0.0943465	0.12206	false	1.86029	3.67262e-38	1.1351e-35	up	-0.179172	0.242996	0.365291	false	-2.30531	6.83325e-55	7.51465e-54	down	NW_010360880.1	724965	727711	-	LOC112091479	--	K13416 brassinosteroid insensitive 1-associated receptor kinase 1 [EC:2.7.10.1 2.7.11.1] | (RefSeq) BRASSINOSTEROID INSENSITIVE 1-associated receptor kinase 1 (A)	ko04016: MAPK signaling pathway - plant; ko04075: Plant hormone signal transduction; ko04626: Plant-pathogen interaction	S-receptor-like serine/threonine-protein kinase [Trema orientalis]
LOC112091481	0.4877	0.295	0.3296	6.4513	7.995	8.2082	1.289	1.2292	1.5164	1.6632	1.9764	1.9629	23	14	15	297	351	394	60	58	70	85	92	94	-0.725058	0.0023849	0.00387284	false	1.97896	3.57132e-26	5.03327e-24	up	-1.91028	2.03824e-08	1.54091e-07	down	-4.61411	2.37474e-67	3.36992e-66	down	NW_010360880.1	605896	608452	-	LOC112091481	--	K13416 brassinosteroid insensitive 1-associated receptor kinase 1 [EC:2.7.10.1 2.7.11.1] | (RefSeq) BRASSINOSTEROID INSENSITIVE 1-associated receptor kinase 1 (A)	ko04016: MAPK signaling pathway - plant; ko04075: Plant hormone signal transduction; ko04626: Plant-pathogen interaction	S-receptor-like serine/threonine-protein kinase [Trema orientalis]
LOC112091482	1.4217	1.5431	1.1335	1.1203	1.2453	1.2679	0.8864	0.3935	0.6034	0.5046	0.4654	0.6462	65	71	50	50	53	59	40	18	27	25	21	30	-0.029915	0.942513	0.952262	false	1.13314	0.000378209	0.00264421	up	1.07091	0.00103218	0.00345639	up	-0.0929571	0.727243	0.764945	false	NW_010360880.1	643067	645508	-	LOC112091482	--	K13418 somatic embryogenesis receptor kinase 1 [EC:2.7.10.1 2.7.11.1] | (RefSeq) somatic embryogenesis receptor kinase 2 (A)	--	S-receptor-like serine/threonine-protein kinase [Trema orientalis]
LOC112091499	86.8888	84.6223	92.5611	0.5155	0.1802	0.3061	63.1966	63.0143	55.231	0.7297	0.7526	0.3776	3626	3554	3727	21	7	13	2603	2631	2256	33	31	16	6.35466	8.50876e-245	1.33953e-242	up	-0.926758	0.0818861	0.204768	false	0.488204	5.07733e-14	6.864e-13	false	7.76432	5.89075e-210	5.98218e-208	up	NW_010357101.1	531763	534998	-	LOC112091499	--	K03363 cell division cycle 20, cofactor of APC complex | (RefSeq) cell division cycle 20.2, cofactor of APC complex-like (A)	ko04120: Ubiquitin mediated proteolysis	Guanine nucleotide-binding protein, beta subunit [Trema orientalis]
LOC112091502	22.5658	24.0753	22.5254	38.6015	39.43	42.7785	23.3027	24.9762	23.3502	42.7483	39.1663	36.4337	624	670	601	1042	1015	1204	636	691	632	1281	1069	1023	-0.976038	6.93748e-22	3.40072e-21	false	-0.00739881	0.949936	0.975188	false	-0.10329	0.237097	0.357986	false	-1.07334	3.27194e-25	1.73501e-24	down	NW_010357101.1	215806	219518	-	LOC112091502	--	K08488 syntaxin 7 | (RefSeq) syntaxin-22 (A)	ko04130: SNARE interactions in vesicular transport; ko04145: Phagosome	PREDICTED: syntaxin-22 [Ziziphus jujuba]
LOC112091504	8.1175	7.1786	10.4322	16.6311	14.2136	13.8772	8.5534	7.9511	8.8738	6.6668	7.4017	8.394	100	89	124	200	163	174	104	98	107	89	90	105	-0.0742872	0.724804	0.764072	false	0.958257	1.58591e-06	2.16749e-05	false	-0.0346157	0.865193	0.91251	false	-1.06968	3.73395e-07	8.53913e-07	down	NW_010357101.1	137508	139830	+	LOC112091504	--	K09510 DnaJ homolog subfamily B member 4 | (RefSeq) dnaJ homolog subfamily B member 1 (A)	--	DnAJ-like protein [Morus notabilis]
LOC112091515	0.6038	0.3273	0.2276	0.4499	0.1769	0.0539	4.95	4.3894	3.4211	0	0.0556	0.3784	11	6	4	8	3	1	89	80	61	0	1	7	4.6486	1.84644e-14	6.67922e-14	up	NA	NA	NA	NA	-3.5089	8.14032e-17	1.35284e-15	down	NA	NA	NA	NA	NW_010360923.1	233306	234278	+	LOC112091515	--	--	--	hypothetical protein L484_027034 [Morus notabilis]
LOC112091518	3.8728	2.8327	3.7072	2.3969	2.1379	3.0652	2.2889	2.1505	1.0716	5.5593	1.9346	4.0525	144	106	133	87	74	116	84	80	39	224	71	153	-1.31102	4.7153e-05	9.18422e-05	down	-0.631815	0.0705427	0.18354	false	0.86376	0.000493097	0.0017788	false	0.181925	0.447469	0.501046	false	NW_010360989.1	689	4856	+	LOC112091518	--	K08675 ATP-dependent Lon protease [EC:3.4.21.53] | (RefSeq) lon protease homolog, mitochondrial-like (A)	--	Lon protease-like protein [Morus notabilis]
LOC112091520	0.9144	1.6394	0.8859	15.1911	19.197	19.0422	1.4501	1.6888	1.645	16.8944	14.9636	16.6794	46	83	43	746	899	975	72	85	81	921	743	852	-3.59319	5.40457e-142	2.50491e-140	down	0.101368	0.447499	0.651225	false	-0.527082	0.0487901	0.0999336	false	-4.22134	2.68741e-76	4.50163e-75	down	NW_010360995.1	163255	167274	+	LOC112091520	--	K13430 serine/threonine-protein kinase PBS1 [EC:2.7.11.1] | (RefSeq) serine/threonine-protein kinase PBS1 (A)	ko04626: Plant-pathogen interaction	S-receptor-like serine/threonine-protein kinase [Parasponia andersonii]
LOC112091531	62.0308	56.3759	55.114	0.6026	1.0427	0.9825	37.8458	37.5702	31.7624	1.5471	0.745	1.0718	2109	1929	1808	20	33	34	1270	1278	1057	57	25	37	4.73344	1.58184e-150	8.27818e-149	up	-0.394505	0.324375	0.530595	false	0.642326	5.75791e-16	8.97341e-15	false	5.77908	9.64586e-188	7.96928e-186	up	NW_010361013.1	41475	44203	-	LOC112091531	--	K21777 G2/mitotic-specific cyclin-B, other | (RefSeq) G2/mitotic-specific cyclin S13-7-like isoform X1 (A)	--	Cyclin [Trema orientalis]
LOC112091533	7.0257	7.8108	7.6994	1.0029	1.0207	0.877	6.2723	5.8423	5.0599	0.8768	1.0794	0.9925	244	273	258	34	33	31	215	203	172	33	37	35	2.293	3.02947e-23	1.55047e-22	up	-0.0613657	0.85255	0.927953	false	0.338618	0.0153581	0.0372763	false	2.69085	3.58548e-35	2.55145e-34	up	NW_010361013.1	54527	56381	+	LOC112091533	--	--	--	BTB-kelch protein [Parasponia andersonii]
LOC112091546	4.3378	3.6669	2.8853	6.6986	4.0338	3.6894	0.7216	0.7118	1.5875	0.8962	1.2463	1.1477	67	57	43	101	58	58	11	11	24	15	19	18	-0.375482	0.469092	0.523017	false	2.09915	4.98446e-08	9.39157e-07	up	1.80089	2.73085e-06	1.52198e-05	up	-0.676508	0.0427818	0.0586487	false	NW_010361020.1	364684	365880	+	LOC112091546	--	--	--	Pentatricopeptide repeat [Trema orientalis]
LOC112091549	1.0473	0.8479	0.8844	0.0397	0.125	0	0.786	1.2794	0.9511	0.179	0.3537	0.1528	27	22	22	1	3	0	20	33	24	5	9	4	1.89036	0.00104434	0.00177447	up	NA	NA	NA	NA	-0.171085	0.66673	0.767998	false	3.85163	1.58827e-05	3.17719e-05	up	NW_010361020.1	507943	520695	+	LOC112091549	--	--	--	PREDICTED: BURP domain-containing protein 3-like [Ziziphus jujuba]
LOC112091552	0.8592	1.2094	0.9647	2.7138	2.5381	1.8993	1.5234	1.3597	1.6093	1.1893	1.6684	0.9167	12	17	13	37	33	27	21	19	22	18	23	13	-0.00228483	0.996039	0.996807	false	0.882617	0.0342134	0.106375	false	-0.618635	0.184282	0.294845	false	-1.50409	0.000332854	0.000592152	down	NW_010361020.1	916135	916880	-	LOC112091552	--	--	--	hypothetical protein L484_026968 [Morus notabilis]
LOC112091564	0	0.022	0	1.586	1.3543	1.608	0.0896	0.1105	0.0904	0.796	0.5602	0.3703	0	1	0	70	57	74	4	5	4	39	25	17	-2.82359	3.49588e-06	7.53656e-06	down	1.35789	7.09687e-05	0.0006214	up	NA	NA	NA	NA	-7.8367	1.21383e-10	3.53189e-10	down	NW_010361020.1	1510185	1519150	+	LOC112091564	--	K23279 gallate 1-beta-glucosyltransferase [EC:2.4.1.136] | (RefSeq) putative UDP-glucose glucosyltransferase (A)	ko00999: Biosynthesis of various plant secondary metabolites	Putative UDP-glucose glucosyltransferase [Morus notabilis]
LOC112091568	196.915	183.548	189.515	546.869	432.36	407.517	255.031	227.405	242.805	499.554	570.166	495.699	4118	3863	3824	11164	8417	8674	5264	4758	4970	11321	11769	10526	-1.36367	4.3392e-51	4.64368e-50	down	-0.212815	0.161224	0.334229	false	-0.400319	3.73919e-12	4.28053e-11	false	-1.55383	1.23397e-28	7.28866e-28	down	NW_010357101.1	568968	571200	-	LOC112091568	--	--	--	PREDICTED: uncharacterized protein LOC107414941 [Ziziphus jujuba]
LOC112091569	2.1345	2.3229	2.2122	0.0521	0.2184	0	0.4634	0.8635	0.7788	0	0.0515	0	42	46	42	1	4	0	9	17	15	0	1	0	NA	NA	NA	NA	NA	NA	NA	NA	1.60989	4.49509e-05	0.000201152	up	4.40356	7.40667e-09	1.9171e-08	up	NW_010361020.1	1596423	1598138	-	LOC112091569	--	--	--	PREDICTED: transcription factor bHLH113 isoform X1 [Ziziphus jujuba]
LOC112091570	14.9787	13.0844	16.2918	31.7844	25.8154	17.1424	17.344	11.6808	13.6215	29.7709	42.0243	26.504	182	160	191	377	292	212	208	142	162	392	504	327	-1.46133	5.18509e-14	1.82909e-13	down	-0.437079	0.0981183	0.234475	false	0.00334927	0.984438	0.990221	false	-1.02361	2.65591e-05	5.21553e-05	down	NW_010361020.1	1607006	1607764	-	LOC112091570	--	--	--	LYR motif-containing protein [Trema orientalis]
LOC112091571	3.2583	4.1626	1.9297	2.0861	1.8751	1.3148	3.6549	2.9659	2.9128	0.8054	0.4716	1.0887	56	72	32	35	30	23	62	51	49	15	8	19	1.76009	7.47945e-06	1.56619e-05	up	1.12039	0.0155787	0.0571567	false	-0.07802	0.794539	0.863203	false	0.561033	0.156896	0.194529	false	NW_010361020.1	1248526	1251229	-	LOC112091571	--	K15223 upstream activation factor subunit UAF30 | (RefSeq) zinc finger CCCH domain-containing protein 19 isoform X1 (A)	--	p53 negative regulator [Trema orientalis]
LOC112091580	24.122	28.5341	25.5956	52.9513	45.9637	49.3747	28.222	41.0442	41.3676	37.6293	37.5311	39.5934	84	100	86	180	149	175	97	143	141	142	129	140	-0.303525	0.128836	0.16267	false	0.334277	0.0568412	0.156464	false	-0.552298	0.0074217	0.0199214	false	-1.19225	4.36641e-10	1.22164e-09	down	NW_010361021.1	226890	228039	+	LOC112091580	--	--	--	AMP-activated protein kinase, glycogen-binding domain containing protein [Trema orientalis]
LOC112091589	10.7947	8.616	11.6462	26.4064	33.9005	33.469	19.4831	20.5762	17.2961	39.7361	32.5704	39.4448	366	294	381	874	1070	1155	652	698	574	1460	1090	1358	-1.21181	1.29053e-29	8.00497e-29	down	-0.289388	0.0417488	0.123915	false	-0.938945	5.43556e-16	8.49163e-15	false	-1.8618	4.49675e-32	2.95112e-31	down	NW_010361025.1	179612	183040	-	LOC112091589	--	K18789 xylogalacturonan beta-1,3-xylosyltransferase [EC:2.4.2.41] | (RefSeq) probable glycosyltransferase At5g11130 (A)	--	T-complex protein 1 subunit beta [Morus notabilis]
LOC112091598	3.3654	2.1575	1.8565	5.6162	4.6648	5.2265	3.4098	3.4723	3.2165	7.0127	7.2593	7.8049	62	40	33	101	80	98	62	64	58	140	132	146	-1.37909	5.62639e-11	1.69638e-10	down	-0.544469	0.0062081	0.0273284	false	-0.503362	0.0796088	0.149975	false	-1.33987	5.4952e-06	1.14386e-05	down	NW_010361038.1	73377	75497	-	LOC112091598	--	--	--	Agenet domain containing protein [Trema orientalis]
LOC112091618	6.2255	7.2169	7.6211	2.1258	2.2777	2.5264	10.0554	8.4769	8.5727	3.705	3.7021	2.488	138	161	163	46	47	57	220	188	186	89	81	56	1.20018	7.19367e-09	1.90853e-08	up	-0.552319	0.0503443	0.142475	false	-0.417398	0.00804241	0.0213262	false	1.33349	1.78696e-09	4.82167e-09	up	NW_010361046.1	291775	295021	-	LOC112091618	--	--	--	hypothetical protein L484_017966 [Morus notabilis]
LOC112091637	37.104	28.0052	34.2978	92.6717	64.578	57.4564	51.0149	49.2187	50.5797	82.1647	96.3583	75.8893	703	534	627	1714	1139	1108	954	933	938	1687	1802	1460	-1.00844	5.09324e-20	2.33448e-19	down	-0.282922	0.162551	0.33619	false	-0.654281	1.26553e-11	1.37914e-10	false	-1.38347	2.60588e-11	7.90931e-11	down	NW_010361068.1	770918	779150	+	LOC112091637	--	K02717 photosystem II oxygen-evolving enhancer protein 2 | (RefSeq) psbP-like protein 1, chloroplastic (A)	ko00195: Photosynthesis; ko01100: Metabolic pathways	PsbP family [Trema orientalis]
LOC112091645	19.6086	23.0357	21.5927	142.179	121.118	76.1587	29.6968	21.8444	34.954	94.7142	118.369	95.3487	192	227	204	1359	1104	759	287	214	335	1005	1144	948	-2.08913	3.262e-41	2.75678e-40	down	0.0983542	0.665934	0.816317	false	-0.481586	0.00258674	0.00789914	false	-2.6718	1.8696e-31	1.20229e-30	down	NW_010361080.1	341359	341974	-	LOC112091645	--	--	--	hypothetical protein L484_025826 [Morus notabilis]
LOC112091653	0.5047	0.8358	1.1043	0.0287	0	0.0551	0.5682	0.5885	0.2578	0.207	0.0852	0	18	30	38	1	0	2	20	21	9	8	3	0	2.00837	0.0112154	0.0167235	up	NA	NA	NA	NA	0.732365	0.106934	0.190854	false	4.55772	4.5071e-06	9.44534e-06	up	NW_010361080.1	773729	776977	-	LOC112091653	--	K03327 multidrug resistance protein, MATE family | (RefSeq) protein DETOXIFICATION 14-like isoform X1 (A)	--	PREDICTED: protein DETOXIFICATION 14-like [Ziziphus jujuba]
LOC112091656	2.6226	0.9555	2.3557	0.3582	1.2208	1.2024	0.2657	1.9223	1.429	1.8554	2.3913	2.6689	30	11	26	4	13	14	3	22	16	23	27	31	-1.1842	0.025916	0.0367099	down	-1.35322	0.010112	0.0406165	down	0.659784	0.246217	0.368695	false	0.829476	0.190487	0.232191	false	NW_010361080.1	165298	168895	+	LOC112091656	--	--	--	hypothetical protein L484_021671 [Morus notabilis]
LOC112091679	41.6908	39.5579	37.2109	8.1565	7.1672	7.3158	33.2766	35.1855	32.0114	9.0482	8.6643	7.8414	1131	1080	974	216	181	202	891	955	850	266	232	216	1.72326	4.42936e-49	4.49041e-48	up	-0.211686	0.190555	0.374464	false	0.184974	0.0192036	0.0451747	false	2.11802	3.29447e-60	4.06297e-59	up	NW_010361124.1	55094	59975	+	LOC112091679	--	K00222 Delta14-sterol reductase [EC:1.3.1.70] | (RefSeq) LOW QUALITY PROTEIN: delta(14)-sterol reductase (A)	ko00100: Steroid biosynthesis; ko01100: Metabolic pathways; ko01110: Biosynthesis of secondary metabolites	PREDICTED: delta(14)-sterol reductase isoform X1 [Ziziphus jujuba]
LOC112091688	22.3719	19.6363	19.9018	5.9204	6.3085	11.3565	9.6333	12.112	9.8093	5.4192	3.5888	5.7835	240	212	206	62	63	124	102	130	103	63	38	63	0.843086	0.000682641	0.00118279	false	0.64125	0.0590336	0.160965	false	0.919232	2.58867e-08	1.93278e-07	false	1.1207	3.24853e-05	6.33588e-05	up	NW_010361166.1	655	1606	+	LOC112091688	--	--	--	von Willebrand factor, type A [Parasponia andersonii]
LOC112091699	0.6861	0.7342	1.8051	1.9464	2.2112	18.0459	2.2459	4.484	1.5638	6.0394	4.1174	3.0668	13	14	33	36	39	348	42	85	29	124	77	59	-0.923314	0.00814704	0.0123729	false	0.715364	0.485275	0.684081	false	-1.42216	0.0010445	0.00349218	down	-3.05861	0.00493924	0.00771615	down	NW_010361195.1	122409	124779	-	LOC112091699	--	K15108 solute carrier family 25 (mitochondrial thiamine pyrophosphate transporter), member 19 | (RefSeq) mitochondrial thiamine diphosphate carrier 2 isoform X1 (A)	--	Mitochondrial thiamine pyrophosphate carrier [Morus notabilis]
LOC112091742	2.2001	2.3683	2.8502	0.8139	0.7878	1.2609	1.3622	2.4433	2.3102	1.1843	1.3622	1.5047	36	39	45	13	12	21	22	40	37	21	22	25	0.344746	0.386387	0.440367	false	-0.531852	0.238314	0.435019	false	0.224358	0.506951	0.633295	false	1.09824	0.00633086	0.0097457	up	NW_010361209.1	390734	394889	+	LOC112091742	--	K15691 E3 ubiquitin-protein ligase RFWD3 [EC:2.3.2.27] | (RefSeq) uncharacterized protein LOC112092674 isoform X1 (A)	--	hypothetical protein L484_004446 [Morus notabilis]
LOC112091751	4.4722	4.1922	3.673	57.5688	42.7838	33.7419	6.3264	4.8916	6.5518	18.6878	26.5017	25.9274	53	50	42	666	472	407	74	58	76	240	310	312	-2.25401	8.21247e-29	4.95061e-28	down	0.877349	0.0001861	0.00144047	false	-0.577713	0.027204	0.0609458	false	-3.71245	2.21041e-49	2.1767e-48	down	NW_010361256.1	321	1140	+	LOC112091751	--	K05666 ATP-binding cassette, subfamily C (CFTR/MRP), member 2 | (RefSeq) LOW QUALITY PROTEIN: ABC transporter C family member 10 (A)	ko02010: ABC transporters	ABC transporter C family member 4 [Morus notabilis]
LOC112091753	10.1937	10.2323	9.5407	38.4666	31.119	26.7757	4.5317	4.0027	5.5792	4.6074	5.3746	4.4561	196	198	177	722	557	524	86	77	105	96	102	87	-0.285502	0.20862	0.252832	false	2.70173	1.03763e-41	3.80833e-39	up	1.03456	8.16585e-09	6.46494e-08	up	-1.95523	4.64471e-28	2.70174e-27	down	NW_010361268.1	1033461	1034616	-	LOC112091753	--	--	--	cytochrome P450 family protein [Trema orientalis]
LOC112091762	1.4473	2.6065	1.2656	2.4092	3.1094	2.6661	0.3666	0.4972	1.6172	1.4607	1.1913	1.2026	32	58	27	52	64	60	8	11	35	35	26	27	-0.888441	0.0781038	0.102571	false	1.04586	0.000593207	0.00386341	up	1.0512	0.0283283	0.0630578	false	-0.884919	0.0116274	0.0172851	false	NW_010361268.1	785398	787529	-	LOC112091762	--	--	--	E3 ubiquitin-protein ligase KEG [Morus notabilis]
LOC112091766	0.3895	0.3686	0.4037	0.532	0.8766	1.1662	0.5825	0.5932	0.4548	0.7873	0.4134	0.4566	21	20	21	28	44	64	31	32	24	46	22	25	-0.275821	0.477493	0.531672	false	0.598187	0.14903	0.31587	false	-0.542798	0.163635	0.268291	false	-1.41612	0.000440394	0.000774911	down	NW_010361270.1	230219	233098	-	LOC112091766	--	K13466 EIX receptor 1/2 | (RefSeq) receptor-like protein EIX2 (A)	ko04626: Plant-pathogen interaction	PREDICTED: receptor-like protein 12 [Ziziphus jujuba]
LOC112091771	1.8665	1.6714	1.409	0.236	0.1485	0.1132	2.9183	2.7177	2.5661	0.4891	0.6303	0.6581	81	73	59	10	6	5	125	118	109	23	27	29	1.95804	6.92302e-13	2.30393e-12	up	-1.87391	0.000392638	0.00272649	down	-0.781014	0.000189504	0.000752938	false	3.04666	5.48501e-12	1.73053e-11	up	NW_010361272.1	84624	88060	-	LOC112091771	--	K13832 3-dehydroquinate dehydratase / shikimate dehydrogenase [EC:4.2.1.10 1.1.1.25] | (RefSeq) bifunctional 3-dehydroquinate dehydratase/shikimate dehydrogenase, chloroplastic-like isoform X1 (A)	ko00400: Phenylalanine, tyrosine and tryptophan biosynthesis; ko00999: Biosynthesis of various plant secondary metabolites; ko01100: Metabolic pathways; ko01110: Biosynthesis of secondary metabolites; ko01230: Biosynthesis of amino acids	Bifunctional 3-dehydroquinate dehydratase/shikimate dehydrogenase [Morus notabilis]
LOC112091774	5.6362	5.3576	4.8106	1.3943	1.4808	1.4058	5.0917	4.7788	4.7421	2.9467	2.7402	3.1105	323	309	266	78	79	82	288	274	266	183	155	181	0.481228	0.00111838	0.00189419	false	-1.07619	1.29371e-08	2.75591e-07	down	0.0609538	0.622986	0.732581	false	1.61707	2.67112e-20	1.20447e-19	up	NW_010361272.1	137023	141807	-	LOC112091774	--	--	--	hypothetical protein L484_010213 [Morus notabilis]
LOC112091782	17.1255	14.9932	14.8757	121.623	190.081	196.582	38.6049	40.5607	38.6026	173.315	136.666	178.153	698	615	585	4839	7212	8155	1553	1654	1540	7655	5498	7373	-2.29992	2.24433e-127	8.51638e-126	down	0.0221093	0.908352	0.955561	false	-1.37785	4.84825e-69	6.1088e-67	down	-3.69966	3.3093e-91	7.09843e-90	down	NW_010361275.1	4298	6474	-	LOC112091782	--	K07195 exocyst complex component 7 | (RefSeq) exocyst complex component EXO70A1 (A)	--	Exocyst complex protein [Trema orientalis]
LOC112091785	10.9335	10.864	10.0313	3.9171	3.0807	2.2306	6.9613	6.3299	6.5923	2.8669	4.7819	2.8831	183	183	162	64	48	38	115	106	108	52	79	49	0.663989	0.00926752	0.013971	false	-0.231582	0.506712	0.70049	false	0.626443	0.000193458	0.000767292	false	1.5185	7.8558e-10	2.16101e-09	up	NW_010361280.1	142569	146128	+	LOC112091785	--	K04507 calcyclin binding protein | (RefSeq) calcyclin-binding protein (A)	--	Myb/SANT-like domain containing protein [Trema orientalis]
LOC112091792	2.021	1.3525	2.0519	0.507	0.576	0.2431	2.382	2.5559	1.2642	0.6851	0.6686	0.5687	49	33	48	12	13	6	57	62	30	18	16	14	1.43821	0.000377149	0.000672373	up	NA	NA	NA	NA	-0.247912	0.441675	0.573105	false	1.77167	0.000134327	0.000247974	up	NW_010357121.1	764545	767441	+	LOC112091792	--	K11838 ubiquitin carboxyl-terminal hydrolase 7 [EC:3.4.19.12] | (RefSeq) ubiquitin carboxyl-terminal hydrolase 12 isoform X1 (A)	--	E3 ubiquitin-protein ligase SIN-like [Parasponia andersonii]
LOC112091793	54.8436	53.892	49.4266	131.195	100.271	91.8369	42.7836	40.6463	44.8254	70.973	81.8309	75.2748	1265	1251	1100	2954	2153	2156	974	938	1012	1774	1863	1763	-1.08343	2.25447e-28	1.34498e-27	down	0.465905	0.00482489	0.0223684	false	0.250079	0.00107657	0.00358261	false	-1.30252	5.75279e-16	2.18013e-15	down	NW_010361284.1	27300	30253	+	LOC112091793	--	K09753 cinnamoyl-CoA reductase [EC:1.2.1.44] | (RefSeq) cinnamoyl-CoA reductase 1 (A)	ko00940: Phenylpropanoid biosynthesis; ko01100: Metabolic pathways; ko01110: Biosynthesis of secondary metabolites	hypothetical protein TorRG33x02_293640, partial [Trema orientalis]
LOC112091797	17.8382	19.2398	20.8579	61.9528	49.2431	44.8387	22.8618	19.2007	19.0034	49.4767	56.7406	48.7989	351	381	396	1190	902	898	444	378	366	1055	1102	975	-1.59726	1.79153e-40	1.48895e-39	down	-0.028538	0.861582	0.93252	false	-0.129405	0.26275	0.387789	false	-1.70083	1.72404e-25	9.23243e-25	down	NW_010361284.1	139506	142780	+	LOC112091797	--	K23490 cytochrome b5 | (RefSeq) cytochrome b5 (A)	--	cytochrome b5 domain-containing protein RLF [Prunus persica]
LOC112091806	22.5932	24.8354	24.599	58.3453	57.7157	56.8482	34.2565	38.0824	37.439	45.5842	54.3938	47.9123	574	635	603	1447	1365	1470	859	968	931	1255	1364	1236	-0.68301	1.52651e-10	4.50271e-10	false	0.186744	0.126623	0.281751	false	-0.661055	7.50555e-15	1.07899e-13	false	-1.53246	5.09209e-57	5.8369e-56	down	NW_010361298.1	534041	540485	+	LOC112091806	--	K15287 solute carrier family 35, member F1/2 | (RefSeq) solute carrier family 35 member F1-like (A)	--	PREDICTED: solute carrier family 35 member F1-like [Prunus mume]
LOC112091807	6.3614	6.1557	5.7971	0.0787	0.1237	0.2264	3.7089	4.58	4.2369	0.1535	0.1037	0.2143	497	484	437	6	9	18	286	358	324	13	8	17	4.47895	6.96735e-55	8.15239e-54	up	NA	NA	NA	NA	0.495399	1.06912e-05	5.36313e-05	false	5.136	5.03195e-66	7.0181e-65	up	NW_010361298.1	591398	596814	-	LOC112091807	--	--	--	extensin-like, partial [Carica papaya]
LOC112091810	2.4445	3.097	3.3253	2.379	2.7573	3.7527	3.0959	2.2601	3.3092	1.1843	1.3312	1.6551	80	102	105	76	84	125	100	74	106	42	43	55	0.805084	0.00264625	0.00427807	false	1.05795	0.000230277	0.00173903	up	-0.0200268	0.927228	0.953326	false	-0.274346	0.28467	0.333985	false	NW_010361298.1	649113	651195	-	LOC112091810	--	K13457 disease resistance protein RPM1 | (RefSeq) disease resistance protein RPM1 (A)	ko04626: Plant-pathogen interaction	TMV resistance protein N [Morus notabilis]
LOC112091811	2.3532	2.6166	1.5678	1.3775	1.1034	1.156	1.0975	0.9333	0.8586	0.7411	0.5109	0.423	126	141	81	72	55	63	58	50	45	43	27	23	0.532377	0.111395	0.14228	false	1.07954	0.000832865	0.00513207	up	1.12677	4.98218e-06	2.64883e-05	up	0.577482	0.0362768	0.0502825	false	NW_010361298.1	670474	675831	-	LOC112091811	--	--	--	TIR-NBS-LRR-like protein [Trema orientalis]
LOC112091813	2.1842	1.6222	1.8979	1.243	1.7775	1.474	0.7153	0.6615	0.3606	0.509	0.5812	0.6301	99	74	83	55	75	68	32	30	16	25	26	29	-0.235358	0.562653	0.612834	false	1.3477	1.50848e-05	0.000162438	up	1.66098	3.13534e-08	2.32027e-07	up	0.0789806	0.754626	0.789955	false	NW_010361298.1	753057	762230	-	LOC112091813	--	--	--	PREDICTED: uncharacterized protein LOC107177964 [Citrus sinensis]
LOC112091822	54.3611	52.4454	57.9783	0.7555	0.1132	0.1035	46.4313	45.1729	43.3762	0.2917	0.6404	0.3113	516	501	531	7	1	1	435	429	403	3	6	3	6.52735	9.65987e-50	9.97349e-49	up	NA	NA	NA	NA	0.234495	0.0179306	0.0425853	false	7.1345	1.64622e-45	1.47985e-44	up	NW_010361298.1	523222	523728	-	LOC112091822	--	--	--	hypothetical protein L484_024714 [Morus notabilis]
LOC112091829	2.8567	3.4986	3.8558	5.8527	3.711	3.851	1.4135	1.5936	2.0362	2.6974	3.3653	2.8788	43	53	56	86	52	59	21	24	30	44	50	44	-1.07846	0.00178399	0.00294482	down	0.550118	0.0729416	0.188032	false	0.964397	0.0035221	0.010341	false	-0.667561	0.0295826	0.0415414	false	NW_010361302.1	322983	327368	+	LOC112091829	--	K07976 Rab family, other | (RefSeq) ras-related protein RABA6b (A)	--	Golgin candidate 2 [Morus notabilis]
LOC112091832	10.9377	10.4073	11.2158	20.0732	20.4267	17.8851	13.9011	11.9366	11.2931	29.602	26.3917	24.855	283	271	280	507	492	471	355	309	286	830	674	653	-1.37428	1.72279e-28	1.03102e-27	down	-0.507492	0.000112617	0.00093188	false	-0.24268	0.0524336	0.106011	false	-1.11083	1.72165e-18	7.2191e-18	down	NW_010361304.1	66718	69240	+	LOC112091832	--	K09647 mitochondrial inner membrane protease subunit 1 [EC:3.4.21.-] | (RefSeq) mitochondrial inner membrane protease subunit 1-like (A)	ko03060: Protein export	Peptidase S26A, signal peptidase I [Trema orientalis]
LOC112091845	14.0209	13.401	9.2724	0.9575	3.2992	1.4432	3.247	3.8705	6.0027	1.109	2.841	1.5781	105	101	67	7	23	11	24	29	44	9	21	12	0.996332	0.0363215	0.0503264	false	-0.00661754	0.991802	0.995894	false	1.43366	8.35794e-07	5.06044e-06	up	2.43615	2.00373e-08	5.04177e-08	up	NW_010361420.1	313	901	-	LOC112091845	--	K13422 transcription factor MYC2 | (RefSeq) transcription factor MYC2 (A)	ko04016: MAPK signaling pathway - plant; ko04075: Plant hormone signal transduction	PREDICTED: transcription factor bHLH35 isoform X2 [Cicer arietinum]
LOC112091847	8.7034	13.7422	12.2331	21.2514	23.1815	18.7422	12.6836	15.134	16.8095	16.7231	23.4336	19.1389	73	116	99	174	181	160	105	127	138	152	194	163	-0.662869	0.000881321	0.00150933	false	0.0515439	0.800703	0.898757	false	-0.4171	0.0466307	0.0961544	false	-1.13292	3.41694e-07	7.84174e-07	down	NW_010361425.1	279534	280701	-	LOC112091847	--	--	--	Prefoldin beta-like [Trema orientalis]
LOC112091848	6.829	6.7049	7.4147	20.4874	17.2045	13.0996	5.0245	6.9881	8.7212	16.0546	16.1438	11.8496	84	83	88	246	197	164	61	86	105	214	196	148	-1.34052	1.95168e-09	5.38414e-09	down	0.166457	0.46745	0.668521	false	-0.0380077	0.870474	0.916494	false	-1.54781	9.58969e-12	2.98071e-11	down	NW_010361425.1	273009	275088	-	LOC112091848	--	K00895 diphosphate-dependent phosphofructokinase [EC:2.7.1.90] | (RefSeq) pyrophosphate--fructose 6-phosphate 1-phosphotransferase subunit alpha (A)	ko00010: Glycolysis / Gluconeogenesis; ko00030: Pentose phosphate pathway; ko00051: Fructose and mannose metabolism; ko01100: Metabolic pathways; ko01110: Biosynthesis of secondary metabolites	hypothetical protein TorRG33x02_166650 [Trema orientalis]
LOC112091864	1.5287	1.6976	2.2367	4.6979	2.9944	1.9436	3.0065	3.2355	3.5829	3.734	2.8242	1.8597	17	19	24	51	31	22	33	36	39	45	31	21	-0.0315193	0.930961	0.942589	false	0.156014	0.724026	0.852561	false	-0.901697	0.0158971	0.0383751	false	-1.09226	0.0163571	0.0238739	down	NW_010361440.1	121039	121862	-	LOC112091864	--	--	--	hypothetical protein TorRG33x02_108000 [Trema orientalis]
LOC112091869	1.9833	1.461	1.6303	6.4104	4.9957	6.7194	0.485	0.3418	0.524	1.2306	0.6582	1.0103	58	43	46	183	136	200	14	10	15	39	19	30	-1.35284	0.00321537	0.00513667	down	2.60652	1.26972e-20	1.17113e-18	up	1.85825	1.69719e-06	9.79591e-06	up	-2.10832	2.56919e-18	1.06925e-17	down	NW_010361467.1	43628	55484	+	LOC112091869	--	K01087 trehalose 6-phosphate phosphatase [EC:3.1.3.12] | (RefSeq) probable trehalose-phosphate phosphatase C (A)	ko00500: Starch and sucrose metabolism; ko01100: Metabolic pathways; ko01110: Biosynthesis of secondary metabolites	Trehalose-phosphatase [Parasponia andersonii]
LOC112091871	30.0756	26.4551	35.7697	19.1928	14.6533	9.8498	31.9704	39.0951	39.962	31.3933	32.8018	28.4864	183	162	210	114	83	61	192	238	238	207	197	176	0.00855002	0.957936	0.965693	false	-1.12369	1.13663e-05	0.000126734	down	-0.320554	0.0399266	0.0842128	false	0.8081	0.00297044	0.00476885	false	NW_010361467.1	165809	166724	+	LOC112091871	--	--	--	Arabinogalactan peptide, AGP [Parasponia andersonii]
LOC112091882	1.784	1.2054	1.3682	0	0.0767	0	0.6507	1.4978	1.5675	0.7902	0.1084	0.6325	50	34	37	0	2	0	18	42	43	24	3	18	1.0312	0.055036	0.0741797	false	NA	NA	NA	NA	0.177607	0.621685	0.731764	false	5.62461	3.9172e-07	8.93827e-07	up	NW_010361498.1	264274	271586	+	LOC112091882	--	K13457 disease resistance protein RPM1 | (RefSeq) disease resistance protein RPM1 (A)	ko04626: Plant-pathogen interaction	TMV resistance protein N [Morus notabilis]
LOC112091936	42.1083	42.2331	39.6509	5.8155	5.9127	5.2381	30.8594	29.3328	28.6215	8.3819	8.5523	8.678	1706	1722	1550	230	223	216	1234	1189	1135	368	342	357	1.5428	6.76716e-52	7.34936e-51	up	-0.632028	7.02763e-06	8.17731e-05	false	0.428742	2.93196e-10	2.77343e-09	false	2.60209	2.48998e-116	7.94592e-115	up	NW_010361515.1	417314	422013	+	LOC112091936	--	K08150 MFS transporter, SP family, solute carrier family 2 (myo-inositol transporter), member 13 | (RefSeq) inositol transporter 1 (A)	--	Golgin candidate 5 [Morus notabilis]
LOC112091961	21.7585	21.2538	22.5827	0.1889	0.3962	0.3925	11.6453	13.4848	11.4289	0.2836	1.0275	0.4237	708	696	709	6	12	13	374	439	364	10	33	14	4.14073	2.9858e-16	1.17489e-15	up	NA	NA	NA	NA	0.789947	7.40168e-16	1.1461e-14	false	5.8003	5.46163e-89	1.13288e-87	up	NW_010357144.1	392680	395241	+	LOC112091961	--	--	--	Cysteine-rich receptor-like protein kinase 25 [Morus notabilis]
LOC112091964	2.5741	2.7597	2.6327	5.2392	4.2569	3.7603	4.667	3.7915	4.6023	2.5317	3.8776	2.5684	76	82	75	151	117	113	136	112	133	81	113	77	0.28731	0.210636	0.254976	false	0.523247	0.0468907	0.135156	false	-0.765639	0.000124867	0.000512277	false	-1.00444	7.61628e-06	1.56549e-05	down	NW_010361538.1	639274	640850	-	LOC112091964	--	K15032 mTERF domain-containing protein, mitochondrial | (RefSeq) transcription termination factor MTERF15, mitochondrial-like (A)	--	Mitochodrial transcription termination factor [Trema orientalis]
LOC112091965	9.5182	9.3659	10.9183	1.5146	2.3825	0.9079	9.6436	6.1884	9.3468	2.1319	2.6215	2.6392	103	102	114	16	24	10	103	67	99	25	28	29	1.51788	6.02842e-07	1.38173e-06	up	-0.667869	0.147608	0.313929	false	0.190366	0.377685	0.510554	false	2.37668	6.70088e-12	2.1019e-11	up	NW_010361538.1	6472	10572	-	LOC112091965	--	K03242 translation initiation factor 2 subunit 3 | (RefSeq) eukaryotic translation initiation factor 2 subunit gamma (A)	--	eukaryotic translation initiation factor 2 subunit 3-like [Hevea brasiliensis]
LOC112091986	6.4541	6.5236	6.5737	0	0	0	3.3823	5.5611	6.3665	0	0	0.6575	58	59	57	0	0	0	30	50	56	0	0	6	4.30863	0.00194079	0.00318814	up	NA	NA	NA	NA	0.300181	0.299743	0.429848	false	8.0085	6.68384e-11	1.97367e-10	up	NW_010361594.1	5	484	+	LOC112091986	--	K01183 chitinase [EC:3.2.1.14] | (RefSeq) hevamine-A-like (A)	ko00520: Amino sugar and nucleotide sugar metabolism; ko01100: Metabolic pathways	hypothetical protein L484_011486 [Morus notabilis]
LOC112091995	0.0266	0.2906	0.0276	1.2256	1.5994	1.3322	1.3199	1.0098	1.4668	2.7233	2.101	2.7755	1	11	1	45	56	51	49	38	54	111	78	106	-1.25214	9.17001e-07	2.07433e-06	down	-0.908804	0.000290928	0.00212051	false	-3.50818	0.000170872	0.000683675	down	-3.84636	2.60838e-09	6.97261e-09	down	NW_010361626.1	672104	674112	+	LOC112091995	--	K22395 cinnamyl-alcohol dehydrogenase [EC:1.1.1.195] | (RefSeq) berberine bridge enzyme-like 15 (A)	ko00940: Phenylpropanoid biosynthesis; ko01100: Metabolic pathways; ko01110: Biosynthesis of secondary metabolites	Xanthine dehydrogenase C subunit [Parasponia andersonii]
LOC112091998	51.4042	49.626	52.7082	2.2448	2.452	2.4669	61.6558	58.1316	51.7715	4.3391	6.059	4.1812	1126	1094	1114	48	50	55	1333	1274	1110	103	131	93	3.30607	2.41684e-112	7.19351e-111	up	-1.06463	5.87496e-05	0.000529678	down	-0.211401	0.00688851	0.0186696	false	4.15472	1.65059e-152	8.53667e-151	up	NW_010361626.1	777135	780758	-	LOC112091998	--	K19706 dihydroceramide fatty acyl 2-hydroxylase [EC:1.14.18.7] | (RefSeq) dihydroceramide fatty acyl 2-hydroxylase FAH1-like (A)	--	Fatty acid hydroxylase [Parasponia andersonii]
LOC112092000	0.4568	0.2918	0.4058	15.0746	11.812	11.7331	2.248	2.5764	2.6668	26.8576	27.8011	28.4382	14	9	12	451	337	366	68	79	80	892	841	885	-3.72305	1.87159e-150	9.76767e-149	down	-1.14168	9.16279e-15	4.81853e-13	down	-2.75186	9.39453e-15	1.34154e-13	down	-5.33645	1.52558e-67	2.18077e-66	down	NW_010361626.1	676667	678303	+	LOC112092000	--	K22395 cinnamyl-alcohol dehydrogenase [EC:1.1.1.195] | (RefSeq) berberine bridge enzyme-like 13 (A)	ko00940: Phenylpropanoid biosynthesis; ko01100: Metabolic pathways; ko01110: Biosynthesis of secondary metabolites	Xanthine dehydrogenase C subunit [Parasponia andersonii]
LOC112092004	6.7292	6.2685	6.3204	12.3866	11.7466	8.9358	7.2439	6.5156	7.6806	10.0907	15.1798	10.8208	128	120	116	230	208	173	136	124	143	208	285	209	-1.00611	2.10628e-07	5.00031e-07	down	-0.167455	0.46438	0.665824	false	-0.202713	0.249886	0.372869	false	-1.04342	8.92252e-08	2.14119e-07	down	NW_010361626.1	324260	329720	-	LOC112092004	--	--	--	Heat shock protein DnaJ, cysteine-rich domain containing protein [Trema orientalis]
LOC112092006	9.2111	11.1361	8.0983	0.1169	0.0613	0.1121	4.2184	4.9025	5.4483	0.2632	0.3467	0.337	323	393	274	4	2	4	146	172	187	10	12	12	3.69745	2.47828e-30	1.57942e-29	up	NA	NA	NA	NA	0.913439	1.66065e-09	1.43047e-08	false	6.33615	8.92321e-37	6.6712e-36	up	NW_010361626.1	653091	654963	-	LOC112092006	--	K22395 cinnamyl-alcohol dehydrogenase [EC:1.1.1.195] | (RefSeq) berberine bridge enzyme-like 13 (A)	ko00940: Phenylpropanoid biosynthesis; ko01100: Metabolic pathways; ko01110: Biosynthesis of secondary metabolites	Xanthine dehydrogenase C subunit, partial [Trema orientalis]
LOC112092019	0.9192	0.3365	1.1031	0.2974	0.1559	0	0.3431	0.2901	0.1483	0.3572	0.1471	0.5718	19	7	22	6	3	0	7	6	3	8	3	12	NA	NA	NA	NA	NA	NA	NA	NA	1.53704	0.0223187	0.0514357	false	2.11251	0.0230418	0.0329015	up	NW_010361630.1	182651	202842	-	LOC112092019	--	--	--	hypothetical protein L484_019422 [Morus notabilis]
LOC112092035	0.1256	0.0208	0.0434	1.2007	1.5289	1.2955	0.3605	0.5439	0.2138	3.264	2.9263	3.0712	6	1	2	56	68	63	17	26	10	169	138	149	-3.29792	7.43528e-30	4.65444e-29	down	-1.24157	3.28238e-09	7.66918e-08	down	NA	NA	NA	NA	-4.66956	8.18593e-16	3.08066e-15	down	NW_010357151.1	262846	265546	+	LOC112092035	--	K13416 brassinosteroid insensitive 1-associated receptor kinase 1 [EC:2.7.10.1 2.7.11.1] | (RefSeq) BRASSINOSTEROID INSENSITIVE 1-associated receptor kinase 1 (A)	ko04016: MAPK signaling pathway - plant; ko04075: Plant hormone signal transduction; ko04626: Plant-pathogen interaction	S-receptor-like serine/threonine-protein kinase [Trema orientalis]
LOC112092069	2.2723	2.5332	2.0966	10.1058	11.2522	11.925	1.5582	1.9803	2.3215	5.4979	4.0288	5.0078	164	184	146	712	756	876	111	143	164	430	287	367	-1.56008	1.17665e-19	5.31517e-19	down	1.15946	9.86207e-15	5.15549e-13	up	0.184185	0.301613	0.431439	false	-2.53681	1.09901e-73	1.75788e-72	down	NW_010361775.1	265595	273451	-	LOC112092069	--	K13457 disease resistance protein RPM1 | (RefSeq) disease resistance protein RPM1 (A)	ko04626: Plant-pathogen interaction	TIR-NBS-LRR-like protein [Trema orientalis]
LOC112092070	1.5997	1.6484	1.5659	1.7298	4.4234	4.6279	0.7654	0.9179	0.8777	2.0776	1.3206	2.2027	108	112	102	114	278	318	51	62	58	152	88	151	-1.37708	1.47014e-08	3.80707e-08	down	0.908549	0.00927487	0.0379353	false	0.857712	0.000101429	0.000424248	false	-1.42503	1.79914e-05	3.58175e-05	down	NW_010361775.1	33535	42892	-	LOC112092070	--	K13457 disease resistance protein RPM1 | (RefSeq) disease resistance protein RPM1 (A)	ko04626: Plant-pathogen interaction	TIR-NBS-LRR-like protein [Trema orientalis]
LOC112092072	1.3758	1.2062	1.4049	5.8032	6.3463	6.9772	1.0044	1.0515	1.1575	3.1926	2.9107	3.8655	68	60	67	280	292	351	49	52	56	171	142	194	-1.88311	2.57249e-18	1.10219e-17	down	0.904725	1.49099e-07	2.55513e-06	false	0.258019	0.31204	0.442479	false	-2.53159	6.44999e-44	5.61688e-43	down	NW_010361775.1	143492	147968	-	LOC112092072	--	K13457 disease resistance protein RPM1 | (RefSeq) disease resistance protein RPM1 (A)	ko04626: Plant-pathogen interaction	TIR-NBS-LRR-like protein [Parasponia andersonii]
LOC112092073	1.3085	2.0669	1.4083	1.0826	1.9462	1.4998	0.5099	0.3521	0.5827	1.2229	1.2577	1.3217	78	124	81	63	108	91	30	21	34	79	74	80	-1.64848	2.47871e-08	6.3251e-08	down	0.21159	0.428066	0.634482	false	1.6763	1.13766e-08	8.86494e-08	up	-0.18291	0.535595	0.587083	false	NW_010361775.1	219594	227020	-	LOC112092073	--	K13457 disease resistance protein RPM1 | (RefSeq) disease resistance protein RPM1 (A)	ko04626: Plant-pathogen interaction	TIR-NBS-LRR-like protein [Parasponia andersonii]
LOC112092080	17.3633	11.4198	14.5679	0	0	0	10.3039	12.6441	23.8216	0.1526	0.3351	0	210	139	170	0	0	0	123	153	282	2	4	0	6.33736	1.40927e-14	5.12215e-14	up	NA	NA	NA	NA	-0.161454	0.690975	0.786666	false	9.58589	2.04084e-15	7.5493e-15	up	NW_010361806.1	7	781	-	LOC112092080	--	--	--	hypothetical protein TorRG33x02_251030 [Trema orientalis]
LOC112092089	14.4085	13.2264	14.029	1.7874	2.0254	1.6313	16.6227	14.7951	13.8581	1.688	1.7392	1.9678	512	473	481	62	67	59	583	526	482	65	61	71	2.81914	6.83915e-65	9.86214e-64	up	-0.0251795	0.919676	0.961254	false	-0.17295	0.0879989	0.162869	false	2.67043	1.06825e-56	1.21379e-55	up	NW_010361820.1	585002	599315	-	LOC112092089	--	K14494 DELLA protein | (RefSeq) DELLA protein SLR1-like (A)	ko04075: Plant hormone signal transduction	DELLA transcription factor [Trema orientalis]
LOC112092094	48.6096	48.6416	48.6444	1.0403	1.4005	2.2787	36.7497	40.602	38.628	2.9888	2.7808	2.9734	3542	3567	3420	74	95	169	2643	2960	2755	236	200	220	3.47841	1.55949e-256	2.80251e-254	up	-0.924309	0.000727378	0.00458633	false	0.278152	7.00109e-07	4.29284e-06	false	4.68009	3.91795e-95	8.96623e-94	up	NW_010356640.1	9786	18394	+	LOC112092094	--	K11498 centromeric protein E | (RefSeq) kinesin-like protein KIN-7N (A)	--	Kinesin-like protein [Trema orientalis]
LOC112092100	46.6149	52.859	53.5685	11.0538	18.3144	11.3438	51.1647	60.6122	48.5067	20.5122	20.4433	18.3844	432	493	479	100	158	107	468	562	440	206	187	173	1.1819	1.27765e-16	5.10229e-16	up	-0.58623	0.0119278	0.0463101	false	-0.120294	0.271932	0.3982	false	1.64825	1.40992e-15	5.2513e-15	up	NW_010361824.1	228	1385	-	LOC112092100	--	K10364 capping protein (actin filament) muscle Z-line, alpha | (RefSeq) F-actin-capping protein subunit alpha-like (A)	ko04144: Endocytosis	F-actin-capping protein subunit alpha [Trema orientalis]
LOC112092106	1.2912	1.0129	1.4086	0.0696	0.365	0.1335	0.0689	0.2038	0.3471	0	0.2065	0.4015	19	15	20	1	5	2	1	3	5	0	3	6	NA	NA	NA	NA	NA	NA	NA	NA	2.531	0.000430997	0.00158111	up	2.46132	0.00128866	0.00215491	up	NW_010361879.1	95455	96767	-	LOC112092106	--	--	--	TIR-NBS-LRR-like protein [Trema orientalis]
LOC112092131	71.6246	66.1293	68.0255	22.0994	22.9116	16.8122	55.0453	56.5625	71.5529	26.8439	25.3856	24.4356	1172	1089	1074	353	349	280	889	926	1146	476	410	406	1.00476	4.34995e-16	1.69834e-15	up	-0.349221	0.0305979	0.0979042	false	0.115532	0.215584	0.332509	false	1.46786	2.21926e-24	1.14262e-23	up	NW_010357185.1	8160	11951	+	LOC112092131	--	--	--	NTF2-like domain containing protein [Trema orientalis]
LOC112092143	57.8845	53.5617	53.7791	79.8848	57.6414	64.0167	40.2264	36.7367	31.4769	79.1708	86.4242	85.6548	1178	1097	1056	1587	1092	1326	808	748	627	1746	1736	1770	-1.46435	6.91736e-43	6.07229e-42	down	-0.354118	0.0216609	0.0747941	false	0.554633	9.70591e-10	8.60674e-09	false	-0.558562	0.000283121	0.000506634	false	NW_010362037.1	55184	56270	-	LOC112092143	--	--	--	Transmembrane protein [Trema orientalis]
LOC112092159	7.9108	6.8246	8.5801	1.6333	0.6588	1.7473	0.8698	1.5936	0.8771	0.8488	0.7456	1.1475	129	112	135	26	10	29	14	26	14	15	12	19	NA	NA	NA	NA	0.532091	0.305763	0.511448	false	2.74724	7.8122e-21	1.69028e-19	up	2.24744	6.05247e-11	1.79403e-10	up	NW_010362042.1	560404	561516	+	LOC112092159	--	--	--	PREDICTED: uncharacterized protein LOC102612615 isoform X1 [Citrus sinensis]
LOC112092162	2.1059	3.1388	3.6707	0.2942	1.1311	0.094	1.0668	2.7745	1.6625	0.53	0.3879	0.2828	22	33	37	3	11	1	11	29	17	6	4	3	NA	NA	NA	NA	NA	NA	NA	NA	0.639782	0.138205	0.234452	false	2.31221	0.00112639	0.0018951	up	NW_010362042.1	306552	307587	-	LOC112092162	--	--	--	Ycf2 (chloroplast) [Davidia involucrata]
LOC112092168	206.558	209.731	209.243	449.739	368.267	363.248	185.141	181.505	198.204	291.639	308.354	291.071	5445	5564	5322	11573	9037	9746	4817	4787	5114	8331	8023	7791	-0.910116	3.18009e-31	2.0817e-30	false	0.369637	0.00376005	0.0183087	false	0.0944049	0.0663033	0.129385	false	-1.18799	7.3325e-23	3.6149e-22	down	NW_010362086.1	124095	127348	-	LOC112092168	--	K06630 14-3-3 protein epsilon | (RefSeq) 14-3-3-like protein D isoform X1 (A)	--	14-3-3-like protein D [Morus notabilis]
LOC112092192	42.2457	41.07	40.3264	0.2158	0.0754	0.138	29.1041	29.1325	30.4243	0.2592	0.2846	0.1383	1203	1177	1108	6	2	4	818	830	848	8	8	4	6.7702	3.49765e-87	7.27366e-86	up	NA	NA	NA	NA	0.427181	6.44736e-09	5.17884e-08	false	7.8914	2.15679e-74	3.48988e-73	up	NW_010362186.1	268431	273230	+	LOC112092192	--	K20628 expansin | (RefSeq) expansin-B3-like (A)	--	Major pollen allergen Lol pI [Trema orientalis]
LOC112092206	71.8277	81.7837	76.6574	33.2467	27.104	19.292	87.8233	79.3166	107.373	24.1282	38.5503	20.6403	706	809	727	319	248	193	852	780	1033	257	374	206	1.46144	4.01307e-06	8.60382e-06	up	-0.108286	0.705465	0.841421	false	-0.306137	0.00276709	0.00837557	false	1.26191	3.78725e-10	1.06465e-09	up	NW_010362198.1	52242	54100	+	LOC112092206	--	K02979 small subunit ribosomal protein S28e | (RefSeq) 40S ribosomal protein S28 (A)	ko03010: Ribosome	40S ribosomal protein S28 [Morus notabilis]
LOC112092207	4.1309	4.5819	4.1817	2.7555	1.2384	3.1147	2.92	2.0164	3.8278	0.3546	0.876	0.7569	43	48	42	28	12	33	30	21	39	4	9	8	1.89582	0.000485919	0.000855715	up	1.81388	0.00276186	0.0142518	up	0.505806	0.130444	0.223687	false	0.580272	0.152001	0.188904	false	NW_010362198.1	57404	58200	-	LOC112092207	--	--	--	hypothetical protein L484_005199 [Morus notabilis]
LOC112092211	11.6273	11.1924	11.9252	18.3628	17.3043	14.9938	9.3262	12.3478	9.0331	8.4943	6.0127	7.7532	96	93	95	148	133	126	76	102	73	76	49	65	0.213697	0.40012	0.454576	false	1.14843	4.52445e-07	7.06624e-06	up	0.124451	0.562891	0.681749	false	-0.812749	3.17013e-05	6.18668e-05	false	NW_010362223.1	1584	2433	-	LOC112092211	--	--	--	hypothetical protein PRUPE_3G078000 [Prunus persica]
LOC112092218	6.4129	7.7416	6.8213	1.4983	1.9942	2.0726	6.2694	6.6908	6.1208	1.8688	1.4818	1.7174	228	277	234	52	66	75	220	238	213	72	52	62	1.66052	8.03681e-18	3.37582e-17	up	0.0974173	0.711622	0.845227	false	0.0837029	0.539033	0.661331	false	1.64673	7.20825e-16	2.71955e-15	up	NW_010362230.1	428980	432133	+	LOC112092218	--	--	--	PREDICTED: protein SHOOT GRAVITROPISM 5 [Ricinus communis]
LOC112092223	2.2411	1.7073	3.0195	0	0	0	1.8165	3.2106	2.2897	0.1379	0	0.0736	30	23	39	0	0	0	24	43	30	2	0	1	4.82767	4.46555e-07	1.03472e-06	up	NA	NA	NA	NA	-0.126496	0.732718	0.818149	false	7.09271	3.47052e-08	8.58843e-08	up	NW_010362230.1	441823	442537	-	LOC112092223	--	--	--	ZF-HD homeobox protein At4g24660 family [Cajanus cajan]
LOC112092224	87.4426	93.267	81.3068	26.5879	39.027	41.5157	79.6359	87.2485	82.9304	38.3406	33.9435	40.2073	5815	6242	5217	1726	2416	2810	5227	5805	5398	2763	2228	2715	0.901075	4.18223e-28	2.47261e-27	false	-0.10756	0.538041	0.725723	false	0.016142	0.788931	0.859158	false	1.02506	7.91562e-10	2.17716e-09	up	NW_010362230.1	74717	83039	+	LOC112092224	--	K11593 eukaryotic translation initiation factor 2C | (RefSeq) protein argonaute 1 (A)	--	Exonuclease/helicase-like [Parasponia andersonii]
LOC112092227	2.0703	1.9305	2.1787	0.0653	0	0.0313	1.2585	2.1011	1.4643	0.2057	0.0323	0.0627	65	61	66	2	0	1	39	66	45	7	1	2	3.72554	6.15685e-10	1.75362e-09	up	NA	NA	NA	NA	0.303124	0.267109	0.392629	false	5.70917	1.67776e-10	4.83777e-10	up	NW_010362230.1	821958	823634	-	LOC112092227	--	K22395 cinnamyl-alcohol dehydrogenase [EC:1.1.1.195] | (RefSeq) berberine bridge enzyme-like 15 (A)	ko00940: Phenylpropanoid biosynthesis; ko01100: Metabolic pathways; ko01110: Biosynthesis of secondary metabolites	Xanthine dehydrogenase C subunit, partial [Parasponia andersonii]
LOC112092233	1.5217	1.134	1.4983	33.2039	26.155	23.6974	2.7752	2.2054	1.9434	17.2722	20.1196	16.4102	20	15	19	426	320	317	36	29	25	246	261	219	-3.21089	4.65143e-44	4.21729e-43	down	0.588609	0.00196431	0.0107203	false	-0.790953	0.0503895	0.102556	false	-4.59369	3.83229e-61	4.827e-60	down	NW_010362232.1	29326	30027	+	LOC112092233	--	K14488 SAUR family protein | (RefSeq) auxin-responsive protein SAUR32-like (A)	ko04075: Plant hormone signal transduction	Small auxin-up RNA [Trema orientalis]
LOC112092238	12.1	10.2196	8.7336	2.302	2.1818	2.038	7.1805	6.3493	5.0773	2.8712	1.8388	2.8089	280	238	195	52	47	48	164	147	115	72	42	66	1.05641	8.52426e-06	1.77463e-05	up	-0.241456	0.401642	0.609661	false	0.686753	5.74847e-05	0.000251347	false	1.98411	1.83305e-18	7.67794e-18	up	NW_010362274.1	95047	97663	-	LOC112092238	--	--	--	--
LOC112092242	4.6472	4.9713	4.4885	7.3536	8.2211	8.6071	5.6901	5.5343	5.354	6.7337	5.4295	5.8426	235	253	219	363	387	443	284	280	265	369	271	300	-0.370285	0.0065952	0.0101414	false	0.388592	0.00807669	0.0338457	false	-0.285423	0.0250727	0.0568382	false	-1.04527	1.47157e-14	5.25027e-14	down	NW_010362289.1	144952	148732	-	LOC112092242	--	K24926 tetratricopeptide repeat protein 1 | (RefSeq) tetratricopeptide repeat protein 1 (A)	--	Protein MEMO1 [Morus notabilis]
LOC112092248	35.8383	39.3771	37.7556	335.207	282.445	243.044	90.8259	76.512	78.3595	320.402	340.947	314.404	728	805	740	6647	5341	5025	1821	1555	1558	7053	6836	6485	-2.24243	2.7588e-133	1.12773e-131	down	-0.218624	0.131667	0.289303	false	-1.17385	1.18642e-46	7.7795e-45	down	-3.2	6.58032e-108	1.82508e-106	down	NW_010362300.1	25591	27963	-	LOC112092248	--	--	--	Chlorophyll A-B binding protein [Trema orientalis]
LOC112092260	1.7836	2.052	2.7241	0	0.5042	0.1845	1.6168	1.2197	1.2468	0.5197	0.4755	0.1849	19	22	28	0	5	2	17	13	13	6	5	2	NA	NA	NA	NA	NA	NA	NA	NA	0.629122	0.168938	0.275099	false	3.00929	0.000153019	0.000281017	up	NW_010362321.1	361172	361856	-	LOC112092260	--	--	--	putative receptor-like protein kinase [Morus notabilis]
LOC112092274	24.007	22.0324	25.5146	44.907	33.6313	36.4645	24.22	24.7416	22.8271	46.2183	47.6815	44.3428	707	653	725	1291	922	1093	704	729	658	1475	1386	1326	-1.19744	1.08571e-36	8.23314e-36	down	-0.301874	0.0398292	0.11953	false	-0.0581743	0.510378	0.635968	false	-0.956705	3.05032e-10	8.63835e-10	false	NW_010362372.1	30322	34198	-	LOC112092274	--	K01933 phosphoribosylformylglycinamidine cyclo-ligase [EC:6.3.3.1] | (RefSeq) phosphoribosylformylglycinamidine cyclo-ligase, chloroplastic/mitochondrial-like (A)	ko00230: Purine metabolism; ko01100: Metabolic pathways; ko01110: Biosynthesis of secondary metabolites	Phosphoribosylformylglycinamidine cyclo-ligase [Morus notabilis]
LOC112092291	3.6071	3.9288	3.6666	4.2636	2.5335	3.2032	3.1627	1.5947	1.5591	0.8962	0.1406	0.5465	52	57	51	60	34	47	45	23	22	14	2	8	1.73859	0.00251468	0.004074	up	2.61631	7.6386e-07	1.12988e-05	up	0.773921	0.0199326	0.0466818	false	-0.109927	0.721196	0.75924	false	NW_010356646.1	474	1980	+	LOC112092291	--	--	--	von Willebrand factor, type A [Parasponia andersonii]
LOC112092295	28.2673	28.0195	27.0567	49.0233	46.6537	42.805	32.3239	31.6134	30.6672	47.5796	51.6818	45.3728	824	822	761	1395	1266	1270	930	922	875	1503	1487	1343	-0.865178	4.19348e-19	1.85083e-18	false	-0.101122	0.404027	0.612126	false	-0.235542	0.00232908	0.00719091	false	-1.00138	1.83927e-21	8.66235e-21	down	NW_010362482.1	1685641	1688226	+	LOC112092295	--	K06941 23S rRNA (adenine2503-C2)-methyltransferase [EC:2.1.1.192] | (RefSeq) uncharacterized protein LOC112092295 (A)	--	PREDICTED: dual-specificity RNA methyltransferase RlmN [Ziziphus jujuba]
LOC112092299	4.6922	5.9057	5.1873	0.5608	0.42	0.3073	3.9617	3.1266	4.3944	1.0825	0.8715	0.9242	60	76	64	7	5	4	50	40	55	15	11	12	1.74272	1.46936e-05	2.99004e-05	up	NA	NA	NA	NA	0.407075	0.125044	0.216294	false	3.34971	1.44809e-12	4.69642e-12	up	NW_010362482.1	2109007	2110081	-	LOC112092299	--	--	--	hypothetical protein L484_027833 [Morus notabilis]
LOC112092301	87.9874	88.0967	83.4048	0.1149	0.3614	0.2203	59.8349	60.7085	57.3959	0.4139	0.6816	0.6258	2354	2372	2153	3	9	6	1580	1625	1503	12	18	17	6.45125	1.46927e-170	1.03277e-168	up	NA	NA	NA	NA	0.491547	1.58508e-15	2.4004e-14	false	8.28588	2.09767e-119	7.01548e-118	up	NW_010362482.1	829444	832459	+	LOC112092301	--	--	--	GDSL esterase/lipase [Morus notabilis]
LOC112092302	3.3074	3.1797	3.9621	0.088	0.0923	0.2532	2.8723	2.3827	2.5672	0.0595	0.2829	0.3596	154	149	178	4	4	12	132	111	117	3	13	17	3.24275	1.17127e-18	5.07889e-18	up	NA	NA	NA	NA	0.363995	0.0375377	0.0798469	false	4.30281	3.48724e-26	1.91641e-25	up	NW_010362482.1	498203	503133	-	LOC112092302	--	--	--	Sieve element occlusion [Trema orientalis]
LOC112092310	14.406	15.2687	15.0071	4.3894	4.6029	2.7582	10.6287	5.538	8.4534	1.568	1.5718	2.4737	195	208	196	58	58	38	142	75	112	23	21	34	1.8839	3.2792e-09	8.92363e-09	up	1.02865	0.00513651	0.0235528	up	0.807595	3.27959e-05	0.000150176	false	1.66281	7.76474e-13	2.55006e-12	up	NW_010362482.1	258848	260279	+	LOC112092310	--	K13456 RPM1-interacting protein 4 | (RefSeq) RPM1-interacting protein 4 (A)	ko04626: Plant-pathogen interaction	hypothetical protein L484_027622 [Morus notabilis]
LOC112092312	1.3862	1.6884	1.0427	0.0916	0	0.1098	0.9967	1.2961	1.4847	0.0619	0.0227	0.1761	62	76	45	4	0	5	44	58	65	3	1	8	3.60928	7.44712e-11	2.23191e-10	up	NA	NA	NA	NA	0.0735035	0.790322	0.86015	false	4.05595	7.74443e-11	2.27891e-10	up	NW_010362482.1	626528	630179	-	LOC112092312	--	--	--	Sieve element occlusion [Trema orientalis]
LOC112092313	20.4355	21.2642	18.7708	1.8868	2.6616	2.5205	20.5936	22.047	20.3405	2.5899	3.1767	2.6992	932	976	826	84	113	117	927	1006	908	128	143	125	2.64499	1.28323e-90	2.80324e-89	up	-0.299655	0.176567	0.355537	false	-0.111215	0.166178	0.271604	false	2.83077	2.18784e-72	3.44855e-71	up	NW_010362482.1	633114	645307	-	LOC112092313	--	--	--	Sieve element occlusion [Trema orientalis]
LOC112092317	0.6539	0.8731	0.8683	0.0209	0	0.0402	0.4348	0.531	0.6054	0.0189	0.0828	0.0201	32	43	41	1	0	2	21	26	29	1	4	1	3.45727	7.19752e-06	1.50964e-05	up	NA	NA	NA	NA	0.55499	0.114057	0.201078	false	4.98496	9.408e-08	2.25436e-07	up	NW_010362482.1	551807	555603	-	LOC112092317	--	--	--	Sieve element occlusion [Trema orientalis]
LOC112092319	4.9344	6.7094	5.5627	0.1774	0.744	0.3402	4.21	4.5858	3.0955	0.4793	0.6139	0.0853	57	78	62	2	8	4	48	53	35	6	7	1	3.0816	1.95616e-08	5.01924e-08	up	NA	NA	NA	NA	0.4795	0.0816878	0.153189	false	3.52036	1.03958e-11	3.22921e-11	up	NW_010362482.1	198244	199281	+	LOC112092319	--	--	--	hypothetical protein L484_027613 [Morus notabilis]
LOC112092335	0.8183	1.5523	1.2336	1.829	0.959	0.804	1.7335	0.7435	0.988	3.4324	3.0901	2.5642	11	21	16	24	12	11	23	10	13	50	41	35	-1.64457	6.41395e-05	0.000123501	down	-1.37609	0.00126765	0.00735823	down	0.00403397	0.993793	0.995967	false	-0.268376	0.626789	0.67297	false	NW_010362502.1	14036	15075	-	LOC112092335	--	--	--	18 kD winter accumulating protein C [Morus bombycis]
LOC112092364	3.4927	3.0473	3.355	0.3491	1.2812	0.837	1.381	1.7881	2.0888	0.7075	1.2083	0.5873	41	36	38	4	14	10	16	21	24	9	14	7	0.819135	0.128211	0.16201	false	NA	NA	NA	NA	0.859665	0.0194323	0.0456348	false	1.74674	0.000348258	0.000618765	up	NW_010362547.1	58	1103	+	LOC112092364	--	--	--	--
LOC112092380	188.32	162.672	193.227	0.5931	0	0	228.492	178.388	214.287	0.1336	0.7333	0.2851	1301	1131	1288	4	0	0	1558	1233	1449	1	5	2	8.85606	3.58639e-64	5.08312e-63	up	NA	NA	NA	NA	-0.243758	0.00761694	0.0203915	false	9.57004	7.53887e-39	5.92236e-38	up	NW_010362558.1	420321	421267	+	LOC112092380	--	--	--	Bifunctional inhibitor/plant lipid transfer protein/seed storage helical domain containing protein [Parasponia andersonii]
LOC112092384	5.8213	2.1311	2.4345	2.197	12.1776	0.9031	1.1382	1.327	2.2955	0.5655	0.8278	0.8046	57	21	23	21	111	9	11	13	22	6	8	8	NA	NA	NA	NA	2.74594	0.000716922	0.00453176	up	1.07637	0.023165	0.053208	false	-0.800467	0.309498	0.360103	false	NW_010362612.1	7508	9172	-	LOC112092384	--	--	--	hypothetical protein L484_001212 [Morus notabilis]
LOC112092385	2.9873	2.3747	2.1053	0.1224	0.3851	0.3522	0.7264	1.9109	1.7091	0.2205	0.2421	0.7061	25	20	17	1	3	3	6	16	14	2	2	6	NA	NA	NA	NA	NA	NA	NA	NA	0.728707	0.151201	0.25191	false	2.85586	0.000147948	0.000272115	up	NW_010362616.1	93011	94901	+	LOC112092385	--	--	--	--
LOC112092417	17.7864	18.3952	17.2069	3.7213	4.885	3.992	14.5856	15.4376	15.8624	3.5508	4.4164	5.0615	661	688	617	135	169	151	535	574	577	143	162	191	1.56683	5.43442e-27	3.13034e-26	up	-0.0870239	0.679119	0.824026	false	0.165917	0.0627027	0.123395	false	1.81827	2.26089e-37	1.71129e-36	up	NW_010362632.1	44661	48187	-	LOC112092417	--	K18875 enhanced disease susceptibility 1 protein | (RefSeq) protein EDS1L (A)	ko04626: Plant-pathogen interaction	GPI ethanolamine phosphate transferase 1 [Morus notabilis]
LOC112092419	2.1554	2.9448	2.1641	15.1108	12.1556	10.9854	2.4567	3.9047	3.2343	8.2666	9.8266	9.7511	32	44	31	219	168	166	36	58	47	133	144	147	-1.78767	4.71671e-14	1.6685e-13	down	0.421666	0.0379025	0.115046	false	-0.453916	0.153195	0.254485	false	-2.66559	3.22261e-25	1.71025e-24	down	NW_010362632.1	27473	28347	-	LOC112092419	--	--	--	hypothetical protein L484_003492 [Morus notabilis]
LOC112092424	48.8347	55.7563	54.8712	4.69	3.1526	6.8049	60.5391	60.4261	53.6105	6.8246	7.2549	4.8556	416	478	451	39	25	59	509	515	447	63	61	42	2.95238	1.99391e-61	2.66353e-60	up	-0.403648	0.266517	0.467327	false	-0.183979	0.0747785	0.142556	false	3.16607	8.39885e-39	6.58732e-38	up	NW_010362652.1	4	1868	-	LOC112092424	--	K08057 calreticulin | (RefSeq) calreticulin isoform X1 (A)	ko04141: Protein processing in endoplasmic reticulum; ko04145: Phagosome	hypothetical protein L484_004111 [Morus notabilis]
LOC112092425	1.4206	1.1292	1.6195	3.2015	3.052	2.5123	0.9355	1.9878	2.0319	2.3596	2.9504	1.9586	20	16	22	44	40	36	13	28	28	36	41	28	-0.805834	0.0464782	0.0633533	false	0.230879	0.489328	0.686662	false	-0.303345	0.49549	0.622446	false	-1.342	0.000240334	0.000432931	down	NW_010362662.1	177	2842	+	LOC112092425	--	--	--	hypothetical protein L484_014756 [Morus notabilis]
LOC112092427	3.3101	3.8372	3.2227	15.002	11.26	9.2638	6.7074	5.7647	5.6876	9.6264	9.7051	9.5821	66	77	62	292	209	188	132	115	111	208	191	194	-0.922575	7.41037e-08	1.82236e-07	false	0.260496	0.2169	0.408993	false	-0.860521	3.77644e-05	0.000170937	false	-2.04677	7.00454e-17	2.76187e-16	down	NW_010357324.1	55807	59047	+	LOC112092427	--	K13425 WRKY transcription factor 22 | (RefSeq) WRKY transcription factor 22 (A)	ko04016: MAPK signaling pathway - plant; ko04626: Plant-pathogen interaction	WRKY domain containing protein [Trema orientalis]
LOC112092428	24.7035	30.5172	34.5987	66.5715	50.6834	52.9156	36.7541	31.3644	35.6979	47.4407	50.507	55.0137	111	138	150	292	212	242	163	141	157	231	224	251	-0.810269	4.21415e-07	9.78013e-07	false	0.118537	0.503608	0.698258	false	-0.262881	0.136715	0.232374	false	-1.19457	6.09046e-09	1.58759e-08	down	NW_010362711.1	546	996	-	LOC112092428	--	--	--	ureD [Gossypium arboreum]
LOC112092436	49.7256	51.0496	46.7685	128.499	108.832	108.165	67.7434	72.8663	71.6837	103.245	113.424	108.733	1416	1463	1285	3572	2885	3135	1904	2076	1998	3186	3188	3144	-0.86852	1.21634e-24	6.52863e-24	false	0.0491417	0.689578	0.830815	false	-0.577474	1.77939e-18	3.36305e-17	false	-1.49763	2.50901e-36	1.85165e-35	down	NW_010362732.1	74019	77465	+	LOC112092436	--	K13126 polyadenylate-binding protein | (RefSeq) 30S ribosomal protein 2, chloroplastic (A)	ko03015: mRNA surveillance pathway; ko03018: RNA degradation	28 kDa ribonucleoprotein [Morus notabilis]
LOC112092441	6.1368	7.3174	6.1718	2.2818	2.4904	2.5011	5.0202	5.2705	3.669	3.3139	1.8422	2.2832	135	162	131	49	51	56	109	116	79	79	40	51	0.656208	0.0142189	0.0208993	false	-0.0700681	0.817431	0.908624	false	0.438305	0.0236016	0.0540435	false	1.16417	1.4175e-07	3.35377e-07	up	NW_010362737.1	28515	33695	-	LOC112092441	--	K03696 ATP-dependent Clp protease ATP-binding subunit ClpC | (RefSeq) LOW QUALITY PROTEIN: chaperone protein ClpC, chloroplastic (A)	--	hypothetical protein CRG98_008365 [Punica granatum]
LOC112092442	0.7317	1.1342	1.274	2.8782	1.7921	2.4154	1.1565	1.3164	0.8671	2.2686	2.1053	2.2194	25	39	42	96	57	84	39	45	29	84	71	77	-1.23143	8.76019e-06	1.82196e-05	down	0.0705608	0.785194	0.889934	false	-0.144666	0.67086	0.771327	false	-1.45004	1.15745e-05	2.34449e-05	down	NW_010362740.1	8624	11397	-	LOC112092442	--	K03798 cell division protease FtsH [EC:3.4.24.-] | (RefSeq) ATP-dependent zinc metalloprotease FTSH 6, chloroplastic (A)	--	Tetratricopeptide-like helical domain containing protein [Trema orientalis]
LOC112092447	38.4866	31.5533	30.9397	0.1499	0	0	35.4352	37.2972	34.9846	0.5402	0.2965	0	263	217	204	1	0	0	239	255	234	4	2	0	6.73048	8.28752e-28	4.86949e-27	up	NA	NA	NA	NA	-0.145455	0.294794	0.423855	false	9.02098	4.82919e-14	1.68172e-13	up	NW_010362771.1	314918	315282	-	LOC112092447	--	--	--	--
LOC112092458	2.7178	2.921	4.1676	0.9091	1.4002	1.5803	2.7536	2.9936	2.72	2.2265	1.6577	2.1576	98	106	145	32	47	58	98	108	96	87	59	79	0.236133	0.292543	0.343524	false	-0.671344	0.0237299	0.0802552	false	0.156692	0.448223	0.579261	false	1.06479	0.000370743	0.000657338	up	NW_010362783.1	122897	125012	-	LOC112092458	--	K13457 disease resistance protein RPM1 | (RefSeq) disease resistance protein RPM1-like (A)	ko04626: Plant-pathogen interaction	putative disease resistance protein RGA3 [Hevea brasiliensis]
LOC112092462	3.4295	3.2627	3.7813	13.9033	15.9121	15.8438	3.0311	3.3549	2.3856	14.477	11.3109	10.5637	47	45	50	186	203	221	41	46	32	215	153	147	-2.30185	2.01439e-22	1.00767e-21	down	0.290748	0.11863	0.269353	false	0.201565	0.500006	0.627056	false	-2.39302	3.94479e-32	2.59412e-31	down	NW_010362783.1	315389	316120	+	LOC112092462	--	--	--	Transmembrane protein [Trema orientalis]
LOC112092476	15.756	13.8555	15.2683	0.1614	0.1693	0.0774	4.5496	6.5355	5.795	0.2908	0.9578	0.4655	200	177	187	2	2	1	57	83	72	4	12	6	3.06138	5.3607e-12	1.70335e-11	up	NA	NA	NA	NA	1.35739	1.00046e-12	1.2092e-11	up	6.52586	5.59123e-22	2.68121e-21	up	NW_010362793.1	238836	240405	+	LOC112092476	--	K09422 transcription factor MYB, plant | (RefSeq) transcription factor MYB114-like (A)	--	MYB transcription factor [Trema orientalis]
LOC112092484	7.2265	8.0887	7.5192	13.3718	13.5619	13.9474	9.058	6.7375	9.1923	13.2316	14.1798	12.8553	253	285	254	457	442	497	313	236	315	502	490	457	-0.941199	3.18052e-11	9.72483e-11	false	-0.0157393	0.899944	0.951345	false	-0.182355	0.189473	0.301051	false	-1.10894	3.12765e-19	1.35037e-18	down	NW_010362817.1	102696	107485	+	LOC112092484	--	K22913 phosphatidylinositol 3,5-bisphosphate 5-phosphatase [EC:3.1.3.-] | (RefSeq) phosphoinositide phosphatase SAC2-like (A)	ko00562: Inositol phosphate metabolism; ko01100: Metabolic pathways	Polyphosphoinositide phosphatase [Morus notabilis]
LOC112092488	29.6	25.2934	28.8947	5.8482	5.3345	6.1468	18.1049	18.2123	18.8558	12.7733	13.4296	11.3985	757	651	713	146	127	160	457	466	472	354	339	296	0.300839	0.0160692	0.0234777	false	-1.15422	4.6691e-12	1.72083e-10	down	0.549833	8.25504e-09	6.53019e-08	false	2.00267	3.65333e-43	3.12698e-42	up	NW_010362819.1	236907	243786	-	LOC112092488	--	K19658 peroxisomal enoyl-CoA hydratase 2 [EC:4.2.1.119] | (RefSeq) enoyl-CoA hydratase 2, peroxisomal-like isoform X1 (A)	--	PREDICTED: enoyl-CoA hydratase 2, peroxisomal [Ziziphus jujuba]
LOC112092501	15.9771	17.2695	16.3973	6.7331	8.6792	7.4787	23.926	22.7982	21.3131	16.3977	19.1612	15.6068	615	669	609	253	311	293	909	878	803	684	728	610	0.157926	0.171499	0.211737	false	-1.20125	9.28355e-14	4.38467e-12	down	-0.507618	2.27614e-09	1.91949e-08	false	0.850926	8.89856e-11	2.60908e-10	false	NW_010362833.1	230509	232992	+	LOC112092501	--	K01874 methionyl-tRNA synthetase [EC:6.1.1.10] | (RefSeq) probable methionine--tRNA ligase (A)	ko00450: Selenocompound metabolism; ko00970: Aminoacyl-tRNA biosynthesis; ko01100: Metabolic pathways	PREDICTED: aminoacyl tRNA synthase complex-interacting multifunctional protein 1 [Juglans regia]
LOC112092502	1.9853	1.8646	2.3958	1.2537	1.3731	1.7101	1.7635	1.4678	2.0005	0.7278	0.4133	0.6964	73	69	85	45	47	64	64	54	72	29	15	26	1.25695	0.000189513	0.000348526	up	1.20237	0.000670386	0.00428216	up	0.202139	0.404928	0.53795	false	0.254618	0.336868	0.388562	false	NW_010362833.1	469822	472322	-	LOC112092502	--	K13415 protein brassinosteroid insensitive 1 [EC:2.7.10.1 2.7.11.1] | (RefSeq) LOW QUALITY PROTEIN: systemin receptor SR160 (A)	ko04075: Plant hormone signal transduction	Probably inactive leucine-rich repeat receptor-like protein kinase [Morus notabilis]
LOC112092505	6.6175	7.5148	6.8585	6.2948	12.948	8.8238	5.5074	8.2678	10.8657	1.0905	4.31	3.7241	28	32	28	26	51	38	23	35	45	5	18	16	1.18624	0.0171299	0.0249165	up	1.58256	0.00275561	0.0142242	up	-0.283402	0.432741	0.564514	false	-0.67966	0.0695371	0.0919147	false	NW_010362833.1	197966	199751	+	LOC112092505	--	--	--	--
LOC112092506	13.5525	10.2978	9.5017	1.6333	4.2819	2.3498	4.4424	10.3585	16.2896	0.7357	0.8077	3.9256	34	26	23	4	10	6	11	26	40	2	2	10	2.26687	0.00122359	0.00206194	up	NA	NA	NA	NA	0.0506282	0.907286	0.941117	false	1.75809	0.00141711	0.00235799	up	NW_010362833.1	200925	201363	+	LOC112092506	--	--	--	putative zinc protease pqqL [Morus notabilis]
LOC112092515	10.8233	12.5858	11.0438	11.568	16.8461	17.9098	49.9406	47.659	45.1897	19.5115	18.9775	26.3014	323	378	318	337	468	544	1471	1423	1320	631	559	797	0.890629	1.15303e-13	3.99274e-13	false	-0.520481	0.0106704	0.0424336	false	-2.10372	7.48033e-125	2.3259e-122	down	-0.69285	0.000188576	0.000343407	false	NW_010362898.1	211784	214183	-	LOC112092515	--	K15283 solute carrier family 35, member E1 | (RefSeq) glucose-6-phosphate/phosphate translocator 2, chloroplastic (A)	--	Triose phosphate/phosphoenolpyruvate translocator [Trema orientalis]
LOC112092517	5.3526	6.9666	6.993	11.5843	10.4875	10.0735	9.4713	8.5523	6.4698	10.6091	9.5856	12.1762	142	186	179	300	259	272	248	227	168	305	251	328	-0.65204	7.60684e-05	0.000145529	false	-0.0455724	0.770583	0.88172	false	-0.396871	0.0193829	0.0455353	false	-1.00533	6.01754e-09	1.56942e-08	down	NW_010362898.1	205912	209386	+	LOC112092517	--	--	--	Cell division cycle protein [Parasponia andersonii]
LOC112092520	54.4706	54.5842	59.6741	22.1439	19.5282	12.3402	38.3772	29.9306	36.1999	9.8822	11.7204	7.9425	824	831	871	327	275	190	573	453	536	162	175	122	1.56917	1.2841e-21	6.23999e-21	up	0.829909	0.00139321	0.00798967	false	0.638167	8.53487e-11	8.55617e-10	false	1.3742	4.35923e-11	1.30502e-10	up	NW_010362898.1	384869	386133	-	LOC112092520	--	K09422 transcription factor MYB, plant | (RefSeq) transcription factor CPC (A)	--	hypothetical protein POPTR_0011s00390g [Populus trichocarpa]
LOC112092528	2.5955	3.2577	2.1237	7.8366	13.5006	13.4215	2.4913	3.4134	2.0935	5.7987	8.304	8.6102	19	24	15	56	92	100	18	25	15	46	60	64	-1.75544	9.55079e-07	2.15867e-06	down	0.575559	0.0626649	0.16816	false	-0.0560381	0.900897	0.937614	false	-2.38574	2.41885e-11	7.35196e-11	down	NW_010362906.1	194782	196268	-	LOC112092528	--	K12129 pseudo-response regulator 7 | (RefSeq) two-component response regulator-like PRR37 isoform X1 (A)	ko04712: Circadian rhythm - plant	--
LOC112092530	33.3818	34.4595	35.5598	46.001	65.68	73.6206	26.3146	27.9157	28.8306	41.8344	33.9823	44.4404	3343	3473	3436	4497	6123	7504	2601	2797	2826	4540	3359	4519	-0.782701	2.87394e-16	1.13134e-15	false	0.587897	0.00143252	0.00818308	false	0.263012	3.79096e-06	2.06397e-05	false	-1.10772	2.08211e-11	6.35221e-11	down	NW_010362906.1	358852	365337	+	LOC112092530	--	--	--	hypothetical protein L484_017256 [Morus notabilis]
LOC112092545	0.9371	0.6401	0.607	10.7993	8.9338	11.7386	0.7714	1.0537	0.6582	9.62	8.4257	5.3641	16	11	10	180	142	204	13	18	11	178	142	93	-3.48872	2.39921e-25	1.31936e-24	down	0.389615	0.123313	0.276635	false	NA	NA	NA	NA	-4.11812	2.00336e-37	1.51813e-36	down	NW_010362919.1	42124	45969	-	LOC112092545	--	--	--	hypothetical protein L484_008850 [Morus notabilis]
LOC112092557	0.8318	1.1807	1.1084	5.9038	5.9994	4.845	0.8427	0.7126	0.2428	3.0155	3.5515	2.8671	14	20	18	97	94	83	14	12	4	55	59	49	-2.64226	4.76112e-10	1.36362e-09	down	0.789495	0.00150303	0.00852727	false	NA	NA	NA	NA	-2.69211	9.64755e-18	3.93284e-17	down	NW_010363007.1	255473	256371	-	LOC112092557	--	--	--	Late embryogenesis abundant protein [Parasponia andersonii]
LOC112092561	1.1276	1.0615	0.9226	1.8847	3.1239	3.3236	0.9621	0.9491	1.3946	3.1764	3.7279	3.1562	19	18	15	31	49	57	16	16	23	58	62	54	-1.85892	9.54228e-08	2.32652e-07	down	-0.310624	0.318604	0.524712	false	-0.138267	0.763795	0.84058	false	-1.68557	1.56265e-05	3.1291e-05	down	NW_010363038.1	32992	33891	-	LOC112092561	--	--	--	NB-ARC domain containing protein [Parasponia andersonii]
LOC112092562	1.0814	1.1446	0.9259	0.9633	1.9951	2.4484	2.4057	3.9476	3.5067	2.6684	2.3818	2.431	46	49	38	40	79	106	101	168	146	123	100	105	0.147412	0.493522	0.546957	false	-0.506299	0.115174	0.263749	false	-1.69712	2.06129e-12	2.42007e-11	down	-1.04247	0.00464949	0.00728979	down	NW_010363038.1	34054	36325	-	LOC112092562	--	K13457 disease resistance protein RPM1 | (RefSeq) disease resistance protein RPM1 (A)	ko04626: Plant-pathogen interaction	NB-ARC domain containing protein [Parasponia andersonii]
LOC112092570	1.6648	1.7461	1.0544	1.0422	0.9935	1.3176	2.3896	1.9875	2.3623	2.7738	2.4363	2.6415	36	38	22	22	20	29	51	43	50	65	52	58	-0.472058	0.0867571	0.113101	false	-1.26078	7.36565e-05	0.000643335	down	-0.643672	0.04443	0.0922776	false	0.144456	0.71441	0.753221	false	NW_010363042.1	380225	383095	+	LOC112092570	--	K13051 L-asparaginase / beta-aspartyl-peptidase [EC:3.5.1.1 3.4.19.5] | (RefSeq) isoaspartyl peptidase/L-asparaginase 1-like (A)	ko00250: Alanine, aspartate and glutamate metabolism; ko00460: Cyanoamino acid metabolism; ko01100: Metabolic pathways; ko01110: Biosynthesis of secondary metabolites	Isoaspartyl peptidase/L-asparaginase 1 [Morus notabilis]
LOC112092577	2.1752	1.9212	2.3379	0.6602	0.7789	0.7915	1.7957	1.5299	1.1523	0.9665	0.9795	0.6347	27	24	28	8	9	10	22	19	14	13	12	8	0.541807	0.30733	0.358963	false	NA	NA	NA	NA	0.468815	0.258881	0.383192	false	1.25915	0.0083856	0.012717	up	NW_010363046.1	177541	181748	+	LOC112092577	--	--	--	Two-component response regulator [Morus notabilis]
LOC112092602	115.338	126.874	116.436	48.3918	30.4472	30.8804	170.595	184.093	170.782	43.4193	46.912	40.166	1233	1365	1201	505	303	336	1800	1969	1787	503	495	436	1.75742	4.76714e-67	7.10001e-66	up	-0.286522	0.176989	0.356179	false	-0.603854	1.29518e-18	2.46723e-17	false	1.43563	6.84641e-13	2.25302e-12	up	NW_010363072.1	54	742	+	LOC112092602	--	K00549 5-methyltetrahydropteroyltriglutamate--homocysteine methyltransferase [EC:2.1.1.14] | (RefSeq) 5-methyltetrahydropteroyltriglutamate-- homocysteine methyltransferase (A)	ko00270: Cysteine and methionine metabolism; ko00450: Selenocompound metabolism; ko01100: Metabolic pathways; ko01110: Biosynthesis of secondary metabolites; ko01230: Biosynthesis of amino acids	hypothetical protein CUMW_287460, partial [Citrus unshiu]
LOC112092609	1.1013	0	0.6658	99.2791	107.262	84.3078	3.9983	3.4857	6.8447	141.854	185.868	142.895	12	0	7	1056	1088	935	43	38	73	1675	1999	1581	-5.29378	1.2976e-62	1.77062e-61	down	-0.735714	9.39379e-06	0.000106425	false	-3.07155	0.00343991	0.0101182	down	-7.63159	3.11258e-16	1.19091e-15	down	NW_010363077.1	865903	866768	-	LOC112092609	--	K00799 glutathione S-transferase [EC:2.5.1.18] | (RefSeq) probable glutathione S-transferase (A)	ko00480: Glutathione metabolism; ko01100: Metabolic pathways	putative glutathione S-transferase [Morus notabilis]
LOC112092638	25.6382	24.8856	22.8812	5.4716	4.5902	4.7814	11.3043	11.1518	12.4905	5.367	4.8102	6.0785	216	211	186	45	36	41	94	94	103	49	40	52	0.853621	0.000570956	0.000998178	false	-0.166204	0.573808	0.754218	false	1.01865	1.27288e-09	1.11236e-08	up	2.03645	7.4408e-21	3.42576e-20	up	NW_010363112.1	6605	7054	+	LOC112092638	--	K02940 large subunit ribosomal protein L9e | (RefSeq) 60S ribosomal protein L9-like (A)	ko03010: Ribosome	60S ribosomal protein L9 [Morus notabilis]
LOC112092644	2.6804	1.9421	2.5755	5.8063	4.9489	4.7458	2.9137	3.014	2.7955	5.3077	4.2998	4.4271	96	70	89	203	165	173	103	108	98	206	152	161	-0.937369	3.59669e-07	8.39727e-07	false	0.106675	0.559887	0.743128	false	-0.33088	0.114452	0.201626	false	-1.37746	8.25339e-11	2.42539e-10	down	NW_010363199.1	16379	18572	+	LOC112092644	--	--	--	Elongator complex protein 3 [Morus notabilis]
LOC112092649	3.2869	2.2681	1.9872	0	0	0.0897	2.8677	1.2776	0.5597	0.1685	0	0.2698	36	25	21	0	0	1	31	14	6	2	0	3	NA	NA	NA	NA	NA	NA	NA	NA	0.628677	0.205561	0.320849	false	5.95967	3.80385e-06	8.01811e-06	up	NW_010363211.1	206336	212887	-	LOC112092649	--	--	--	--
LOC112092651	0.4818	0.2394	0.4637	0.282	0.1109	0.1353	0.802	0.688	0.8439	0.1906	0.1743	0.1017	14	7	13	8	3	4	23	20	24	6	5	3	2.06723	0.000772194	0.0013307	up	NA	NA	NA	NA	-1.03226	0.0348699	0.0749997	false	NA	NA	NA	NA	NW_010363211.1	157787	159338	-	LOC112092651	--	K01183 chitinase [EC:3.2.1.14] | (RefSeq) acidic endochitinase (A)	ko00520: Amino sugar and nucleotide sugar metabolism; ko01100: Metabolic pathways	Thaumatin [Parasponia andersonii]
LOC112092660	2.3763	2.9955	2.2422	3.4879	2.7812	2.5786	5.6057	6.4163	5.6164	2.1928	2.8028	3.4929	67	85	61	96	73	74	156	181	155	67	78	100	0.806452	0.000144168	0.000268269	false	0.0249058	0.926176	0.964384	false	-1.26385	8.42158e-11	8.45139e-10	down	-0.485674	0.0592276	0.0793146	false	NW_010363239.1	325000	326505	-	LOC112092660	--	--	--	PREDICTED: putative nuclease HARBI1 [Ziziphus jujuba]
LOC112092669	2.3198	2.3051	3.3426	14.2587	19.5108	25.4052	4.8154	4.9767	4.6246	27.1508	28.0319	27.8616	41	41	57	246	321	457	84	88	80	520	489	500	-2.7775	9.06419e-77	1.6017e-75	down	-0.526433	0.0113165	0.0445603	false	-0.911036	0.000310343	0.00117494	false	-3.16249	1.31664e-31	8.49782e-31	down	NW_010363281.1	360	2413	-	LOC112092669	--	K12501 homogentisate solanesyltransferase [EC:2.5.1.117] | (RefSeq) 2-acylphloroglucinol 4-prenyltransferase-like (A)	ko00130: Ubiquinone and other terpenoid-quinone biosynthesis; ko01100: Metabolic pathways; ko01110: Biosynthesis of secondary metabolites; ko01240: Biosynthesis of cofactors	hypothetical protein L484_017898 [Morus notabilis]
LOC112092673	9.3429	8.2325	6.5772	1.2641	10.5097	11.1711	3.4827	3.6119	5.1328	9.5162	4.1077	9.5483	106	94	72	14	111	129	39	41	57	117	46	110	-1.16858	0.000225795	0.000411871	down	-0.0487359	0.955786	0.978498	false	0.931396	0.000331231	0.001244	false	-0.182534	0.751767	0.787216	false	NW_010363283.1	4585	5190	+	LOC112092673	--	--	--	Putative disease resistance RPP13-like protein 1 [Morus notabilis]
LOC112092678	137.914	133.56	131.832	292.772	253.924	246.845	152.593	149.11	167.886	258.189	269.82	255.268	4454	4341	4108	9230	7634	8114	4864	4818	5307	9036	8601	8371	-0.990506	9.77564e-35	7.01908e-34	false	-0.0185177	0.871478	0.937537	false	-0.272166	1.94063e-06	1.11046e-05	false	-1.24649	1.01383e-30	6.39522e-30	down	NW_010363285.1	888667	892074	+	LOC112092678	--	K10046 GDP-D-mannose 3', 5'-epimerase [EC:5.1.3.18 5.1.3.-] | (RefSeq) GDP-mannose 3,5-epimerase 2 isoform X1 (A)	ko00053: Ascorbate and aldarate metabolism; ko00520: Amino sugar and nucleotide sugar metabolism; ko01100: Metabolic pathways; ko01110: Biosynthesis of secondary metabolites; ko01240: Biosynthesis of cofactors; ko01250: Biosynthesis of nucleotide sugars	NAD(P)-binding domain containing protein [Parasponia andersonii]
LOC112092680	12.4934	12.1878	13.5249	5.0778	4.8086	4.7956	9.0194	9.3527	9.095	7.5147	6.0981	5.9776	494	485	516	196	177	193	352	370	352	322	238	240	0.235794	0.0858843	0.112071	false	-0.453035	0.00622712	0.0273922	false	0.422728	3.91783e-05	0.000176839	false	1.11008	4.76431e-17	1.89387e-16	up	NW_010363285.1	857946	863972	-	LOC112092680	--	K12126 phytochrome-interacting factor 3 | (RefSeq) transcription factor PIF3 (A)	ko04075: Plant hormone signal transduction; ko04712: Circadian rhythm - plant	Basic helix-loop-helix transcription factor [Trema orientalis]
LOC112092681	35.6537	35.5615	36.9265	7.7356	11.7318	13.2434	29.1205	31.5425	30.3572	13.4373	9.0586	12.4633	2899	2910	2897	614	888	1096	2337	2566	2416	1184	727	1029	1.13227	3.3644e-22	1.6681e-21	up	-0.130792	0.549011	0.734517	false	0.195633	0.000567652	0.00201606	false	1.45925	8.75461e-16	3.29277e-15	up	NW_010363285.1	40830	52596	-	LOC112092681	--	K05749 cytoplasmic FMR1 interacting protein | (RefSeq) LOW QUALITY PROTEIN: protein PIR (A)	--	Cytoplasmic FMR1-interacting protein [Trema orientalis]
LOC112092684	2.266	1.2866	2.0969	0	0.1739	0	2.4598	1.456	1.6536	0	0	0	28	16	25	0	2	0	30	18	20	0	0	0	6.75016	2.27319e-07	5.38447e-07	up	NA	NA	NA	NA	-0.0328637	0.938351	0.961339	false	4.81455	3.96284e-05	7.67152e-05	up	NW_010357373.1	83	742	+	LOC112092684	--	K13449 pathogenesis-related protein 1 | (RefSeq) basic form of pathogenesis-related protein 1-like (A)	ko04016: MAPK signaling pathway - plant; ko04075: Plant hormone signal transduction; ko04626: Plant-pathogen interaction	Cysteine-rich secretory protein, allergen V5/Tpx-1-related [Trema orientalis]
LOC112092713	119.579	114.868	111.711	1.8262	1.4731	2.5599	62.6612	53.7288	68.3001	3.1636	1.8756	1.4856	1744	1686	1572	26	20	38	902	784	975	50	27	22	4.56184	4.02895e-114	1.22993e-112	up	-0.189447	0.657545	0.810521	false	0.853984	1.0279e-24	2.76757e-23	false	5.60614	8.98687e-178	6.32585e-176	up	NW_010357386.1	360863	363120	-	LOC112092713	--	--	--	hypothetical protein POPTR_0017s11940g [Populus trichocarpa]
LOC112092718	2.6248	2.753	2.3749	0.8323	0.6266	0.5936	2.5539	2.5402	2.9371	0.7497	0.6332	0.9642	126	133	110	39	28	29	121	122	138	39	30	47	1.52477	1.0468e-09	2.93761e-09	up	-0.227955	0.511542	0.704104	false	-0.102758	0.566865	0.685401	false	1.64821	4.05389e-10	1.13665e-09	up	NW_010357386.1	223208	225771	-	LOC112092718	--	K13418 somatic embryogenesis receptor kinase 1 [EC:2.7.10.1 2.7.11.1] | (RefSeq) somatic embryogenesis receptor kinase 2 (A)	--	S-receptor-like serine/threonine-protein kinase [Trema orientalis]
LOC112092722	8.5635	8.5091	5.265	23.641	33.834	18.5385	9.8527	10.3	11.5665	15.8046	37.4979	28.1596	59	59	35	159	217	130	67	71	78	118	255	197	-1.61751	1.64798e-09	4.57147e-09	down	-0.146217	0.659921	0.812256	false	-0.555928	0.0357753	0.0766563	false	-2.0275	1.57262e-11	4.82729e-11	down	NW_010363368.1	134	600	+	LOC112092722	--	K13993 HSP20 family protein | (RefSeq) small heat shock protein, chloroplastic (A)	ko04141: Protein processing in endoplasmic reticulum	hypothetical protein L484_027612 [Morus notabilis]
LOC112092732	4.242	4.8235	4.2261	0.7191	2.0217	2.8616	2.9207	3.8666	3.1131	1.1991	0.9836	1.471	284	325	273	47	126	195	193	259	204	87	65	100	1.18886	3.45646e-09	9.38723e-09	up	0.580644	0.164544	0.339078	false	0.371939	0.00788575	0.0209858	false	0.982959	0.0101089	0.0151665	false	NW_010363420.1	17979	21554	+	LOC112092732	--	K13457 disease resistance protein RPM1 | (RefSeq) disease resistance protein RPM1 (A)	ko04626: Plant-pathogen interaction	NB-ARC domain, LRR domain containing protein [Trema orientalis]
LOC112092734	0.9153	0.3248	0.6324	0	0	0	1.2144	0.697	1.514	0	0	0	42	15	28	0	0	0	55	32	68	0	0	0	7.94148	1.90139e-10	5.57482e-10	up	NA	NA	NA	NA	-0.923063	0.0149968	0.0365661	false	6.97668	1.62123e-07	3.8205e-07	up	NW_010363429.1	81899	88665	+	LOC112092734	--	K22279 vicianin beta-glucosidase [EC:3.2.1.119] | (RefSeq) beta-glucosidase 17-like (A)	--	unnamed protein product, partial [Vitis vinifera]
LOC112092736	1.7657	1.6083	2.135	7.5367	7.1129	8.6741	6.5596	10.0007	7.2159	2.3083	2.3852	3.333	12	11	14	50	45	60	44	68	48	17	16	23	1.31863	0.00035679	0.000638048	up	1.50617	1.84178e-05	0.000193135	up	-2.16504	2.26139e-08	1.69697e-07	down	-2.35466	4.82393e-10	1.34444e-09	down	NW_010363429.1	289915	290277	-	LOC112092736	--	--	--	hypothetical protein L484_010937 [Morus notabilis]
LOC112092740	9.5041	5.4773	7.8801	4.2189	2.8927	4.1086	5.906	6.3012	5.4052	2.8357	1.5406	2.3712	300	174	240	130	85	132	184	199	167	97	48	76	1.13272	1.87205e-07	4.46316e-07	up	0.70128	0.0135098	0.0510843	false	0.323323	0.0660155	0.128915	false	0.753574	0.00414762	0.00654184	false	NW_010363429.1	183879	186646	+	LOC112092740	--	--	--	hypothetical protein L484_000977 [Morus notabilis]
LOC112092749	3.178	3.1578	4.1605	24.3311	24.3764	15.8311	7.0046	1.2817	1.538	9.0037	8.812	10.0483	57	57	72	426	407	289	124	23	27	175	156	183	-1.75623	0.0206687	0.02971	down	1.17405	1.29973e-08	2.76539e-07	up	0.0414372	0.957491	0.97362	false	-2.88994	5.53098e-34	3.8161e-33	down	NW_010363437.1	8284	11151	+	LOC112092749	--	K17991 peroxygenase [EC:1.11.2.3] | (RefSeq) probable peroxygenase 4 (A)	ko00073: Cutin, suberine and wax biosynthesis	Caleosin-related [Parasponia andersonii]
LOC112092751	218.74	215.76	208.562	6.4912	6.7382	5.3767	213.061	212.777	200.33	11.1041	9.8567	11.63	6835	6785	6288	198	196	171	6571	6652	6127	376	304	369	4.01313	0	0	up	-0.846367	1.04222e-07	1.84161e-06	false	-0.014379	0.774444	0.848617	false	4.84477	0	0	up	NW_010363438.1	18075	22399	+	LOC112092751	--	K19747 BAHD acyltransferase [EC:2.3.1.-] | (RefSeq) LOW QUALITY PROTEIN: BAHD acyltransferase DCR (A)	--	Transferase domain-containing protein [Cephalotus follicularis]
LOC112092755	176.197	162.479	171.889	0	0	0	101.145	98.5423	98.8663	0	0	0	2418	2244	2276	0	0	0	1370	1353	1328	0	0	0	12.6463	1.04398e-26	5.95234e-26	up	NA	NA	NA	NA	0.72124	1.98384e-30	7.08229e-29	false	13.326	1.93868e-29	1.17247e-28	up	NW_010363463.1	254836	257250	+	LOC112092755	--	--	--	Gibberellin regulated protein [Trema orientalis]
LOC112092756	3.514	3.9184	4.2085	0.2	0	0	0.9099	1.4049	1.0371	0.1441	0	0	90	101	104	5	0	0	23	36	26	4	0	0	4.23183	1.75599e-06	3.88184e-06	up	NA	NA	NA	NA	1.7416	1.62871e-10	1.58098e-09	up	5.58926	3.79346e-15	1.38797e-14	up	NW_010363463.1	46322	52017	+	LOC112092756	--	K05666 ATP-binding cassette, subfamily C (CFTR/MRP), member 2 | (RefSeq) LOW QUALITY PROTEIN: ABC transporter C family member 2 (A)	ko02010: ABC transporters	IQ motif, EF-hand binding site [Trema orientalis]
LOC112092779	10.6037	4.528	3.4968	0.5835	0.9414	0.6027	0.9767	1.4014	1.7906	0.1213	0.1332	0	242	104	77	13	20	14	22	32	40	3	3	0	3.77653	5.70467e-07	1.30989e-06	up	NA	NA	NA	NA	2.10986	0.000170073	0.000680897	up	2.87152	1.60363e-09	4.33851e-09	up	NW_010363544.1	23034	26568	-	LOC112092779	--	K15382 solute carrier family 50 (sugar transporter) | (RefSeq) bidirectional sugar transporter SWEET17-like (A)	--	Bidirectional sugar transporter SWEET16 [Morus notabilis]
LOC112092791	0.2849	0.3538	0.0738	5.1069	8.4154	7.6968	1.1545	0.9965	0.3638	5.9804	5.6279	5.8915	4	5	1	70	110	110	16	14	5	91	78	84	-3.04781	6.09098e-17	2.47234e-16	down	0.238789	0.339511	0.547976	false	NA	NA	NA	NA	-5.14911	7.1423e-21	3.29221e-20	down	NW_010363624.1	7	1128	+	LOC112092791	--	--	--	hypothetical protein L484_001446 [Morus notabilis]
LOC112092795	12.2191	12.0098	11.4285	40.8083	41.0144	45.2556	10.6354	11.2862	10.1156	29.7935	27.2083	31.3725	369	365	333	1203	1153	1391	317	341	299	975	811	962	-1.71412	1.35284e-55	1.60763e-54	down	0.488208	1.24771e-05	0.000137724	false	0.101689	0.371181	0.504272	false	-2.10215	2.27562e-80	4.10074e-79	down	NW_010363630.1	307875	313468	-	LOC112092795	--	K20617 cytochrome P450 family 71 subfamily A | (RefSeq) cytochrome P450 71A1 (A)	--	Cytochrome P450, E-class, group I [Trema orientalis]
LOC112092800	0.5116	0.61	0.6716	2.7603	2.0518	2.1782	1.2441	1.125	1.359	2.1717	2.5226	2.5529	15	18	19	79	56	65	36	33	39	69	73	76	-1.21046	1.51383e-05	3.0766e-05	down	-0.086992	0.732963	0.858038	false	-1.10958	0.003854	0.0111776	down	-2.23562	6.09358e-11	1.80594e-10	down	NW_010363630.1	428350	430033	+	LOC112092800	--	K20617 cytochrome P450 family 71 subfamily A | (RefSeq) cytochrome P450 71A1-like (A)	--	Cytochrome P450 71A1 [Morus notabilis]
LOC112092816	4.5079	5.3646	4.1831	0.698	0.9572	0.9785	5.417	6.5488	6.4799	1.0641	1.1683	1.0324	86	103	77	13	17	19	102	125	121	22	22	20	2.24785	5.74137e-15	2.12735e-14	up	-0.347604	0.425819	0.632518	false	-0.444083	0.0277593	0.0620026	false	2.14895	7.19211e-11	2.11926e-10	up	NW_010363644.1	57216	59078	-	LOC112092816	--	K00058 D-3-phosphoglycerate dehydrogenase / 2-oxoglutarate reductase [EC:1.1.1.95 1.1.1.399] | (RefSeq) LOW QUALITY PROTEIN: D-3-phosphoglycerate dehydrogenase 1, chloroplastic (A)	ko00260: Glycine, serine and threonine metabolism; ko00270: Cysteine and methionine metabolism; ko01100: Metabolic pathways; ko01110: Biosynthesis of secondary metabolites; ko01200: Carbon metabolism; ko01230: Biosynthesis of amino acids	D-3-phosphoglycerate dehydrogenase [Trema orientalis]
LOC112092839	6.5044	6.159	8.0895	7.3687	5.5076	3.4585	31.1674	28.0698	33.3049	10.2391	13.1798	10.2492	85	81	102	94	67	46	402	367	426	145	170	136	1.2066	2.48447e-14	8.91441e-14	up	-1.08374	0.000233897	0.00176093	down	-2.21136	4.03802e-48	2.79014e-46	down	0.0743629	0.813922	0.842707	false	NW_010363731.1	542149	542945	+	LOC112092839	--	--	--	hypothetical protein L484_023020 [Morus notabilis]
LOC112092843	0	0.0619	0.0215	0.681	0.6472	0.5511	0.1473	0.0208	0	0.0767	0.1473	0.3274	0	3	1	32	29	27	7	1	0	4	7	16	NA	NA	NA	NA	1.74024	0.001367	0.00785979	up	NA	NA	NA	NA	-4.75476	2.02313e-08	5.08795e-08	down	NW_010363732.1	179771	183727	-	LOC112092843	--	K16279 E3 ubiquitin-protein ligase KEG [EC:2.7.11.1 2.3.2.27] | (RefSeq) E3 ubiquitin-protein ligase KEG (A)	--	PREDICTED: ankyrin-1-like isoform X2 [Ziziphus jujuba]
LOC112092863	0.7762	1.3015	1.0056	3.0315	2.1888	2.0496	1.0813	0.8728	0.8426	1.8355	2.6541	1.5766	16	27	20	61	42	43	22	18	17	41	54	33	-1.37145	0.000381854	0.000680252	down	0.222953	0.514516	0.706267	false	0.0879526	0.841451	0.896503	false	-1.50813	5.59522e-05	0.000106831	down	NW_010363772.1	48001	50624	-	LOC112092863	--	K09753 cinnamoyl-CoA reductase [EC:1.2.1.44] | (RefSeq) cinnamoyl-CoA reductase 1 (A)	ko00940: Phenylpropanoid biosynthesis; ko01100: Metabolic pathways; ko01110: Biosynthesis of secondary metabolites	NAD(P)-binding domain containing protein [Trema orientalis]
LOC112092867	2.3565	2.676	2.2097	3.5635	5.4243	3.3075	3.4107	1.5702	3.6686	4.4526	2.9558	5.194	21	24	19	31	45	30	30	14	32	43	26	47	-0.792996	0.0463093	0.0631367	false	-0.0756787	0.836042	0.918884	false	-0.30698	0.472441	0.602442	false	-1.0247	0.00760534	0.0115896	down	NW_010363791.1	38	750	+	LOC112092867	--	K01082 3'(2'), 5'-bisphosphate nucleotidase [EC:3.1.3.7] | (RefSeq) putative PAP-specific phosphatase, mitochondrial (A)	ko00920: Sulfur metabolism; ko01100: Metabolic pathways	Putative PAP-specific phosphatase [Morus notabilis]
LOC112092868	31.7106	33.7074	33.7388	8.0941	12.5619	14.284	22.7353	26.5351	29.4915	17.4019	20.9201	21.2693	301	322	309	75	111	138	213	252	274	179	196	205	0.151352	0.357678	0.411537	false	-0.8083	0.000800819	0.00497989	false	0.279394	0.0318042	0.0694769	false	1.23776	6.3504e-09	1.65248e-08	up	NW_010357396.1	214990	216567	-	LOC112092868	--	--	--	Nuclear transcription factor Y subunit A-9 [Morus notabilis]
LOC112092879	93.9582	79.0071	96.2472	63.0481	43.6851	25.6428	85.6024	63.8207	99.7143	29.3494	34.5596	24.6276	774	655	765	507	335	215	696	526	804	262	281	206	1.23849	3.43993e-13	1.16245e-12	up	0.541224	0.071833	0.1859	false	0.0590629	0.772854	0.847501	false	0.75165	0.00772666	0.0117607	false	NW_010363865.1	260857	261555	-	LOC112092879	--	K02924 large subunit ribosomal protein L39e | (RefSeq) 60S ribosomal protein L39 (A)	ko03010: Ribosome	hypothetical protein SETIT_018656mg [Setaria italica]
LOC112092892	24.3362	24.3335	23.7959	2.9316	3.3089	3.4127	19.4332	19.3893	21.1138	2.8626	2.8773	2.9475	1114	1121	1051	131	141	159	878	888	946	142	130	137	2.53556	1.52292e-90	3.32305e-89	up	0.115194	0.519936	0.710777	false	0.221255	0.00300234	0.00899723	false	2.63972	1.89609e-101	4.8517e-100	up	NW_010363898.1	78779	81223	-	LOC112092892	--	--	--	hypothetical protein L484_010028 [Morus notabilis]
LOC112092893	3.6584	5.2508	2.612	0	0	0	6.26	5.7693	4.7344	0	0	0	45	65	31	0	0	0	76	71	57	0	0	0	8.33391	9.07785e-12	2.84836e-11	up	NA	NA	NA	NA	-0.591584	0.0391496	0.0828187	false	7.70072	1.22377e-09	3.33256e-09	up	NW_010363898.1	8303	10042	+	LOC112092893	--	K20558 transcription factor SPEECHLESS | (RefSeq) transcription factor SPEECHLESS (A)	ko04016: MAPK signaling pathway - plant	Transcription factor MUTE [Morus notabilis]
LOC112092900	22.6887	27.8153	25.3655	9.2001	10.0425	7.6886	24.1582	26.1419	22.7509	4.9434	6.1724	4.7586	432	533	466	171	178	149	454	498	424	102	116	92	1.95127	1.63172e-34	1.16633e-33	up	0.722868	0.000688234	0.00437433	false	0.00142827	0.98938	0.993399	false	1.22778	3.83422e-14	1.34074e-13	up	NW_010363907.1	82863	86133	-	LOC112092900	--	K12605 CCR4-NOT transcription complex subunit 2 | (RefSeq) probable NOT transcription complex subunit VIP2 (A)	ko03018: RNA degradation	putative NOT transcription complex subunit VIP2 [Morus notabilis]
LOC112092901	4.9264	6.3121	5.5089	1.8593	0.1393	0.3821	2.4957	2.2028	1.9868	0.8374	0	0.383	38	49	41	14	1	3	19	17	15	7	0	3	NA	NA	NA	NA	NA	NA	NA	NA	1.27182	0.000630611	0.00222085	up	2.52988	0.000188205	0.000342795	up	NW_010363907.1	71843	72404	-	LOC112092901	--	K12826 splicing factor 3A subunit 2 | (RefSeq) splicing factor 3A subunit 2-like (A)	ko03040: Spliceosome	hypothetical protein L484_023746 [Morus notabilis]
LOC112092919	0.1144	0.0455	0.0474	0.8674	0.6637	1.3041	0.2319	0.0457	0.1403	0.5491	0.3478	0.3381	5	2	2	37	27	58	10	2	6	26	15	15	NA	NA	NA	NA	1.16421	0.00643931	0.0281772	up	NA	NA	NA	NA	-4.04313	4.76782e-10	1.32956e-09	down	NW_010363915.1	173910	176243	-	LOC112092919	--	K13466 EIX receptor 1/2 | (RefSeq) receptor-like protein EIX2 (A)	ko04626: Plant-pathogen interaction	LRR domain containing protein [Trema orientalis]
LOC112092934	147.7	139.188	137.025	1466.45	1254.71	1023.05	276.934	235.599	306.76	1006.31	1379.08	934.379	2403	2279	2151	23290	19003	16941	4447	3835	4885	17742	22146	15436	-2.27544	2.54911e-23	1.30884e-22	down	0.13221	0.503554	0.698238	false	-1.00313	3.35991e-37	1.61931e-35	down	-3.41287	4.44256e-117	1.42704e-115	down	NW_010363924.1	115150	118184	+	LOC112092934	--	--	--	GATA-type transcription activator [Trema orientalis]
LOC112092936	12.816	14.946	11.6124	6.4465	3.6273	4.901	15.0064	11.5823	10.5847	2.2662	3.0323	4.4591	167	196	146	82	44	65	193	151	135	32	39	59	1.68233	1.03348e-10	3.07172e-10	up	0.587279	0.100723	0.23895	false	0.0307758	0.860142	0.909463	false	1.12096	2.01522e-05	3.99682e-05	up	NW_010363924.1	61271	63006	+	LOC112092936	--	K02976 small subunit ribosomal protein S26e | (RefSeq) 40S ribosomal protein S26-1-like (A)	ko03010: Ribosome	uncharacterized protein LOC100784958 [Glycine max]
LOC112092946	12.1863	13.1543	11.6783	1.2934	1.8701	1.7104	13.0446	12.3714	10.6912	1.5712	1.1242	1.0174	637	692	589	66	91	91	673	647	547	89	58	54	3.0265	1.45147e-69	2.27939e-68	up	0.352457	0.200297	0.388146	false	-0.016776	0.863375	0.911259	false	2.65955	1.35007e-56	1.53044e-55	up	NW_010363935.1	119493	122568	-	LOC112092946	--	--	--	Voltage dependent potassium channel [Parasponia andersonii]
LOC112092977	4.5069	4.7004	4.8641	0.5723	0.6002	0.4391	4.3399	4.1696	3.8054	0.6531	1.0566	0.8437	121	127	126	15	15	12	115	112	100	19	28	23	2.02264	2.96712e-12	9.57165e-12	up	-0.703688	0.126366	0.28137	false	0.138996	0.446663	0.577788	false	2.86165	3.2217e-20	1.44672e-19	up	NW_010363979.1	368463	372716	+	LOC112092977	--	--	--	PREDICTED: uncharacterized protein LOC109007058 isoform X1 [Juglans regia]
LOC112092978	1.026	0.6991	0.7596	0.03	0	0.0864	0.9802	1.2892	1.0183	0.0812	0.1188	0	35	24	25	1	0	3	33	44	34	3	4	0	3.78883	4.13602e-08	1.0364e-07	up	NA	NA	NA	NA	-0.456557	0.190913	0.302692	false	4.10716	3.14072e-06	6.67126e-06	up	NW_010363979.1	334109	337285	+	LOC112092978	--	K18834 WRKY transcription factor 1 | (RefSeq) WRKY transcription factor 1 isoform X2 (A)	ko04626: Plant-pathogen interaction	putative WRKY transcription factor 9 [Morus notabilis]
LOC112092980	0.399	1.3875	1.2922	0.1022	0.1607	0.147	0.8085	0.5483	0.8662	0.092	0.3032	0.0982	8	28	25	2	3	3	16	11	17	2	6	2	NA	NA	NA	NA	NA	NA	NA	NA	0.415609	0.421993	0.554109	false	2.64117	0.00112962	0.00189988	up	NW_010363979.1	740168	742167	+	LOC112092980	--	K11982 E3 ubiquitin-protein ligase RNF115/126 [EC:2.3.2.27] | (RefSeq) E3 ubiquitin-protein ligase RZF1-like (A)	--	E3 ubiquitin-protein ligase RING1 [Morus notabilis]
LOC112092984	1.9241	3.2119	3.1109	9.2245	8.185	8.0154	6.3162	6.7694	6.7623	13.21	16.8426	18.9491	25	42	39	117	99	106	81	88	86	186	216	250	-1.55468	1.73053e-15	6.55624e-15	down	-0.982942	2.46505e-06	3.1908e-05	false	-1.3212	9.86482e-07	5.91153e-06	down	-1.89528	5.28695e-12	1.67048e-11	down	NW_010364033.1	330	1023	-	LOC112092984	--	--	--	Zinc finger protein CONSTANS-LIKE 13 [Morus notabilis]
LOC112092993	4.3455	2.099	3.9407	2.9677	1.4912	1.7196	2.3848	2.051	2.5898	0.3899	0.7338	0.3566	72	35	63	48	23	29	39	34	42	7	12	6	1.99882	2.77573e-05	5.51643e-05	up	2.02989	0.000139636	0.00112225	up	0.510713	0.107156	0.191127	false	0.473298	0.257375	0.304989	false	NW_010364060.1	177447	179692	-	LOC112092993	--	--	--	hypothetical protein L484_020218 [Morus notabilis]
LOC112092995	2.259	2.4159	2.6191	0.5295	1.1722	1.3167	1.8233	2.4684	2.0342	0.6007	0.5431	0.5091	118	127	132	27	57	70	94	129	104	34	28	27	1.68441	9.07428e-10	2.56007e-09	up	0.829503	0.0367941	0.112569	false	0.151536	0.425665	0.557206	false	1.00748	0.00161054	0.0026619	up	NW_010364060.1	243546	254030	-	LOC112092995	--	K13457 disease resistance protein RPM1 | (RefSeq) disease resistance protein RPM1 (A)	ko04626: Plant-pathogen interaction	NB-ARC domain, LRR domain containing protein [Trema orientalis]
LOC112092996	1.4917	2.1853	2.0811	0.3526	0.4725	0.5449	0.8138	0.8793	1.0746	0.1765	0.31	0.2825	78	115	105	18	23	29	42	46	55	10	16	15	1.60077	6.79032e-05	0.000130497	up	0.799584	0.0894917	0.218711	false	1.00381	5.58562e-05	0.000244949	up	1.80156	1.41585e-08	3.59487e-08	up	NW_010364060.1	279059	286930	-	LOC112092996	--	K13457 disease resistance protein RPM1 | (RefSeq) disease resistance protein RPM1 (A)	ko04626: Plant-pathogen interaction	NB-ARC domain, LRR domain containing protein [Trema orientalis]
LOC112092997	3.3891	2.9186	3.6062	1.0184	0.7767	0.9768	2.1061	1.8518	2.2622	0.7089	0.6867	0.8901	75	65	77	22	16	22	46	41	49	17	15	20	1.19425	0.00145348	0.00242722	up	0.245546	0.575617	0.755296	false	0.619468	0.0169824	0.0405985	false	1.56512	1.10867e-06	2.44232e-06	up	NW_010364060.1	290674	291855	-	LOC112092997	--	K13457 disease resistance protein RPM1 | (RefSeq) disease resistance protein RPM1 (A)	ko04626: Plant-pathogen interaction	putative disease resistance protein At1g50180 [Prunus avium]
LOC112093001	0.2107	0.1449	0.1176	1.2119	1.4101	1.7514	0.1806	0.2268	0.1325	0.4337	0.5418	0.4149	13	9	7	73	81	110	11	14	8	29	33	26	-1.61625	0.000508461	0.000894338	down	1.61757	6.35817e-08	1.17413e-06	up	NA	NA	NA	NA	-3.47381	2.45614e-19	1.06588e-18	down	NW_010364060.1	330884	335447	+	LOC112093001	--	K03234 elongation factor 2 | (RefSeq) elongation factor 2-like (A)	--	Ubiquitin carboxyl-terminal hydrolase 12 [Morus notabilis]
LOC112093006	14.1947	15.8493	15.1665	0.4497	2.5152	3.882	11.4164	13.7488	16.4458	1.6205	0.2965	1.0088	97	109	100	3	16	27	77	94	110	12	2	7	3.56149	1.0258e-16	4.11207e-16	up	NA	NA	NA	NA	0.0671465	0.746415	0.827833	false	2.45582	4.95167e-07	1.12265e-06	up	NW_010364063.1	21534	22328	+	LOC112093006	--	--	--	--
LOC112093017	2.6831	3.5547	1.8538	0.6617	0.427	0.3905	0.1007	0.447	0.3553	0.0459	0.0503	0	54	72	36	13	8	8	2	9	7	1	1	0	NA	NA	NA	NA	NA	NA	NA	NA	3.11093	2.3076e-10	2.19683e-09	up	2.18357	2.78016e-06	5.9308e-06	up	NW_010364076.1	52315	54964	+	LOC112093017	--	K12116 flavin-binding kelch repeat F-box protein 1 | (RefSeq) adagio protein 3 (A)	ko04712: Circadian rhythm - plant	BTB-kelch protein [Trema orientalis]
LOC112093022	6.2333	4.9122	4.344	0.5505	0.3463	0.3168	2.7222	2.1483	4.6115	0.3967	0.1089	0.4234	58	46	39	5	3	3	25	20	42	4	1	4	3.09198	6.48963e-06	1.36749e-05	up	NA	NA	NA	NA	0.658069	0.058789	0.116706	false	3.40611	2.3701e-09	6.35133e-09	up	NW_010364101.1	7	503	+	LOC112093022	--	K01051 pectinesterase [EC:3.1.1.11] | (RefSeq) putative pectinesterase/pectinesterase inhibitor 22 (A)	ko00040: Pentose and glucuronate interconversions; ko01100: Metabolic pathways	Pectinesterase inhibitor domain containing protein [Parasponia andersonii]
LOC112093023	6.5806	7.0837	7.275	0.3371	0.3535	0.1078	4.3338	4.8234	5.9388	1.5181	0.5556	1.0801	60	65	64	3	3	1	39	44	53	15	5	10	2.00102	7.61314e-06	1.59173e-05	up	NA	NA	NA	NA	0.419323	0.119267	0.208415	false	4.46118	1.50346e-12	4.87274e-12	up	NW_010364135.1	128	1814	+	LOC112093023	--	K01852 lanosterol synthase [EC:5.4.99.7] | (RefSeq) lupeol synthase-like (A)	ko00100: Steroid biosynthesis; ko01100: Metabolic pathways; ko01110: Biosynthesis of secondary metabolites	lupeol synthase [Morus alba]
LOC112093027	19.6784	20.0818	22.3636	7.6276	8.5699	6.9424	19.3218	15.4159	17.4655	5.4688	6.0812	4.1154	259	266	284	98	105	93	251	203	225	78	79	55	1.48357	2.75496e-13	9.37465e-13	up	0.522336	0.0349097	0.108083	false	0.197778	0.145723	0.244794	false	1.15795	1.33905e-11	4.13441e-11	up	NW_010364141.1	107049	107752	-	LOC112093027	--	K09481 protein transport protein SEC61 subunit beta | (RefSeq) LOW QUALITY PROTEIN: protein transport protein Sec61 subunit beta (A)	ko03060: Protein export; ko04141: Protein processing in endoplasmic reticulum; ko04145: Phagosome	hypothetical protein L484_014396 [Morus notabilis]
LOC112093038	0.1887	0.4687	0.5745	0.9665	0.8108	1.5411	0.3226	0.4244	0.2892	0.468	0.3585	0.4878	16	40	47	80	64	133	27	36	24	43	30	42	-0.592323	0.0925198	0.119908	false	1.30384	7.25132e-05	0.000634607	up	0.192984	0.629168	0.737421	false	-1.70489	5.63429e-05	0.000107535	down	NW_010364155.1	10648	30043	+	LOC112093038	--	K13457 disease resistance protein RPM1 | (RefSeq) disease resistance protein RPM1 (A)	ko04626: Plant-pathogen interaction	TIR-NBS-LRR-like protein [Parasponia andersonii]
LOC112093050	6.7763	5.677	8.9509	12.7944	16.9849	18.5371	7.2694	6.7729	7.7375	12.9966	10.9037	12.6927	51	43	65	94	119	142	54	51	57	106	81	97	-0.999702	2.79492e-05	5.55281e-05	false	0.364022	0.105546	0.247096	false	-0.0798071	0.772618	0.847339	false	-1.44436	5.90075e-08	1.43547e-07	down	NW_010364188.1	528	1935	-	LOC112093050	--	--	--	hypothetical protein L484_001841 [Morus notabilis]
LOC112093057	12.3693	10.7006	11.206	0	0	0	10.5604	10.5475	15.1559	0.1996	0.0876	0.213	286	249	250	0	0	0	241	244	343	5	2	5	5.91892	1.20225e-37	9.33621e-37	up	NA	NA	NA	NA	-0.133418	0.372904	0.505972	false	10.1821	1.403e-17	5.68018e-17	up	NW_010364208.1	45103	46337	+	LOC112093057	--	--	--	--
LOC112093059	1.3353	2.6537	0.7381	2.827	1.9126	2.0991	2.8862	3.6481	3.5471	3.2859	2.7959	2.2795	15	30	8	31	20	24	32	41	39	40	31	26	0.0169945	0.960706	0.967921	false	-0.326532	0.388383	0.596581	false	-1.14068	0.00728881	0.0196193	down	-0.800276	0.135998	0.170724	false	NW_010364208.1	153978	161297	-	LOC112093059	--	K13448 calcium-binding protein CML | (RefSeq) probable calcium-binding protein CML13 (A)	ko04626: Plant-pathogen interaction	PREDICTED: probable calcium-binding protein CML13 [Ziziphus jujuba]
LOC112093067	3.8152	2.8246	5.0396	0.843	1.125	1.9845	2.3496	3.7385	3.4393	0.9665	0.379	0.6631	51	38	65	11	14	27	31	50	45	14	5	9	1.98881	2.10975e-05	4.24199e-05	up	NA	NA	NA	NA	0.238601	0.444767	0.576246	false	1.28797	0.0033331	0.0053191	up	NW_010364208.1	620407	621603	+	LOC112093067	--	--	--	--
LOC112093084	2.2787	2.2642	2.0783	0.5602	0.8812	0.9851	2.2164	1.6398	1.7693	1.5981	0.0923	0.8079	25	25	22	6	9	11	24	18	19	19	1	9	0.917904	0.146985	0.183806	false	NA	NA	NA	NA	0.182947	0.655937	0.758876	false	1.18037	0.0185854	0.0268807	up	NW_010364263.1	682	1361	+	LOC112093084	--	--	--	Peptidase C78, ubiquitin fold modifier-specific peptidase [Trema orientalis]
LOC112093086	5.3577	6.4668	6.7622	12.2396	17.5487	19.199	5.4116	5.9464	6.8171	10.4189	9.7573	10.6177	326	396	397	727	994	1189	325	362	406	687	586	656	-1.01164	2.32474e-17	9.59566e-17	down	0.632066	0.000367669	0.00258263	false	-0.0210252	0.865143	0.91251	false	-1.66478	4.38293e-19	1.88442e-18	down	NW_010364290.1	636834	640769	-	LOC112093086	--	K00924 kinase [EC:2.7.1.-] | (RefSeq) receptor-like protein kinase HSL1 (A)	--	GPCR kinase [Trema orientalis]
LOC112093087	7.2876	7.5945	5.9871	6.8282	14.416	16.6778	5.2226	6.3957	4.4491	18.0426	10.4448	18.5554	82	86	65	75	151	191	58	72	49	220	116	212	-1.79629	1.29958e-13	4.48553e-13	down	-0.345127	0.302335	0.507973	false	0.324697	0.188683	0.300069	false	-1.12458	0.000640014	0.00110623	down	NW_010364290.1	1063212	1091021	+	LOC112093087	--	--	--	--
LOC112093090	84.7416	77.2287	84.9885	171.953	161.558	120.599	60.1005	51.6751	70.2239	118.009	145.607	107.566	990	908	958	1961	1757	1434	693	604	803	1494	1679	1276	-1.28327	1.13573e-20	5.33658e-20	down	0.250307	0.175279	0.353546	false	0.387762	0.000101373	0.000424196	false	-1.14796	1.2216e-13	4.17507e-13	down	NW_010364290.1	71641	73201	-	LOC112093090	--	--	--	PREDICTED: protein EMBRYO SAC DEVELOPMENT ARREST 3, chloroplastic-like isoform X2 [Juglans regia]
LOC112093091	3.8009	3.2467	3.3864	0	0.2149	0	2.7024	3.2658	3.8151	2.7075	3.986	2.9552	57	49	49	0	3	0	40	49	56	44	59	45	-0.2323	0.446231	0.500515	false	-5.59007	1.33947e-09	3.35667e-08	down	0.040628	0.884733	0.9264	false	5.39657	3.47612e-09	9.21639e-09	up	NW_010364290.1	53413	56180	+	LOC112093091	--	K16166 transcription factor MYB75 | (RefSeq) transcription factor MYB113-like (A)	ko04712: Circadian rhythm - plant	transcription factor MYB113-like [Capsicum annuum]
LOC112093125	0.4953	0.6057	0.5923	6.7127	6.2207	5.4649	0.6562	0.6473	1.0898	2.0391	3.5124	2.4013	13	16	15	172	152	146	17	17	28	58	91	64	-1.98816	1.79707e-08	4.62163e-08	down	1.17166	5.35803e-06	6.41253e-05	up	NA	NA	NA	NA	-3.71108	1.05239e-35	7.61673e-35	down	NW_010364303.1	128281	129800	-	LOC112093125	--	--	--	hypothetical protein TorRG33x02_187700 [Trema orientalis]
LOC112093126	38.2545	39.0291	37.5775	17.0234	17.4663	16.7548	27.0582	29.5339	30.5027	9.9003	10.1173	10.5911	1494	1534	1416	649	635	666	1043	1154	1166	419	390	420	1.25767	1.60179e-33	1.11809e-32	up	0.706426	8.53491e-10	2.20146e-08	false	0.346532	9.70364e-07	5.82399e-06	false	0.896157	2.59873e-23	1.30123e-22	false	NW_010364303.1	82124	86082	-	LOC112093126	--	K05857 phosphatidylinositol phospholipase C, delta [EC:3.1.4.11] | (RefSeq) LOW QUALITY PROTEIN: phosphoinositide phospholipase C 6-like (A)	ko00562: Inositol phosphate metabolism; ko01100: Metabolic pathways; ko04070: Phosphatidylinositol signaling system	Phosphoinositide phospholipase C family [Parasponia andersonii]
LOC112093130	28.7608	32.9328	30.7544	49.572	56.4947	59.6547	33.6725	39.7887	40.1113	59.9052	49.212	55.3003	315	363	325	530	576	665	364	436	430	711	532	615	-0.784074	8.17366e-11	2.44235e-10	false	-0.024935	0.852526	0.927953	false	-0.349755	0.0024349	0.00748286	false	-1.11001	1.18381e-17	4.80674e-17	down	NW_010364329.1	65	738	+	LOC112093130	--	--	--	Pentatricopeptide repeat [Trema orientalis]
LOC112093152	3.5507	3.7937	3.403	0.5476	0.5742	0.4501	2.6304	1.9462	2.1844	0.0705	0.0774	0.4136	93	100	86	14	14	12	68	51	56	2	2	11	3.35029	1.72746e-10	5.07815e-10	up	NA	NA	NA	NA	0.616495	0.00776789	0.0207208	false	2.50859	4.40945e-14	1.5383e-13	up	NW_010364333.1	551849	557779	-	LOC112093152	--	K09841 xanthoxin dehydrogenase [EC:1.1.1.288] | (RefSeq) xanthoxin dehydrogenase (A)	ko00906: Carotenoid biosynthesis; ko01100: Metabolic pathways; ko01110: Biosynthesis of secondary metabolites	Momilactone A synthase [Morus notabilis]
LOC112093164	225.655	240.376	223.58	7.7687	11.37	11.7929	323.814	348.401	287.51	22.6055	22.9393	24.7163	4136	4434	3954	139	194	220	5858	6389	5158	449	415	460	3.52101	2.05043e-279	4.43848e-277	up	-1.22155	3.05369e-11	9.67569e-10	down	-0.529768	2.1117e-15	3.16558e-14	false	4.21213	5.14489e-173	3.44725e-171	up	NW_010364361.1	223865	224843	-	LOC112093164	--	--	--	hypothetical protein L484_024037 [Morus notabilis]
LOC112093165	2.1777	1.6229	1.5046	6.0107	6.8229	4.5762	0.6742	1.9347	1.6068	3.3492	2.6353	2.4425	36	27	24	97	105	77	11	32	26	60	43	41	-1.24993	0.00120267	0.00202867	down	1.00554	0.000245245	0.00183149	up	0.279489	0.507581	0.633794	false	-1.97862	4.83011e-11	1.44179e-10	down	NW_010364361.1	173693	175290	+	LOC112093165	--	--	--	PREDICTED: uncharacterized protein LOC103935841 [Pyrus x bretschneideri]
LOC112093175	1.8062	2.4724	1.9484	4.8146	7.5038	7.4426	1.5312	1.6395	2.3726	3.1295	2.2034	4.0841	98	135	102	255	379	411	82	89	126	184	118	225	-1.01197	1.79029e-05	3.61916e-05	down	1.03455	4.83517e-05	0.000449505	up	0.115956	0.594201	0.708894	false	-1.93063	9.93133e-18	4.04599e-17	down	NW_010357488.1	64	3344	+	LOC112093175	--	K13459 disease resistance protein RPS2 | (RefSeq) putative disease resistance protein At4g10780 (A)	ko04626: Plant-pathogen interaction	TIR-NBS-LRR-like protein [Trema orientalis]
LOC112093178	1.8534	1.9004	1.737	4.2214	3.3465	3.1382	1.4583	1.5766	1.3094	3.0203	3.3559	3.2428	94	97	85	209	158	162	73	80	65	166	168	167	-1.39791	1.67249e-12	5.45908e-12	down	0.117926	0.539672	0.726978	false	0.285053	0.189714	0.301311	false	-1.23332	2.77194e-09	7.39463e-09	down	NW_010357488.1	12380	16634	+	LOC112093178	--	--	--	TIR-NBS-LRR-like protein [Trema orientalis]
LOC112093179	0.2057	0.2725	0.0711	6.8834	5.0822	5.4567	0.4863	0.6853	0.2102	1.6451	1.9451	2.0258	3	4	1	98	69	81	7	10	3	26	28	30	-2.27098	2.3178e-05	4.64315e-05	down	1.59983	7.46439e-08	1.35567e-06	up	NA	NA	NA	NA	-5.24803	5.57067e-19	2.38613e-18	down	NW_010357488.1	17629	20909	+	LOC112093179	--	--	--	--
LOC112093184	7.7379	7.1548	7.1843	21.1929	15.5277	14.7298	13.2841	11.9233	9.3329	16.6115	18.7278	17.0932	144	134	129	385	269	279	244	222	170	335	344	323	-0.8543	5.17447e-08	1.28881e-07	false	-0.0641203	0.732956	0.858038	false	-0.698746	2.85315e-05	0.000132537	false	-1.49195	1.33832e-13	4.56678e-13	down	NW_010364457.1	65523	66517	-	LOC112093184	--	--	--	hypothetical protein TorRG33x02_217110 [Trema orientalis]
LOC112093185	48.6645	43.9161	39.3416	95.6744	87.7111	88.9452	49.334	53.9478	53.8237	94.1444	101.625	96.4614	1732	1573	1351	3324	2906	3222	1733	1921	1875	3631	3570	3486	-1.14773	1.47986e-41	1.26242e-40	down	-0.139327	0.17927	0.358887	false	-0.304254	0.000112682	0.000467095	false	-1.31462	2.60229e-28	1.52416e-27	down	NW_010357497.1	200109	219596	+	LOC112093185	--	K01939 adenylosuccinate synthase [EC:6.3.4.4] | (RefSeq) adenylosuccinate synthetase 2, chloroplastic (A)	ko00230: Purine metabolism; ko00250: Alanine, aspartate and glutamate metabolism; ko01100: Metabolic pathways; ko01232: Nucleotide metabolism; ko01240: Biosynthesis of cofactors	Adenylosuccinate synthetase [Trema orientalis]
LOC112093200	12.8907	14.7064	13.9168	1.2838	1.5386	1.7004	7.9814	8.3509	8.9629	0.8261	2.1767	1.293	216	248	225	21	24	29	132	140	147	15	36	22	2.31206	5.39663e-15	2.00352e-14	up	0.0357399	0.938445	0.970621	false	0.661949	1.12953e-05	5.64412e-05	false	2.92842	1.33586e-33	9.11998e-33	up	NW_010364527.1	61	1830	-	LOC112093200	--	--	--	hypothetical protein TorRG33x02_282980 [Trema orientalis]
LOC112093208	6.3703	6.1351	4.6724	11.2445	12.2124	15.1176	8.8374	7.6406	8.7112	18.7208	17.972	20.5585	65	63	46	112	116	157	89	78	87	207	181	213	-1.43549	3.91063e-15	1.46094e-14	down	-0.604552	0.00136775	0.00786156	false	-0.603153	0.0115139	0.0292021	false	-1.43456	3.49666e-09	9.26707e-09	down	NW_010364604.1	7	551	+	LOC112093208	--	K01090 protein phosphatase [EC:3.1.3.16] | (RefSeq) serine/threonine-protein phosphatase BSL1 (A)	--	Serine/threonine-specific protein phosphatase/bis(5-nucleosyl)-tetraphosphatase [Trema orientalis]
LOC112093214	23.4353	25.712	30.0572	4.7014	2.7273	1.8228	16.8187	16.7869	19.4537	2.9736	3.7593	2.5965	240	265	297	47	26	19	170	172	195	33	38	27	2.25728	6.87314e-21	3.25688e-20	up	-0.0504703	0.907214	0.954913	false	0.524399	0.000317284	0.00119816	false	2.82668	3.07195e-20	1.38075e-19	up	NW_010364639.1	380909	382978	+	LOC112093214	--	--	--	hypothetical protein B456_003G036100 [Gossypium raimondii]
LOC112093215	0.5315	0.5809	0.6059	0.0817	0.5424	0.6527	0.1346	0.2125	0.6244	0.6866	0.5654	0.8636	20	22	22	3	19	25	5	8	23	28	21	33	-1.37336	0.00993576	0.0149076	down	-0.765495	0.20643	0.396037	false	0.771988	0.153958	0.255554	false	0.166347	0.795243	0.825823	false	NW_010357497.1	195726	198405	+	LOC112093215	--	K00696 sucrose-phosphate synthase [EC:2.4.1.14] | (RefSeq) probable sucrose-phosphate synthase 1 (A)	ko00500: Starch and sucrose metabolism; ko01100: Metabolic pathways; ko01110: Biosynthesis of secondary metabolites	PREDICTED: probable sucrose-phosphate synthase 1 [Ricinus communis]
LOC112093220	251.654	256.715	236.241	985.505	838.777	834.308	406.224	406.56	399.319	935.017	1056.5	895.797	10549	10830	9555	40327	32731	35596	16807	17051	16384	42474	43713	38129	-1.50593	1.98691e-67	2.97319e-66	down	-0.157435	0.229866	0.425218	false	-0.755656	3.88126e-56	3.38565e-54	false	-2.10625	2.19186e-78	3.82604e-77	down	NW_010364639.1	482787	487505	-	LOC112093220	--	K00600 glycine hydroxymethyltransferase [EC:2.1.2.1] | (RefSeq) serine hydroxymethyltransferase 1, mitochondrial (A)	ko00260: Glycine, serine and threonine metabolism; ko00460: Cyanoamino acid metabolism; ko00630: Glyoxylate and dicarboxylate metabolism; ko00670: One carbon pool by folate; ko01100: Metabolic pathways; ko01110: Biosynthesis of secondary metabolites; ko01200: Carbon metabolism; ko01230: Biosynthesis of amino acids; ko01240: Biosynthesis of cofactors	PREDICTED: serine hydroxymethyltransferase, mitochondrial [Gossypium arboreum]
LOC112093231	15.2925	15.9294	16.9978	0.6054	1.111	0.4355	10.5538	13.5865	14.0388	0.5454	1.2724	0.5093	207	217	222	8	14	6	141	184	186	8	17	7	3.79551	8.2053e-29	4.94785e-28	up	NA	NA	NA	NA	0.283596	0.0653787	0.127917	false	4.23447	4.74725e-36	3.47977e-35	up	NW_010364641.1	198984	202071	+	LOC112093231	--	K15382 solute carrier family 50 (sugar transporter) | (RefSeq) bidirectional sugar transporter SWEET17-like (A)	--	SWEET sugar transporter [Trema orientalis]
LOC112093238	16.3424	16.6017	16.234	38.8844	35.1668	32.318	21.107	21.5006	20.9638	36.7138	42.53	38.1537	313	320	300	727	627	630	399	412	393	762	804	742	-1.13751	2.39462e-23	1.23118e-22	down	-0.180541	0.193885	0.379436	false	-0.42318	9.88807e-05	0.000414306	false	-1.38232	3.89009e-26	2.13478e-25	down	NW_010364648.1	98765	101532	-	LOC112093238	--	--	--	DNA mismatch repair protein Mlh1 [Morus notabilis]
LOC112093251	1.2139	1.8093	1.1683	2.5759	13.9718	12.2676	1.3178	1.4733	1.6832	4.6409	3.6018	5.3798	14	21	13	29	150	144	15	17	19	58	41	63	-1.85574	2.84703e-07	6.69544e-07	down	1.04083	0.0350506	0.108407	false	-0.145315	0.761909	0.839367	false	-3.03718	5.0215e-08	1.22755e-07	down	NW_010357521.1	2093	2708	-	LOC112093251	--	--	--	hypothetical protein CISIN_1g031151mg [Citrus sinensis]
LOC112093254	0.7649	3.04	4.3599	0	0.1369	0.2505	3.2289	2.5483	2.6048	0	0.1292	0	6	24	33	0	1	2	25	20	20	0	1	0	5.72292	1.05317e-05	2.17379e-05	up	NA	NA	NA	NA	-0.0953887	0.848059	0.900755	false	4.11411	0.000293264	0.000524207	up	NW_010357525.1	29	447	-	LOC112093254	--	--	--	Nucleotide-diphospho-sugar transferase [Parasponia andersonii]
LOC112093270	15.4175	14.3663	17.5057	3.3693	6.0727	6.362	14.3362	14.4167	14.9464	5.5012	5.4149	6.3096	450	422	493	96	165	189	413	421	427	174	156	187	1.09266	1.85607e-15	7.01793e-15	up	-0.162375	0.521184	0.711845	false	0.0603278	0.570565	0.688579	false	1.31571	1.23918e-08	3.16126e-08	up	NW_010364734.1	12285	14964	-	LOC112093270	--	K01940 argininosuccinate synthase [EC:6.3.4.5] | (RefSeq) argininosuccinate synthase, chloroplastic (A)	ko00220: Arginine biosynthesis; ko00250: Alanine, aspartate and glutamate metabolism; ko01100: Metabolic pathways; ko01110: Biosynthesis of secondary metabolites; ko01230: Biosynthesis of amino acids	PREDICTED: argininosuccinate synthase, chloroplastic-like [Ziziphus jujuba]
LOC112093276	1.3495	0.9881	1.6195	1.0914	0.4578	0.6978	1.4393	1.6328	1.4513	0.4588	0.5037	0.4197	19	14	22	15	6	10	20	23	20	7	7	6	1.45956	0.00982696	0.0147606	up	NA	NA	NA	NA	-0.248125	0.572083	0.68959	false	0.537403	0.335241	0.386891	false	NW_010364747.1	201638	210417	-	LOC112093276	--	--	--	hypothetical protein L484_017763 [Morus notabilis]
LOC112093278	17.1136	17.9278	17.4405	1.7934	3.1471	2.2466	19.3661	21.1759	21.2805	2.8354	2.3528	2.7093	479	505	471	49	82	64	535	593	583	86	65	77	2.71648	2.9175e-69	4.54048e-68	up	-0.177116	0.521817	0.712237	false	-0.289142	0.00216585	0.006742	false	2.60647	1.64088e-40	1.3353e-39	up	NW_010364747.1	482386	487680	-	LOC112093278	--	--	--	Lipase [Trema orientalis]
LOC112093298	93.2223	101.7	120.237	60.4473	46.9394	41.7743	52.6248	45.7343	39.649	14.9443	26.0132	16.9349	1583	1738	1970	1002	742	722	882	777	659	275	436	292	0.996836	2.91627e-08	7.39806e-08	false	1.32402	4.54277e-08	8.64254e-07	up	1.13757	1.80487e-29	6.18015e-28	up	0.807196	3.45482e-06	7.30688e-06	false	NW_010364811.1	15506	17594	+	LOC112093298	--	--	--	PREDICTED: uncharacterized protein LOC107927273 isoform X1 [Gossypium hirsutum]
LOC112093306	166.901	176.433	176.892	46.2984	60.8368	59.4608	142.323	159.493	153.159	49.0841	46.2393	51.9465	1503	1599	1537	407	510	545	1265	1437	1350	479	411	475	1.37668	5.67752e-43	5.00468e-42	up	0.140331	0.345891	0.55502	false	0.14029	0.0414653	0.0870203	false	1.37606	4.46145e-28	2.59902e-27	up	NW_010364878.1	555	1035	-	LOC112093306	--	K13201 nucleolysin TIA-1/TIAR | (RefSeq) oligouridylate-binding protein 1 isoform X1 (A)	--	Splicing factor-like protein [Parasponia andersonii]
LOC112093308	6.633	6.4521	5.4272	15.7354	8.4004	9.1923	7.2863	4.0476	7.4187	7.5383	8.7715	8.0451	95	93	75	220	112	134	103	58	104	117	124	117	-0.630251	0.0088815	0.0134219	false	0.417686	0.130237	0.287229	false	-0.0696578	0.77327	0.847765	false	-1.1221	0.000125661	0.000232615	down	NW_010364880.1	104478	132741	-	LOC112093308	--	K03237 translation initiation factor 2 subunit 1 | (RefSeq) eukaryotic translation initiation factor 2 subunit alpha homolog (A)	ko04141: Protein processing in endoplasmic reticulum	PREDICTED: eukaryotic translation initiation factor 2 subunit alpha-like [Malus domestica]
LOC112093309	2.4598	2.2696	2.0031	0	0.1887	0	1.2461	0.9659	0.5385	0.1621	0	0.0865	28	26	22	0	2	0	14	11	6	2	0	1	NA	NA	NA	NA	NA	NA	NA	NA	1.23827	0.0111892	0.0284872	up	4.95176	1.43751e-05	2.88776e-05	up	NW_010364880.1	207366	208053	-	LOC112093309	--	K21483 salicylate 1-O-methyltransferase [EC:2.1.1.274] | (RefSeq) salicylate carboxymethyltransferase (A)	--	Theobromine synthase 2 [Morus notabilis]
LOC112093312	38.1757	48.6301	44.9729	74.991	93.5831	83.7211	58.3955	56.6142	57.362	91.6242	101.769	102.025	461	591	524	884	1052	1029	696	684	678	1199	1213	1251	-1.02916	5.90767e-26	3.305e-25	down	-0.266656	0.037065	0.113187	false	-0.440505	7.34238e-06	3.79176e-05	false	-1.20373	1.49836e-18	6.3045e-18	down	NW_010364885.1	8460	9426	-	LOC112093312	--	--	--	18 kD winter accumulating protein C [Morus bombycis]
LOC112093331	0.6629	0.7293	0.5889	1.1642	2.0855	1.7214	0.3118	0.426	0.3386	1.3327	0.9595	0.956	28	31	24	48	82	74	13	18	14	61	40	41	-1.84428	1.73566e-06	3.83913e-06	down	0.572599	0.0681351	0.178941	false	0.827371	0.0530528	0.106994	false	-1.58931	1.55931e-06	3.39589e-06	down	NW_010364902.1	6999	9559	-	LOC112093331	--	K13457 disease resistance protein RPM1 | (RefSeq) disease resistance protein RPM1 (A)	ko04626: Plant-pathogen interaction	TIR-NBS-LRR-like protein [Trema orientalis]
LOC112093332	106.976	101.071	108.224	335.378	317.15	292.358	142.636	134.104	137.845	349.737	439.691	345.802	1424	1354	1390	4358	3930	3961	1874	1786	1796	5045	5777	4674	-1.70814	6.55484e-56	7.8235e-55	down	-0.304872	0.0349151	0.108083	false	-0.443486	6.8717e-12	7.68402e-11	false	-1.84837	5.71234e-78	9.86529e-77	down	NW_010364903.1	45489	47681	-	LOC112093332	--	--	--	Photosynthetic NDH subunit of subcomplex B [Trema orientalis]
LOC112093340	96.0535	93.7582	95.7779	77.9107	54.9131	55.4182	102.22	98.1488	101.191	38.2899	44.2619	36.1981	1926	1892	1853	1525	1025	1131	2023	1969	1986	832	876	737	1.09135	2.04366e-26	1.15587e-25	up	0.627152	0.000608136	0.00394751	false	-0.13135	0.0258279	0.058242	false	0.329066	0.0453192	0.0618921	false	NW_010364910.1	21609	23337	-	LOC112093340	--	K23877 xyloglucan O-acetyltransferase | (RefSeq) protein ALTERED XYLOGLUCAN 4 (A)	--	Protein trichome birefringence-like [Trema orientalis]
LOC112093362	1.2642	1.1864	1.3466	0.4677	0.4527	0.3105	0.8539	1.0881	0.7534	0.5185	0.2846	0.4842	36	34	37	13	12	9	24	31	21	16	8	14	0.814739	0.0883434	0.115004	false	NA	NA	NA	NA	0.440181	0.215553	0.332509	false	1.35978	0.00143047	0.0023794	up	NW_010365008.1	67670	69330	+	LOC112093362	--	K13260 isoflavone/4'-methoxyisoflavone 2'-hydroxylase [EC:1.14.14.90 1.14.14.89] | (RefSeq) LOW QUALITY PROTEIN: isoflavone 3'-hydroxylase (A)	ko00943: Isoflavonoid biosynthesis; ko01100: Metabolic pathways; ko01110: Biosynthesis of secondary metabolites	Cytochrome P450, E-class, group I [Trema orientalis]
LOC112093366	10.2343	10.2572	9.7205	17.4935	18.0275	17.2416	11.7138	12.2927	12.6858	16.5476	16.2553	18.1248	347	350	318	579	569	595	392	417	421	608	544	624	-0.723753	7.86652e-11	2.35242e-10	false	0.0142709	0.900226	0.951481	false	-0.332857	0.00201932	0.00633499	false	-1.07241	6.30884e-22	3.02161e-21	down	NW_010365008.1	168000	171189	-	LOC112093366	--	--	--	Syntaxin 6, N-terminal [Trema orientalis]
LOC112093370	19.4531	18.2841	17.6747	39.969	38.6812	40.22	21.8785	21.0482	21.0059	30.7588	28.5532	30.6455	1054	997	924	2114	1951	2218	1170	1141	1114	1806	1527	1686	-0.743639	2.17211e-19	9.69685e-19	false	0.365775	6.63419e-05	0.0005879	false	-0.258887	0.000460472	0.00167395	false	-1.36999	7.68737e-48	7.34027e-47	down	NW_010365011.1	69484	79093	+	LOC112093370	--	--	--	hypothetical protein TorRG33x02_258910 [Trema orientalis]
LOC112093372	2.1467	1.7268	1.5892	5.9691	4.0631	4.5197	1.7607	2.8098	2.2455	4.9525	6.9909	4.2284	42	34	30	114	74	90	34	55	43	105	135	84	-1.50078	8.29403e-08	2.03128e-07	down	-0.190722	0.496769	0.692481	false	-0.371484	0.248528	0.371433	false	-1.68458	1.01553e-08	2.60469e-08	down	NW_010365011.1	964	4311	+	LOC112093372	--	K15111 solute carrier family 25 (mitochondrial S-adenosylmethionine transporter), member 26 | (RefSeq) S-adenosylmethionine carrier 1, chloroplastic/mitochondrial (A)	--	Mitochondrial substrate/solute carrier [Trema orientalis]
LOC112093375	3.352	3.0031	3.3602	0.8444	1.1806	0.4319	3.7303	4.1193	4.4352	0.8113	1.2248	0.4329	61	55	59	15	20	8	67	75	79	16	22	8	2.06313	1.98753e-08	5.09769e-08	up	-0.0565383	0.924822	0.963922	false	-0.391573	0.104386	0.187091	false	1.72633	1.67384e-05	3.34254e-05	up	NW_010365014.1	62740	63923	-	LOC112093375	--	--	--	Putative cyclin-D6-1 [Morus notabilis]
LOC112093382	6.1842	7.0708	6.9801	13.9286	12.6494	11.3613	9.9135	7.5782	8.9147	10.2409	8.0678	9.3442	146	168	159	321	278	273	231	179	206	262	188	224	-0.317633	0.0502614	0.0681929	false	0.419751	0.0109262	0.0432557	false	-0.436926	0.00557119	0.0154512	false	-1.17627	6.21041e-13	2.0503e-12	down	NW_010365017.1	241702	245234	-	LOC112093382	--	--	--	Putative multidrug resistance protein [Morus notabilis]
LOC112093384	23.3604	18.1016	20.1652	6.9824	5.2585	6.0271	22.7264	22.6674	18.612	13.6088	17.9545	13.9135	377	294	314	110	79	99	362	366	294	238	286	228	0.240021	0.130288	0.164317	false	-1.35321	3.62574e-10	9.98041e-09	down	-0.107562	0.405634	0.538702	false	1.48272	3.74073e-14	1.30875e-13	up	NW_010365017.1	274442	275303	-	LOC112093384	--	--	--	hypothetical protein L484_011904 [Morus notabilis]
LOC112093394	3.4215	5.194	3.2505	0.8762	1.2251	1.5874	4.5258	5.4146	4.7579	1.9295	1.0592	2.0592	36	55	33	9	12	17	47	57	49	22	11	22	1.29046	0.00050315	0.000885405	up	-0.485868	0.350882	0.560526	false	-0.360411	0.229394	0.349006	false	1.41678	0.0014043	0.00233807	up	NW_010365103.1	21482	22830	-	LOC112093394	--	K00700 1,4-alpha-glucan branching enzyme [EC:2.4.1.18] | (RefSeq) 1,4-alpha-glucan-branching enzyme 2-2, chloroplastic/amyloplastic (A)	ko00500: Starch and sucrose metabolism; ko01100: Metabolic pathways; ko01110: Biosynthesis of secondary metabolites	Glycoside hydrolase [Trema orientalis]
LOC112093400	3.9083	3.7216	7.0885	1.0009	0	1.5999	2.6398	1.7904	2.662	1.5027	2.1448	0.4811	24	23	42	6	0	10	16	11	16	10	13	3	NA	NA	NA	NA	NA	NA	NA	NA	0.998179	0.0258441	0.0582649	false	2.20518	0.00303221	0.00486282	up	NW_010365146.1	95367	96826	-	LOC112093400	--	K02327 DNA polymerase delta subunit 1 [EC:2.7.7.7] | (RefSeq) DNA polymerase delta catalytic subunit (A)	ko03030: DNA replication; ko03410: Base excision repair; ko03420: Nucleotide excision repair; ko03430: Mismatch repair; ko03440: Homologous recombination	DNA polymerase delta catalytic subunit [Morus notabilis]
LOC112093408	3.4914	2.7997	3.2377	1.3805	0.8554	1.3842	2.6065	3.7346	3.2542	0.6218	0.9309	1.2668	57	46	51	22	13	23	42	61	52	11	15	21	1.52122	9.8132e-05	0.000185743	up	0.332135	0.502283	0.697188	false	-0.0633338	0.820087	0.881042	false	1.12036	0.00200391	0.00327759	up	NW_010365149.1	298241	299609	-	LOC112093408	--	--	--	hypothetical protein L484_010831 [Morus notabilis]
LOC112093414	3.9122	3.9666	2.8134	26.9901	24.1002	12.6293	7.1994	3.7506	9.6252	13.63	17.6338	18.635	49	50	34	330	281	161	89	47	118	185	218	237	-1.53146	1.72808e-09	4.78741e-09	down	0.313913	0.264455	0.464728	false	-0.994459	0.00128608	0.00420435	false	-2.8421	6.57212e-19	2.80524e-18	down	NW_010365163.1	297907	298839	-	LOC112093414	--	--	--	hypothetical protein L484_014228 [Morus notabilis]
LOC112093417	0	0.0351	0	0.1807	0.3032	0.2426	0.0715	0	0.036	0.9441	0.8936	0.3822	0	1	0	5	8	7	2	0	1	29	25	11	-4.62906	3.86108e-06	8.29104e-06	down	-1.65651	0.00616891	0.027183	down	NA	NA	NA	NA	NA	NA	NA	NA	NW_010365163.1	144647	146160	-	LOC112093417	--	K22845 phlorizin synthase [EC:2.4.1.357] | (RefSeq) UDP-glycosyltransferase 88F5 (A)	ko00941: Flavonoid biosynthesis; ko01110: Biosynthesis of secondary metabolites	UDP-glycosyltransferase 88A1 [Morus notabilis]
LOC112093423	3.7319	3.4764	4.029	0.8761	1.9209	1.6423	2.954	2.7587	3.5745	1.1121	1.024	1.4165	96	90	100	22	46	43	75	71	90	31	26	37	1.13635	0.000102011	0.000192741	up	0.282383	0.468429	0.669288	false	0.222105	0.301691	0.431518	false	1.0766	0.000504293	0.000881066	up	NW_010365163.1	358805	371159	+	LOC112093423	--	--	--	UDP-N-acetylmuramate--L-alanine ligase [Parasponia andersonii]
LOC112093425	2.6043	1.953	1.7825	0.8557	1.6891	1.8346	1.7923	2.4066	1.7571	0.7255	0.7965	0.7259	53	40	35	17	32	38	36	49	35	16	16	15	1.15549	0.0038518	0.0060941	up	0.923909	0.0422735	0.125228	false	0.0379381	0.903967	0.939509	false	0.269544	0.491001	0.543982	false	NW_010365163.1	316406	317883	+	LOC112093425	--	K02947 small subunit ribosomal protein S10e | (RefSeq) 40S ribosomal protein S10-1 (A)	ko03010: Ribosome	PREDICTED: 40S ribosomal protein S10-1 [Theobroma cacao]
LOC112093444	2.5025	4.507	3.6473	0	0	0	2.0601	1.2506	1.3583	0	0	0	32	58	45	0	0	0	26	16	17	0	0	0	NA	NA	NA	NA	NA	NA	NA	NA	1.13758	0.00257477	0.00786382	up	7.64163	1.34319e-09	3.64806e-09	up	NW_010365206.1	4	686	-	LOC112093444	--	K18636 microtubule-binding protein TANGLED1 | (RefSeq) probable microtubule-binding protein TANGLED (A)	--	hypothetical protein L484_001176 [Morus notabilis]
LOC112093445	80.2118	84.4564	81.7704	5.2381	4.8973	4.58	48.1243	51.0668	54.4651	7.2579	6.8658	7.6649	3906	4139	3842	249	222	227	2313	2488	2596	383	330	379	2.56729	1.01679e-152	5.44066e-151	up	-0.602853	2.14411e-05	0.000221281	false	0.628728	1.98417e-26	5.84875e-25	false	3.79717	1.53318e-279	3.11395e-277	up	NW_010365213.1	451587	457047	-	LOC112093445	--	K15920 xylan 1,4-beta-xylosidase [EC:3.2.1.37] | (RefSeq) beta-xylosidase/alpha-L-arabinofuranosidase 2 (A)	ko00520: Amino sugar and nucleotide sugar metabolism; ko01100: Metabolic pathways	Glycoside hydrolase [Parasponia andersonii]
LOC112093461	7.0854	9.0261	8.6614	0.1861	0.9758	1.428	3.6814	7.8082	5.1971	0.8382	0.9203	0.8946	39	50	46	1	5	8	20	43	28	5	5	5	2.40404	3.79794e-05	7.45154e-05	up	NA	NA	NA	NA	0.5157	0.13229	0.226269	false	2.98442	1.07545e-07	2.56471e-07	up	NW_010365273.1	148325	148823	+	LOC112093461	--	--	--	PREDICTED: histone deacetylase 6 [Vitis vinifera]
LOC112093468	2.9436	3.3023	2.2143	0.2918	0.663	1.2128	1.3469	1.3762	1.0186	1.0953	0.4329	0.5611	62	70	45	6	13	26	28	29	21	25	9	12	0.586137	0.217662	0.262803	false	0.019127	0.976249	0.989348	false	1.12496	0.000437953	0.00160358	up	1.69447	0.000389736	0.000689759	up	NW_010365282.1	25202	26326	-	LOC112093468	--	K13457 disease resistance protein RPM1 | (RefSeq) disease resistance protein RPM1 (A)	ko04626: Plant-pathogen interaction	Disease resistance protein RPM1 [Morus notabilis]
LOC112093480	0.0961	0.1273	0.2323	0.4921	0.4128	0.6292	0	0.4481	0.2944	0.6796	0.7786	0.9146	3	4	7	15	12	20	0	14	9	23	24	29	-1.92405	0.00190898	0.00313916	down	-0.65993	0.127833	0.283667	false	NA	NA	NA	NA	NA	NA	NA	NA	NW_010365305.1	47842	50297	-	LOC112093480	--	--	--	hypothetical protein CDL15_Pgr005130 [Punica granatum]
LOC112093489	0.8211	0.6119	0.7234	0.1893	0.2646	0.1815	0.4576	0.6155	0.776	0.1326	0.1248	0.2426	40	30	34	9	12	9	22	30	37	7	6	12	1.63958	0.00147146	0.00245532	up	NA	NA	NA	NA	0.169502	0.632093	0.740126	false	1.50039	0.000831089	0.00142021	up	NW_010365325.1	40916	44148	+	LOC112093489	--	K13457 disease resistance protein RPM1 | (RefSeq) disease resistance protein RPM1 (A)	ko04626: Plant-pathogen interaction	Disease resistance protein RPM1 [Morus notabilis]
LOC112093490	9.4547	10.6147	8.7809	1.6352	2.638	3.8605	5.225	5.8909	6.5233	1.5863	0.4976	2.1767	77	87	69	13	20	32	42	48	52	14	4	18	1.79895	4.51686e-05	8.81214e-05	up	0.901219	0.133983	0.292996	false	0.657836	0.00923151	0.0240558	false	1.55624	1.10971e-05	2.25153e-05	up	NW_010365325.1	37027	37853	-	LOC112093490	--	--	--	hypothetical protein L484_022384 [Morus notabilis]
LOC112093501	0.0554	0.165	0	1.8711	1.3675	2.284	0.2243	0.0553	0.0565	1.2258	1.0655	0.8177	1	3	0	33	23	42	4	1	1	24	19	15	-3.46333	1.44688e-05	2.94776e-05	down	0.794324	0.0523169	0.146529	false	NA	NA	NA	NA	-4.90245	1.05517e-08	2.70245e-08	down	NW_010365329.1	13432	26094	+	LOC112093501	--	--	--	LRR domain containing protein [Parasponia andersonii]
LOC112093505	15.9669	15.9913	17.5333	27.9748	24.5709	20.2318	10.5922	10.0693	12.623	16.8974	26.5117	18.8446	252	254	267	431	361	325	165	159	195	289	413	302	-1.1589	6.07129e-10	1.73028e-09	down	0.184273	0.405707	0.613353	false	0.519495	0.000308761	0.00116964	false	-0.826167	8.19497e-07	1.82737e-06	false	NW_010365332.1	247091	257553	-	LOC112093505	--	--	--	protein yippee-like [Quercus suber]
LOC112093514	48.6621	48.2205	48.1793	19.9217	19.7459	19.543	40.6211	36.6558	37.3326	16.7165	18.578	14.6046	1096	1093	1047	438	414	448	903	826	823	408	413	334	0.946674	7.10107e-15	2.62046e-14	false	0.208194	0.161788	0.335202	false	0.287142	0.000160472	0.00064611	false	1.02394	1.47215e-25	7.91396e-25	up	NW_010365351.1	61038	62242	+	LOC112093514	--	--	--	Late embryogenesis abundant protein [Parasponia andersonii]
LOC112093519	16.6174	23.6537	17.7008	0.4053	1.0625	0.5183	10.9569	13.1159	10.3077	0.7302	1.0021	0.9741	252	361	259	6	15	8	164	199	153	12	15	15	3.42148	1.19962e-29	7.45808e-29	up	NA	NA	NA	NA	0.700789	1.12226e-05	5.61071e-05	false	4.61491	2.2834e-38	1.77378e-37	up	NW_010365414.1	7	816	-	LOC112093519	--	--	--	Coatomer beta subunit [Trema orientalis]
LOC112093527	33.2964	42.2959	41.306	17.8942	19.8484	21.8711	66.4476	66.8115	50.3822	11.2893	9.0724	10.4336	528	675	632	277	293	353	1040	1060	782	194	142	168	2.32482	1.74285e-59	2.25235e-58	up	0.916304	3.25577e-08	6.39431e-07	false	-0.705269	3.51197e-10	3.28818e-09	false	0.702533	3.29515e-06	6.98812e-06	false	NW_010365441.1	537319	538165	-	LOC112093527	--	--	--	hypothetical protein L484_019822 [Morus notabilis]
LOC112093528	2.249	3.5755	3.4963	0.2304	1.3287	0.4419	1.4811	2.585	2.4126	0.4151	0.4557	0.1107	20	32	30	2	11	4	13	23	21	4	4	1	2.46765	0.000786973	0.00135482	up	NA	NA	NA	NA	0.470552	0.26424	0.389541	false	1.97287	0.00232375	0.00377193	up	NW_010365441.1	582098	584618	-	LOC112093528	--	--	--	PREDICTED: F-actin-capping protein subunit alpha-like [Malus domestica]
LOC112093553	0.6889	0.4706	0.6694	2.2275	2.8215	2.3056	1.0906	1.3987	1.1218	5.2051	4.7113	4.4949	32	22	30	101	122	109	50	65	51	262	216	212	-2.24762	5.01844e-30	3.16439e-29	down	-1.01034	2.8639e-08	5.6689e-07	down	-1.03569	0.00101676	0.00340888	down	-2.27485	1.11667e-16	4.36156e-16	down	NW_010365453.1	270448	277102	+	LOC112093553	--	K13430 serine/threonine-protein kinase PBS1 [EC:2.7.11.1] | (RefSeq) serine/threonine-protein kinase PBS1 (A)	ko04626: Plant-pathogen interaction	G-type lectin S-receptor-like serine/threonine-protein kinase [Morus notabilis]
LOC112093557	7.706	7.5069	6.264	5.6496	5.9244	4.4536	9.3383	8.1552	12.6584	2.5098	3.3678	2.7529	102	100	80	73	73	60	122	108	164	36	44	37	1.55393	4.23768e-09	1.14291e-08	up	0.85473	0.00313195	0.0157915	false	-0.540556	0.00925956	0.0241224	false	0.157011	0.510659	0.562756	false	NW_010365453.1	111103	111809	+	LOC112093557	--	K24345 calcium-binding protein KIC and related proteins | (RefSeq) calcium-binding protein PBP1-like (A)	--	Parvalbumin [Parasponia andersonii]
LOC112093558	8.7057	7.9295	8.4588	0.7432	0.4871	0.7128	7.0747	3.263	5.4663	0.6695	0.9188	0.2679	96	88	90	8	5	8	77	36	59	8	10	3	2.83689	7.99155e-09	2.11197e-08	up	NA	NA	NA	NA	0.615028	0.0183171	0.0433857	false	3.41517	4.37772e-17	1.74304e-16	up	NW_010365453.1	10290	11311	-	LOC112093558	--	--	--	--
LOC112093566	6.0007	6.4868	7.9961	0.608	0.425	0.5183	2.472	1.8454	2.8969	2.4949	1.3362	1.8184	91	99	117	9	6	8	37	28	43	41	20	28	0.100118	0.78854	0.820186	false	-1.89773	0.000222283	0.00168504	down	1.45265	2.55508e-08	1.90844e-07	up	3.44875	5.40378e-18	2.22378e-17	up	NW_010365466.1	20868	23700	-	LOC112093566	--	--	--	Major latex protein domain containing protein [Parasponia andersonii]
LOC112093572	137.362	146.372	139.443	49.2141	58.8021	55.8986	88.0443	92.1582	88.4095	47.178	43.2984	49.8926	4143	4443	4058	1449	1651	1716	2621	2781	2610	1542	1289	1528	0.68589	5.31548e-17	2.16171e-16	false	0.186702	0.100756	0.238996	false	0.602834	7.84811e-29	2.59958e-27	false	1.10125	1.61778e-31	1.04104e-30	up	NW_010365473.1	122594	127252	+	LOC112093572	--	K08678 UDP-glucuronate decarboxylase [EC:4.1.1.35] | (RefSeq) UDP-glucuronic acid decarboxylase 2-like (A)	ko00520: Amino sugar and nucleotide sugar metabolism; ko01100: Metabolic pathways; ko01250: Biosynthesis of nucleotide sugars	PREDICTED: UDP-glucuronic acid decarboxylase 2-like [Prunus mume]
LOC112093578	0.2732	0.4977	0.5191	1.1195	1.2229	2.0132	1.4302	1.4109	1.6283	0.2101	0.9227	0.852	6	11	11	24	25	45	31	31	35	5	20	19	0.923956	0.0555581	0.0748442	false	1.10121	0.0474767	0.136358	false	-1.84748	6.26818e-05	0.00027179	down	-2.02885	5.78445e-05	0.000110294	down	NW_010365497.1	94791	95963	-	LOC112093578	--	--	--	--
LOC112093580	165.653	159.548	162.789	0.3382	0.3546	0.7135	69.7695	70.1477	54.0978	1.4622	1.7392	2.1457	2509	2432	2379	5	5	11	1043	1063	802	24	26	33	4.93471	2.38734e-127	9.04104e-126	up	-1.95289	0.000254537	0.00189286	down	1.27751	4.76997e-52	3.67822e-50	up	8.15455	7.86519e-134	3.27683e-132	up	NW_010365505.1	22986	23794	-	LOC112093580	--	K01183 chitinase [EC:3.2.1.14] | (RefSeq) acidic endochitinase (A)	ko00520: Amino sugar and nucleotide sugar metabolism; ko01100: Metabolic pathways	thaumatin-like protein isoform 3 [Ficus pumila var. awkeotsang]
LOC112093610	0.6628	1.0901	0.5922	0.0937	0.221	0.1796	0.1158	0.0457	0.1401	0	0.0463	0.0675	29	48	25	4	9	8	5	2	6	0	2	3	NA	NA	NA	NA	NA	NA	NA	NA	2.91103	4.87335e-07	3.04434e-06	up	1.98611	0.000278716	0.000499165	up	NW_010365597.1	105265	109544	-	LOC112093610	--	K01115 phospholipase D1/2 [EC:3.1.4.4] | (RefSeq) phospholipase D alpha 4 (A)	ko00564: Glycerophospholipid metabolism; ko00565: Ether lipid metabolism; ko01100: Metabolic pathways; ko01110: Biosynthesis of secondary metabolites; ko04144: Endocytosis	Phospholipase D epsilon [Morus notabilis]
LOC112093623	1.0223	1.2133	0.824	0	0.122	0.0279	0.7768	0.5109	1.0734	0.0786	0.1151	0.0559	36	43	28	0	4	1	27	18	37	3	4	2	2.99249	1.15753e-05	2.38119e-05	up	NA	NA	NA	NA	0.323951	0.383224	0.516195	false	4.12237	2.51315e-07	5.83002e-07	up	NW_010365682.1	40756	45918	+	LOC112093623	--	K13420 LRR receptor-like serine/threonine-protein kinase FLS2 [EC:2.7.11.1] | (RefSeq) LRR receptor-like serine/threonine-protein kinase FLS2 isoform X1 (A)	ko04016: MAPK signaling pathway - plant; ko04626: Plant-pathogen interaction	LOW QUALITY PROTEIN: GPCR kinase [Trema orientalis]
LOC112093644	0.1908	0.1474	0.1098	1.3679	2.072	1.6868	0.2577	0.4661	0.2599	0.7824	0.4295	0.3549	9	7	5	63	91	81	12	22	12	40	20	17	-0.922926	0.057882	0.0777083	false	1.66629	3.70504e-06	4.57405e-05	up	NA	NA	NA	NA	-3.77705	9.26945e-19	3.92818e-18	down	NW_010365731.1	24499	27771	-	LOC112093644	--	K13466 EIX receptor 1/2 | (RefSeq) receptor-like protein EIX2 (A)	ko04626: Plant-pathogen interaction	PREDICTED: receptor-like protein 12 [Ziziphus jujuba]
LOC112093647	6.1609	6.5148	6.971	4.69	4.8573	4.0539	8.0745	9.9993	10.1633	9.6492	9.9067	7.96	109	116	119	81	80	73	141	177	176	185	173	143	-0.215167	0.232241	0.278552	false	-1.05641	4.86448e-07	7.51733e-06	down	-0.576711	0.000951499	0.00321075	false	0.262882	0.205949	0.249307	false	NW_010365739.1	114955	131983	+	LOC112093647	--	K09264 MADS-box transcription factor, plant | (RefSeq) agamous-like MADS-box protein AGL11 (A)	--	MADS-box transcription factor [Trema orientalis]
LOC112093650	16.8382	16.594	17.3083	1.6966	1.1861	1.8984	16.3608	15.4503	19.7411	1.2736	1.3983	2.1748	122	121	121	12	8	14	117	112	140	10	10	16	3.16404	6.2655e-21	2.97412e-20	up	NA	NA	NA	NA	-0.0754403	0.679816	0.778329	false	3.13066	8.68819e-21	3.98969e-20	up	NW_010365742.1	276	784	-	LOC112093650	--	--	--	Lipase [Trema orientalis]
LOC112093658	22.7669	21.0762	21.7615	0.0731	0.0767	0.1823	17.8171	20.6582	18.6664	0.4083	0.2458	0.3233	1595	1486	1471	5	5	13	1232	1448	1280	31	17	23	5.61022	1.88461e-168	1.25087e-166	up	-1.58325	0.00516051	0.0236343	down	0.146341	0.0461909	0.0953393	false	7.33853	2.38654e-114	7.32801e-113	up	NW_010365770.1	65613	70995	-	LOC112093658	--	--	--	hypothetical protein L484_004470 [Morus notabilis]
LOC112093663	7.2104	8.3331	7.0881	0.6657	0.4654	0.4257	3.8565	4.2375	3.1616	0.6568	0.5957	0.3962	233	271	221	21	14	14	123	137	100	23	19	13	2.51709	2.04841e-16	8.11568e-16	up	-0.121544	0.799687	0.898101	false	0.954537	3.97403e-09	3.26423e-08	false	3.59317	1.58426e-37	1.20476e-36	up	NW_010365772.1	5175	8106	+	LOC112093663	--	K11838 ubiquitin carboxyl-terminal hydrolase 7 [EC:3.4.19.12] | (RefSeq) ubiquitin carboxyl-terminal hydrolase 12 isoform X1 (A)	--	Ubiquitin carboxyl-terminal hydrolase 12 [Morus notabilis]
LOC112093685	41.5863	46.6223	46.4104	67.9101	78.1494	69.2354	47.503	46.3007	44.3516	81.3496	75.981	83.7427	1185	1337	1276	1889	2073	2008	1336	1320	1237	2512	2137	2423	-1.05392	9.68865e-39	7.72214e-38	down	-0.200554	0.0474126	0.136259	false	-0.0906079	0.208597	0.324512	false	-0.944917	2.31568e-21	1.08458e-20	false	NW_010365790.1	114463	117664	+	LOC112093685	--	--	--	Zf-FLZ domain containing protein [Trema orientalis]
LOC112093703	2.8405	1.4389	3.6366	1.1982	1.6753	1.5869	2.0315	1.336	1.0812	3.4949	2.0314	4.3333	51	26	63	21	28	29	36	24	19	68	36	79	-1.3951	0.000110619	0.00020822	down	-1.17874	0.00149684	0.00850092	down	0.776008	0.0423588	0.0885195	false	0.558517	0.185756	0.226949	false	NW_010365879.1	1385	20078	+	LOC112093703	--	K17908 autophagy-related protein 18 | (RefSeq) autophagy-related protein 18b-like (A)	ko04136: Autophagy - other	hypothetical protein PRUPE_1G100700 [Prunus persica]
LOC112093709	49.787	45.8677	45.8184	2.7144	4.3445	4.2476	30.8026	37.0776	31.2032	4.2468	3.6736	4.395	357	331	317	19	29	31	218	266	219	33	26	32	2.75678	3.8967e-33	2.68846e-32	up	-0.161401	0.665017	0.815758	false	0.460821	0.000301395	0.0011454	false	3.37856	8.06968e-49	7.88685e-48	up	NW_010365881.1	374605	376389	-	LOC112093709	--	--	--	putative E3 ubiquitin-protein ligase HERC1 [Morus notabilis]
LOC112093712	1.1945	1.9782	1.5328	0.1748	0.2444	0.5589	0.634	1.0234	1.2785	0.3149	0	0.056	21	35	26	3	4	10	11	18	22	6	0	1	NA	NA	NA	NA	NA	NA	NA	NA	0.628292	0.149782	0.250217	false	1.98743	0.000983924	0.00166692	up	NW_010357665.1	83253	84191	-	LOC112093712	--	K13457 disease resistance protein RPM1 | (RefSeq) disease resistance protein RPM1 (A)	ko04626: Plant-pathogen interaction	PREDICTED: disease resistance protein RPM1-like [Ziziphus jujuba]
LOC112093715	1.5618	3.0003	2.0503	0.4266	0.8948	0.2046	3.0592	1.4569	0.9574	0.6726	0.4219	0.3076	15	29	19	4	8	2	29	14	9	7	4	3	NA	NA	NA	NA	NA	NA	NA	NA	0.219631	0.659922	0.762617	false	1.86708	0.00622358	0.00959343	up	NW_010357665.1	119215	119727	+	LOC112093715	--	--	--	hypothetical protein L484_004014 [Morus notabilis]
LOC112093716	20.7488	23.9928	22.0073	2.2622	2.9718	2.5989	15.1703	15.9843	15.3966	2.3962	2.557	2.8918	855	995	875	91	114	109	617	659	621	107	104	121	2.31935	6.67203e-62	8.97567e-61	up	-0.0402707	0.848975	0.926333	false	0.466998	4.57146e-08	3.3131e-07	false	2.82527	3.5918e-79	6.35507e-78	up	NW_010365936.1	148834	151141	-	LOC112093716	--	K01051 pectinesterase [EC:3.1.1.11] | (RefSeq) probable pectinesterase/pectinesterase inhibitor 7 (A)	ko00040: Pentose and glucuronate interconversions; ko01100: Metabolic pathways	Pectinesterase/pectinesterase inhibitor PPE8B [Morus notabilis]
LOC112093729	1.6972	2.2817	1.5521	20.2501	24.5597	13.8307	11.6325	9.0806	8.67	36.2989	33.1768	27.5304	17	23	15	198	229	141	115	91	85	394	328	280	-1.97565	1.09336e-28	6.57433e-28	down	-0.767321	0.000784455	0.00489439	false	-2.46013	7.03024e-16	1.09122e-14	down	-3.66923	1.08265e-29	6.59881e-29	down	NW_010365946.1	184377	185143	-	LOC112093729	--	--	--	--
LOC112093748	5.8481	7.2314	6.4651	1.4644	2.5129	0.8938	6.5835	7.7936	5.9748	1.1992	1.0533	0.256	45	56	48	11	18	7	50	60	45	10	8	2	2.76167	1.08452e-08	2.83935e-08	up	NA	NA	NA	NA	-0.111763	0.686744	0.783905	false	1.74996	5.78454e-05	0.000110294	up	NW_010365952.1	191684	192377	+	LOC112093748	--	--	--	hypothetical protein L484_007832 [Morus notabilis]
LOC112093753	17.2261	21.2769	21.0769	3.7376	6.1682	3.8198	23.3313	19.9675	19.1881	7.3961	8.605	6.892	288	358	340	61	96	65	385	334	314	134	142	117	1.19662	1.9401e-13	6.64813e-13	up	-0.781994	0.00268563	0.0139689	false	-0.122172	0.330419	0.461647	false	1.85609	1.58815e-16	6.16725e-16	up	NW_010365971.1	260813	261989	-	LOC112093753	--	--	--	Octamer-binding transcription factor [Parasponia andersonii]
LOC112093755	4.273	6.738	9.4349	0.2538	0.2328	0.1217	9.5998	6.6849	5.5994	0.8286	0.3137	0.6099	138	219	294	8	7	4	306	216	177	29	10	20	3.38397	9.96888e-30	6.20985e-29	up	-1.56662	0.0125236	0.0481615	down	-0.152947	0.696211	0.790573	false	4.80715	2.44998e-25	1.30733e-24	up	NW_010365971.1	156972	160128	-	LOC112093755	--	--	--	hypothetical protein L484_008546 [Morus notabilis]
LOC112093760	0.2087	0.0778	0.2434	2.8067	2.7189	2.82	0.9253	0.9128	1.0663	3.9248	3.516	4.0345	8	3	9	105	97	110	35	35	40	163	133	157	-2.23326	5.79704e-22	2.84828e-21	down	-0.49545	0.00733009	0.0312977	false	-2.51236	3.32455e-07	2.12643e-06	down	-4.25326	9.7278e-26	5.26138e-25	down	NW_010365976.1	233584	235630	-	LOC112093760	--	K13418 somatic embryogenesis receptor kinase 1 [EC:2.7.10.1 2.7.11.1] | (RefSeq) somatic embryogenesis receptor kinase 2 (A)	--	L-type lectin-domain containing receptor kinase IV.1 [Morus notabilis]
LOC112093772	21.8772	20.8131	18.0908	11.4439	17.5007	15.8921	6.7203	11.5147	9.7489	9.4498	8.3707	10.1997	188	180	150	96	140	139	57	99	82	88	71	89	-0.251557	0.315552	0.367642	false	0.639887	0.00656358	0.0286273	false	1.06643	1.44624e-07	9.78267e-07	up	0.174679	0.405766	0.459178	false	NW_010357673.1	253973	254431	+	LOC112093772	--	K19861 benzyl alcohol O-benzoyltransferase [EC:2.3.1.196 2.3.1.232] | (RefSeq) methanol O-anthraniloyltransferase (A)	--	Benzyl alcohol O-benzoyltransferase [Morus notabilis]
LOC112093793	3.1268	2.7779	2.8213	1.432	0.9484	0.7951	4.8451	4.4121	5.224	2.3083	1.528	1.7752	85	76	74	38	24	22	130	120	139	68	41	49	1.11442	2.09401e-06	4.59946e-06	up	-0.857694	0.0165321	0.0600135	false	-0.783036	6.9994e-05	0.000301126	false	1.18841	0.000186156	0.000339412	up	NW_010366042.1	160256	162523	-	LOC112093793	--	K13691 pathogen-inducible salicylic acid glucosyltransferase [EC:2.4.1.-] | (RefSeq) UDP-glycosyltransferase 74F1 (A)	--	UDP-glycosyltransferase 86A1 [Morus notabilis]
LOC112093808	0.7005	1.0441	1.3613	2.3322	2.1634	1.2904	1.1533	0.4376	1.4313	1.4544	1.4194	0.6899	8	12	15	26	23	15	13	5	16	18	16	8	NA	NA	NA	NA	0.655935	0.197391	0.384143	false	NA	NA	NA	NA	-1.16747	0.0231834	0.0330843	down	NW_010366048.1	62186	62795	-	LOC112093808	--	--	--	zinc finger protein [Trema orientalis]
LOC112093813	1.4847	0.8701	1.8545	4.7579	5.4801	4.1519	2.2757	2.0167	2.5282	6.6749	6.8656	5.5115	39	23	47	122	134	111	59	53	65	190	178	147	-1.73527	2.70982e-16	1.06872e-15	down	-0.445578	0.0270052	0.0889254	false	-0.751638	0.0149595	0.0364957	false	-2.04337	6.85386e-12	2.14781e-11	down	NW_010366097.1	29164	31201	+	LOC112093813	--	K09838 zeaxanthin epoxidase [EC:1.14.15.21] | (RefSeq) zeaxanthin epoxidase, chloroplastic (A)	ko00906: Carotenoid biosynthesis; ko01100: Metabolic pathways; ko01110: Biosynthesis of secondary metabolites	RNA-binding protein 39 [Morus notabilis]
LOC112093816	2.6442	3.7659	3.1972	0.2709	0.0947	0.2598	4.0186	3.0834	3.2418	0.8947	0.5358	0.6944	30	43	35	3	1	3	45	35	36	11	6	8	2.0274	1.58841e-05	3.22336e-05	up	NA	NA	NA	NA	-0.159302	0.622843	0.732457	false	3.65707	1.05619e-07	2.52064e-07	up	NW_010357675.1	45845	46999	-	LOC112093816	--	K25203 exportin-4 | (RefSeq) exportin-4 (A)	ko03013: Nucleocytoplasmic transport	hypothetical protein L484_024507 [Morus notabilis]
LOC112093817	31.6387	32.7127	35.4091	85.5661	76.7617	77.5354	26.8145	24.6891	24.663	70.5662	77.9625	69.821	789	821	852	2083	1782	1968	660	616	602	1907	1919	1768	-1.77228	5.79699e-72	9.51135e-71	down	0.0976899	0.405351	0.613283	false	0.335995	9.4373e-05	0.000396594	false	-1.53601	2.72163e-46	2.50077e-45	down	NW_010366098.1	95417	97785	+	LOC112093817	--	K01673 carbonic anhydrase [EC:4.2.1.1] | (RefSeq) beta carbonic anhydrase 5, chloroplastic-like isoform X1 (A)	ko00910: Nitrogen metabolism; ko01100: Metabolic pathways	Carbonic anhydrase [Trema orientalis]
LOC112093819	66.697	67.648	63.9627	467.569	347.015	305.149	84.6797	73.7172	88.7823	225.312	272.816	228.468	964	984	892	6597	4669	4489	1208	1066	1256	3529	3892	3353	-1.80983	2.26426e-61	3.01832e-60	down	0.585629	0.00147892	0.00841522	false	-0.370249	6.02301e-06	3.15606e-05	false	-2.76893	6.32539e-58	7.39847e-57	down	NW_010366099.1	15614	18479	+	LOC112093819	--	K08967 1,2-dihydroxy-3-keto-5-methylthiopentene dioxygenase [EC:1.13.11.53 1.13.11.54] | (RefSeq) 1,2-dihydroxy-3-keto-5-methylthiopentene dioxygenase 1-like (A)	ko00270: Cysteine and methionine metabolism; ko01100: Metabolic pathways	1,2-dihydroxy-3-keto-5-methylthiopentene dioxygenase 1 [Morus notabilis]
LOC112093829	0.4325	0.7879	1.8677	2.5844	3.1747	1.6997	0.5843	1.2248	1.2519	1.929	2.3369	2.1297	6	11	25	35	41	24	8	17	17	29	32	30	-1.31429	0.00320323	0.00511984	down	0.179878	0.628417	0.79185	false	NA	NA	NA	NA	-1.54442	0.00562699	0.00872346	down	NW_010366152.1	79050	80092	+	LOC112093829	--	K12126 phytochrome-interacting factor 3 | (RefSeq) transcription factor PIF3 (A)	ko04075: Plant hormone signal transduction; ko04712: Circadian rhythm - plant	Basic helix-loop-helix transcription factor [Trema orientalis]
LOC112093834	15.1323	15.3206	13.352	83.08	74.5116	73.0918	25.9394	21.7878	21.6442	45.2508	41.2282	39.0291	370	377	315	1983	1696	1819	626	533	518	1199	995	969	-1.10711	1.33017e-23	6.87984e-23	down	0.841386	1.55489e-12	6.14565e-11	false	-0.715457	9.78501e-11	9.73854e-10	false	-2.66579	3.57559e-104	9.44673e-103	down	NW_010366164.1	1583333	1584921	+	LOC112093834	--	K14493 gibberellin receptor GID1 [EC:3.-.-.-] | (RefSeq) gibberellin receptor GID1C isoform X3 (A)	ko04075: Plant hormone signal transduction	Alpha/beta hydrolase fold [Trema orientalis]
LOC112093835	52.5184	53.2168	48.7185	85.8434	111.764	118.82	61.6887	73.9071	66.8048	127.736	128.972	129.901	3640	3712	3258	5808	7211	8382	4220	5125	4532	9594	8823	9142	-1.18525	4.0814e-45	3.79437e-44	down	-0.327369	0.0187809	0.0665586	false	-0.442714	4.8291e-11	4.96773e-10	false	-1.30092	3.82343e-22	1.84163e-21	down	NW_010366164.1	1532299	1547612	-	LOC112093835	--	K06972 presequence protease [EC:3.4.24.-] | (RefSeq) presequence protease 2, chloroplastic/mitochondrial isoform X1 (A)	--	S-ribosylhomocysteinase (LuxS) [Trema orientalis]
LOC112093839	0.2254	0.1493	0.3893	0.2309	0.0807	0	2.2073	1.727	1.842	0	0	0	3	2	5	3	1	0	29	23	24	0	0	0	6.91043	7.74835e-08	1.90229e-07	up	NA	NA	NA	NA	-2.97904	3.00453e-06	1.66202e-05	down	NA	NA	NA	NA	NW_010366164.1	429599	430309	+	LOC112093839	--	--	--	hypothetical protein L484_027034 [Morus notabilis]
LOC112093840	394.19	398.858	399.258	2.5945	2.6394	3.0454	546.603	546.859	514.263	17.3018	16.6978	18.1299	10428	10619	10191	67	65	82	14272	14474	13316	496	436	487	4.69587	0	0	up	-2.68928	2.5752e-58	1.8903e-55	down	-0.484206	3.69618e-26	1.07473e-24	false	6.89884	0	0	up	NW_010366164.1	470893	472305	-	LOC112093840	--	K13466 EIX receptor 1/2 | (RefSeq) receptor-like protein EIX2 (A)	ko04626: Plant-pathogen interaction	LRR domain containing protein [Parasponia andersonii]
LOC112093850	25.2309	23.1949	24.2483	9.3146	10.2531	9.9262	22.7348	23.5441	21.5129	10.8441	11.2593	11.2066	949	878	880	342	359	380	844	886	792	442	418	428	0.773909	1.95295e-13	6.69097e-13	false	-0.213163	0.0906612	0.220781	false	0.0473542	0.552027	0.672819	false	1.03309	9.97693e-22	4.74348e-21	up	NW_010366164.1	152809	164461	-	LOC112093850	--	K24739 WD repeat-containing protein 13 | (RefSeq) WD repeat-containing protein 13 (A)	--	Guanine nucleotide-binding protein, beta subunit [Trema orientalis]
LOC112093861	2.3586	2.2883	2.4253	1.0654	1.0175	1.1861	2.2204	2.8772	2.0302	1.0111	0.4892	0.8231	127	124	126	56	51	65	118	155	107	59	26	45	1.36552	5.07157e-07	1.16846e-06	up	0.457216	0.158345	0.330165	false	-0.0650615	0.72768	0.814827	false	0.842411	9.17689e-05	0.000172347	false	NW_010366170.1	88460	91994	+	LOC112093861	--	K15691 E3 ubiquitin-protein ligase RFWD3 [EC:2.3.2.27] | (RefSeq) uncharacterized protein LOC112092674 isoform X1 (A)	--	hypothetical protein L484_004446 [Morus notabilis]
LOC112093871	2.2071	2.6317	2.8213	0	0.1581	0	1.3417	0.8089	2.4053	0	0	0	30	36	37	0	2	0	18	11	32	0	0	0	NA	NA	NA	NA	NA	NA	NA	NA	0.698238	0.0909359	0.167309	false	5.39294	1.27094e-06	2.78593e-06	up	NW_010366183.1	845606	847219	-	LOC112093871	--	K05280 flavonoid 3'-monooxygenase [EC:1.14.14.82] | (RefSeq) flavonoid 3'-monooxygenase (A)	ko00941: Flavonoid biosynthesis; ko00944: Flavone and flavonol biosynthesis; ko01100: Metabolic pathways; ko01110: Biosynthesis of secondary metabolites	Flavonoid 3'-monooxygenase [Morus notabilis]
LOC112093872	2.3387	2.4738	1.0165	0	0	0	0.6879	0.9803	0.8478	0	0	0	31	33	13	0	0	0	9	13	11	0	0	0	NA	NA	NA	NA	NA	NA	NA	NA	1.16213	0.020291	0.0473687	up	6.8268	3.14178e-07	7.2324e-07	up	NW_010366183.1	847327	848095	-	LOC112093872	--	K20617 cytochrome P450 family 71 subfamily A | (RefSeq) cytochrome P450 71A1 (A)	--	Flavonoid 3'-monooxygenase [Morus notabilis]
LOC112093883	28.9188	27.5312	29.4805	13.7061	9.8458	10.299	20.6539	18.3219	21.3114	7.9232	9.2326	9.9603	549	526	540	254	174	199	387	348	396	163	173	192	0.902178	1.39192e-09	3.87584e-09	false	0.284931	0.163934	0.338256	false	0.458572	8.06989e-06	4.12985e-05	false	1.07207	2.65234e-10	7.55269e-10	up	NW_010366216.1	250389	251402	+	LOC112093883	--	--	--	hypothetical protein L484_014509 [Morus notabilis]
LOC112093890	17.9135	22.3581	18.3394	2.5736	1.2907	2.4683	19.1455	15.7211	13.9494	3.8302	4.0946	4.0877	164	206	162	23	11	23	173	144	125	38	37	38	1.77226	4.7684e-13	1.5989e-12	up	-0.953198	0.0161609	0.0589698	false	0.211139	0.219143	0.336973	false	2.93207	2.58999e-22	1.2559e-21	up	NW_010366246.1	24	512	+	LOC112093890	--	--	--	Phytocyanin domain containing protein [Parasponia andersonii]
LOC112093896	4.0328	3.1546	4.3575	0.3955	0.5069	0.3794	2.1734	1.6723	1.1396	0.4751	0.6085	0.4648	94	74	98	9	11	9	50	39	26	12	14	11	1.43639	0.0012328	0.00207654	up	NA	NA	NA	NA	1.15714	2.94992e-05	0.000136441	up	2.90632	2.99168e-14	1.05197e-13	up	NW_010366287.1	175501	178338	+	LOC112093896	--	K14847 ribosome production factor 2 | (RefSeq) ribosome production factor 2 homolog (A)	--	Phosphoenolpyruvate carboxylase, housekeeping isozyme [Morus notabilis]
LOC112093903	15.8471	15.9973	18.3217	51.0944	40.8967	36.4742	19.3821	18.9313	19.4156	44.8029	49.6371	44.7061	251	255	280	790	603	588	303	300	301	769	776	719	-1.52172	2.27962e-39	1.84628e-38	down	-0.152812	0.350286	0.559877	false	-0.256193	0.0379315	0.0805684	false	-1.62806	2.77832e-21	1.29939e-20	down	NW_010366289.1	8891	10330	+	LOC112093903	--	--	--	Heat shock protein DnaJ, cysteine-rich domain containing protein [Parasponia andersonii]
LOC112093905	26.9213	28.5999	28.1984	8.2148	11.8447	13.1547	13.4928	12.0942	13.6791	9.9107	6.7462	10.577	376	402	380	112	154	187	186	169	187	150	93	150	0.278207	0.144055	0.180439	false	0.251297	0.317568	0.523642	false	1.03963	1.24494e-16	2.04953e-15	up	1.06663	1.29488e-08	3.29688e-08	up	NW_010366325.1	4664	5540	-	LOC112093905	--	K02327 DNA polymerase delta subunit 1 [EC:2.7.7.7] | (RefSeq) DNA polymerase delta catalytic subunit (A)	ko03030: DNA replication; ko03410: Base excision repair; ko03420: Nucleotide excision repair; ko03430: Mismatch repair; ko03440: Homologous recombination	hypothetical protein L484_000685 [Morus notabilis]
LOC112093906	2.0725	2.4337	2.4408	3.9566	2.9346	2.5915	1.4317	1.8831	2.2136	0.7824	0.4772	0.835	22	26	25	41	29	28	15	20	23	9	5	9	1.14855	0.0440996	0.0603571	false	2.1403	1.48776e-05	0.000160501	up	0.276569	0.507864	0.633955	false	-0.71968	0.054423	0.0732881	false	NW_010366336.1	5	571	-	LOC112093906	--	K11699 RNA-dependent RNA polymerase [EC:2.7.7.48] | (RefSeq) RNA-dependent RNA polymerase 1 (A)	--	RNA-dependent RNA polymerase 1 [Morus notabilis]
LOC112093907	1.7593	2.3775	2.6257	8.3624	11.037	13.7591	2.2816	2.3211	3.0197	3.6366	4.4204	5.2672	25	34	36	116	146	199	32	33	42	56	62	76	-1.05617	0.000420087	0.000744257	down	1.27996	1.3885e-06	1.92608e-05	up	-0.22649	0.507999	0.634028	false	-2.56317	7.66118e-19	3.25654e-18	down	NW_010366349.1	170	1085	-	LOC112093907	--	--	--	hypothetical protein TorRG33x02_128820 [Trema orientalis]
LOC112093914	7.6636	8.3072	8.3365	2.206	2.0865	2.3024	12.235	11.8589	12.1434	2.9807	3.2725	3.3267	363	396	381	102	92	111	572	562	563	153	153	160	1.66894	1.19578e-36	9.04982e-36	up	-0.574299	0.00232543	0.0123618	false	-0.629165	1.30375e-10	1.28037e-09	false	1.61157	2.88638e-25	1.53599e-24	up	NW_010366360.1	46803	52045	-	LOC112093914	--	--	--	hypothetical protein L484_010382 [Morus notabilis]
LOC112093924	0.9766	1.045	0.4672	0	0	0	0.4567	0.5256	0.2686	0	0	0	26	28	12	0	0	0	12	14	7	0	0	0	NA	NA	NA	NA	NA	NA	NA	NA	0.941296	0.0699793	0.135136	false	6.60491	8.76266e-07	1.94861e-06	up	NW_010366371.1	80473	84455	-	LOC112093924	--	K20240 spermidine dicoumaroyl transferase [EC:2.3.1.249] | (RefSeq) spermidine coumaroyl-CoA acyltransferase (A)	--	Transferase [Trema orientalis]
LOC112093955	29.5836	31.6826	35.2213	67.8233	61.0863	53.5424	29.6303	30.9897	32.161	33.2342	36.7623	31.735	437	471	502	978	840	805	432	458	465	532	536	476	-0.385352	0.00120733	0.00203562	false	0.804543	4.35975e-08	8.31231e-07	false	0.00299253	0.976884	0.985833	false	-1.18931	3.19373e-17	1.27762e-16	down	NW_010366463.1	131384	135759	+	LOC112093955	--	--	--	PREDICTED: uncharacterized protein LOC101298253 [Fragaria vesca subsp. vesca]
LOC112093962	0	0.1331	0.0231	0.9607	1.1994	1.6893	0.2489	0.3125	0.2966	1.4424	1.1538	1.6933	0	6	1	42	50	77	11	14	13	70	51	77	-2.57075	3.17339e-12	1.02163e-11	down	-0.189334	0.535804	0.72418	false	NA	NA	NA	NA	-4.87952	2.41151e-12	7.73476e-12	down	NW_010366479.1	535586	549921	-	LOC112093962	--	K12501 homogentisate solanesyltransferase [EC:2.5.1.117] | (RefSeq) homogentisate solanesyltransferase, chloroplastic-like isoform X1 (A)	ko00130: Ubiquinone and other terpenoid-quinone biosynthesis; ko01100: Metabolic pathways; ko01110: Biosynthesis of secondary metabolites; ko01240: Biosynthesis of cofactors	Homogentisate phytyltransferase 2 [Morus notabilis]
LOC112093975	3.3132	5.038	4.8386	8.9994	6.9025	7.6942	4.9844	4.9171	3.8979	5.8832	6.2049	7.218	66	101	93	175	128	156	98	98	76	127	122	146	-0.734479	0.000364154	0.000650302	false	0.255128	0.203851	0.392651	false	-0.119346	0.597573	0.711727	false	-1.11145	2.92106e-06	6.22049e-06	down	NW_010366500.1	4	5263	+	LOC112093975	--	K09122 uncharacterized protein | (RefSeq) uncharacterized protein LOC21395091 isoform X1 (A)	--	PREDICTED: uncharacterized protein LOC107411799 [Ziziphus jujuba]
LOC112093986	2.7688	2.6233	2.0355	0.5607	1.3143	1.6449	1.9898	2.5422	1.7762	0.6239	0.5871	0.6976	86	82	61	17	38	52	61	79	54	21	18	22	1.47476	1.31607e-05	2.69279e-05	up	0.84587	0.0670114	0.176727	false	0.18347	0.457966	0.58846	false	0.813074	0.0358357	0.0497136	false	NW_010366529.1	69	2097	-	LOC112093986	--	--	--	Protein SUPPRESSOR OF npr1-1, CONSTITUTIVE 1 [Morus notabilis]
LOC112093990	200.022	202.777	202.419	75.3953	60.7014	50.0896	230.35	205.224	206.613	69.1407	72.7003	58.9876	2715	2770	2651	999	767	692	3086	2787	2745	1017	974	813	1.42393	3.69875e-43	3.27862e-42	up	-0.147357	0.41812	0.62505	false	-0.138441	0.0223386	0.0514692	false	1.43009	4.03136e-19	1.73441e-18	up	NW_010366566.1	309890	310614	-	LOC112093990	--	K02977 ubiquitin-small subunit ribosomal protein S27Ae | (RefSeq) ubiquitin-40S ribosomal protein S27a-like (A)	ko03010: Ribosome; ko04120: Ubiquitin mediated proteolysis	Ubiquitin, partial [Parasponia andersonii]
LOC112093995	10.5923	7.547	7.5739	93.3668	75.3272	72.1223	17.1376	16.2087	16.9456	82.3252	92.9641	71.4847	258	185	178	2220	1708	1788	412	395	404	2173	2235	1768	-2.54892	6.67734e-104	1.8197e-102	down	-0.0738853	0.650061	0.806849	false	-1.01958	1.17304e-13	1.5321e-12	down	-3.49727	1.90523e-81	3.49466e-80	down	NW_010366566.1	372153	374783	+	LOC112093995	--	K23051 NAD(P)H-quinone oxidoreductase subunit T, chloroplastic [EC:7.1.1.-] | (RefSeq) NAD(P)H-quinone oxidoreductase subunit T, chloroplastic (A)	--	Chaperone protein DnaJ [Morus notabilis]
LOC112093999	0.1319	0.0437	0.1367	1.2159	0.8973	0.9502	0.1336	0.1318	0.4491	0.5274	0.6235	0.6494	3	1	3	27	19	22	3	3	10	13	14	15	NA	NA	NA	NA	0.733145	0.102147	0.241256	false	NA	NA	NA	NA	-3.57153	7.99152e-07	1.78425e-06	down	NW_010366577.1	148443	149796	-	LOC112093999	--	K13418 somatic embryogenesis receptor kinase 1 [EC:2.7.10.1 2.7.11.1] | (RefSeq) somatic embryogenesis receptor kinase 2 (A)	--	putative receptor-like protein kinase [Morus notabilis]
LOC112094014	2.1215	3.1001	3.1688	7.7664	7.3733	6.805	5.6266	5.1453	4.2713	9.7023	8.8821	8.972	68	100	98	243	220	222	178	165	134	337	281	292	-1.12447	3.34079e-13	1.13015e-12	down	-0.36588	0.0121229	0.0468867	false	-0.89662	6.78849e-06	3.5265e-05	false	-1.65722	5.85071e-16	2.21681e-15	down	NW_010366577.1	828314	831533	-	LOC112094014	--	K17604 zinc finger SWIM domain-containing protein 3 | (RefSeq) uncharacterized protein LOC21411544 isoform X1 (A)	--	uncharacterized protein LOC111463467 [Cucurbita moschata]
LOC112094018	0.8425	0.4465	0.5239	0	0	0	0.7398	1.1227	1.4345	0	0	0	15	8	9	0	0	0	13	20	25	0	0	0	6.52143	8.80076e-07	1.99317e-06	up	NA	NA	NA	NA	-0.914	0.0828514	0.155099	false	NA	NA	NA	NA	NW_010357688.1	199129	200079	-	LOC112094018	--	--	--	--
LOC112094020	1.3247	0.6845	0.7689	0.1086	0	0.1041	1.1274	0.8474	1.1369	0.0489	0	0	25	13	14	2	0	2	21	16	21	1	0	0	5.55959	2.29439e-05	4.5977e-05	up	NA	NA	NA	NA	-0.214336	0.646643	0.751642	false	NA	NA	NA	NA	NW_010366583.1	48127	49134	-	LOC112094020	--	K14493 gibberellin receptor GID1 [EC:3.-.-.-] | (RefSeq) gibberellin receptor GID1B (A)	ko04075: Plant hormone signal transduction	Carboxylesterase 1 [Morus notabilis]
LOC112094024	22.6171	28.2847	24.1036	6.5529	8.7367	7.9458	24.9056	22.9255	25.021	8.3062	5.9716	9.2246	495	623	509	140	178	177	538	502	536	197	129	205	1.38234	2.01899e-20	9.39647e-20	up	-0.0525732	0.805737	0.901622	false	-0.010551	0.918829	0.94761	false	1.42474	4.91588e-18	2.02557e-17	up	NW_010366587.1	1174	8776	-	LOC112094024	--	K25164 WD repeat-containing protein WRAP73 | (RefSeq) WD repeat-containing protein WRAP73 (A)	--	PREDICTED: WD repeat-containing protein WRAP73-like isoform X3 [Gossypium hirsutum]
LOC112094028	53.349	49.7722	49.7294	0.1964	0.0686	0	23.5627	22.67	19.7784	0.6485	0.7768	0.5663	835	784	751	3	1	0	364	355	303	11	12	9	4.80226	1.1316e-57	1.40155e-56	up	NA	NA	NA	NA	1.1584	9.93125e-32	3.71757e-30	up	8.91844	4.64959e-34	3.21481e-33	up	NW_010366620.1	297	1132	-	LOC112094028	--	K01183 chitinase [EC:3.2.1.14] | (RefSeq) acidic endochitinase (A)	ko00520: Amino sugar and nucleotide sugar metabolism; ko01100: Metabolic pathways	thaumatin-like protein isoform 3 [Ficus pumila var. awkeotsang]
LOC112094029	37.8032	35.1361	37.859	13.7063	12.5478	10.8504	35.0735	46.6996	37.3202	15.9724	14.2011	12.9677	356	333	344	126	110	104	326	440	344	163	132	124	1.21311	1.95461e-13	6.69545e-13	up	-0.255792	0.205772	0.395148	false	-0.157526	0.204615	0.319761	false	1.30988	1.03495e-15	3.87769e-15	up	NW_010366650.1	426343	427296	-	LOC112094029	--	--	--	muscle M-line assembly protein unc-89 [Prunus persica]
LOC112094032	1.6804	1.5902	1.9489	8.2792	11.7334	8.8446	6.2427	5.5985	7.93	23.5185	21.0784	21.1593	42	40	47	202	273	225	154	140	194	637	520	537	-1.98561	4.97796e-43	4.40024e-42	down	-1.22808	9.58221e-14	4.50159e-12	down	-1.97509	1.19135e-18	2.2762e-17	down	-2.73298	1.09121e-32	7.25913e-32	down	NW_010366650.1	9743	11149	-	LOC112094032	--	K09286 EREBP-like factor | (RefSeq) ethylene-responsive transcription factor ERF105-like (A)	--	AP2/ERF transcription factor [Trema orientalis]
LOC112094036	43.7185	44.7195	45.1813	6.9326	14.3165	13.2776	34.4301	38.8621	36.8183	16.5893	11.5885	15.9464	2106	2168	2100	326	642	651	1637	1873	1736	866	551	780	1.07069	1.15282e-19	5.20999e-19	up	-0.390692	0.128199	0.284087	false	0.226156	0.000395179	0.00146112	false	1.68958	1.36101e-13	4.64176e-13	up	NW_010366650.1	427630	430776	-	LOC112094036	--	--	--	hypothetical protein PanWU01x14_075460 [Parasponia andersonii]
LOC112094038	93.8935	104.55	89.6987	22.1844	23.1811	15.8638	49.9298	47.9558	75.6787	17.0181	21.4753	18.6144	1227	1375	1131	283	282	211	644	627	968	241	277	247	1.35083	2.95021e-15	1.10638e-14	up	0.0602873	0.764064	0.878395	false	0.67888	0.00318881	0.00947502	false	1.96808	8.87506e-33	5.93639e-32	up	NW_010366650.1	388805	390881	+	LOC112094038	--	--	--	PREDICTED: uncharacterized protein LOC107414092 [Ziziphus jujuba]
LOC112094039	9.0124	8.4622	8.6265	0.3106	0.3553	0.2166	3.4067	2.2589	3.5479	0.4069	0.2234	0.4886	327	309	302	11	12	8	122	82	126	16	8	18	2.78826	1.09639e-15	4.20393e-15	up	NA	NA	NA	NA	1.45055	3.43018e-19	6.6795e-18	up	4.6264	1.22039e-51	1.25106e-50	up	NW_010357688.1	132937	145189	+	LOC112094039	--	K12355 coniferyl-aldehyde dehydrogenase [EC:1.2.1.68] | (RefSeq) aldehyde dehydrogenase family 2 member C4-like isoform X1 (A)	ko00940: Phenylpropanoid biosynthesis; ko01110: Biosynthesis of secondary metabolites	Aldehyde dehydrogenase family 2 member C4 [Morus notabilis]
LOC112094048	18.9949	20.568	16.742	4.0746	7.1504	6.8589	12.9945	12.4135	18.8258	7.7904	7.8129	10.0729	234	255	199	49	82	86	158	153	227	104	95	126	0.534628	0.0111805	0.0166767	false	-0.543494	0.0459174	0.133179	false	0.29665	0.0773817	0.146539	false	1.3744	7.24427e-09	1.87706e-08	up	NW_010366660.1	278441	280497	-	LOC112094048	--	--	--	Ribonuclease P protein subunit P38-like protein [Trema orientalis]
LOC112094052	10.3631	9.9716	10.0612	0.1678	0.616	1.2878	4.482	6.4686	4.8125	1.6253	1.245	2.5414	253	245	237	4	14	32	108	158	115	43	30	63	1.29506	2.36994e-06	5.18431e-06	up	-1.4142	0.0163205	0.05938	false	0.893808	3.70018e-08	2.71018e-07	false	3.60189	2.28149e-17	9.17205e-17	up	NW_010366660.1	320638	324672	+	LOC112094052	--	--	--	hypothetical protein L484_011879 [Morus notabilis]
LOC112094054	35.0511	38.2558	38.4219	5.6394	4.2294	3.4232	44.3028	42.1726	41.0788	4.1476	4.7655	3.9117	1006	1105	1064	158	113	100	1255	1211	1154	129	135	114	3.06331	3.65498e-130	1.42964e-128	up	0.0136158	0.955435	0.97845	false	-0.244263	0.000844099	0.00288214	false	2.80123	6.92175e-52	7.13698e-51	up	NW_010366660.1	303490	307742	-	LOC112094054	--	--	--	IQ motif, EF-hand binding site [Parasponia andersonii]
LOC112094056	17.605	18.8794	14.9411	38.9275	24.1214	23.0408	14.4714	11.6865	14.9321	21.7632	27.3939	20.8055	265	286	217	572	338	353	215	176	220	355	407	318	-1.02203	3.3666e-10	9.73147e-10	down	0.261519	0.273381	0.475147	false	0.272165	0.0652382	0.127733	false	-1.01596	1.94344e-05	3.85838e-05	down	NW_010366660.1	47758	49763	-	LOC112094056	--	--	--	PREDICTED: uncharacterized protein LOC109007556 [Juglans regia]
LOC112094063	29.4224	23.8381	30.8065	19.1662	10.8596	10.2288	31.7973	36.948	44.5501	13.645	19.8726	11.2932	195	159	197	124	67	69	208	245	289	98	130	76	1.08393	6.00628e-07	1.37699e-06	up	-0.193872	0.562657	0.74512	false	-0.483714	0.00221557	0.00688233	false	0.788162	0.00550772	0.00855217	false	NW_010366673.1	122104	124486	+	LOC112094063	--	--	--	--
LOC112094087	26.3506	24.2033	22.4213	4.2907	5.0891	5.3537	20.5795	27.1503	22.7462	6.2104	3.5637	4.8458	1296	1198	1064	206	233	268	999	1336	1095	331	173	242	2.01986	2.53068e-37	1.94933e-36	up	-0.0235268	0.914024	0.958693	false	-0.00227804	0.980932	0.988366	false	2.04083	6.26753e-51	6.3384e-50	up	NW_010366779.1	75981	83141	+	LOC112094087	--	K00511 squalene monooxygenase [EC:1.14.14.17] | (RefSeq) squalene monooxygenase-like (A)	ko00100: Steroid biosynthesis; ko00909: Sesquiterpenoid and triterpenoid biosynthesis; ko01100: Metabolic pathways; ko01110: Biosynthesis of secondary metabolites	squalene epoxidase [Morus alba]
LOC112094103	4.427	5.403	5.5857	0.3451	0.1034	0.2364	6.923	7.1663	5.6045	0.5773	0.6825	0.6161	92	113	112	7	2	5	142	149	114	13	14	13	3.14357	5.98191e-23	3.04027e-22	up	NA	NA	NA	NA	-0.407404	0.0316753	0.0692331	false	4.21039	4.33548e-19	1.86484e-18	up	NW_010366841.1	173989	175536	+	LOC112094103	--	K00430 peroxidase [EC:1.11.1.7] | (RefSeq) peroxidase 3-like (A)	ko00940: Phenylpropanoid biosynthesis; ko01100: Metabolic pathways; ko01110: Biosynthesis of secondary metabolites	Peroxidase 3 [Morus notabilis]
LOC112094114	2.5688	2.4958	1.7552	0.2534	0.6745	0.8039	0.9254	1.4645	1.4386	0.5619	0.5784	0.8246	135	132	89	13	33	43	48	77	74	32	30	44	0.713911	0.0229991	0.0328271	false	-0.218407	0.629548	0.792649	false	0.781586	0.000920477	0.00311315	false	1.7139	8.72781e-06	1.78586e-05	up	NW_010366867.1	34102	66549	-	LOC112094114	--	--	--	hypothetical protein L484_001763 [Morus notabilis]
LOC112094116	0.1681	0.1671	0	2.0669	4.3349	2.9736	3.2368	3.025	2.634	1.6033	1.8739	1.2143	3	3	0	36	72	54	57	54	46	31	33	22	0.670481	0.0421854	0.0579164	false	0.954882	0.0120243	0.0465975	false	-4.76635	1.7339e-12	2.05194e-11	down	-5.05053	2.3558e-12	7.5598e-12	down	NW_010366868.1	158935	159887	+	LOC112094116	--	--	--	hypothetical protein L484_009238 [Morus notabilis]
LOC112094117	0.0591	0.0587	0.0612	1.8763	1.2059	1.5674	0.1796	0.0591	0.2415	0.7633	1.0775	0.5237	1	1	1	31	19	27	3	1	4	14	18	9	NA	NA	NA	NA	0.940549	0.047535	0.136477	false	NA	NA	NA	NA	-4.97265	2.05628e-07	4.8016e-07	down	NW_010366868.1	225347	226690	+	LOC112094117	--	--	--	--
LOC112094121	9.1	12.0562	12.8485	9.4571	13.4589	12.6984	4.0086	5.5363	4.9854	8.3974	5.0774	5.7149	69	92	94	70	95	98	30	42	37	69	38	44	-0.652511	0.0446997	0.0611084	false	0.852309	0.00315832	0.0159108	false	1.1724	1.51379e-05	7.38804e-05	up	-0.333852	0.179522	0.219959	false	NW_010366875.1	18468	20470	-	LOC112094121	--	--	--	--
LOC112094122	17.7649	16.3009	17.9829	4.5117	6.6046	7.0862	9.5235	12.2313	12.2005	7.1192	6.229	7.103	601	555	587	149	208	244	318	414	404	261	208	244	0.480884	0.000970031	0.00165367	false	-0.205211	0.309383	0.514937	false	0.563177	3.84742e-07	2.44223e-06	false	1.24899	2.4957e-12	7.99953e-12	up	NW_010366882.1	66241	70335	-	LOC112094122	--	--	--	Aminotransferase-like mobile domain containing protein [Trema orientalis]
LOC112094128	94.2539	82.3627	82.8895	4.5112	2.6705	3.4892	87.1477	79.5113	94.0462	3.9326	3.4541	3.7773	1327	1167	1126	62	35	50	1211	1120	1296	60	48	54	4.29309	2.20944e-166	1.4267e-164	up	-0.098397	0.744779	0.864976	false	-0.0589857	0.474482	0.604286	false	4.33023	3.07734e-113	9.25956e-112	up	NW_010366882.1	64348	65364	+	LOC112094128	--	--	--	non-specific lipid-transfer protein 3 [Quercus suber]
LOC112094139	4.2356	3.8099	3.327	0.4567	0.2395	0.7009	4.2462	3.5205	3.5985	0.288	0.271	0.3074	95	86	72	10	5	16	94	79	79	7	6	7	3.46232	2.38982e-16	9.44279e-16	up	NA	NA	NA	NA	-0.0508058	0.816609	0.8791	false	2.74223	1.09801e-11	3.40798e-11	up	NW_010366896.1	44240	46646	+	LOC112094139	--	K15082 DNA repair protein RAD7 | (RefSeq) uncharacterized protein LOC21409999 (A)	--	hypothetical protein L484_021752 [Morus notabilis]
LOC112094146	3.5251	2.2082	2.7798	0.5495	0.7409	1.7317	2.3293	2.2212	1.879	0.6364	0.3106	1.283	46	29	35	7	9	23	30	29	24	9	4	17	1.28135	0.0141555	0.0208109	up	NA	NA	NA	NA	0.352054	0.317872	0.448177	false	1.21874	0.0180154	0.0261085	up	NW_010366930.1	157	1246	+	LOC112094146	--	K24134 zinc finger-containing ubiquitin peptidase 1 [EC:3.4.19.12] | (RefSeq) zinc finger with UFM1-specific peptidase domain protein (A)	--	hypothetical protein L484_001862 [Morus notabilis]
LOC112094159	0.9328	1.1284	1.0088	0.1246	0.0436	0.3985	0.4931	0.5675	0.7873	0.0374	0.0411	0	23	28	24	3	1	10	12	14	19	1	1	0	NA	NA	NA	NA	NA	NA	NA	NA	0.680415	0.123329	0.213904	false	2.14598	0.0018042	0.00296638	up	NW_010367009.1	402888	404204	-	LOC112094159	--	K13457 disease resistance protein RPM1 | (RefSeq) disease resistance protein RPM1 (A)	ko04626: Plant-pathogen interaction	PREDICTED: putative disease resistance RPP13-like protein 1 [Ziziphus jujuba]
LOC112094164	19.2153	16.854	16.0014	51.4408	61.8917	59.6289	13.236	14.9445	14.9959	41.6456	49.7645	42.8859	631	557	507	1649	1892	1993	429	491	482	1482	1613	1430	-1.89047	2.89898e-62	3.91928e-61	down	0.325072	0.0160465	0.0586376	false	0.21797	0.036291	0.0775556	false	-1.99834	6.92713e-60	8.48399e-59	down	NW_010367011.1	254070	263413	-	LOC112094164	--	K12637 3-epi-6-deoxocathasterone 23-monooxygenase [EC:1.14.14.147] | (RefSeq) 3-epi-6-deoxocathasterone 23-monooxygenase isoform X1 (A)	ko00905: Brassinosteroid biosynthesis; ko01100: Metabolic pathways; ko01110: Biosynthesis of secondary metabolites	Cytochrome P450 [Trema orientalis]
LOC112094174	189.095	169.565	178.681	0.6376	0.1823	0.5559	136.954	135.897	120.412	1.723	1.8344	1.5045	3342	3016	3047	11	3	10	2389	2403	2083	33	32	27	6.02923	5.34976e-250	9.09889e-248	up	-1.90524	0.000235474	0.00176902	down	0.397447	2.8537e-09	2.38051e-08	false	8.3233	1.09545e-153	5.81992e-152	up	NW_010367012.1	260914	261857	-	LOC112094174	--	--	--	Transmembrane protein [Parasponia andersonii]
LOC112094177	0.4159	0.3542	0.431	1.2477	1.3403	1.8096	0.7525	1.0392	0.4553	1.261	1.5049	1.0825	14	12	14	41	42	62	25	35	15	46	50	37	-1.02797	0.00601624	0.00928488	down	0.156497	0.61873	0.785934	false	-0.958484	0.0422174	0.0883031	false	-2.14363	3.65622e-08	9.0285e-08	down	NW_010367012.1	117952	119749	-	LOC112094177	--	K03798 cell division protease FtsH [EC:3.4.24.-] | (RefSeq) ATP-dependent zinc metalloprotease FTSH 6, chloroplastic (A)	--	Tetratricopeptide-like helical domain containing protein [Trema orientalis]
LOC112094191	43.8594	40.8684	40.7951	206.187	172.299	169.168	51.3195	50.813	44.2708	154.737	158.07	156.892	1414	1326	1269	6489	5171	5551	1633	1639	1397	5406	5030	5136	-1.93362	5.94324e-115	1.83489e-113	down	0.184858	0.123572	0.277032	false	-0.274832	0.00024372	0.000944788	false	-2.3957	2.2893e-85	4.43706e-84	down	NW_010367018.1	236038	237759	+	LOC112094191	--	--	--	PUA-like domain containing protein [Trema orientalis]
LOC112094207	4.3297	3.8073	4.13	8.2428	9.3434	8.395	5.2797	5.4765	5.4413	6.0462	7.4146	7.3961	113	100	104	210	227	223	136	143	139	171	191	196	-0.61589	0.000398658	0.000708597	false	0.279087	0.104134	0.244403	false	-0.453935	0.011032	0.0281315	false	-1.35004	8.27947e-16	3.11527e-15	down	NW_010367029.1	81496	84443	+	LOC112094207	--	--	--	DedA family [Parasponia andersonii]
LOC112094211	0.7581	1.3012	1.5	0.1412	0.2221	0.2709	0.6983	1.1711	0.4225	0.2544	0.2095	0.0679	11	19	21	2	3	4	10	17	6	4	3	1	NA	NA	NA	NA	NA	NA	NA	NA	0.577893	0.298115	0.427864	false	2.21596	0.0028342	0.00456176	up	NW_010367030.1	96569	104189	-	LOC112094211	--	K14164 glycyl-tRNA synthetase [EC:6.1.1.14] | (RefSeq) glycine--tRNA ligase, chloroplastic/mitochondrial 2 isoform X1 (A)	ko00970: Aminoacyl-tRNA biosynthesis	Glycine--tRNA ligase 2 [Morus notabilis]
LOC112094213	5.7874	3.0351	5.7066	1.1528	1.2089	0.9872	2.2803	2.7717	2.8332	1.1868	0.9772	1.3853	144	76	137	28	28	25	56	69	69	32	24	35	0.901437	0.003251	0.00519184	false	-0.121623	0.735877	0.859566	false	0.828073	0.000936561	0.00316366	false	1.84919	6.28973e-08	1.52762e-07	up	NW_010367031.1	4158	5660	-	LOC112094213	--	--	--	TIR-NBS-LRR-like protein [Trema orientalis]
LOC112094218	8.1408	10.1841	7.2839	1.3799	0.5033	0.5754	9.6721	5.6781	7.2401	1.0809	1.5427	0.5768	139	175	120	23	8	10	163	97	121	20	26	10	2.56656	1.777e-14	6.4305e-14	up	-0.41801	0.49004	0.686964	false	0.129272	0.528561	0.651639	false	3.10647	4.65841e-16	1.77367e-15	up	NW_010367036.1	57649	60505	+	LOC112094218	--	K20723 reticulon-3 | (RefSeq) reticulon-like protein B12 (A)	--	Reticulon [Trema orientalis]
LOC112094225	3.1558	3.2024	2.8879	0	0	0	1.9388	3.6911	3.2584	0	0	0.0331	94	96	83	0	0	0	57	110	95	0	0	1	7.73325	2.45693e-10	7.16394e-10	up	NA	NA	NA	NA	0.00429607	0.985577	0.990974	false	8.65755	8.87955e-13	2.90785e-12	up	NW_010367059.1	7	1597	+	LOC112094225	--	--	--	Formin, FH2 domain containing protein [Trema orientalis]
LOC112094238	6.2248	6.1187	8.1164	0.6857	0.7909	0.4603	3.7976	4.4154	3.8295	2.4089	3.7975	3.23	93	92	117	10	11	7	56	66	56	39	56	49	0.101357	0.726579	0.765652	false	-2.32934	1.53391e-07	2.62104e-06	down	0.710012	0.00199673	0.00627022	false	3.1388	2.01727e-16	7.79793e-16	up	NW_010367100.1	470826	471959	+	LOC112094238	--	--	--	hypothetical protein L484_027114 [Morus notabilis]
LOC112094246	4.6021	5.173	6.2602	9.6056	9.1458	7.9975	6.0615	5.4335	5.6421	7.5911	7.1687	7.0817	160	181	210	326	296	283	208	189	192	286	246	250	-0.60162	3.57744e-05	7.03849e-05	false	0.254729	0.087163	0.214792	false	-0.150054	0.333771	0.465219	false	-1.00843	6.50971e-09	1.69218e-08	down	NW_010357693.1	228350	230208	-	LOC112094246	--	--	--	putative pentatricopeptide repeat-containing protein At1g12700, mitochondrial [Prunus persica]
LOC112094249	1.6327	1.1073	1.2087	3.7433	3.7583	3.1574	1.1553	1.3211	1.9064	2.4872	3.0195	3.1138	63	43	45	141	135	124	44	51	72	104	115	122	-1.22774	8.22821e-07	1.86906e-06	down	0.268857	0.187139	0.370058	false	-0.201828	0.48839	0.616498	false	-1.69977	2.0753e-12	6.67945e-12	down	NW_010367133.1	48007	50067	+	LOC112094249	--	K23541 Ca2+/H+ antiporter, TMEM165/GDT1 family | (RefSeq) pentatricopeptide repeat-containing protein At4g21065 (A)	--	DYW domain containing protein [Parasponia andersonii]
LOC112094263	42.2603	41.3981	38.0611	161.334	119.975	128.906	56.2957	56.2525	47.2859	155.99	163.918	150.865	1061	1046	922	3954	2804	3294	1395	1413	1162	4244	4062	3846	-1.81093	9.69795e-82	1.84736e-80	down	-0.235239	0.107146	0.249932	false	-0.445683	9.40497e-08	6.54545e-07	false	-2.02421	2.40305e-42	2.02134e-41	down	NW_010367156.1	79295	86459	+	LOC112094263	--	--	--	NAD(P)-binding domain containing protein [Trema orientalis]
LOC112094264	9.1538	7.0327	4.9881	1.8368	3.3453	10.1062	1.243	1.8864	2.4103	3.2221	2.8683	3.5316	97	75	51	19	33	109	13	20	25	37	30	38	-1.04705	0.00848415	0.0128592	down	0.635541	0.246398	0.443845	false	1.88426	4.57435e-08	3.31395e-07	up	0.202108	0.713275	0.752078	false	NW_010367202.1	10	775	+	LOC112094264	--	K11841 ubiquitin carboxyl-terminal hydrolase 10 [EC:3.4.19.12] | (RefSeq) ubiquitin carboxyl-terminal hydrolase 24 (A)	--	Ubiquitin carboxyl-terminal hydrolase 24 [Morus notabilis]
LOC112094266	242.953	266.104	242.726	3.2909	5.7264	3.2257	167.893	156.912	167.569	8.9913	6.5095	8.3789	6882	7586	6634	91	151	93	4694	4447	4646	276	182	241	4.11398	0	0	up	-1.00416	8.59796e-05	0.000736723	down	0.557788	8.2993e-24	2.13325e-22	false	5.68003	7.21559e-196	6.5134e-194	up	NW_010367203.1	22510	25947	+	LOC112094266	--	--	--	GTP-binding nuclear protein [Morus notabilis]
LOC112094278	10.7842	8.425	10.6504	26.0973	21.1125	18.2733	11.8367	13.0439	13.4529	20.8045	20.4266	23.1267	276	217	263	652	503	476	299	334	337	577	516	601	-0.99816	5.16124e-17	2.10168e-16	false	-0.0108775	0.947634	0.974031	false	-0.413703	0.00164727	0.00526372	false	-1.40398	7.09374e-14	2.45411e-13	down	NW_010367234.1	87154	89447	+	LOC112094278	--	K11778 ditrans,polycis-polyprenyl diphosphate synthase [EC:2.5.1.87] | (RefSeq) dehydrodolichyl diphosphate synthase 6-like isoform X1 (A)	ko00900: Terpenoid backbone biosynthesis; ko01110: Biosynthesis of secondary metabolites	Decaprenyl diphosphate synthase-like [Trema orientalis]
LOC112094282	29.0543	29.7445	29.3214	70.5299	59.5212	53.7469	33.1835	30.213	33.7015	70.7379	74.928	64.4528	495	510	482	1173	944	932	558	515	562	1306	1260	1115	-1.36663	1.90846e-37	1.47422e-36	down	-0.230986	0.119585	0.270787	false	-0.192625	0.0425582	0.0888881	false	-1.33079	3.83303e-21	1.78156e-20	down	NW_010367234.1	748733	753372	+	LOC112094282	--	--	--	hypothetical protein L484_022844 [Morus notabilis]
LOC112094283	1.6208	2.4158	1.6035	3.7735	4.5111	4.7773	2.4632	1.9145	3.4624	3.8072	4.1799	3.918	22	33	21	50	57	66	33	26	46	56	56	54	-0.8554	0.00683763	0.0104939	false	0.0969944	0.713712	0.846362	false	-0.525696	0.162474	0.26675	false	-1.47765	6.16925e-06	1.27776e-05	down	NW_010367234.1	374495	377587	+	LOC112094283	--	K14972 PAX-interacting protein 1 | (RefSeq) mediator of RNA polymerase II transcription subunit 15a (A)	--	hypothetical protein L484_025703 [Morus notabilis]
LOC112094284	2.7124	3.3171	2.8111	1.0687	1.0086	1.3325	0.9513	1.147	1.0658	0.2888	0.6342	0.411	26	32	26	10	9	13	9	11	10	3	6	4	NA	NA	NA	NA	NA	NA	NA	NA	1.42953	0.00222035	0.00689496	up	1.10258	0.0156899	0.0229464	up	NW_010367234.1	371751	373390	+	LOC112094284	--	--	--	hypothetical protein L484_009695 [Morus notabilis]
LOC112094288	0.3916	1.1673	0.4058	0.5616	0.5889	0.6925	1.3489	1.2525	0.7201	2.3127	1.4282	1.8511	5	15	5	7	7	9	17	16	9	32	18	24	-1.00163	0.0335968	0.0467825	down	-1.63603	0.00154099	0.0086956	down	NA	NA	NA	NA	NA	NA	NA	NA	NW_010367235.1	39243	50076	+	LOC112094288	--	K09264 MADS-box transcription factor, plant | (RefSeq) agamous-like MADS-box protein AGL11 (A)	--	hypothetical protein CICLE_v10006654mg [Citrus clementina]
LOC112094297	1.521	2.667	1.7618	0.9165	0.865	1.0548	1.541	2.4144	2.1024	0.7431	0.8158	0.3524	17	30	19	10	9	12	17	27	23	9	9	4	1.4104	0.0126703	0.0187506	up	NA	NA	NA	NA	-0.0782945	0.854525	0.905498	false	0.798742	0.117528	0.149209	false	NW_010367284.1	77	836	-	LOC112094297	--	--	--	Formin, FH2 domain containing protein [Parasponia andersonii]
LOC112094298	13.9905	15.5997	14.0196	4.8366	4.4184	5.3787	11.8857	14.6204	12.4292	4.4104	4.2846	4.7354	483	542	467	163	142	189	405	505	420	165	146	166	1.28511	1.15241e-18	5.00278e-18	up	0.089049	0.614472	0.782546	false	0.110638	0.305045	0.434831	false	1.30466	1.81079e-18	7.58633e-18	up	NW_010367286.1	108148	111291	-	LOC112094298	--	--	--	Transmembrane protein [Parasponia andersonii]
LOC112094299	1.006	0.89	0.8998	0.1694	0.2072	0.528	1.0053	1.2534	0.9151	0.1653	0.1815	0.285	73	65	63	12	14	39	72	91	65	13	13	21	2.0819	3.61221e-09	9.7893e-09	up	0.489415	0.390731	0.598837	false	-0.236121	0.32065	0.451323	false	1.35261	0.00199717	0.00326795	up	NW_010357693.1	309830	314279	-	LOC112094299	--	K13459 disease resistance protein RPS2 | (RefSeq) disease resistance protein SUMM2 (A)	ko04626: Plant-pathogen interaction	TMV resistance protein N [Morus notabilis]
LOC112094322	0	0	0	3.5389	3.711	2.2192	0.5385	0.9296	0.4072	0.7357	0.2692	0.2617	0	0	0	26	26	17	4	7	3	6	2	2	NA	NA	NA	NA	2.84673	2.66864e-05	0.000268036	up	NA	NA	NA	NA	-7.26492	2.01869e-08	5.07745e-08	down	NW_010367325.1	183395	184116	+	LOC112094322	--	--	--	hypothetical protein L484_016075 [Morus notabilis]
LOC112094334	19.5732	17.3259	19.9288	1.059	1.7028	2.1668	11.5216	6.9574	14.5755	1.2084	1.8853	0.9502	284	253	279	15	23	32	165	101	207	19	27	14	2.77975	3.90279e-17	1.59777e-16	up	0.246564	0.605812	0.777149	false	0.729725	0.000120877	0.000497494	false	3.25581	2.94623e-36	2.17022e-35	up	NW_010367339.1	53059	54431	+	LOC112094334	--	--	--	Major latex protein domain containing protein [Trema orientalis]
LOC112094335	104.015	119.781	112.589	1.9199	1.0066	0.7891	34.7892	28.1649	45.7485	1.4824	5.3572	2.5708	1554	1801	1623	28	14	12	513	421	669	24	79	39	3.2674	4.8765e-09	1.3089e-08	up	-1.38517	0.0125699	0.0483187	down	1.57703	4.73405e-14	6.41793e-13	up	6.23251	3.15681e-146	1.51605e-144	up	NW_010367339.1	19809	21341	+	LOC112094335	--	--	--	Major latex protein domain containing protein [Trema orientalis]
LOC112094354	17.044	20.1465	18.5183	8.8922	6.8744	4.6689	11.7477	11.5258	11.2636	5.5545	5.1354	4.5552	269	320	282	137	101	75	183	182	174	95	80	73	0.927439	1.10541e-06	2.48313e-06	false	0.384586	0.171079	0.348112	false	0.636819	2.80479e-06	1.56138e-05	false	1.17732	1.21104e-06	2.66031e-06	up	NW_010367435.1	33598	35010	-	LOC112094354	--	--	--	putative nuclease HARBI1 isoform X1 [Asparagus officinalis]
LOC112094375	0.8621	0.8567	0.7311	1.8065	2.2311	1.9636	0.7544	0.8225	1.2812	0.8679	0.4367	0.8491	22	22	18	45	53	51	19	21	32	24	11	22	0.157605	0.730546	0.769183	false	1.43839	9.9696e-05	0.000839151	up	-0.273313	0.514576	0.639216	false	-1.55764	2.85164e-06	6.07796e-06	down	NW_010367461.1	240915	242277	-	LOC112094375	--	--	--	Peptidase M10A [Parasponia andersonii]
LOC112094376	5.4156	4.3261	5.0625	2.6107	1.3688	1.4606	3.8731	5.3068	4.0141	2.0578	0.7531	1.4641	51	41	46	24	12	14	36	50	37	21	7	14	1.37129	0.00149578	0.00249393	up	0.313388	0.577021	0.756297	false	0.112443	0.708586	0.800429	false	1.17078	0.0036111	0.00573739	up	NW_010367461.1	331771	332550	-	LOC112094376	--	K12130 pseudo-response regulator 5 | (RefSeq) two-component response regulator-like APRR5 (A)	ko04712: Circadian rhythm - plant	hypothetical protein L484_023746 [Morus notabilis]
LOC112094381	42.7564	42.8305	47.1083	0	0	0	35.4313	32.8229	28.6626	0.0401	0.2203	0	983	991	1045	0	0	0	804	755	645	1	5	0	8.32553	2.43473e-43	2.16725e-42	up	NA	NA	NA	NA	0.399848	7.25952e-06	3.75098e-05	false	12.1261	1.35703e-24	7.04267e-24	up	NW_010367461.1	174385	177073	+	LOC112094381	--	K01051 pectinesterase [EC:3.1.1.11] | (RefSeq) probable pectinesterase 53 (A)	ko00040: Pentose and glucuronate interconversions; ko01100: Metabolic pathways	putative pectinesterase 68 [Morus notabilis]
LOC112094389	1.2907	1.2071	1.5738	0.0389	0.734	0.746	0.0385	0.4553	0.4654	0.3853	0.2308	0.3739	34	32	40	1	18	20	1	12	12	11	6	10	NA	NA	NA	NA	0.577286	0.487748	0.685931	false	2.0316	6.93504e-05	0.000298624	up	1.16324	0.0860388	0.111988	false	NW_010367478.1	113220	114722	+	LOC112094389	--	--	--	hypothetical protein VITISV_013932 [Vitis vinifera]
LOC112094393	14.118	11.6668	13.4127	0.7231	1.2385	1.2484	11.7531	10.7478	9.8563	0.9771	1.2635	1.2513	600	499	550	30	49	54	493	457	410	45	53	54	2.96407	1.72172e-59	2.22654e-58	up	-0.15962	0.623967	0.789856	false	0.223593	0.0368362	0.0785628	false	3.3434	1.26067e-55	1.4046e-54	up	NW_010367534.1	72480	76055	+	LOC112094393	--	K19891 glucan endo-1,3-beta-glucosidase 1/2/3 [EC:3.2.1.39] | (RefSeq) glucan endo-1,3-beta-glucosidase 2 (A)	ko00500: Starch and sucrose metabolism; ko01100: Metabolic pathways	Glucan endo-1,3-beta-glucosidase 13 [Morus notabilis]
LOC112094396	29.8356	27.6213	30.9974	12.0018	9.5369	9.0085	27.8693	20.8744	24.7572	9.6026	14.4502	10.5349	410	382	411	161	122	126	378	287	333	143	196	147	0.833935	5.0554e-06	1.07598e-05	false	-0.218256	0.359493	0.569737	false	0.214262	0.0785548	0.148381	false	1.26339	1.04089e-13	3.56871e-13	up	NW_010367534.1	60555	63070	+	LOC112094396	--	K05759 profilin | (RefSeq) profilin (A)	--	RecName: Full=Profilin; AltName: Full=Pollen allergen Mer a 1; AltName: Allergen=Mer a 1 CAA73720.1 Profilin [Mercurialis annua]
LOC112094403	2.5366	2.5205	2.9762	0	0	0	1.8427	1.1003	1.0758	0	0	0	53	53	60	0	0	0	38	23	22	0	0	0	7.03722	4.44271e-08	1.11057e-07	up	NA	NA	NA	NA	0.945657	0.00343208	0.0100967	false	7.94172	1.10785e-10	3.23367e-10	up	NW_010367550.1	29922	31037	-	LOC112094403	--	K03676 glutaredoxin 3 | (RefSeq) glutaredoxin-C5-like (A)	--	Glutaredoxin-like [Trema orientalis]
LOC112094414	9.6143	8.2559	7.381	24.6831	15.0456	9.4461	12.2664	9.8468	10.6715	7.5577	9.2596	9.1178	81	70	60	203	118	81	102	83	88	69	77	78	0.0871762	0.707154	0.747784	false	0.886845	0.00983263	0.0397115	false	-0.42825	0.0571095	0.113939	false	-1.23376	0.000512192	0.000893906	down	NW_010367553.1	119484	120033	-	LOC112094414	--	K08835 serine/threonine-protein kinase OSR1/STK39 [EC:2.7.11.1] | (RefSeq) probable LRR receptor-like serine/threonine-protein kinase At1g53430 (A)	--	G-type lectin S-receptor-like serine/threonine-protein kinase RKS1 [Morus notabilis]
LOC112094415	7.0813	6.4331	6.5004	4.007	2.4632	2.1866	6.0129	6.5385	5.4432	2.0537	2.0498	1.5276	105	96	93	58	34	33	88	97	79	33	30	23	1.42359	7.80888e-07	1.77677e-06	up	0.583315	0.124632	0.278712	false	0.100485	0.624191	0.733461	false	0.937687	0.00169655	0.00279622	false	NW_010357699.1	248196	249356	+	LOC112094415	--	--	--	Putative B3 domain-containing protein REM15 [Morus notabilis]
LOC112094416	1.2071	1.3493	1.5638	14.2201	10.3733	7.2639	1.5287	1.8097	2.3123	6.8225	7.4904	6.241	8	9	10	92	64	49	10	12	15	49	49	42	-2.1159	1.15224e-07	2.79606e-07	down	0.594199	0.0658308	0.174528	false	NA	NA	NA	NA	-3.2232	3.29936e-13	1.10553e-12	down	NW_010367553.1	67998	68555	-	LOC112094416	--	--	--	G-type lectin S-receptor-like serine/threonine-protein kinase RKS1 [Morus notabilis]
LOC112094419	6.9755	6.5114	6.7916	1.5654	2.7327	3.1706	4.3716	5.6153	5.0327	2.2397	1.8032	2.2751	776	729	729	170	283	359	480	625	548	270	198	257	0.999235	9.90133e-13	3.26768e-12	false	0.204735	0.420582	0.627277	false	0.380072	0.000110299	0.000457871	false	1.17583	2.66966e-07	6.17621e-07	up	NW_010367555.1	12136	20434	-	LOC112094419	--	K13457 disease resistance protein RPM1 | (RefSeq) disease resistance protein RPM1 (A)	ko04626: Plant-pathogen interaction	NB-ARC domain, LRR domain containing protein [Trema orientalis]
LOC112094421	0.2317	0.2138	0.2745	0.2035	0.6223	0.7643	0.3857	0.2482	0.5242	0.5193	0.3186	0.5216	14	13	16	12	35	47	23	15	31	34	19	32	-0.482279	0.253547	0.301619	false	0.189799	0.703236	0.840157	false	-0.738555	0.11501	0.20237	false	-1.40786	0.00969292	0.0145715	down	NW_010367559.1	378002	383731	+	LOC112094421	--	K13459 disease resistance protein RPS2 | (RefSeq) disease resistance protein SUMM2 (A)	ko04626: Plant-pathogen interaction	TIR-NBS-LRR-like protein [Trema orientalis]
LOC112094423	0.6169	0.5495	0.6614	0.1307	0.2514	0.1045	0.4957	0.4465	0.2173	0.3337	0.194	0.0628	29	26	30	6	11	5	23	21	10	17	9	3	0.715783	0.250754	0.298725	false	NA	NA	NA	NA	0.601819	0.15623	0.258524	false	1.65416	0.00157765	0.0026104	up	NW_010367559.1	210582	213975	-	LOC112094423	--	--	--	PREDICTED: zinc finger BED domain-containing protein RICESLEEPER 3 [Theobroma cacao]
LOC112094426	37.0227	36.0757	35.1732	14.1094	14.7069	15.5351	26.821	29.1848	29.2128	19.3953	18.1126	18.1492	1344	1318	1232	500	497	574	961	1060	1038	763	649	669	0.363256	0.000168	0.000310641	false	-0.36444	0.00149615	0.00850092	false	0.292738	4.82924e-05	0.000214512	false	1.01893	1.02035e-24	5.31235e-24	up	NW_010367564.1	96127	104174	-	LOC112094426	--	K16297 serine carboxypeptidase-like clade II [EC:3.4.16.-] | (RefSeq) serine carboxypeptidase II-2-like isoform X1 (A)	--	Serine carboxypeptidase-like 29 [Morus notabilis]
LOC112094427	0.8685	0.6041	1.6202	2.5801	2.4257	1.7919	0.352	0.5208	0.2662	0.4809	0.44	0.4277	10	7	18	29	26	21	4	6	3	6	5	5	NA	NA	NA	NA	2.29414	3.56939e-05	0.000345505	up	NA	NA	NA	NA	-1.41022	0.00559805	0.00868067	down	NW_010356723.1	51416	54639	-	LOC112094427	--	--	--	--
LOC112094432	29.4345	21.4006	23.9586	73.9847	51.2078	45.4247	34.6229	28.9893	31.3924	56.3114	61.3881	53.7339	205	150	161	503	332	322	238	202	214	425	422	380	-1.10424	1.95141e-15	7.37403e-15	down	-0.0438324	0.832672	0.917124	false	-0.397417	0.0118131	0.029855	false	-1.46165	4.4197e-10	1.23602e-09	down	NW_010367598.1	48693	49518	-	LOC112094432	--	K03135 transcription initiation factor TFIID subunit 11 | (RefSeq) transcription initiation factor TFIID subunit 11-like (A)	ko03022: Basal transcription factors	transcription initiation factor tfiid subunit 11 [Quercus suber]
LOC112094438	22.0753	25.463	26.079	9.3302	7.9599	8.6453	17.6739	17.2811	17.3488	4.5585	8.1328	8.8178	143	166	163	59	48	57	113	112	110	32	52	58	1.03373	9.44592e-05	0.000178987	up	0.235647	0.472997	0.673195	false	0.439749	0.0110318	0.0281315	false	1.23404	1.02328e-08	2.62317e-08	up	NW_010367598.1	88009	88862	-	LOC112094438	--	K07407 alpha-galactosidase [EC:3.2.1.22] | (RefSeq) alpha-galactosidase 3 (A)	ko00052: Galactose metabolism; ko00561: Glycerolipid metabolism; ko00600: Sphingolipid metabolism; ko00603: Glycosphingolipid biosynthesis - globo and isoglobo series; ko01100: Metabolic pathways	--
LOC112094450	8.9941	10.1272	10.031	3.0387	4.3712	4.6145	6.5502	7.089	6.644	2.9128	1.6953	2.7715	473	536	509	156	214	247	340	373	342	166	88	148	1.20877	7.10308e-12	2.2424e-11	up	0.669248	0.00825363	0.0343826	false	0.470052	7.12296e-06	3.68634e-05	false	1.01087	9.50236e-09	2.44042e-08	up	NW_010357700.1	2076	8015	-	LOC112094450	--	K13457 disease resistance protein RPM1 | (RefSeq) disease resistance protein RPM1 (A)	ko04626: Plant-pathogen interaction	NB-ARC domain, LRR domain containing protein [Trema orientalis]
LOC112094451	50.9177	55.7233	55.4871	0.5112	0.7371	1.1338	26.4973	28.9454	29.3961	1.0793	1.185	1.1058	3265	3596	3433	32	44	74	1677	1857	1845	75	75	72	4.40414	7.59537e-231	1.08785e-228	up	-0.535828	0.0993615	0.2369	false	0.881307	1.2324e-44	7.59049e-43	false	5.81562	4.37261e-178	3.10026e-176	up	NW_010367602.1	178253	181789	-	LOC112094451	--	K00924 kinase [EC:2.7.1.-] | (RefSeq) receptor-like protein kinase HSL1 (A)	--	Serine/threonine protein kinase [Trema orientalis]
LOC112094452	0.7084	0.6712	0.9904	1.2658	1.7875	2.0396	1.1184	0.8728	0.7406	1.3835	1.302	1.6063	43	41	58	75	101	126	67	53	44	91	78	99	-0.901896	0.000364976	0.000651709	false	0.210776	0.396761	0.604701	false	-0.260194	0.369294	0.502417	false	-1.37313	1.88155e-06	4.07265e-06	down	NW_010367602.1	340831	344074	+	LOC112094452	--	K23541 Ca2+/H+ antiporter, TMEM165/GDT1 family | (RefSeq) pentatricopeptide repeat-containing protein At4g21065 (A)	--	DYW domain containing protein [Trema orientalis]
LOC112094471	12.8608	12.869	13.1883	0.1856	0.3648	0.4894	10.392	8.826	8.4434	0.188	0.1376	0.4014	568	572	562	8	15	22	453	390	365	9	6	18	5.00131	2.88852e-63	4.00171e-62	up	NA	NA	NA	NA	0.439517	2.32918e-05	0.000110135	false	4.95194	1.52358e-80	2.76086e-79	up	NW_010367622.1	3274731	3280667	-	LOC112094471	--	K13418 somatic embryogenesis receptor kinase 1 [EC:2.7.10.1 2.7.11.1] | (RefSeq) somatic embryogenesis receptor kinase 2 (A)	--	Tyrosine-protein kinase [Trema orientalis]
LOC112094475	1.6381	1.973	2.2123	1.1187	0.5866	0.7803	1.2071	2.3319	1.775	2.7943	2.1626	1.7599	33	40	43	22	11	16	24	47	35	61	43	36	-0.589826	0.0881491	0.114767	false	-1.468	0.000301662	0.00218609	down	0.0773688	0.819709	0.880992	false	0.952167	0.0210171	0.0301806	false	NW_010357726.1	988482	989557	-	LOC112094475	--	K01183 chitinase [EC:3.2.1.14] | (RefSeq) acidic endochitinase (A)	ko00520: Amino sugar and nucleotide sugar metabolism; ko01100: Metabolic pathways	osmotin, partial [Morus alba]
LOC112094477	119.59	141.611	126.031	49.5867	49.4142	47.1243	181.052	162.023	159.146	117.197	111.96	99.4036	2436	2903	2477	986	937	977	3640	3302	3173	2587	2251	2056	0.359911	0.000118932	0.000223117	false	-1.20682	8.09898e-26	1.12346e-23	down	-0.428054	1.75919e-09	1.50794e-08	false	1.13738	1.1079e-26	6.16842e-26	up	NW_010357726.1	993510	994597	-	LOC112094477	--	K01183 chitinase [EC:3.2.1.14] | (RefSeq) acidic endochitinase (A)	ko00520: Amino sugar and nucleotide sugar metabolism; ko01100: Metabolic pathways	osmotin, partial [Morus alba]
LOC112094480	3.3484	3.4881	3.4704	0.0553	0.3481	0.0531	12.1475	10.1482	9.6008	2.2427	2.6264	3.1913	62	65	62	1	6	1	222	188	174	45	48	60	1.73569	2.15938e-15	8.14696e-15	up	-4.21442	5.16362e-11	1.57656e-09	down	-1.68282	1.0752e-18	2.0604e-17	down	4.26677	4.85694e-12	1.53735e-11	up	NW_010357726.1	1000730	1001718	-	LOC112094480	--	K01183 chitinase [EC:3.2.1.14] | (RefSeq) acidic endochitinase (A)	ko00520: Amino sugar and nucleotide sugar metabolism; ko01100: Metabolic pathways	PREDICTED: thaumatin-like protein [Pyrus x bretschneideri]
LOC112094512	9.6518	11.2331	11.5654	95.959	114.755	123.038	19.3607	20.1443	17.685	86.082	85.6425	95.9874	397	465	459	3853	4394	5151	786	829	712	3837	3477	4009	-2.47762	1.76308e-169	1.19096e-167	down	0.280866	0.0259497	0.0861583	false	-0.871149	4.85647e-19	9.39047e-18	false	-3.63033	7.06291e-169	4.45672e-167	down	NW_010357726.1	765539	768463	+	LOC112094512	--	K22133 oxalate---CoA ligase [EC:6.2.1.8] | (RefSeq) LOW QUALITY PROTEIN: oxalate--CoA ligase (A)	ko00630: Glyoxylate and dicarboxylate metabolism; ko01100: Metabolic pathways	CCL9 [Humulus lupulus]
LOC112094518	5.0805	4.9906	5.4056	1.2269	0.9961	0.93	3.6208	4.0353	4.263	1.7648	1.2526	1.3507	263	260	270	62	48	49	185	209	216	99	64	71	1.19538	1.26052e-09	3.52076e-09	up	-0.507252	0.0612815	0.165471	false	0.323715	0.0164346	0.0394877	false	2.0257	1.97981e-24	1.02042e-23	up	NW_010367753.1	430238	433391	-	LOC112094518	--	K17604 zinc finger SWIM domain-containing protein 3 | (RefSeq) protein FAR1-RELATED SEQUENCE 5-like (A)	--	PREDICTED: protein FAR1-RELATED SEQUENCE 5-like [Ziziphus jujuba]
LOC112094533	31.1052	32.3793	33.1682	10.9892	8.3414	8.3789	22.2833	24.0462	21.9656	4.2662	5.366	4.8182	693	726	713	239	173	190	490	536	479	103	118	109	1.99077	4.77042e-40	3.92704e-39	up	0.903275	1.9003e-05	0.000198444	false	0.447765	6.01376e-07	3.72297e-06	false	1.53123	7.09753e-23	3.5026e-22	up	NW_010357726.1	886122	889881	+	LOC112094533	--	--	--	Pollen-specific protein SF3 [Morus notabilis]
LOC112094536	0.8458	0.8825	0.9204	0.8664	0.5906	0.4571	1.0283	1.099	0.4321	0.039	0.3856	0.2915	20	21	21	20	13	11	24	26	10	1	9	7	1.59458	0.019973	0.028786	up	NA	NA	NA	NA	-0.00528312	0.990732	0.994445	false	0.198605	0.673894	0.716327	false	NW_010367831.1	220187	221631	+	LOC112094536	--	--	--	PREDICTED: uncharacterized protein LOC103958625 [Pyrus x bretschneideri]
LOC112094543	7.7664	7.3188	5.6604	0.8213	0.2691	0.6892	8.5794	5.9596	7.5763	1.1097	0.6599	0.2467	155	147	109	16	5	14	169	119	148	24	13	5	3.1918	1.81665e-20	8.47339e-20	up	NA	NA	NA	NA	-0.143344	0.447216	0.578309	false	3.26241	2.77214e-18	1.15199e-17	up	NW_010367841.1	535054	537064	+	LOC112094543	--	--	--	Glutathione synthetase [Morus notabilis]
LOC112094546	22.4202	25.0443	27.1853	9.232	7.1623	5.7589	18.7812	14.8661	13.3992	3.9891	5.3447	4.6181	306	344	358	123	91	80	253	203	179	59	72	64	1.50309	1.70236e-12	5.55278e-12	up	0.6299	0.0212348	0.0736984	false	0.61237	1.68748e-05	8.1655e-05	false	1.48238	1.58273e-12	5.1237e-12	up	NW_010367845.1	292372	293226	-	LOC112094546	--	--	--	hypothetical protein L484_009807 [Morus notabilis]
LOC112094555	1.1641	1.633	1.3011	0	0.1226	0.0673	1.3413	1.3917	1.3992	0	0.0231	0.045	51	72	55	0	5	3	58	61	60	0	1	2	5.70315	1.98969e-10	5.82834e-10	up	NA	NA	NA	NA	-0.064391	0.802597	0.869431	false	4.18309	4.21151e-11	1.26235e-10	up	NW_010367881.1	73590	78229	+	LOC112094555	--	--	--	Elongation factor 1-delta [Morus notabilis]
LOC112094556	3.2022	3.2073	3.3454	0.6298	0.5779	0.6544	0.6229	0.8194	0.602	0.2364	0.5969	0.4541	125	126	126	24	21	26	24	32	23	10	23	18	0.418057	0.365041	0.418971	false	0.498713	0.289238	0.493702	false	2.20038	9.6903e-18	1.73615e-16	up	2.11805	1.4556e-15	5.41731e-15	up	NW_010356724.1	225578	227662	+	LOC112094556	--	--	--	hypothetical protein TorRG33x02_008540 [Trema orientalis]
LOC112094557	0.5572	0.5932	0.4538	0.4485	1.4537	1.7206	1.3711	1.3128	0.5286	2.167	1.4113	1.3327	14	15	11	11	34	44	34	33	13	59	35	34	-0.863146	0.0294469	0.0413546	false	-0.47758	0.318156	0.52422	false	-1.05445	0.0274533	0.0614425	false	-1.43666	0.0102535	0.0153716	down	NW_010367881.1	79074	82789	-	LOC112094557	--	--	--	hypothetical protein TorRG33x02_263330 [Trema orientalis]
LOC112094559	1.1988	1.6544	1.3575	0	0	0	0.6748	0.821	0.5897	0	0	0	54	75	59	0	0	0	30	37	26	0	0	0	7.20004	1.39487e-08	3.62051e-08	up	NA	NA	NA	NA	0.960129	0.00138162	0.00449003	false	8.11917	4.13607e-11	1.2405e-10	up	NW_010367899.1	11116	14261	+	LOC112094559	--	--	--	LOW protein: M-phase inducer phosphatase-like protein [Trema orientalis]
LOC112094561	0.3224	0.5405	1.0023	2.1259	2.4674	2.2963	0.7349	0.443	0.3294	0.9668	1.1839	1.1906	16	27	48	103	114	116	36	22	16	52	58	60	-1.39989	6.44713e-05	0.000124115	down	1.00751	1.27398e-05	0.000139836	up	0.249816	0.574058	0.691345	false	-2.1582	2.56563e-09	6.86209e-09	down	NW_010367900.1	10231	15469	-	LOC112094561	--	K13430 serine/threonine-protein kinase PBS1 [EC:2.7.11.1] | (RefSeq) serine/threonine-protein kinase PBS1 (A)	ko04626: Plant-pathogen interaction	S-receptor-like serine/threonine-protein kinase [Trema orientalis]
LOC112094565	0.0525	0	0.0544	0.1076	0.3949	0.3612	2.9267	2.3097	2.039	15.7996	15.2713	15.8274	1	0	1	2	7	7	55	44	38	326	287	306	-2.93957	1.58409e-52	1.75438e-51	down	-5.80276	6.46461e-48	3.16353e-45	down	-6.15249	1.28131e-08	9.92013e-08	down	NA	NA	NA	NA	NW_010367904.1	147972	150607	-	LOC112094565	--	--	--	Nucleoside diphosphate kinase 6 [Morus notabilis]
LOC112094566	16.7414	14.4566	15.1305	5.0021	5.8876	4.5527	8.8848	8.6155	8.9593	4.322	5.6538	4.4163	336	292	293	98	110	93	176	173	176	94	112	90	0.626811	0.00110907	0.00187893	false	0.0613395	0.790906	0.89351	false	0.755547	2.06993e-08	1.5618e-07	false	1.3197	3.20771e-14	1.12631e-13	up	NW_010367904.1	113466	115454	-	LOC112094566	--	K13464 jasmonate ZIM domain-containing protein | (RefSeq) protein TIFY 10b-like (A)	ko04075: Plant hormone signal transduction	LOW QUALITY PROTEIN: Jasmonate-zim domain protein [Parasponia andersonii]
LOC112094572	10.141	10.0479	12.6003	3.5415	4.147	4.1892	10.7416	11.8348	10.0369	4.5461	4.4074	5.4192	352	351	422	120	134	148	368	411	341	171	151	191	0.932233	3.03855e-10	8.80593e-10	false	-0.31134	0.0924197	0.223925	false	-0.0464417	0.700359	0.793602	false	1.19592	1.23403e-12	4.0162e-12	up	NW_010367917.1	269191	272183	+	LOC112094572	--	K19039 E3 ubiquitin-protein ligase ATL7/58/59 [EC:2.3.2.27] | (RefSeq) RING-H2 finger protein ATL7-like (A)	--	E3 ubiquitin-protein ligase ATL59 [Morus notabilis]
LOC112094575	15.6859	11.9277	14.2184	5.4251	4.8763	5.3023	12.06	11.8972	11.1304	6.516	6.3875	7.9475	311	238	272	105	90	107	236	236	216	140	125	160	0.500908	0.00233731	0.00380087	false	-0.452911	0.0232468	0.0790574	false	0.200624	0.146563	0.245947	false	1.1524	7.13918e-10	1.96916e-09	up	NW_010357726.1	645427	647834	+	LOC112094575	--	--	--	Polynucleotidyl transferase, ribonuclease H-like superfamily protein [Parasponia andersonii]
LOC112094579	1.5182	1.5085	2.0741	6.8572	6.0787	4.2715	1.6081	2.2762	1.7626	3.8845	4.2649	4.1457	22	22	29	97	82	63	23	33	25	61	61	61	-1.37308	1.15822e-05	2.38235e-05	down	0.44665	0.0984481	0.235109	false	-0.202094	0.602786	0.716519	false	-2.02509	7.51931e-10	2.07078e-09	down	NW_010357726.1	114556	115840	+	LOC112094579	--	--	--	hypothetical protein CFP56_68430 [Quercus suber]
LOC112094582	2.6442	5.2548	5.2069	3.5213	6.249	6.235	5.8939	5.2858	9.4552	13.6643	9.1084	9.1143	10	20	19	13	22	24	22	20	35	56	34	35	-0.880863	0.0182744	0.0264742	false	-1.03351	0.00940359	0.0383036	down	-0.708432	0.117799	0.206279	false	-0.555287	0.266857	0.31523	false	NW_010357726.1	472887	473772	-	LOC112094582	--	--	--	--
LOC112094585	21.2251	21.9467	24.1196	52.978	49.0443	45.8358	27.8087	26.1681	24.4918	58.7591	68.769	64.4337	788	820	864	1920	1695	1732	1019	972	890	2364	2520	2429	-1.54357	1.44647e-54	1.68114e-53	down	-0.414925	0.000822145	0.00508023	false	-0.275182	0.000920329	0.00311315	false	-1.40567	2.62512e-36	1.93587e-35	down	NW_010367943.1	265183	269188	-	LOC112094585	--	K17609 nucleoredoxin [EC:1.8.1.8] | (RefSeq) probable nucleoredoxin 3 isoform X1 (A)	--	putative nucleoredoxin 3 [Morus notabilis]
LOC112094586	12.0317	12.1163	11.764	27.2419	25.8843	23.0369	10.8102	11.2153	10.1056	19.1829	15.8368	19.3228	371	376	350	820	743	723	329	346	305	641	482	605	-1.008	1.00422e-16	4.02894e-16	down	0.451192	0.000798681	0.00497186	false	0.107574	0.335126	0.466871	false	-1.35334	2.94508e-28	1.72132e-27	down	NW_010367943.1	59201	60847	+	LOC112094586	--	--	--	BTB-kelch protein [Parasponia andersonii]
LOC112094594	4.4309	3.202	3.5903	0	0	0	1.1427	3.2209	4.0331	0.0743	0.1632	0	55	40	43	0	0	0	14	40	49	1	2	0	4.90383	5.94967e-07	1.36483e-06	up	NA	NA	NA	NA	0.366681	0.325398	0.456518	false	7.67412	7.29219e-10	2.00937e-09	up	NW_010357726.1	703375	710188	-	LOC112094594	--	--	--	PREDICTED: FT-interacting protein 1 [Vitis vinifera]
LOC112094605	21.4184	20.2995	20.7	48.4029	43.8096	47.1332	26.7113	24.982	24.642	46.4455	45.7893	48.9685	563	537	525	1242	1072	1261	693	657	634	1323	1188	1307	-1.1385	8.13064e-35	5.86003e-34	down	-0.0551832	0.600713	0.773764	false	-0.343213	0.000124716	0.000511874	false	-1.4285	3.46827e-40	2.7967e-39	down	NW_010367952.1	281667	285877	+	LOC112094605	--	K20029 palmitoyltransferase ZDHHC3/7/25 [EC:2.3.1.225] | (RefSeq) probable protein S-acyltransferase 16 (A)	--	Zinc finger, DHHC-type, palmitoyltransferase [Trema orientalis]
LOC112094606	26.1759	27.1811	29.2676	56.8301	49.2078	42.5734	29.5072	25.4557	29.634	55.2734	70.0624	50.1061	444	464	479	941	777	735	494	432	492	1016	1173	863	-1.30753	2.70241e-21	1.29734e-20	down	-0.279686	0.126333	0.281332	false	-0.0871182	0.400981	0.533883	false	-1.11722	3.53642e-14	1.23927e-13	down	NW_010367952.1	307580	312474	+	LOC112094606	--	--	--	hypothetical protein TorRG33x02_332230 [Trema orientalis]
LOC112094611	126.526	97.8731	138.71	1.2483	1.7453	0.3991	37.861	40.8008	31.9535	0.7496	1.4403	4.6002	623	485	659	6	8	2	184	201	154	4	7	23	3.78346	7.15707e-09	1.89961e-08	up	NA	NA	NA	NA	1.66088	1.10479e-32	4.33772e-31	up	6.49516	1.10337e-56	1.25297e-55	up	NW_010368002.1	308	1819	+	LOC112094611	--	--	--	hypothetical protein L484_011760 [Morus notabilis]
LOC112094614	6.33	8.2665	8.4349	1.2351	1.9428	2.1323	4.642	5.664	5.1121	1.2795	0.8551	2.6717	105	138	135	20	30	36	76	94	83	23	14	45	1.43615	3.01356e-05	5.96542e-05	up	0.112271	0.817235	0.908515	false	0.525036	0.00967821	0.0251011	false	1.84819	2.22317e-10	6.35965e-10	up	NW_010368035.1	303171	305483	-	LOC112094614	--	--	--	hypothetical protein L484_011213 [Morus notabilis]
LOC112094625	3.6168	3.6459	3.2052	0.2148	0.5631	0.4635	3.5582	3.4054	3.3738	0.2419	0.5311	0.4646	69	70	59	4	10	9	67	65	63	5	10	9	2.82112	2.53155e-11	7.77925e-11	up	NA	NA	NA	NA	-0.0340558	0.887264	0.928275	false	2.8143	6.56883e-11	1.94059e-10	up	NW_010368044.1	6	1024	-	LOC112094625	--	K17065 dynamin 1-like protein [EC:3.6.5.5] | (RefSeq) dynamin-related protein 3A (A)	--	Dynamin-related protein 4C [Morus notabilis]
LOC112094630	22.5408	22.9035	24.1291	0.5453	1.3922	0.955	7.1045	9.0442	8.3936	1.3454	1.1489	1.7549	974	996	1006	23	56	42	303	391	355	63	49	77	2.28053	6.52153e-33	4.48155e-32	up	-0.595583	0.106937	0.249523	false	1.44997	1.74554e-50	1.27949e-48	up	4.32867	8.6734e-82	1.59843e-80	up	NW_010368046.1	347397	355263	+	LOC112094630	--	K15813 beta-amyrin synthase [EC:5.4.99.39] | (RefSeq) beta-amyrin synthase-like (A)	ko00909: Sesquiterpenoid and triterpenoid biosynthesis; ko01110: Biosynthesis of secondary metabolites	beta-amyrin synthase isoform X2 [Prunus avium]
LOC112094659	4.9886	4.5296	6.0617	1.6741	1.3859	2.0281	6.1001	4.2984	6.5906	0.9524	1.0457	1.7788	58	53	68	19	15	24	70	50	75	12	12	21	1.92189	3.65397e-07	8.52891e-07	up	0.400362	0.410855	0.618953	false	-0.178363	0.496112	0.623103	false	1.33912	0.000111956	0.000208373	up	NW_010368049.1	283623	286774	-	LOC112094659	--	K12605 CCR4-NOT transcription complex subunit 2 | (RefSeq) probable NOT transcription complex subunit VIP2 (A)	ko03018: RNA degradation	NOT2/NOT3/NOT [Parasponia andersonii]
LOC112094660	413.134	374.942	464.891	5.2381	6.2209	5.266	156.108	132.88	140.611	9.4371	10.798	8.8581	6706	6125	7281	83	94	87	2501	2158	2234	166	173	146	3.63295	1.83954e-203	1.92535e-201	up	-0.838741	4.04541e-05	0.000385409	false	1.4911	9.33091e-87	1.53745e-84	up	5.96056	0	0	up	NW_010368049.1	198156	199993	-	LOC112094660	--	--	--	galactose-binding lectin [Morus nigra]
LOC112094662	941.784	930.112	532.556	16.2195	16.052	14.3066	236.953	219.709	288.506	14.2586	23.7074	15.5929	14811	14721	8081	249	235	229	3678	3457	4441	243	368	249	3.541	2.34822e-35	1.71384e-34	up	-0.243533	0.286714	0.490603	false	1.63841	1.68602e-09	1.45038e-08	up	5.42328	2.94262e-135	1.25547e-133	up	NW_010368049.1	237215	238887	-	LOC112094662	--	--	--	galactose-binding lectin [Morus nigra]
LOC112094663	54.4539	54.7542	60.28	0.7331	0.9085	0.5114	15.4242	13.7204	9.1725	2.2213	0.3955	0.6407	837	847	894	11	13	8	234	211	138	37	6	10	3.30959	2.55864e-06	5.58172e-06	up	NA	NA	NA	NA	2.09119	1.46539e-57	1.33886e-55	up	6.04024	1.43938e-99	3.52133e-98	up	NW_010368049.1	310642	312586	-	LOC112094663	--	--	--	galactose-binding lectin [Morus nigra]
LOC112094664	608.667	747.561	651.232	16.5993	11.9912	10.9674	290.466	267.711	213.865	18.4972	21.5243	15.9581	10142	12536	10470	270	186	186	4777	4463	3488	334	354	270	3.53235	4.34415e-158	2.4702e-156	up	-0.539297	0.0129946	0.0495727	false	1.32547	1.12489e-17	1.99316e-16	up	5.39407	4.26119e-211	4.39601e-209	up	NW_010368049.1	271190	273134	-	LOC112094664	--	--	--	galactose-binding lectin [Morus nigra]
LOC112094665	15.4805	17.1139	19.7631	4.0958	6.0571	7.0508	14.3341	20.2888	17.1775	4.3518	5.6088	2.6251	151	168	186	39	55	70	138	198	164	46	54	26	1.78787	1.3096e-11	4.07491e-11	up	0.409693	0.27115	0.473036	false	-0.0387684	0.82046	0.881258	false	1.33659	7.93505e-08	1.91198e-07	up	NW_010368049.1	286777	288614	-	LOC112094665	--	K10640 E3 ubiquitin-protein ligase RNF25 [EC:2.3.2.27] | (RefSeq) E3 ubiquitin-protein ligase RNF25 isoform X1 (A)	--	E3 ubiquitin-protein ligase [Morus notabilis]
LOC112094668	0.1182	0.0839	0.035	1.1075	1.4335	1.2281	0.2054	0.2533	0.3969	1.1847	0.8386	1.281	7	5	2	64	79	74	12	15	23	76	49	77	-2.19934	8.30932e-10	2.34808e-09	down	0.152256	0.562306	0.745097	false	NA	NA	NA	NA	-4.24766	1.73709e-18	7.28068e-18	down	NW_010368050.1	215366	218997	+	LOC112094668	--	K13420 LRR receptor-like serine/threonine-protein kinase FLS2 [EC:2.7.11.1] | (RefSeq) LRR receptor-like serine/threonine-protein kinase FLS2 isoform X1 (A)	ko04016: MAPK signaling pathway - plant; ko04626: Plant-pathogen interaction	GPCR kinase [Parasponia andersonii]
LOC112094674	0.231	0	0.1795	1.4197	1.7368	1.4183	1.1116	0.5771	0.9439	1.2789	1.6381	1.9335	4	0	3	24	28	25	19	10	16	24	28	34	-1.13279	0.0111052	0.0165721	down	-0.121687	0.746529	0.866283	false	NA	NA	NA	NA	-3.75084	2.18452e-07	5.09129e-07	down	NW_010368051.1	54456	55380	-	LOC112094674	--	K01183 chitinase [EC:3.2.1.14] | (RefSeq) acidic endochitinase (A)	ko00520: Amino sugar and nucleotide sugar metabolism; ko01100: Metabolic pathways	thaumatin-like protein isoform 2 [Ficus pumila var. awkeotsang]
LOC112094676	12.9673	12.5781	13.0128	5.5876	3.6483	2.3256	9.0715	9.2577	9.463	3.229	4.692	3.7501	126	123	122	53	33	23	87	90	90	34	45	37	1.00173	0.000204174	0.000374368	up	-0.051979	0.896821	0.949937	false	0.419453	0.0274544	0.0614425	false	1.46797	4.26579e-06	8.956e-06	up	NW_010357764.1	287	1662	+	LOC112094676	--	K23871 putative pectin methylesterase [EC:2.1.1.-] | (RefSeq) uncharacterized protein At3g49720 (A)	--	hypothetical protein L484_012979 [Morus notabilis]
LOC112094684	3.8997	2.8735	2.6339	0.3142	0.706	0.5597	1.6426	1.4452	2.1488	0.5661	0.4439	0.2158	89	66	58	7	15	13	37	33	48	14	10	5	1.83721	8.97215e-05	0.000170484	up	NA	NA	NA	NA	0.794484	0.00527468	0.0147329	false	2.31325	1.28163e-08	3.26527e-08	up	NW_010368053.1	78614	79951	-	LOC112094684	--	--	--	Respiratory burst oxidase-like protein F [Morus notabilis]
LOC112094687	1.7136	1.5366	2.0792	0.3425	0.6061	1.0266	0.6987	0.7519	0.918	0.5785	0.5293	0.4733	82	74	96	16	27	50	33	36	43	30	25	23	0.330518	0.357156	0.411086	false	0.28552	0.532229	0.721585	false	1.11632	2.85816e-05	0.000132674	up	1.1607	0.00281701	0.0045356	up	NW_010368054.1	139608	142163	-	LOC112094687	--	K13457 disease resistance protein RPM1 | (RefSeq) disease resistance protein RPM1 (A)	ko04626: Plant-pathogen interaction	NB-ARC domain, LRR domain containing protein [Parasponia andersonii]
LOC112094696	0.1851	0.5517	0.3836	0	0	0.0182	0.2063	0.481	0.2269	0	0	0.0365	10	30	20	0	0	1	11	26	12	0	0	2	NA	NA	NA	NA	NA	NA	NA	NA	0.238566	0.64489	0.75051	false	5.50919	5.2111e-05	9.97312e-05	up	NW_010368055.1	323387	327569	-	LOC112094696	--	K14972 PAX-interacting protein 1 | (RefSeq) uncharacterized protein LOC112094696 (A)	--	Mitochondrial substrate carrier family protein ucpB [Morus notabilis]
LOC112094700	29.7647	31.4092	31.7775	8.5882	7.9298	7.0714	27.9397	27.141	27.0157	10.6558	10.6573	10.1519	1129	1199	1163	318	280	273	1046	1030	1003	438	399	391	1.13193	4.64627e-29	2.8304e-28	up	-0.45331	0.0015258	0.00862368	false	0.126092	0.0757255	0.144039	false	1.70944	6.90241e-45	6.13694e-44	up	NW_010368055.1	475671	478791	+	LOC112094700	--	K19600 tubby and related proteins | (RefSeq) tubby-like F-box protein 3 (A)	--	F-box domain containing protein [Trema orientalis]
LOC112094701	28.1759	27.8578	29.5886	111.296	90.1502	77.9611	38.2833	30.5863	39.8909	69.0477	93.9563	69.0956	604	601	612	2329	1799	1701	810	656	837	1604	1988	1504	-1.34944	7.49052e-22	3.6671e-21	down	0.22737	0.236157	0.432782	false	-0.397876	7.90254e-05	0.000336451	false	-1.97731	1.00124e-36	7.47117e-36	down	NW_010368055.1	65957	68667	+	LOC112094701	--	K14490 histidine-containing phosphotransfer peotein | (RefSeq) histidine-containing phosphotransfer protein 1-like (A)	ko04075: Plant hormone signal transduction	PREDICTED: histidine-containing phosphotransfer protein 1-like [Ziziphus jujuba]
LOC112094712	5.1811	4.6802	5.2722	8.7816	7.3872	9.8107	4.7722	3.7662	4.7159	6.7805	7.2535	6.5869	55	50	54	91	73	106	50	40	49	78	76	71	-0.890003	0.00073309	0.00126663	false	0.298709	0.203371	0.392187	false	0.138554	0.617929	0.728812	false	-1.05194	2.26548e-05	4.46952e-05	down	NW_010357809.1	5	929	-	LOC112094712	--	K00121 S-(hydroxymethyl)glutathione dehydrogenase / alcohol dehydrogenase [EC:1.1.1.284 1.1.1.1] | (RefSeq) alcohol dehydrogenase 3-like (A)	ko00010: Glycolysis / Gluconeogenesis; ko00071: Fatty acid degradation; ko00350: Tyrosine metabolism; ko00620: Pyruvate metabolism; ko01100: Metabolic pathways; ko01110: Biosynthesis of secondary metabolites; ko01200: Carbon metabolism	Alcohol dehydrogenase 1 [Morus notabilis]
LOC112094718	4.5795	5.2067	4.4268	11.2771	12.8662	10.7725	6.0675	7.0419	6.1183	10.8086	15.5251	10.4512	104	119	97	250	272	249	136	160	136	266	348	241	-1.1907	2.48491e-10	7.24109e-10	down	-0.117195	0.571532	0.752461	false	-0.488511	0.00684373	0.0185691	false	-1.5627	4.73843e-20	2.11564e-19	down	NW_010368057.1	255729	258238	-	LOC112094718	--	K06173 tRNA pseudouridine38-40 synthase [EC:5.4.99.12] | (RefSeq) uncharacterized protein LOC112094718 (A)	--	Pseudouridine synthase [Trema orientalis]
LOC112094722	21.274	21.5918	22.403	53.7823	68.0286	76.142	34.0249	32.9582	35.6684	66.3965	59.9649	74.6016	560	572	569	1382	1667	2040	884	868	919	1894	1558	1994	-1.21908	2.25168e-36	1.68997e-35	down	-0.0579701	0.710134	0.84433	false	-0.706269	2.03591e-17	3.54866e-16	false	-1.86793	1.69847e-38	1.32255e-37	down	NW_010357818.1	478	1883	+	LOC112094722	--	K11820 N-hydroxythioamide S-beta-glucosyltransferase [EC:2.4.1.195] | (RefSeq) UDP-glycosyltransferase 74B1 (A)	ko00380: Tryptophan metabolism; ko00966: Glucosinolate biosynthesis; ko01100: Metabolic pathways; ko01110: Biosynthesis of secondary metabolites; ko01210: 2-Oxocarboxylic acid metabolism	UDP-glycosyltransferase 75D1 [Morus notabilis]
LOC112094731	173.21	172.868	169.852	70.5232	63.2973	40.3166	205.299	176.259	192.641	66.1099	79.0246	59.9504	2043	2052	1933	812	695	484	2390	2080	2224	845	920	718	1.23123	4.06835e-26	2.28406e-25	up	-0.276358	0.211966	0.403131	false	-0.207092	0.00175273	0.00556749	false	1.29787	4.09405e-11	1.22866e-10	up	NW_010368059.1	220906	222563	+	LOC112094731	--	K02918 large subunit ribosomal protein L35e | (RefSeq) 60S ribosomal protein L35 (A)	ko03010: Ribosome	60S ribosomal protein L35 [Vigna radiata var. radiata]
LOC112094732	5.1768	4.466	5.2821	1.2333	0.9484	0.8674	4.1472	4.0511	4.8379	1.3331	0.9351	1.1066	129	112	127	30	22	22	102	101	118	36	23	28	1.69591	6.64732e-10	1.88964e-09	up	-0.183774	0.630255	0.793146	false	0.142242	0.449787	0.580698	false	2.02157	3.93591e-13	1.31341e-12	up	NW_010368059.1	70665	75082	-	LOC112094732	--	--	--	PREDICTED: putative nuclease HARBI1 isoform X2 [Ziziphus jujuba]
LOC112094756	1.2422	1.4106	1.6552	4.7263	3.8125	1.2204	1.4383	1.2415	0.9065	1.6375	1.2585	2.4466	7	8	9	26	20	7	8	7	5	10	7	14	NA	NA	NA	NA	0.831829	0.18626	0.368681	false	NA	NA	NA	NA	-1.44825	0.0260343	0.03688	down	NW_010378835.1	7	307	-	LOC112094756	--	--	--	hypothetical protein L484_002544 [Morus notabilis]
LOC112094758	20.0298	30.0965	22.9533	0.8341	2.2741	1.5999	26.3983	32.5525	23.6248	1.9535	2.1448	1.9245	123	186	136	5	13	10	160	200	142	13	13	12	3.52781	6.10316e-29	3.69546e-28	up	NA	NA	NA	NA	-0.229335	0.215276	0.332219	false	3.69727	1.35327e-21	6.40749e-21	up	NW_010379704.1	5	332	-	LOC112094758	--	--	--	Gnk2-like domain containing protein [Trema orientalis]
LOC112094761	7.8971	6.8482	6.9941	14.7087	13.2647	11.2856	12.2199	14.7817	15.4028	23.3196	38.8404	36.4825	55	48	47	100	86	80	84	103	105	176	267	258	-1.47112	6.71535e-12	2.12281e-11	down	-1.36879	6.17254e-08	1.14424e-06	down	-1.01633	1.68734e-05	8.1655e-05	down	-1.12101	7.39225e-06	1.52104e-05	down	NW_010380876.1	6	377	+	LOC112094761	--	K10775 phenylalanine ammonia-lyase [EC:4.3.1.24] | (RefSeq) phenylalanine ammonia-lyase (A)	ko00360: Phenylalanine metabolism; ko00940: Phenylpropanoid biosynthesis; ko01100: Metabolic pathways; ko01110: Biosynthesis of secondary metabolites	Phenylalanine ammonia-lyase [Morus notabilis]
LOC112094771	3.5365	4.7257	2.6541	0.1249	0.131	0.8387	3.8302	4.7536	3.4885	0.7877	0.1235	0.4804	29	39	21	1	1	7	31	39	28	7	1	4	2.85	2.64911e-06	5.76982e-06	up	NA	NA	NA	NA	-0.196403	0.588011	0.703034	false	3.02562	4.59613e-05	8.84566e-05	up	NW_010381998.1	7	444	+	LOC112094771	--	K11547 kinetochore protein NDC80 | (RefSeq) kinetochore protein NDC80 homolog (A)	--	hypothetical protein L484_024151 [Morus notabilis]
LOC112094774	1.0142	2.1274	2.5694	0	0	0	1.4842	2.5905	2.1874	0	0	0	9	19	22	0	0	0	13	23	19	0	0	0	6.44282	1.28906e-06	2.88073e-06	up	NA	NA	NA	NA	-0.1892	0.700742	0.793847	false	6.21221	7.36938e-06	1.5165e-05	up	NW_010382516.1	5	478	-	LOC112094774	--	--	--	Pectinesterase inhibitor [Morus notabilis]
LOC112094798	0.8041	0.799	1.1905	9.2959	3.9486	4.1757	0.4655	0.4592	0.9388	2.7559	3.4913	2.6019	7	7	10	79	32	37	4	4	8	26	30	23	-2.50278	1.07708e-05	2.22144e-05	down	0.942863	0.0293132	0.0948237	false	NA	NA	NA	NA	-2.92072	4.76873e-08	1.16825e-07	down	NW_010383624.1	128	592	-	LOC112094798	--	K20623 typhasterol/6-deoxotyphasterol 2alpha-hydroxylase | (RefSeq) cytochrome P450 71A1 (A)	ko00905: Brassinosteroid biosynthesis; ko01100: Metabolic pathways; ko01110: Biosynthesis of secondary metabolites	Flavonoid 3'-monooxygenase [Morus notabilis]
LOC112094801	20.5343	18.8706	24.3575	0.1216	0.6375	0.4665	17.5578	16.1345	18.19	1.2048	0.8418	0	173	160	198	1	5	4	146	136	150	11	7	0	4.40388	1.3651e-07	3.29371e-07	up	NA	NA	NA	NA	0.243736	0.138026	0.234252	false	5.44114	1.57249e-26	8.72524e-26	up	NW_010383704.1	36	602	+	LOC112094801	--	K15601 [histone H3]-dimethyl-L-lysine9 demethylase [EC:1.14.11.65] | (RefSeq) lysine-specific demethylase JMJ25 (A)	--	hypothetical protein L484_003760 [Morus notabilis]
LOC112094803	57.5216	72.4933	53.7466	0.2275	0.2386	0	130.51	121.312	112.657	2.3569	1.3501	0.7655	518	657	467	2	2	0	1160	1093	993	23	12	7	6.08102	2.54331e-129	9.90746e-128	up	NA	NA	NA	NA	-1.04025	6.55322e-24	1.7072e-22	down	8.3867	2.18761e-29	1.32096e-28	up	NW_010383799.1	6	486	+	LOC112094803	--	--	--	hypothetical protein L484_011178 [Morus notabilis]
LOC112094806	2.3151	1.6431	2.0566	35.0659	26.4682	25.508	4.021	2.4792	5.5753	16.9383	16.9213	14.82	14	10	12	207	149	157	24	15	33	111	101	91	-2.26566	4.93673e-14	1.74374e-13	down	0.801696	0.000196534	0.00151062	false	-1.05727	0.0301931	0.066438	false	-4.12695	2.44016e-35	1.74407e-34	down	NW_010383857.1	4	526	+	LOC112094806	--	K03444 MFS transporter, SP family, ERD6-like sugar transporter | (RefSeq) sugar transporter ERD6-like 7 (A)	--	PREDICTED: sugar transporter ERD6-like 7, partial [Juglans regia]
LOC112094809	103.639	100.731	90.7278	16.4922	16.5737	14.1699	101.436	103.168	124.217	17.7967	15.2065	17.837	1236	1209	1044	192	184	172	1194	1231	1450	230	179	216	2.44221	1.83007e-86	3.75253e-85	up	-0.143468	0.387385	0.595719	false	-0.208296	0.0164777	0.0395588	false	2.37621	4.90157e-71	7.52526e-70	up	NW_010383955.1	4	640	+	LOC112094809	--	K15397 3-ketoacyl-CoA synthase [EC:2.3.1.199] | (RefSeq) LOW QUALITY PROTEIN: 3-ketoacyl-CoA synthase 6 (A)	ko00062: Fatty acid elongation; ko01100: Metabolic pathways; ko01110: Biosynthesis of secondary metabolites; ko04626: Plant-pathogen interaction	3-ketoacyl-CoA synthase 6 [Morus notabilis]
LOC112094816	2.3898	2.3747	3.8391	0	0.3851	0	1.9371	1.9109	1.7091	0.3308	0.9685	0	20	20	31	0	3	0	16	16	14	3	8	0	NA	NA	NA	NA	NA	NA	NA	NA	0.57479	0.201333	0.315835	false	4.27032	2.90033e-05	5.67778e-05	up	NW_010384102.1	64	510	-	LOC112094816	--	K19891 glucan endo-1,3-beta-glucosidase 1/2/3 [EC:3.2.1.39] | (RefSeq) glucan endo-1,3-beta-glucosidase 3 (A)	ko00500: Starch and sucrose metabolism; ko01100: Metabolic pathways	hypothetical protein L484_021622 [Morus notabilis]
LOC112094818	3.6156	3.1844	3.4066	0	0.2648	0.0807	12.6549	10.513	12.0054	0.455	0.666	0.1619	44	39	40	0	3	1	152	128	143	6	8	2	4.52923	2.92461e-26	1.64825e-25	up	NA	NA	NA	NA	-1.83766	2.21911e-16	3.58591e-15	down	4.64972	1.85138e-08	4.66626e-08	up	NW_010384104.1	7	656	+	LOC112094818	--	--	--	HTH-type transcriptional regulator [Trema orientalis]
LOC112094824	11.308	10.7026	10.2139	260.218	210.576	207.896	31.9706	35.4224	32.9163	155.562	181.321	160.577	358	341	312	8042	6206	6699	999	1122	1020	5337	5666	5162	-2.56348	1.8991e-157	1.07029e-155	down	0.410171	0.00388515	0.0188138	false	-1.69069	3.00554e-76	4.16841e-74	down	-4.66702	3.35884e-247	5.28151e-245	down	NW_010384344.1	118708	122096	-	LOC112094824	--	K17893 ubiquinol oxidase [EC:1.10.3.11] | (RefSeq) ubiquinol oxidase 2, mitochondrial-like (A)	--	Alternative oxidase [Trema orientalis]
LOC112094825	21.711	22.973	21.8378	10.694	10.8701	8.243	26.4094	23.7485	26.4998	7.3874	10.5764	9.2086	339	361	329	163	158	131	407	371	405	125	163	146	1.24517	1.14023e-14	4.16417e-14	up	0.0940041	0.671848	0.819948	false	-0.257144	0.0192027	0.0451747	false	0.891489	5.10584e-08	1.24723e-07	false	NW_010357855.1	6560	7393	+	LOC112094825	--	--	--	Basic secretory protein [Trema orientalis]
LOC112094833	31.0448	30.3157	30.2191	10.62	8.2616	9.1339	31.8819	32.1556	30.2783	12.6342	12.5868	12.4293	1102	1083	1035	368	273	330	1117	1142	1052	486	441	448	1.07344	1.21054e-27	7.09087e-27	up	-0.46214	0.00199895	0.010879	false	-0.0953433	0.180901	0.290666	false	1.43757	2.61982e-26	1.44501e-25	up	NW_010384344.1	522478	526635	-	LOC112094833	--	K13430 serine/threonine-protein kinase PBS1 [EC:2.7.11.1] | (RefSeq) serine/threonine-protein kinase PBS1 (A)	ko04626: Plant-pathogen interaction	Mitogen-activated protein kinase kinase kinase [Trema orientalis]
LOC112094834	15.4267	14.0101	12.6074	51.7143	44.1319	40.5267	23.3048	19.2323	18.7549	33.6758	40.2779	37.2466	279	255	220	913	743	746	416	348	332	660	719	684	-1.11217	6.87559e-18	2.89379e-17	down	0.256531	0.0907815	0.220989	false	-0.595873	5.29513e-06	2.79977e-05	false	-1.96685	4.61015e-36	3.38054e-35	down	NW_010384344.1	519985	521079	-	LOC112094834	--	--	--	hypothetical protein TorRG33x02_271900 [Trema orientalis]
LOC112094843	4.4176	1.3302	3.8848	14.1248	4.4579	5.1295	2.4413	2.1408	2.325	2.7177	0.9494	1.4502	33	10	28	103	31	39	18	16	17	22	7	11	NA	NA	NA	NA	2.17948	0.000117466	0.000967461	up	0.425942	0.373403	0.506399	false	-1.58123	0.0059945	0.00926081	down	NW_010384447.1	48	690	+	LOC112094843	--	--	--	--
LOC112094846	41.4782	31.4941	31.8358	145.309	113.073	90.9238	21.4087	17.2087	25.1862	53.6222	78.6942	61.6589	212	162	157	725	538	473	108	88	126	297	397	320	-1.85929	6.76946e-22	3.32093e-21	down	0.809094	0.000311057	0.00224218	false	0.664671	0.000453877	0.00165247	false	-2.00699	2.8295e-20	1.27442e-19	down	NW_010384496.1	337	609	-	LOC112094846	--	K13993 HSP20 family protein | (RefSeq) 17.4 kDa class III heat shock protein (A)	ko04141: Protein processing in endoplasmic reticulum	17.4 kda class iii heat shock protein [Quercus suber]
LOC112094857	0	0	0.0971	2.5918	3.8252	4.7875	1.1393	2.0605	0.6702	3.8048	4.9368	5.5371	0	0	1	27	38	52	12	22	7	44	52	60	-2.13128	2.47054e-07	5.83816e-07	down	-0.385009	0.256352	0.455317	false	NA	NA	NA	NA	-7.05079	2.00957e-08	5.05583e-08	down	NW_010384609.1	12	581	+	LOC112094857	--	--	--	Blue copper protein [Morus notabilis]
LOC112094862	28.0918	26.6132	29.5135	1.3403	0.6614	1.2855	35.9477	33.7702	29.6439	0.6392	1.5595	1.6675	365	348	370	17	8	17	461	439	377	9	20	22	4.44668	1.04421e-67	1.5687e-66	up	-0.262886	0.644055	0.802797	false	-0.292003	0.00918162	0.023942	false	4.39876	9.90102e-57	1.12763e-55	up	NW_010384699.1	50	743	-	LOC112094862	--	--	--	Late embryogenesis abundant protein [Parasponia andersonii]
LOC112094865	6.8951	5.5003	5.8377	1.8902	3.3383	4.6753	11.6104	11.842	9.8226	11.919	9.2487	12.3377	71	57	58	19	32	49	118	122	99	133	94	129	-0.259894	0.198204	0.241405	false	-1.79137	3.28804e-08	6.44331e-07	down	-0.920669	2.40454e-05	0.000113199	false	0.612372	0.0944833	0.122083	false	NW_010384760.1	61	610	+	LOC112094865	--	K13691 pathogen-inducible salicylic acid glucosyltransferase [EC:2.4.1.-] | (RefSeq) UDP-glycosyltransferase 74F2 (A)	--	UDP-glycosyltransferase 86A1 [Morus notabilis]
LOC112094867	4.1478	3.9532	4.4742	0	0	0	2.3156	4.4841	4.5835	0	0.1715	0.1667	49	47	51	0	0	0	27	53	53	0	2	2	4.85489	6.0094e-09	1.60439e-08	up	NA	NA	NA	NA	0.0903282	0.770428	0.845562	false	7.76594	3.31702e-10	9.36102e-10	up	NW_010384776.1	121	751	+	LOC112094867	--	K12356 coniferyl-alcohol glucosyltransferase [EC:2.4.1.111] | (RefSeq) anthocyanidin 3-O-glucosyltransferase 5 (A)	ko00940: Phenylpropanoid biosynthesis; ko01110: Biosynthesis of secondary metabolites	PREDICTED: anthocyanidin 3-O-glucosyltransferase 5-like isoform X2 [Malus domestica]
LOC112094868	10.081	13.1674	13.3971	1.3325	1.048	0.2396	11.5317	11.2135	12.8742	0.9003	1.8121	0.9608	124	163	159	16	12	3	140	138	155	12	22	12	3.03332	9.63971e-23	4.86815e-22	up	NA	NA	NA	NA	-0.0124512	0.942747	0.964204	false	3.54672	2.4783e-18	1.03186e-17	up	NW_010384788.1	99	755	-	LOC112094868	--	--	--	hypothetical protein L484_010825 [Morus notabilis]
LOC112094870	0.4488	1.784	0.7753	10.5754	4.3395	4.7039	0.3032	0.2991	1.2229	2.6232	5.3054	5.7465	3	12	5	69	27	32	2	2	8	19	35	39	-3.16173	5.67664e-07	1.30392e-06	down	0.488155	0.303031	0.50867	false	NA	NA	NA	NA	-2.97941	1.56389e-06	3.4051e-06	down	NW_010384820.1	45	691	-	LOC112094870	--	--	--	hypothetical protein TorRG33x02_007100 [Trema orientalis]
LOC112094883	13.317	13.0886	13.0518	6.5244	10.3404	11.5196	28.0848	28.1399	20.9259	17.4315	14.7385	15.4672	184	182	174	88	133	162	383	389	283	261	201	217	0.444509	0.00400634	0.00632127	false	-0.784348	0.000623186	0.00402592	false	-1.02057	8.23326e-13	1.00393e-11	down	0.208999	0.36098	0.413561	false	NW_010384991.1	49	786	-	LOC112094883	--	K20240 spermidine dicoumaroyl transferase [EC:2.3.1.249] | (RefSeq) spermidine coumaroyl-CoA acyltransferase (A)	--	Transferase [Trema orientalis]
LOC112094888	3.3172	3.8342	4.6307	2.2885	3.7088	4.3898	13.8549	12.3147	14.5935	6.9342	10.6995	8.1338	49	57	66	33	51	66	202	182	211	111	156	122	0.408925	0.0364659	0.0505229	false	-1.3508	9.75787e-06	0.000110125	down	-1.84523	2.69985e-21	6.03102e-20	down	-0.0867717	0.789307	0.820663	false	NW_010385040.1	5	793	+	LOC112094888	--	K01183 chitinase [EC:3.2.1.14] | (RefSeq) acidic endochitinase-like (A)	ko00520: Amino sugar and nucleotide sugar metabolism; ko01100: Metabolic pathways	Endo-beta-N-acetylglucosaminidase [Trema orientalis]
LOC112094892	3.8689	4.8054	3.8984	0	0	0	2.5044	3.867	6.0389	0	0	0	36	45	35	0	0	0	23	36	55	0	0	0	7.49742	3.50156e-09	9.50024e-09	up	NA	NA	NA	NA	-0.0326605	0.925559	0.951928	false	7.42236	3.21268e-09	8.54231e-09	up	NW_010385059.1	7	793	+	LOC112094892	--	--	--	formin-like protein 11 [Quercus suber]
LOC112094893	0.4812	0.5977	0.9974	3.697	3.8769	4.846	0.8532	3.2465	0.9832	1.1101	1.4626	1.3032	4	5	8	30	30	41	7	27	8	10	12	11	NA	NA	NA	NA	1.64722	0.000150764	0.00119844	up	NA	NA	NA	NA	-2.85652	4.00938e-08	9.87182e-08	down	NW_010385102.1	9	541	+	LOC112094893	--	K03511 DNA polymerase kappa [EC:2.7.7.7] | (RefSeq) DNA polymerase kappa (A)	--	DNA polymerase kappa [Morus notabilis]
LOC112094895	139.012	133.486	144.851	0.0591	0.3098	0.1133	62.8826	65.1473	62.6435	0	0.0584	0.1704	2410	2329	2423	1	5	2	1076	1130	1063	0	1	3	9.48093	1.13976e-38	9.06528e-38	up	NA	NA	NA	NA	1.07702	4.30466e-63	4.36764e-61	up	9.51489	1.59552e-74	2.58383e-73	up	NW_010357859.1	46379	50439	+	LOC112094895	--	--	--	ABI family [Parasponia andersonii]
LOC112094897	17.3231	16.5983	23.9385	5.4928	5.0953	2.4314	23.1928	18.1389	25.0727	5.7092	4.8055	6.7023	84	81	112	26	23	12	111	88	119	30	23	33	1.69648	1.74918e-09	4.84305e-09	up	-0.443293	0.309271	0.514896	false	-0.252941	0.243066	0.365367	false	1.88656	2.08883e-07	4.87236e-07	up	NW_010385129.1	232	813	+	LOC112094897	--	K14484 auxin-responsive protein IAA | (RefSeq) auxin-responsive protein IAA21 (A)	ko04075: Plant hormone signal transduction	Auxin-responsive protein IAA27 [Morus notabilis]
LOC112094907	0.5622	1.1173	1.3111	2.7358	2.1139	2.9001	1.8514	2.6693	1.7233	3.7615	6.5507	2.907	4	8	9	19	14	21	13	19	12	29	46	21	-1.33729	0.00377112	0.0059729	down	-0.80844	0.0785768	0.198621	false	NA	NA	NA	NA	-1.64979	0.00420756	0.00663264	down	NW_010385264.1	5	460	-	LOC112094907	--	K01738 cysteine synthase [EC:2.5.1.47] | (RefSeq) cysteine synthase isoform X1 (A)	ko00270: Cysteine and methionine metabolism; ko00920: Sulfur metabolism; ko01100: Metabolic pathways; ko01110: Biosynthesis of secondary metabolites; ko01200: Carbon metabolism; ko01230: Biosynthesis of amino acids	Cysteine synthase [Parasponia andersonii]
LOC112094908	2.3985	2.5666	1.9122	3.8746	3.7657	3.8973	1.4954	3.1349	1.6022	5.2779	4.2993	6.1779	26	28	20	41	38	43	16	34	17	62	46	68	-1.58504	9.71896e-06	2.0117e-05	down	-0.484531	0.0910382	0.2214	false	0.0889522	0.834661	0.891248	false	-1.01375	0.00263175	0.0042503	down	NW_010385281.1	51	726	+	LOC112094908	--	K01681 aconitate hydratase [EC:4.2.1.3] | (RefSeq) LOW QUALITY PROTEIN: aconitate hydratase, cytoplasmic (A)	ko00020: Citrate cycle (TCA cycle); ko00630: Glyoxylate and dicarboxylate metabolism; ko01100: Metabolic pathways; ko01110: Biosynthesis of secondary metabolites; ko01200: Carbon metabolism; ko01210: 2-Oxocarboxylic acid metabolism; ko01230: Biosynthesis of amino acids	hypothetical protein CISIN_1g001863mg [Citrus sinensis]
LOC112094915	4.1719	4.8991	3.0136	9.6482	7.7409	9.0051	4.2268	5.5597	5.3601	7.2913	6.6603	6.9722	66	78	46	149	114	145	66	88	83	125	104	112	-0.717103	0.000857801	0.00147143	false	0.299907	0.125425	0.280052	false	-0.376684	0.132661	0.226766	false	-1.39577	2.49772e-08	6.24366e-08	down	NW_010385372.1	7	851	+	LOC112094915	--	K10664 E3 ubiquitin-protein ligase ATL6/9/15/31/42/55 [EC:2.3.2.27] | (RefSeq) E3 ubiquitin-protein ligase ATL6-like (A)	--	E3 ubiquitin-protein ligase ATL6 [Morus notabilis]
LOC112094917	2.8437	2.3342	2.3066	0	0	0	0.5011	0.6179	1.5158	0	0	0	23	19	18	0	0	0	4	5	12	0	0	0	NA	NA	NA	NA	NA	NA	NA	NA	1.45669	0.0117767	0.0297745	up	6.47191	8.75535e-07	1.94743e-06	up	NW_010385393.1	31	668	-	LOC112094917	--	K10405 kinesin family member C1 | (RefSeq) kinesin-like protein KIN-14N isoform X2 (A)	--	hypothetical protein L484_021170 [Morus notabilis]
LOC112094920	39.9511	41.9985	45.9065	0.2966	0.311	0.1422	35.6377	34.7227	30.7603	0.5343	1.7598	0.4277	276	292	306	2	2	1	243	240	208	4	12	3	4.98469	8.09584e-39	6.46886e-38	up	NA	NA	NA	NA	0.284746	0.0287427	0.0637999	false	7.15828	9.84381e-27	5.48855e-26	up	NW_010385414.1	102	694	-	LOC112094920	--	K05350 beta-glucosidase [EC:3.2.1.21] | (RefSeq) beta-glucosidase 47 (A)	ko00460: Cyanoamino acid metabolism; ko00500: Starch and sucrose metabolism; ko00999: Biosynthesis of various plant secondary metabolites; ko01100: Metabolic pathways; ko01110: Biosynthesis of secondary metabolites	Glycoside hydrolase [Trema orientalis]
LOC112094922	12.1633	8.4077	11.0533	0.5417	0.9468	2.0783	4.0186	4.1405	6.1234	0.8947	0.5358	0.868	138	96	121	6	10	24	45	47	68	11	6	10	2.38099	5.69478e-08	1.41342e-07	up	NA	NA	NA	NA	1.09471	5.64826e-06	2.97181e-05	up	2.87115	7.31533e-12	2.28764e-11	up	NW_010385432.1	76	722	+	LOC112094922	--	K01057 6-phosphogluconolactonase [EC:3.1.1.31] | (RefSeq) probable 6-phosphogluconolactonase 4, chloroplastic (A)	ko00030: Pentose phosphate pathway; ko01100: Metabolic pathways; ko01110: Biosynthesis of secondary metabolites; ko01200: Carbon metabolism	putative 6-phosphogluconolactonase 4 [Morus notabilis]
LOC112094923	1.4983	1.4143	1.3975	0.4604	0.1609	0.4416	0.0759	0.1498	0	0	0	0.2213	20	19	18	6	2	6	1	2	0	0	0	3	NA	NA	NA	NA	NA	NA	NA	NA	4.19395	2.4003e-05	0.000113026	up	1.73725	0.00616679	0.00950988	up	NW_010385451.1	12	845	-	LOC112094923	--	--	--	TMV resistance protein N [Morus notabilis]
LOC112094936	11.3258	11.3927	13.1873	3.8674	8.862	18.1338	5.1	8.1058	5.857	15.4835	8.6413	19.967	81	82	91	27	59	132	36	58	41	120	61	145	-1.45462	1.5701e-06	3.48725e-06	down	-0.544403	0.259563	0.459108	false	0.858955	0.000899667	0.00305187	false	-0.0493731	0.914938	0.929447	false	NW_010385579.1	130	701	-	LOC112094936	--	K23012 peroxisomal leader peptide-processing protease [EC:3.4.21.-] | (RefSeq) glyoxysomal processing protease, glyoxysomal (A)	--	Peptidase S1C [Trema orientalis]
LOC112094942	1.1648	3.8854	1.121	4.6023	2.5024	1.7166	1.6016	0.6652	1.02	0.691	1.0115	0.9832	14	47	13	54	28	21	19	8	12	9	12	12	NA	NA	NA	NA	1.68248	0.00123518	0.00718634	up	0.858795	0.120185	0.209619	false	-0.786311	0.191868	0.233669	false	NW_010385651.1	11	843	-	LOC112094942	--	K11592 endoribonuclease Dicer [EC:3.1.26.-] | (RefSeq) endoribonuclease Dicer homolog 2 isoform X1 (A)	--	Endoribonuclease Dicer-2-like protein [Morus notabilis]
LOC112094943	1.2071	1.4993	0.7819	2.4731	4.3762	3.1131	1.8345	2.1113	1.6957	2.6455	5.3503	3.1205	8	10	5	16	27	21	12	14	11	19	35	21	-1.23212	0.0118789	0.0176534	down	-0.201924	0.661792	0.813411	false	NA	NA	NA	NA	-1.77204	0.00123877	0.00207505	down	NW_010385655.1	10	898	-	LOC112094943	--	K01738 cysteine synthase [EC:2.5.1.47] | (RefSeq) cysteine synthase isoform X1 (A)	ko00270: Cysteine and methionine metabolism; ko00920: Sulfur metabolism; ko01100: Metabolic pathways; ko01110: Biosynthesis of secondary metabolites; ko01200: Carbon metabolism; ko01230: Biosynthesis of amino acids	Cysteine synthase [Morus notabilis]
LOC112094948	2.5143	1.6206	1.6903	0.6961	0.584	0.4674	1.5836	1.766	1.8745	0.5017	0.7573	0.3346	37	24	24	10	8	7	23	26	27	8	11	5	1.46162	0.00579409	0.00896164	up	NA	NA	NA	NA	0.105591	0.782171	0.854212	false	1.47064	0.00374797	0.00594372	up	NW_010385685.1	4	789	-	LOC112094948	--	K23877 xyloglucan O-acetyltransferase | (RefSeq) protein ALTERED XYLOGLUCAN 4 (A)	--	hypothetical protein L484_012063 [Morus notabilis]
LOC112094952	60.8659	62.5362	60.5074	178.57	251.453	246.119	102.919	101.392	112.806	249.247	257.569	270.897	441	456	423	1263	1696	1815	736	735	800	1957	1842	1993	-1.54575	2.24506e-64	3.19628e-63	down	-0.240609	0.112377	0.259117	false	-0.838598	4.70575e-20	9.69204e-19	false	-2.14398	6.04595e-47	5.63499e-46	down	NW_010385713.1	4	879	+	LOC112094952	--	K11517 (S)-2-hydroxy-acid oxidase [EC:1.1.3.15] | (RefSeq) (S)-2-hydroxy-acid oxidase GLO1-like (A)	ko00630: Glyoxylate and dicarboxylate metabolism; ko01100: Metabolic pathways; ko01110: Biosynthesis of secondary metabolites; ko01200: Carbon metabolism; ko04146: Peroxisome	PREDICTED: peroxisomal (S)-2-hydroxy-acid oxidase GLO2 [Camelina sativa]
LOC112094954	24.0906	20.7942	30.3901	40.2582	56.8546	48.1748	33.0369	28.6996	28.9631	48.84	47.2117	53.6811	198	172	241	323	435	403	268	236	233	435	383	448	-0.974002	9.44892e-14	3.28753e-13	false	-0.0820132	0.609519	0.779351	false	-0.323331	0.0345614	0.0744275	false	-1.21559	3.21378e-10	9.07622e-10	down	NW_010385724.1	176	815	+	LOC112094954	--	--	--	PREDICTED: uncharacterized protein LOC103439838 [Malus domestica]
LOC112094961	2.6951	1.2173	3.6821	4.5179	3.1584	2.8887	2.4824	2.5714	2.2529	3.5045	4.0958	5.1879	22	10	29	36	24	24	20	21	18	31	33	43	-1.05671	0.00624327	0.00962201	down	-0.309912	0.403133	0.611344	false	-0.000876054	0.998501	0.99933	false	-0.751949	0.124588	0.157507	false	NW_010385773.1	306	930	-	LOC112094961	--	--	--	FAS-associated factor 2-B [Morus notabilis]
LOC112094970	167.829	155.484	158.134	7.6332	6.3586	5.6104	166.724	174.636	164.279	14.459	14.6752	12.9621	2410	2247	2191	107	85	82	2363	2509	2309	225	208	189	3.33472	5.97131e-223	7.73792e-221	up	-1.14071	1.15328e-08	2.47772e-07	down	-0.123526	0.0401536	0.0846175	false	4.34993	9.63479e-200	8.90328e-198	up	NW_010385838.1	176	942	+	LOC112094970	--	K01051 pectinesterase [EC:3.1.1.11] | (RefSeq) pectinesterase (A)	ko00040: Pentose and glucuronate interconversions; ko01100: Metabolic pathways	21 kDa protein-like [Prunus avium]
LOC112094971	2.5813	2.4991	2.4009	14.035	8.1054	7.6084	2.9506	3.7046	3.7868	6.9017	7.7786	10.1686	39	38	35	207	114	117	44	56	56	113	116	156	-1.50033	5.05401e-10	1.44555e-09	down	0.226254	0.433554	0.639069	false	-0.53349	0.0690879	0.133722	false	-2.26497	1.0433e-12	3.40399e-12	down	NW_010385839.1	34	941	-	LOC112094971	--	--	--	Hypersensitive-induced response protein 1 [Morus notabilis]
LOC112094972	13.2624	13.1781	11.6741	4.4666	3.5129	4.1054	13.253	9.624	10.0231	5.7001	3.6813	3.2206	73	73	62	24	18	23	72	53	54	34	20	18	1.1291	0.00106024	0.00180069	up	-0.0978289	0.817546	0.908624	false	0.160176	0.521738	0.645492	false	1.38614	9.83552e-06	2.00447e-05	up	NW_010385850.1	5	672	-	LOC112094972	--	K21286 protein N-terminal glutamine amidohydrolase [EC:3.5.1.122] | (RefSeq) protein N-terminal glutamine amidohydrolase (A)	--	Protein N-terminal glutamine amidohydrolase, alpha beta roll [Parasponia andersonii]
LOC112094973	0.3164	0.5031	0.5903	2.4635	1.4276	2.3006	0.7053	1.1386	0.7759	4.2048	3.2058	2.68	5	8	9	38	21	37	11	18	12	72	50	43	-2.19648	1.56948e-08	4.05439e-08	down	-0.737577	0.0349153	0.108083	false	NA	NA	NA	NA	-2.41286	3.09499e-06	6.57795e-06	down	NW_010385865.1	51	894	+	LOC112094973	--	K09838 zeaxanthin epoxidase [EC:1.14.15.21] | (RefSeq) zeaxanthin epoxidase, chloroplastic (A)	ko00906: Carotenoid biosynthesis; ko01100: Metabolic pathways; ko01110: Biosynthesis of secondary metabolites	RNA-binding protein 39 [Morus notabilis]
LOC112094974	6.928	4.8854	6.2538	10.0733	13.3241	13.8332	9.7364	7.7064	7.6489	9.8991	17.3212	16.177	62	44	54	88	111	126	86	69	67	96	153	147	-1.04322	2.54649e-05	5.08205e-05	down	-0.260496	0.336652	0.544603	false	-0.527009	0.0392065	0.0829118	false	-1.31061	2.46688e-07	5.72611e-07	down	NW_010385873.1	7	706	+	LOC112094974	--	K07023 5'-deoxynucleotidase [EC:3.1.3.89] | (RefSeq) HD domain-containing protein 2-like (A)	ko00230: Purine metabolism; ko00240: Pyrimidine metabolism; ko01100: Metabolic pathways; ko01232: Nucleotide metabolism	HD domain-containing protein 2 [Morus notabilis]
LOC112094977	6.954	7.2039	6.4405	57.293	36.2384	25.1488	11.6928	9.3167	9.221	34.1337	49.3178	37.0113	47	49	42	378	228	173	78	63	61	250	329	254	-2.24911	1.05969e-27	6.21302e-27	down	-0.0607314	0.837727	0.920147	false	-0.605737	0.0214896	0.049745	false	-2.79899	3.11249e-18	1.29012e-17	down	NW_010385885.1	24	886	+	LOC112094977	--	--	--	hypothetical protein L484_008666 [Morus notabilis]
LOC112094981	6.1222	4.8418	4.9207	10.0473	11.4084	7.6723	4.3673	5.4947	6.1272	12.452	10.8862	12.3663	98	78	76	157	170	125	69	88	96	216	172	201	-1.40972	1.53232e-13	5.27357e-13	down	-0.33288	0.0907952	0.220992	false	-0.0614596	0.784982	0.856368	false	-1.14	7.64736e-07	1.71113e-06	down	NW_010385913.1	7	960	-	LOC112094981	--	--	--	PB1 domain containing protein [Parasponia andersonii]
LOC112094985	43.9871	48.948	41.751	0	0.1205	0	69.4646	65.0504	72.3397	0	0	0	392	439	359	0	1	0	611	580	631	0	0	0	11.494	3.01475e-22	1.49786e-21	up	NA	NA	NA	NA	-0.67116	3.20204e-11	3.35301e-10	false	9.81943	1.55511e-16	6.04374e-16	up	NW_010385942.1	28	928	-	LOC112094985	--	--	--	GDSL esterase/lipase [Morus notabilis]
LOC112094987	25.2121	21.0162	22.7944	0.0785	0	0.6023	16.5377	15.0125	18.8685	0.3536	0.4658	0.2264	329	276	287	1	0	8	213	196	241	5	6	3	5.34352	2.68713e-35	1.95894e-34	up	NA	NA	NA	NA	0.400841	0.00346093	0.0101738	false	6.36783	8.90554e-12	2.77336e-11	up	NW_010385965.1	273	969	+	LOC112094987	--	K01051 pectinesterase [EC:3.1.1.11] | (RefSeq) pectinesterase (A)	ko00040: Pentose and glucuronate interconversions; ko01100: Metabolic pathways	Pectinesterase inhibitor domain containing protein [Trema orientalis]
LOC112094996	1.0272	1.3609	1.5377	4.092	3.9232	5.8309	1.1563	1.1407	0.9328	4.1074	4.3939	4.0464	9	12	13	35	32	52	10	10	8	39	38	36	-2.20915	6.59415e-07	1.50632e-06	down	0.108486	0.74044	0.862437	false	NA	NA	NA	NA	-2.09203	1.15844e-06	2.54733e-06	down	NW_010385990.1	72	864	-	LOC112094996	--	K13606 chlorophyll(ide) b reductase [EC:1.1.1.294] | (RefSeq) probable chlorophyll(ide) b reductase NYC1, chloroplastic (A)	ko00860: Porphyrin metabolism; ko01100: Metabolic pathways; ko01110: Biosynthesis of secondary metabolites	putative chlorophyll(ide) b reductase NYC1 [Morus notabilis]
LOC112094999	1.5548	1.2723	2.0854	5.9026	8.4494	10.6035	11.3052	9.5985	7.195	15.9514	21.5903	20.6267	17	14	22	63	86	118	122	105	77	189	233	229	-1.30188	1.77618e-10	5.21733e-10	down	-1.2588	6.65676e-07	9.96364e-06	down	-2.57269	2.03613e-16	3.30131e-15	down	-2.6155	4.70271e-13	1.56233e-12	down	NW_010386018.1	23	986	+	LOC112094999	--	K14379 tartrate-resistant acid phosphatase type 5 [EC:3.1.3.2] | (RefSeq) purple acid phosphatase 17 (A)	ko00740: Riboflavin metabolism; ko01100: Metabolic pathways	Purple acid phosphatase 17 [Morus notabilis]
LOC112095002	13.5195	11.0111	12.7101	1.3622	2.7776	2.7582	14.6706	12.4051	12.6047	3.2041	4.1166	2.6192	183	150	166	18	35	38	196	168	167	47	55	36	1.7454	3.23063e-14	1.15115e-13	up	-0.568811	0.139743	0.301623	false	-0.144518	0.363882	0.497441	false	2.16715	2.65328e-14	9.36186e-14	up	NW_010386032.1	271	993	-	LOC112095002	--	K07904 Ras-related protein Rab-11A | (RefSeq) ras-related protein RABA1c-like (A)	ko04144: Endocytosis	PREDICTED: ras-related protein RABA1c-like [Gossypium raimondii]
LOC112095013	12.4232	14.0181	11.5662	50.7618	35.0598	28.0665	18.347	16.2053	17.6402	29.2755	31.715	31.5202	177	201	159	706	465	407	258	231	246	452	446	456	-1.07756	5.36268e-17	2.18044e-16	down	0.263625	0.230046	0.425267	false	-0.509515	0.000381156	0.00141606	false	-1.85492	5.36027e-15	1.9499e-14	down	NW_010386110.1	5	765	+	LOC112095013	--	--	--	Eukaryotic initiation factor [Parasponia andersonii]
LOC112095015	5.8228	3.1154	3.2495	0.1147	0	0	3.1766	3.8053	1.144	0.31	0.4538	0.2206	52	28	28	1	0	0	28	34	10	3	4	2	2.79688	0.000128692	0.000240456	up	NA	NA	NA	NA	0.531793	0.21249	0.32879	false	6.3575	7.03268e-07	1.57722e-06	up	NW_010386133.1	201	1003	-	LOC112095015	--	K11855 ubiquitin carboxyl-terminal hydrolase 36/42 [EC:3.4.19.12] | (RefSeq) ubiquitin carboxyl-terminal hydrolase 20-like (A)	--	Ubiquitin carboxyl-terminal hydrolase 21 [Morus notabilis]
LOC112095017	26.4037	23.4679	26.9885	29.4054	14.8323	8.6869	69.8238	55.3231	80.1845	43.589	45.525	34.3528	218	195	215	237	114	73	569	457	648	390	371	288	0.480222	0.00208563	0.0034114	false	-1.2587	0.000508213	0.00340296	down	-1.47051	1.67766e-27	5.18301e-26	down	0.262482	0.487013	0.540208	false	NW_010386136.1	460	1016	-	LOC112095017	--	--	--	Ribosomal protein, partial [Parasponia andersonii]
LOC112095018	32.2642	26.6833	29.9728	4.736	3.9097	5.4121	20.8294	22.1213	16.783	3.6309	4.8833	5.1343	328	273	294	47	37	56	209	225	167	40	49	53	1.88158	4.95428e-17	2.01913e-16	up	0.0100673	0.973945	0.988146	false	0.520594	0.000262282	0.00100904	false	2.38767	1.06499e-29	6.49522e-29	up	NW_010386137.1	149	691	-	LOC112095018	--	K14638 solute carrier family 15 (peptide/histidine transporter), member 3/4 | (RefSeq) protein NRT1/ PTR FAMILY 5.10 (A)	--	putative peptide/nitrate transporter [Morus notabilis]
LOC112095021	5.3045	6.1492	5.4976	0.5283	1.662	0.6515	4.6279	3.7554	3.7634	1.0198	0.3732	0.5804	72	84	72	7	21	9	62	51	50	15	5	8	2.36048	5.40576e-08	1.34449e-07	up	NA	NA	NA	NA	0.428185	0.0815362	0.152949	false	2.32593	3.577e-08	8.84296e-08	up	NW_010386154.1	304	1028	+	LOC112095021	--	--	--	hypothetical protein L484_015590 [Morus notabilis]
LOC112095031	4.7451	4.8359	6.5572	0.4986	2.8754	1.6736	3.6982	4.2563	4.2264	1.235	2.0956	1.9172	39	40	52	4	22	14	30	35	34	11	17	16	0.966927	0.0236997	0.0337689	false	NA	NA	NA	NA	0.351167	0.271545	0.397875	false	1.42141	0.00733726	0.0112038	up	NW_010386234.1	131	735	-	LOC112095031	--	--	--	Pullulanase 1 [Morus notabilis]
LOC112095034	55.2679	67.8733	59.7118	123.293	131.575	133.313	62.9608	61.5659	71.0692	112.977	109.611	129.116	1013	1252	1056	2206	2245	2487	1139	1129	1275	2244	1983	2403	-1.09702	2.12748e-30	1.35813e-29	down	0.105957	0.317762	0.523819	false	-0.14989	0.0825505	0.154626	false	-1.35421	9.60755e-35	6.75786e-34	down	NW_010386265.1	8	986	-	LOC112095034	--	K13495 cis-zeatin O-glucosyltransferase [EC:2.4.1.215] | (RefSeq) zeatin O-glucosyltransferase-like (A)	ko00908: Zeatin biosynthesis; ko01110: Biosynthesis of secondary metabolites	Zeatin O-glucosyltransferase [Morus notabilis]
LOC112095040	0.5019	2.2797	1.5604	7.4914	17.0977	20.9913	3.0509	4.5145	3.1497	9.527	6.4647	13.133	7	32	21	102	222	298	42	63	43	144	89	186	-1.68824	6.42021e-10	1.82726e-09	down	0.612059	0.0940687	0.226997	false	-1.35737	0.000840646	0.00287194	down	-3.65587	3.15171e-14	1.10745e-13	down	NW_010386332.1	327	1071	+	LOC112095040	--	--	--	Wall-associated receptor kinase, galacturonan-binding domain containing protein [Trema orientalis]
LOC112095043	51.2016	43.1011	47.9533	0	0	0	38.0884	27.0331	32.4987	0	0	0	301	255	272	0	0	0	221	159	187	0	0	0	9.81019	2.58247e-16	1.01955e-15	up	NA	NA	NA	NA	0.490706	0.000995494	0.00334398	false	10.2594	7.94968e-18	3.25226e-17	up	NW_010386341.1	63	376	+	LOC112095043	--	--	--	hypothetical protein L484_000748 [Morus notabilis]
LOC112095049	2.9936	2.3484	1.633	6.779	4.2314	9.1334	5.5872	3.3071	5.3121	12.504	15.8034	9.4654	19	15	10	42	25	59	35	21	33	86	99	61	-1.66675	1.2436e-07	3.00895e-07	down	-0.941367	0.0077401	0.0326526	false	-1.07547	0.0142997	0.0350993	down	-1.80222	8.82524e-05	0.000165935	down	NW_010386384.1	46	923	-	LOC112095049	--	--	--	PREDICTED: 3-hydroxybenzoate 6-hydroxylase 1-like [Ziziphus jujuba]
LOC112095061	2.1056	1.8133	1.5276	2.7322	2.1865	3.1032	2.8445	2.8763	2.94	6.4769	5.191	4.8386	30	26	21	38	29	45	40	41	41	100	73	70	-1.18264	1.04947e-05	2.16685e-05	down	-1.07473	0.000171579	0.00133985	down	-0.720415	0.0341806	0.0737639	false	-0.829641	0.02075	0.0298293	false	NW_010386479.1	351	1111	-	LOC112095061	--	K05933 aminocyclopropanecarboxylate oxidase [EC:1.14.17.4] | (RefSeq) 1-aminocyclopropane-1-carboxylate oxidase 5 (A)	ko00270: Cysteine and methionine metabolism; ko01100: Metabolic pathways; ko01110: Biosynthesis of secondary metabolites	Gibberellin 2-beta-dioxygenase 8 [Morus notabilis]
LOC112095062	5.7882	6.1155	5.9231	49.012	42.8953	42.2561	6.8295	5.3459	5.9136	31.9804	29.9152	35.8622	79	84	78	653	545	587	92	73	79	473	403	497	-2.6848	3.0272e-63	4.19078e-62	down	0.421237	0.00204213	0.011073	false	-0.0736922	0.737702	0.821667	false	-3.18172	1.30803e-85	2.5504e-84	down	NW_010386509.1	414	1142	-	LOC112095062	--	K18834 WRKY transcription factor 1 | (RefSeq) WRKY transcription factor 1 isoform X2 (A)	ko04626: Plant-pathogen interaction	LOW QUALITY PROTEIN: WRKY domain containing protein [Trema orientalis]
LOC112095063	15.3239	16.5424	15.6205	40.6981	30.6194	29.4919	21.9788	20.5477	19.0705	19.2617	25.1087	22.8545	243	264	239	630	452	476	344	326	296	331	393	368	-0.37853	0.0081852	0.0124279	false	0.547177	0.00387265	0.0187791	false	-0.428215	0.000529542	0.00189608	false	-1.35732	8.49504e-15	3.06734e-14	down	NW_010386511.1	134	1115	-	LOC112095063	--	--	--	hypothetical protein L484_024273 [Morus notabilis]
LOC112095067	2.4711	2.0776	1.379	2.5314	3.9817	4.3887	2.7925	3.3248	1.8449	3.9466	2.5035	3.744	26	22	14	26	39	47	29	35	19	45	26	40	-0.605477	0.10511	0.134867	false	0.0601777	0.867324	0.935923	false	-0.476869	0.252947	0.376579	false	-1.14238	0.00531413	0.00826869	down	NW_010386552.1	512	1152	+	LOC112095067	--	K15192 TATA-binding protein-associated factor [EC:5.6.2.-] | (RefSeq) TATA-binding protein-associated factor BTAF1-like (A)	--	TATA-binding protein-associated factor 172 [Morus notabilis]
LOC112095069	22.7378	20.1027	20.4731	4.952	4.6799	3.4008	17.1722	16.1053	13.4139	3.7449	3.9301	3.644	381	339	331	81	73	58	284	270	220	68	65	62	1.79335	1.03585e-20	4.8757e-20	up	0.164304	0.527463	0.717442	false	0.386442	0.00257215	0.00785706	false	2.01422	2.89416e-25	1.53971e-24	up	NW_010386554.1	70	964	-	LOC112095069	--	K14638 solute carrier family 15 (peptide/histidine transporter), member 3/4 | (RefSeq) protein NRT1/ PTR FAMILY 5.10-like (A)	--	putative peptide/nitrate transporter [Morus notabilis]
LOC112095073	9.9384	10.9941	9.2855	1.9058	2.577	2.5494	5.7043	6.1167	6.3023	1.8975	1.736	1.6393	203	226	183	38	49	53	115	125	126	42	35	34	1.529	5.71185e-10	1.62979e-09	up	0.376674	0.219845	0.413033	false	0.685337	2.0626e-05	9.84714e-05	false	1.83677	5.15286e-17	2.04416e-16	up	NW_010386578.1	88	1178	+	LOC112095073	--	K10526 OPC-8:0 CoA ligase 1 [EC:6.2.1.-] | (RefSeq) 4-coumarate--CoA ligase-like 5 (A)	ko00592: alpha-Linolenic acid metabolism; ko01100: Metabolic pathways; ko01110: Biosynthesis of secondary metabolites	4-coumarate--CoA ligase-like 5 [Morus notabilis]
LOC112095076	175.479	197.296	192.97	43.5436	40.431	36.7874	331.309	311.265	305.433	83.4814	88.4975	77.6333	3604	4078	3824	873	773	769	6716	6396	6140	1858	1794	1619	1.67249	1.06565e-83	2.11455e-82	up	-1.08584	8.72233e-18	6.37599e-16	down	-0.797843	2.09916e-43	1.25287e-41	false	1.95864	9.65268e-70	1.4378e-68	up	NW_010386592.1	20	1116	+	LOC112095076	--	--	--	BURP domain-containing protein 3 [Prunus persica]
LOC112095081	2.8552	3.9442	3.1035	12.1988	4.6381	9.5788	5.08	4.1066	5.6918	3.8557	5.9265	4.9379	41	57	43	171	62	140	72	59	80	60	84	72	-0.236948	0.368575	0.422214	false	0.81011	0.0248646	0.083325	false	-0.639039	0.0166228	0.0398574	false	-1.693	6.50439e-06	1.34389e-05	down	NW_010386616.1	222	1076	-	LOC112095081	--	--	--	hypothetical protein L484_005624 [Morus notabilis]
LOC112095084	14.4433	15.1638	12.9921	4.7458	3.2202	5.4888	14.0813	12.257	14.1993	4.6523	4.2795	2.9522	106	112	92	34	22	41	102	90	102	37	31	22	1.51613	7.61441e-08	1.87109e-07	up	0.144881	0.70724	0.84231	false	0.0197389	0.920646	0.9489	false	1.38764	1.27199e-06	2.78791e-06	up	NW_010386642.1	3	703	-	LOC112095084	--	--	--	hypothetical protein L484_020331 [Morus notabilis]
LOC112095088	2.1829	2.6435	1.9796	1.1181	1.319	0.6032	2.6263	2.3182	2.5787	1.0072	1.0367	0.6718	32	39	28	16	18	9	38	34	37	16	15	10	1.21662	0.0038851	0.00614322	up	NA	NA	NA	NA	-0.196026	0.553285	0.673756	false	0.902832	0.0420839	0.0577527	false	NW_010386658.1	7	1215	-	LOC112095088	--	--	--	F-box protein [Morus notabilis]
LOC112095099	4.6771	4.0897	5.72	2.0123	2.3112	2.2057	2.1798	1.0285	3.7272	2.7623	2.7484	1.9346	50	44	59	21	23	24	23	11	39	32	29	21	-0.357481	0.436522	0.490781	false	-0.229003	0.55524	0.739299	false	1.01116	0.00788316	0.0209848	up	0.88043	0.00904399	0.0136486	false	NW_010386786.1	143	1110	+	LOC112095099	--	--	--	hypothetical protein L484_001469 [Morus notabilis]
LOC112095100	2.1117	1.4811	1.6092	0.3817	0.2669	0	1.1956	1.3036	1.1422	0	0.1258	0.0612	34	24	25	6	4	0	19	21	18	0	2	1	4.06736	5.07829e-05	9.87106e-05	up	NA	NA	NA	NA	0.462089	0.253155	0.37683	false	2.74914	0.00011587	0.00021537	up	NW_010386788.1	252	1212	+	LOC112095100	--	--	--	NAC domain containing protein [Trema orientalis]
LOC112095101	1.5319	1.4207	1.376	5.3356	3.2912	1.9065	0.9313	0.7145	2.1911	1.6021	2.3798	2.0116	15	14	13	51	30	19	9	7	21	17	23	20	-0.897506	0.096047	0.124058	false	0.776713	0.100883	0.239125	false	NA	NA	NA	NA	-1.55415	0.00188114	0.0030869	down	NW_010386794.1	36	1121	-	LOC112095101	--	--	--	PREDICTED: uncharacterized protein At2g37660, chloroplastic-like [Ziziphus jujuba]
LOC112095103	3.9776	3.1367	3.4026	3.4925	4.2728	2.9775	4.3498	3.9125	4.9668	1.2235	1.6631	1.4301	63	50	52	54	63	48	68	62	77	21	26	23	1.36599	1.99741e-05	4.02247e-05	up	1.27694	0.000152538	0.00120993	up	-0.383092	0.129801	0.222784	false	-0.295057	0.290314	0.339912	false	NW_010386800.1	4	1208	+	LOC112095103	--	K24028 salicylic acid 3-hydroxylase [EC:1.14.11.-] | (RefSeq) protein DMR6-LIKE OXYGENASE 2-like (A)	--	1-aminocyclopropane-1-carboxylate oxidase-3-like protein [Morus notabilis]
LOC112095105	37.4659	38.946	34.2502	303.006	266.97	256.728	58.5937	48.7773	47.0126	236.251	232.031	263.487	390	408	344	3079	2587	2720	602	508	479	2665	2384	2785	-2.49576	2.33244e-130	9.19888e-129	down	0.14004	0.230606	0.425881	false	-0.532758	1.91817e-06	1.09911e-05	false	-3.17058	5.97197e-143	2.79236e-141	down	NW_010386805.1	389	1296	+	LOC112095105	--	K16241 transcription factor HY5 | (RefSeq) transcription factor HY5-like (A)	ko04712: Circadian rhythm - plant	PREDICTED: transcription factor HY5-like [Ricinus communis]
LOC112095109	2.9674	4.2837	2.4952	0.6883	0.7819	1.4852	3.6305	2.9659	2.9173	1.24	1.1345	0.9925	53	77	43	12	13	27	64	53	51	24	20	18	1.24576	0.000287913	0.000519657	up	-0.220483	0.646118	0.80386	false	-0.0162715	0.953465	0.970891	false	1.44889	0.00073337	0.00125972	up	NW_010386834.1	8	1299	-	LOC112095109	--	K17917 sorting nexin-1/2 | (RefSeq) sorting nexin 1 (A)	ko04144: Endocytosis	Sorting nexin 2A [Morus notabilis]
LOC112095125	1.7776	1.7663	2.8074	6.9371	5.0921	3.9088	3.6878	3.3842	3.8052	4.843	4.4595	3.8347	21	21	32	80	56	47	43	40	44	62	52	46	-0.52506	0.0717245	0.0947227	false	0.240728	0.43359	0.639069	false	-0.832006	0.0164613	0.039544	false	-1.6013	1.64505e-05	3.28639e-05	down	NW_010386900.1	8	1289	-	LOC112095125	--	K00876 uridine kinase [EC:2.7.1.48] | (RefSeq) uridine-cytidine kinase C isoform X1 (A)	ko00240: Pyrimidine metabolism; ko01100: Metabolic pathways; ko01232: Nucleotide metabolism	Uridine-cytidine kinase C [Morus notabilis]
LOC112095127	23.2684	21.8394	24.6247	0.0629	0.066	0	18.412	17.4272	19.6954	0.0567	0	0	379	358	387	1	1	0	296	284	314	1	0	0	9.50512	1.35056e-15	5.14948e-15	up	NA	NA	NA	NA	0.275403	0.0171742	0.0410112	false	8.84321	1.10346e-17	4.48422e-17	up	NW_010386905.1	8	1328	-	LOC112095127	--	--	--	hypothetical protein L484_004010 [Morus notabilis]
LOC112095137	14.6504	13.3442	15.6056	1.0422	5.4645	7.8967	10.3079	10.1688	14.7599	5.2575	4.123	5.9115	144	132	148	10	50	79	100	100	142	56	40	59	0.953744	0.00018533	0.000341262	false	-0.12289	0.823105	0.911417	false	0.25464	0.184063	0.294666	false	1.33506	0.00868135	0.0131491	up	NW_010386959.1	129	1385	+	LOC112095137	--	--	--	hypothetical protein CRG98_005544 [Punica granatum]
LOC112095139	9.6091	10.0642	11.9329	0.4434	0.8369	0.3402	8.0692	7.5277	6.8986	1.1184	0.7016	1.0231	111	117	133	5	9	4	92	87	78	14	8	12	2.72889	4.36092e-14	1.54637e-13	up	NA	NA	NA	NA	0.436471	0.0284374	0.0632241	false	4.03325	1.88208e-21	8.8554e-21	up	NW_010386968.1	258	874	+	LOC112095139	--	--	--	hypothetical protein L484_010604 [Morus notabilis]
LOC112095153	43.7421	34.7417	39.9378	85.6562	86.4657	83.322	51.7046	47.4378	56.8501	97.6171	89.3872	98.4652	294	235	259	562	541	570	343	319	374	711	593	672	-1.12293	2.64553e-22	1.31682e-21	down	-0.197037	0.0742952	0.190656	false	-0.450141	0.000468277	0.00169945	false	-1.37779	8.7292e-25	4.55329e-24	down	NW_010387033.1	96	741	-	LOC112095153	--	--	--	S-adenosyl-L-methionine-dependent methyltransferase [Trema orientalis]
LOC112095157	1.1793	0.9072	0.7491	2.0655	1.9208	2.28	1.5032	0.7605	1.5158	1.8957	2.1584	2.5102	31	24	19	53	47	61	39	20	39	54	56	67	-1.04828	0.00140431	0.00234985	down	-0.100853	0.709431	0.843859	false	-0.464452	0.236048	0.356681	false	-1.41205	1.92055e-05	3.81528e-05	down	NW_010387044.1	8	1411	-	LOC112095157	--	--	--	PB1 domain containing protein [Parasponia andersonii]
LOC112095159	0.8101	0.9558	1.0494	0.1037	0	0	1.0259	0.7084	1.5518	0	0.1026	0.1994	16	19	20	2	0	0	20	14	30	0	2	4	3.21391	9.20777e-05	0.000174683	up	NA	NA	NA	NA	-0.275479	0.543439	0.665084	false	4.48699	0.000147972	0.000272134	up	NW_010387054.1	139	1193	+	LOC112095159	--	K20890 xylan alpha-glucuronosyltransferase [EC:2.4.1.-] | (RefSeq) putative UDP-glucuronate:xylan alpha-glucuronosyltransferase 4 (A)	--	Glycosyl transferase [Trema orientalis]
LOC112095164	0.3815	0.3033	0.3954	5.159	5.9017	4.5731	0.4639	0.1525	0.7016	2.8165	2.6284	2.8556	5	4	5	66	72	61	6	2	9	40	34	38	-2.91024	2.51376e-08	6.41025e-08	down	0.874196	0.00167112	0.00933719	false	NA	NA	NA	NA	-4.12338	1.02811e-17	4.18497e-17	down	NW_010387075.1	138	837	+	LOC112095164	--	--	--	hypothetical protein POPTR_0006s07210g, partial [Populus trichocarpa]
LOC112095165	7.651	5.7855	6.4335	22.2316	26.7244	31.156	13.1635	13.3706	11.2581	24.2005	18.5745	23.1736	159	121	129	451	517	659	270	278	229	545	381	489	-1.05282	2.01178e-14	7.25035e-14	down	0.245342	0.152218	0.320501	false	-0.98033	3.26587e-10	3.06969e-09	false	-2.27893	6.28143e-35	4.44073e-34	down	NW_010387076.1	10	1119	-	LOC112095165	--	--	--	hypothetical protein L484_006405 [Morus notabilis]
LOC112095169	10.251	7.1837	8.4994	2.1002	4.1729	2.4384	4.9197	5.1768	7.8272	4.1821	3.6076	3.6131	95	67	76	19	36	23	45	48	71	42	33	34	0.400101	0.207778	0.251891	false	-0.433064	0.257967	0.45702	false	0.481271	0.0672171	0.130771	false	1.31489	0.000137497	0.00025361	up	NW_010387103.1	201	1323	+	LOC112095169	--	K23791 sesquipedalian | (RefSeq) rho GTPase-activating protein 6-like (A)	--	Rho GTPase-activating protein gacQ [Morus notabilis]
LOC112095172	0.4364	1.3875	0.8141	6.4372	5.344	7.1171	1.0611	1.4829	1.1592	5.396	3.6253	5.8447	5	16	9	72	57	83	12	17	13	67	41	68	-2.25296	2.33927e-09	6.42086e-09	down	0.313325	0.265073	0.465397	false	NA	NA	NA	NA	-3.1104	1.58666e-13	5.3953e-13	down	NW_010387115.1	20	1230	-	LOC112095172	--	--	--	hypothetical protein TorRG33x02_093620 [Trema orientalis]
LOC112095173	23.5366	24.3713	23.5723	5.358	5.3632	4.9831	23.5254	23.8416	21.9009	6.5816	5.9815	6.0876	594	619	574	132	126	128	586	602	541	180	149	156	1.64133	3.86359e-36	2.88279e-35	up	-0.285765	0.101826	0.24066	false	-0.00758127	0.932805	0.9573	false	1.91839	3.903e-46	3.5661e-45	up	NW_010387118.1	11	1358	+	LOC112095173	--	--	--	Alpha/beta hydrolase fold [Trema orientalis]
LOC112095174	2.407	2.6195	3.6232	7.6908	5.2329	4.8987	2.7871	2.5204	2.2835	3.3847	3.658	3.33	42	46	61	131	85	87	48	44	39	64	63	59	-0.702011	0.0115078	0.0171313	false	0.744965	0.00548659	0.0248135	false	0.133189	0.650916	0.755059	false	-1.31736	1.04571e-05	2.12677e-05	down	NW_010387123.1	6	1482	+	LOC112095174	--	--	--	hypothetical protein L484_001322 [Morus notabilis]
LOC112095175	53.9249	50.8691	49.5214	52.0067	49.7699	40.8257	72.7893	91.2511	103.648	96.1373	126.124	98.315	632	600	560	595	543	487	842	1070	1189	1221	1459	1170	-0.514793	0.000270308	0.000489086	false	-1.20935	1.60212e-12	6.31424e-11	down	-0.847083	3.78187e-15	5.54003e-14	false	-0.15436	0.260195	0.307957	false	NW_010387134.1	51	1106	-	LOC112095175	--	K01859 chalcone isomerase [EC:5.5.1.6] | (RefSeq) probable chalcone--flavonone isomerase 3 (A)	ko00941: Flavonoid biosynthesis; ko01100: Metabolic pathways; ko01110: Biosynthesis of secondary metabolites	Chalcone--flavonone isomerase [Morus notabilis]
LOC112095179	2.2669	2.534	3.8178	3.6284	1.0654	1.392	2.5838	4.8147	3.3292	5.3603	5.5981	4.8835	16	18	26	25	7	10	18	34	23	41	39	35	-0.813255	0.0281045	0.0396037	false	-1.41258	0.00409656	0.0195899	down	-0.372343	0.387046	0.520217	false	0.220192	0.712578	0.751487	false	NW_010387143.1	558	934	-	LOC112095179	--	K01726 gamma-carbonic anhydrase [EC:4.2.1.-] | (RefSeq) gamma carbonic anhydrase-like 1, mitochondrial (A)	--	hypothetical protein L484_010119 [Morus notabilis]
LOC112095180	0	0	0.0219	4.1156	7.1551	8.7464	0.1714	0.1057	0.1296	4.8391	2.4637	4.1857	0	0	1	190	315	421	8	5	6	248	115	201	-5.06801	2.33381e-35	1.70398e-34	down	0.767442	0.012613	0.0484738	false	NA	NA	NA	NA	-10.0336	1.49423e-16	5.81062e-16	down	NW_010357868.1	529905	537036	+	LOC112095180	--	K13466 EIX receptor 1/2 | (RefSeq) receptor-like protein EIX2 (A)	ko04626: Plant-pathogen interaction	Receptor-like protein 12 [Morus notabilis]
LOC112095181	0.9079	0.7517	1.5682	2.1701	2.0318	2.6759	1.3797	0.6049	1.314	1.4661	1.3797	2.0117	12	10	20	28	25	36	18	8	17	21	18	27	-0.809103	0.0981728	0.126565	false	0.469294	0.226066	0.420727	false	NA	NA	NA	NA	-1.36761	0.00245151	0.00397336	down	NW_010387146.1	677	1382	-	LOC112095181	--	K15919 glyoxylate/hydroxypyruvate reductase [EC:1.1.1.79 1.1.1.81] | (RefSeq) glyoxylate/hydroxypyruvate reductase HPR3-like (A)	ko00260: Glycine, serine and threonine metabolism; ko00630: Glyoxylate and dicarboxylate metabolism; ko01100: Metabolic pathways; ko01110: Biosynthesis of secondary metabolites; ko01200: Carbon metabolism	glyoxylate/hydroxypyruvate reductase HPR3 [Prunus persica]
LOC112095184	2.9623	3.2152	4.0621	0.4669	0.7344	0.6716	3.0937	3.3708	2.2349	0.3364	0.6464	0.6732	65	71	86	10	15	15	67	74	48	8	14	15	2.14897	5.74907e-08	1.42615e-07	up	NA	NA	NA	NA	0.180015	0.475349	0.604925	false	2.18355	2.22535e-09	5.96917e-09	up	NW_010387158.1	204	1375	+	LOC112095184	--	--	--	hypothetical protein L484_003384 [Morus notabilis]
LOC112095188	23.0394	21.4944	24.4158	9.8656	12.6533	12.883	14.336	11.9952	10.6718	5.3322	3.6026	6.3473	311	292	318	130	159	177	191	162	141	78	48	87	1.02633	6.17067e-06	1.30432e-05	up	1.17627	2.50009e-06	3.22627e-05	up	0.844431	4.34692e-09	3.55386e-08	false	0.693882	2.17285e-05	4.2959e-05	false	NW_010387171.1	38	1542	-	LOC112095188	--	--	--	von Willebrand factor, type A [Trema orientalis]
LOC112095193	3.2869	2.2454	3.3002	9.2597	20.5235	28.4593	1.7692	2.2586	2.9384	21.2322	15.9222	23.3677	32	22	31	88	186	282	17	22	28	224	153	231	-3.36846	2.2203e-37	1.71163e-36	down	-0.0906849	0.792852	0.894592	false	0.289304	0.467587	0.597478	false	-2.98659	1.24762e-13	4.26311e-13	down	NW_010387182.1	33	1370	+	LOC112095193	--	--	--	hypothetical protein CISIN_1g007208mg [Citrus sinensis]
LOC112095201	1.4102	1.4013	1.5529	1.7155	2.7458	2.1649	1.5181	0.881	1.891	4.3921	1.3395	2.8645	16	16	17	19	29	25	17	10	21	54	15	33	-1.25153	0.00931165	0.0140275	down	-0.412569	0.383943	0.592391	false	NA	NA	NA	NA	-0.866803	0.0424206	0.0581821	false	NW_010387206.1	76	1587	-	LOC112095201	--	K01895 acetyl-CoA synthetase [EC:6.2.1.1] | (RefSeq) acetyl-coenzyme A synthetase, chloroplastic/glyoxysomal (A)	ko00010: Glycolysis / Gluconeogenesis; ko00620: Pyruvate metabolism; ko00630: Glyoxylate and dicarboxylate metabolism; ko00640: Propanoate metabolism; ko01100: Metabolic pathways; ko01110: Biosynthesis of secondary metabolites; ko01200: Carbon metabolism	putative acyl-activating enzyme 17 [Morus notabilis]
LOC112095206	1.8474	1.8897	1.0137	0.1113	0.1167	0.2669	1.5965	1.412	0.7217	0.1003	0	0.3211	34	35	18	2	2	5	29	26	13	2	0	6	2.8995	0.000170706	0.000315278	up	NA	NA	NA	NA	0.297661	0.47902	0.608457	false	2.98364	1.64196e-05	3.2809e-05	up	NW_010387230.1	7	1555	-	LOC112095206	--	K23877 xyloglucan O-acetyltransferase | (RefSeq) protein ALTERED XYLOGLUCAN 4 (A)	--	hypothetical protein L484_000791 [Morus notabilis]
LOC112095208	47.8095	43.734	62.1956	137.393	116.308	121.828	49.6297	50.2245	54.9393	79.0627	93.4874	92.2995	529	487	664	1484	1198	1372	542	556	595	948	1021	1037	-1.02711	2.39253e-20	1.10889e-19	down	0.466637	0.000604909	0.00392946	false	-0.0638329	0.582563	0.698902	false	-1.56036	2.76996e-22	1.34116e-21	down	NW_010387233.1	619	1326	+	LOC112095208	--	K00830 alanine-glyoxylate transaminase / serine-glyoxylate transaminase / serine-pyruvate transaminase [EC:2.6.1.44 2.6.1.45 2.6.1.51] | (RefSeq) serine--glyoxylate aminotransferase (A)	ko00250: Alanine, aspartate and glutamate metabolism; ko00260: Glycine, serine and threonine metabolism; ko00630: Glyoxylate and dicarboxylate metabolism; ko01100: Metabolic pathways; ko01110: Biosynthesis of secondary metabolites; ko01200: Carbon metabolism; ko04146: Peroxisome	Serine--glyoxylate aminotransferase [Morus notabilis]
LOC112095209	6.6195	4.0826	4.8892	1.7927	2.6155	0.3738	3.3148	2.0533	2.1766	0.9128	0.6167	0.4496	87	54	62	23	32	5	43	27	28	13	8	6	1.67339	0.000747578	0.00129049	up	1.22472	0.0851208	0.211237	false	0.99514	0.00124842	0.00409512	false	1.44828	0.00754564	0.011504	up	NW_010387235.1	161	1618	-	LOC112095209	--	--	--	hypothetical protein L484_008665 [Morus notabilis]
LOC112095211	6.8456	3.3591	7.0073	3.8959	3.4499	0.9964	2.3976	1.9429	2.0723	0.7799	4.6237	3.4957	81	40	80	45	38	12	28	23	24	10	54	42	-0.729219	0.136881	0.172041	false	-0.13971	0.828664	0.915157	false	1.37061	5.10971e-05	0.000225929	up	0.777182	0.122388	0.154865	false	NW_010387244.1	5	1478	+	LOC112095211	--	K15285 solute carrier family 35, member E3 | (RefSeq) UDP-xylose transporter 2-like (A)	--	Sugar phosphate transporter domain containing protein [Trema orientalis]
LOC112095216	2.3565	1.338	2.2097	0.5748	0.8438	0.5512	1.7054	3.0282	2.5221	0.5177	6.1391	0.221	21	12	19	5	7	5	15	27	22	5	54	2	-0.20464	0.873255	0.894488	false	NA	NA	NA	NA	-0.351704	0.442668	0.574183	false	1.32085	0.0329558	0.0459834	up	NW_010387262.1	341	1242	+	LOC112095216	--	K20659 lupeol synthase [EC:5.4.99.41] | (RefSeq) lupeol synthase (A)	ko00909: Sesquiterpenoid and triterpenoid biosynthesis; ko01110: Biosynthesis of secondary metabolites	lupeol synthase, partial [Morus alba]
LOC112095224	4.4879	2.8511	9.8363	1.2812	2.2919	2.6745	10.5848	2.5002	3.4576	1.8331	2.3107	1.6665	61	39	129	17	29	37	142	34	46	27	31	23	1.25489	0.00476867	0.00745494	up	0.0662805	0.873022	0.938179	false	-0.001339	0.998655	0.999381	false	1.18836	0.0166158	0.0242296	up	NW_010387300.1	13	1034	+	LOC112095224	--	K16584 HAUS augmin-like complex subunit 1 | (RefSeq) AUGMIN subunit 1-like (A)	--	hypothetical protein L484_000572 [Morus notabilis]
LOC112095226	1.2361	0.905	2.0228	1.1996	1.1881	1.2145	2.8344	1.8207	3.2569	3.0618	2.0433	2.6269	19	14	30	18	17	19	43	28	49	51	31	41	-0.218803	0.51768	0.570247	false	-1.13839	0.00229407	0.0122173	down	-0.982262	0.0123548	0.0310043	false	-0.0644238	0.891564	0.909666	false	NW_010387309.1	604	1424	-	LOC112095226	--	--	--	craniofacial development protein [Trema orientalis]
LOC112095227	15.231	12.9228	14.344	2.1374	2.0172	3.0749	9.6536	9.8014	8.3845	1.7328	2.3252	3.4247	219	187	199	30	27	45	137	141	118	27	33	50	1.64891	5.25341e-10	1.50123e-09	up	-0.0805154	0.834968	0.918376	false	0.557027	0.000503215	0.00181225	false	2.28115	1.06611e-20	4.87843e-20	up	NW_010387310.1	100	1620	+	LOC112095227	--	K01213 galacturan 1,4-alpha-galacturonidase [EC:3.2.1.67] | (RefSeq) probable polygalacturonase At1g80170 (A)	ko00040: Pentose and glucuronate interconversions; ko01100: Metabolic pathways	Glycoside hydrolase [Trema orientalis]
LOC112095229	6.8144	7.103	6.5086	0.5817	0.8612	0.9518	4.5689	5.5757	4.0953	0.9247	1.083	1.5133	204	214	188	17	24	29	135	167	120	30	32	46	1.76849	1.0867e-11	3.39465e-11	up	-0.590854	0.131283	0.288727	false	0.467267	0.00398862	0.0115195	false	2.82374	2.82521e-28	1.65374e-27	up	NW_010387313.1	9	1607	-	LOC112095229	--	--	--	hypothetical protein L484_019662 [Morus notabilis]
LOC112095232	3.0007	2.8326	2.6953	1.0759	1.2357	1.1793	3.2429	2.7993	3.6278	0.6461	0.8107	0.9358	60	57	52	21	23	24	64	56	71	14	16	19	1.76664	6.38662e-07	1.46189e-06	up	0.509767	0.235643	0.432349	false	-0.233051	0.358969	0.492296	false	1.02163	0.00129887	0.00217118	up	NW_010387324.1	434	1501	+	LOC112095232	--	K00924 kinase [EC:2.7.1.-] | (RefSeq) receptor-like protein kinase HSL1 (A)	--	Putative kinase-like protein TMKL1 [Morus notabilis]
LOC112095233	18.9326	19.9524	17.1841	6.7	6.4711	8.6806	19.0076	14.6798	17.8774	9.2649	11.8576	11.1308	330	350	289	114	105	154	327	256	305	175	204	197	0.425077	0.00933239	0.0140565	false	-0.597358	0.00445131	0.0209481	false	0.0688471	0.593274	0.708137	false	1.08884	1.81598e-09	4.89669e-09	up	NW_010387328.1	166	1745	+	LOC112095233	--	K19996 phosphatidylinositol transfer protein SFH5 | (RefSeq) patellin-3 (A)	--	Cellular retinaldehyde binding/alpha-tocopherol transport [Trema orientalis]
LOC112095235	1.8393	0.8041	2.2113	1.6581	0.4742	1.3011	0.7454	0.5883	0.6013	0.1358	0.2236	0.2174	25	11	29	22	6	18	10	8	8	2	3	3	NA	NA	NA	NA	NA	NA	NA	NA	1.27196	0.0206106	0.0479869	up	0.216099	0.723103	0.760919	false	NW_010387333.1	550	1642	-	LOC112095235	--	--	--	von Willebrand factor, type A [Parasponia andersonii]
LOC112095242	2.702	3.356	2.8004	1.1863	2.0733	3.034	2.5421	3.1347	2.169	8.994	8.3592	11.4044	56	70	56	24	40	64	52	65	44	202	171	240	-2.12243	7.68889e-23	3.89951e-22	down	-2.22511	4.33811e-13	1.87315e-11	down	0.121888	0.647769	0.752569	false	0.225397	0.540326	0.591504	false	NW_010387353.1	30	1661	+	LOC112095242	--	K01115 phospholipase D1/2 [EC:3.1.4.4] | (RefSeq) phospholipase D zeta 1 (A)	ko00564: Glycerophospholipid metabolism; ko00565: Ether lipid metabolism; ko01100: Metabolic pathways; ko01110: Biosynthesis of secondary metabolites; ko04144: Endocytosis	Phospholipase D1/D [Trema orientalis]
LOC112095244	0.9684	0.9622	0.7395	4.8033	4.6537	3.4051	2.0655	1.7829	1.9266	3.01	3.1498	3.0618	19	19	14	92	85	68	40	35	37	64	61	61	-0.926829	0.00115952	0.00196039	false	0.44128	0.0810458	0.203128	false	-1.16386	0.00222847	0.00691794	down	-2.53351	2.8232e-14	9.94699e-14	down	NW_010387357.1	496	1543	-	LOC112095244	--	K05907 adenylyl-sulfate reductase (glutathione) [EC:1.8.4.9] | (RefSeq) 5'-adenylylsulfate reductase 3, chloroplastic (A)	ko00920: Sulfur metabolism; ko01100: Metabolic pathways	5'-adenylylsulfate reductase 1 [Morus notabilis]
LOC112095246	12.1143	9.3015	11.1694	12.8934	26.1959	23.8818	14.2663	13.3662	14.2252	24.1001	20.0838	28.1994	154	119	137	160	310	309	179	170	177	332	252	364	-1.03956	2.83791e-11	8.69682e-11	down	-0.238666	0.357283	0.567459	false	-0.414224	0.0121643	0.030586	false	-1.21343	6.23556e-06	1.29026e-05	down	NW_010387367.1	297	1768	+	LOC112095246	--	K00574 cyclopropane-fatty-acyl-phospholipid synthase [EC:2.1.1.79] | (RefSeq) uncharacterized protein LOC21412491 (A)	--	S-adenosyl-L-methionine-dependent methyltransferase [Trema orientalis]
LOC112095254	3.9485	3.3528	2.6786	0.6619	1.2339	1.2696	1.8184	2.2962	3.3006	0.5962	0.2909	0.6363	55	47	36	9	16	18	25	32	45	9	4	9	2.02947	9.19866e-05	0.000174527	up	NA	NA	NA	NA	0.378058	0.252259	0.375699	false	1.39204	0.000786551	0.00134681	up	NW_010387396.1	63	1458	-	LOC112095254	--	K10357 myosin V | (RefSeq) myosin-9 (A)	--	Myosin, partial [Parasponia andersonii]
LOC112095260	1.8465	3.126	2.8352	0.3503	0.3673	0.6719	0.8315	1.1621	1.118	0.7573	0.4157	0.3368	27	46	40	5	5	10	12	17	16	12	6	5	NA	NA	NA	NA	NA	NA	NA	NA	1.27342	0.00179685	0.00569639	up	2.21258	2.50473e-05	4.92659e-05	up	NW_010387411.1	201	1850	+	LOC112095260	--	K10357 myosin V | (RefSeq) myosin-9 (A)	--	hypothetical protein VITISV_023500 [Vitis vinifera]
LOC112095264	0.7829	1.5991	1.9835	2.9408	2.8035	2.735	1.7187	0.913	2.133	0.9232	1.5864	1.842	18	37	44	66	60	64	39	21	48	23	36	43	-0.120169	0.761885	0.797119	false	0.928741	0.0044492	0.0209465	false	-0.180707	0.646548	0.751642	false	-1.23027	0.000601731	0.00104373	down	NW_010387416.1	7	1234	+	LOC112095264	--	K07198 5'-AMP-activated protein kinase, catalytic alpha subunit [EC:2.7.11.11] | (RefSeq) CBL-interacting protein kinase 2 (A)	--	CBL-interacting serine/threonine-protein kinase 10 [Morus notabilis]
LOC112095272	0.5757	1.0623	1.0228	0	0	0	0.5416	0.2877	0.3781	0	0	0	14	26	24	0	0	0	13	7	9	0	0	0	NA	NA	NA	NA	NA	NA	NA	NA	1.08648	0.0387073	0.082018	false	6.56623	7.82835e-07	1.74942e-06	up	NW_010387464.1	569	1867	+	LOC112095272	--	--	--	Aspartic peptidase [Trema orientalis]
LOC112095283	7.9344	6.5186	8.407	17.2095	24.0938	17.246	9.7005	12.095	11.2763	17.3432	21.107	19.033	179	148	183	379	506	396	216	273	249	424	470	436	-1.04984	1.99776e-13	6.83957e-13	down	-0.0147642	0.934742	0.969038	false	-0.586571	0.000113676	0.000470572	false	-1.62234	5.45002e-18	2.24187e-17	down	NW_010387514.1	25	2253	+	LOC112095283	--	K06269 serine/threonine-protein phosphatase PP1 catalytic subunit [EC:3.1.3.16] | (RefSeq) serine/threonine-protein phosphatase PP1 isozyme 3-like (A)	ko03015: mRNA surveillance pathway	Serine/threonine-protein phosphatase PP1 [Morus notabilis]
LOC112095288	10.5593	7.1853	12.8601	3.8301	1.942	2.1395	11.8224	6.0778	11.5437	2.7299	2.8306	2.5087	257	176	302	91	44	53	284	148	275	72	68	62	1.61483	3.88056e-11	1.18179e-10	up	-0.0629912	0.845109	0.924623	false	0.00248653	0.994777	0.996638	false	1.67523	2.27348e-07	5.29294e-07	up	NW_010387530.1	35	2333	-	LOC112095288	--	--	--	U-box domain-containing protein 13 [Morus notabilis]
LOC112095292	1.0975	1.4541	1.7333	0.1071	0.2246	0.2567	4.395	0.7836	1.8688	0.2411	1.006	0.7721	21	28	32	2	4	5	83	15	35	5	19	15	1.5507	0.00702503	0.010765	up	NA	NA	NA	NA	-0.771915	0.0896122	0.165331	false	2.59356	4.29587e-05	8.28988e-05	up	NW_010387561.1	5	1970	-	LOC112095292	--	K00511 squalene monooxygenase [EC:1.14.14.17] | (RefSeq) squalene monooxygenase (A)	ko00100: Steroid biosynthesis; ko00909: Sesquiterpenoid and triterpenoid biosynthesis; ko01100: Metabolic pathways; ko01110: Biosynthesis of secondary metabolites	squalene epoxidase [Morus alba]
LOC112095297	1.2486	1.4245	1.0544	0.1421	0	0	0.2343	0.1387	0.3307	0.0853	0.0937	0	27	31	22	3	0	0	5	3	7	2	2	0	NA	NA	NA	NA	NA	NA	NA	NA	2.35624	3.61898e-05	0.000164544	up	4.43913	6.93899e-06	1.43065e-05	up	NW_010387571.1	68	2869	+	LOC112095297	--	K24195 xenotropic and polytropic retrovirus receptor 1 | (RefSeq) phosphate transporter PHO1 homolog 1 (A)	--	Phosphate transporter PHO1-10-like protein [Morus notabilis]
LOC112095302	4.2168	4.323	4.3704	0.8914	1.5099	1.4468	1.2885	1.6725	1.3677	0.8647	0.4747	0.7251	63	65	63	13	21	22	19	25	20	14	7	11	0.815573	0.112223	0.14326	false	0.85745	0.102261	0.241396	false	1.52286	1.53671e-06	8.95278e-06	up	1.48028	1.2125e-05	2.45063e-05	up	NW_010387598.1	19	2823	-	LOC112095302	--	K11982 E3 ubiquitin-protein ligase RNF115/126 [EC:2.3.2.27] | (RefSeq) E3 ubiquitin-protein ligase SIRP1 (A)	--	hypothetical protein POPTR_003G123300v3 [Populus trichocarpa]
LOC112095312	15.5734	14.771	6.4695	0.7911	0.4148	0.3161	15.7785	13.443	14.1356	1.0095	1.8256	1.5844	242	231	97	12	6	5	242	209	215	17	28	25	3.0502	2.10852e-33	1.46695e-32	up	-1.57541	0.00569527	0.0255367	down	-0.286994	0.458654	0.589039	false	4.32927	3.99357e-19	1.71853e-18	up	NW_010387624.1	392	2147	-	LOC112095312	--	--	--	LysM domain-containing GPI-anchored protein 1 [Morus notabilis]
LOC112095317	5.6334	6.8415	5.4781	10.1168	15.0915	12.5046	5.5667	4.1013	4.6186	13.2208	11.908	12.3973	81	99	76	142	202	183	79	59	65	206	169	181	-1.64494	1.05097e-16	4.21208e-16	down	-0.0323816	0.866714	0.935766	false	0.277602	0.23324	0.353546	false	-1.33462	1.22835e-09	3.34455e-09	down	NW_010387635.1	297047	297814	+	LOC112095317	--	K01183 chitinase [EC:3.2.1.14] | (RefSeq) acidic endochitinase (A)	ko00520: Amino sugar and nucleotide sugar metabolism; ko01100: Metabolic pathways	Osmotin-like protein OSM34 [Morus notabilis]
LOC112095321	2.8366	4.5097	3.1457	1.017	0.6094	0.864	3.305	3.4022	2.1445	0.4188	0.4886	0.9219	100	160	107	35	20	31	115	120	74	16	17	33	2.02906	1.13127e-09	3.16999e-09	up	0.416422	0.356966	0.567228	false	0.192129	0.393443	0.526392	false	1.80089	2.30442e-08	5.77155e-08	up	NW_010387635.1	595285	598617	+	LOC112095321	--	K00924 kinase [EC:2.7.1.-] | (RefSeq) aspartic proteinase-like protein 2 (A)	--	Aspartic proteinase-like protein 1 [Morus notabilis]
LOC112095323	1656.92	1716.9	1623.66	0.0501	0.1575	0.048	451.301	505.044	433.015	0	0.9407	0	33906	35358	32058	1	3	1	9115	10340	8673	0	19	0	10.2412	6.05183e-07	1.38693e-06	up	NA	NA	NA	NA	1.79388	3.14109e-215	2.52308e-212	up	14.0145	1.54277e-102	3.99481e-101	up	NW_010387635.1	156051	157394	+	LOC112095323	--	K20547 basic endochitinase B [EC:3.2.1.14] | (RefSeq) endochitinase 3-like (A)	ko00520: Amino sugar and nucleotide sugar metabolism; ko01100: Metabolic pathways; ko04016: MAPK signaling pathway - plant	chitinase [Morus alba var. multicaulis]
LOC112095324	11.8213	16.0131	18.6526	0.1977	0.311	0.6637	1.3199	1.495	1.2817	0.089	0.0978	0.0475	245	334	373	4	6	14	27	31	26	2	2	1	3.8757	1.04284e-06	2.34896e-06	up	NA	NA	NA	NA	3.44959	1.27331e-51	9.62626e-50	up	5.02563	1.82085e-38	1.41615e-37	up	NW_010387635.1	166794	168115	+	LOC112095324	--	K20547 basic endochitinase B [EC:3.2.1.14] | (RefSeq) basic endochitinase-like (A)	ko00520: Amino sugar and nucleotide sugar metabolism; ko01100: Metabolic pathways; ko04016: MAPK signaling pathway - plant	class I chitinase LA-c [Morus alba]
LOC112095342	7.7891	7.9104	7.5504	1.1499	1.5504	1.7106	4.9091	5.4726	6.8344	1.1627	1.0445	1.4214	680	695	636	98	126	152	423	478	584	110	90	126	1.99645	1.27031e-31	8.40503e-31	up	0.245937	0.290077	0.49456	false	0.381115	0.000516664	0.00185445	false	2.13025	2.09996e-39	1.66511e-38	up	NW_010387636.1	254617	270072	+	LOC112095342	--	--	--	DnaJ domain containing protein [Trema orientalis]
LOC112095353	1.492	3.3356	3.6338	3.821	4.4075	6.1567	2.8721	2.9079	4.6491	12.3223	8.087	11.7548	20	45	47	50	55	84	38	39	61	179	107	160	-1.87452	1.48738e-13	5.12168e-13	down	-1.19311	8.56807e-06	9.80791e-05	down	-0.356104	0.312153	0.442575	false	-1.0374	0.00746306	0.0113808	down	NW_010387636.1	1520882	1521734	+	LOC112095353	--	--	--	unknown [Populus trichocarpa]
LOC112095354	5.039	10.0139	8.3559	8.672	11.4755	10.0996	6.1264	4.2306	5.1481	12.0898	10.8229	11.513	25	50	40	42	53	51	30	21	25	65	53	58	-1.40263	1.12896e-05	2.32479e-05	down	-0.22579	0.402702	0.610902	false	0.541121	0.144638	0.24331	false	-0.636252	0.0643938	0.0856096	false	NW_010387636.1	86768	87581	-	LOC112095354	--	K07071 uncharacterized protein | (RefSeq) epimerase family protein SDR39U1 homolog, chloroplastic (A)	--	hypothetical protein L484_004481 [Morus notabilis]
LOC112095355	9.0538	9.5162	9.855	0.7457	1.0263	0.6929	7.0066	7.3213	7.9484	0.8187	1.0602	0.7393	398	421	418	32	42	31	304	322	342	39	46	33	2.83936	8.51653e-44	7.64882e-43	up	-0.129549	0.705942	0.841549	false	0.298642	0.00687161	0.0186321	false	3.26543	2.50661e-57	2.89537e-56	up	NW_010357868.1	446486	448833	-	LOC112095355	--	--	--	Peptidyl-prolyl cis-trans isomerase FKBP20-2 [Morus notabilis]
LOC112095357	3.1185	3.6921	3.3696	0.6797	0.5702	0.9779	2.689	1.3927	1.5591	0.3674	0.4033	1.1109	47	56	49	10	8	15	40	21	23	6	6	17	1.33929	0.0139514	0.0205348	up	NA	NA	NA	NA	0.799213	0.0168997	0.040431	false	1.91566	2.50491e-06	5.36182e-06	up	NW_010387636.1	393479	395692	+	LOC112095357	--	K12848 U4/U6.U5 tri-snRNP component SNU23 | (RefSeq) zinc finger matrin-type protein 2-like (A)	ko03040: Spliceosome	hypothetical protein L484_026763 [Morus notabilis]
LOC112095373	1.6351	1.6247	1.1298	0.203	0.0532	0	0.4518	0.4952	0.5568	0.1372	0	0	33	33	22	4	1	0	9	10	11	3	0	0	NA	NA	NA	NA	NA	NA	NA	NA	1.49453	0.00139416	0.0045262	up	3.83678	3.50683e-06	7.41367e-06	up	NW_010357935.1	45092	47623	+	LOC112095373	--	--	--	Developmental regulator, ULTRAPETALA [Parasponia andersonii]
LOC112095381	1.5344	1.5247	2.4991	1.9461	1.1774	0.2872	2.8872	3.0673	1.2691	0.6743	0.8883	0.7916	21	21	33	26	15	4	39	42	17	10	12	11	1.36832	0.00542468	0.00842118	up	NA	NA	NA	NA	-0.43506	0.285301	0.41338	false	0.431989	0.496746	0.549504	false	NW_010357941.1	16098	18149	-	LOC112095381	--	K00760 hypoxanthine phosphoribosyltransferase [EC:2.4.2.8] | (RefSeq) uncharacterized protein LOC21384847 (A)	ko00230: Purine metabolism; ko01100: Metabolic pathways; ko01110: Biosynthesis of secondary metabolites; ko01232: Nucleotide metabolism	Hypoxanthine-guanine phosphoribosyltransferase [Morus notabilis]
LOC112095398	5.4823	6.4331	6.6559	6.8462	5.3283	5.1298	3.4385	2.5049	2.7738	5.2035	6.242	4.9877	105	124	123	128	95	100	65	48	52	108	118	97	-1.16777	1.42653e-06	3.1786e-06	down	0.0372456	0.870748	0.937188	false	1.03795	3.78735e-06	2.06308e-05	up	-0.169261	0.438346	0.491567	false	NW_010357993.1	166074	167096	+	LOC112095398	--	--	--	putative phytol kinase 3 [Morus notabilis]
LOC112095413	1.4837	2.2784	2.0969	0.829	1.0142	0.7951	1.6854	2.2469	1.4699	1.9915	1.5032	1.904	33	51	45	18	21	18	37	50	32	48	33	43	-0.248973	0.44444	0.498723	false	-1.07269	0.00317988	0.0159966	down	0.0626652	0.844088	0.898031	false	0.885184	0.0188722	0.0272712	false	NW_010358037.1	408229	410520	+	LOC112095413	--	--	--	putative ribonuclease h protein [Quercus suber]
LOC21383654	38.7244	40.0262	43.6712	97.5774	72.0406	63.9943	47.5022	45.8973	45.0203	68.3201	77.6395	66.0456	522	543	568	1284	904	878	632	619	594	998	1033	904	-0.868084	1.27321e-15	4.86625e-15	false	0.102327	0.57977	0.758657	false	-0.230632	0.0117999	0.0298293	false	-1.20442	2.96639e-11	8.9728e-11	down	NW_010363484.1	113	832	+	LOC21383654	--	--	--	hypothetical protein L484_000007 [Morus notabilis]
LOC21383677	1.0259	0.7475	0.7797	22.419	20.1299	17.0672	0.5543	0.4101	0.2096	4.7964	3.9495	4.2432	15	11	11	320	274	254	8	6	3	76	57	63	-3.71714	6.00132e-16	2.32735e-15	down	2.16036	2.25119e-26	3.27762e-24	up	NA	NA	NA	NA	-4.81364	1.05593e-56	1.2005e-55	down	NW_010386330.1	122	1011	+	LOC21383677	--	--	--	hypothetical protein L484_000031 [Morus notabilis]
LOC21383679	3.0361	1.7877	3.3797	7.7179	4.2278	3.3144	4.4432	2.585	2.6423	4.1507	7.4052	5.3156	27	16	29	67	35	30	39	23	23	40	65	48	-1.05705	0.00341278	0.00543472	down	-0.182939	0.650994	0.807382	false	-0.292061	0.473432	0.603227	false	-1.17134	0.00984663	0.0147946	down	NW_010386363.1	16	490	-	LOC21383679	--	K02260 cytochrome c oxidase assembly protein subunit 17 | (RefSeq) cytochrome c oxidase copper chaperone 2 (A)	ko00190: Oxidative phosphorylation; ko01100: Metabolic pathways	Cytochrome c oxidase copper chaperone [Morus notabilis]
LOC21383683	2.6106	3.0609	3.1386	0	0	0	2.2218	2.5571	3.414	0	0.1058	0	50	59	58	0	0	0	42	49	64	0	2	0	6.07825	2.1525e-08	5.51339e-08	up	NA	NA	NA	NA	0.0519685	0.850752	0.902978	false	7.94967	1.06217e-10	3.10313e-10	up	NW_010363138.1	77	1099	-	LOC21383683	--	K01183 chitinase [EC:3.2.1.14] | (RefSeq) hevamine-A (A)	ko00520: Amino sugar and nucleotide sugar metabolism; ko01100: Metabolic pathways	hypothetical protein L484_011486 [Morus notabilis]
LOC21383687	4.2892	2.332	3.1873	13.762	12.7795	13.7557	5.9036	3.9635	5.5397	13.5172	14.4306	14.8244	53	29	38	166	147	173	72	49	67	181	176	186	-1.72534	9.93966e-17	3.98948e-16	down	-0.121806	0.465269	0.666502	false	-0.703514	0.0190183	0.0448263	false	-2.30826	1.24129e-19	5.4388e-19	down	NW_010386397.1	7	666	-	LOC21383687	--	--	--	hypothetical protein L484_000041 [Morus notabilis]
LOC21383713	5.5605	5.047	4.4885	0.1643	0.2297	0.3152	3.7919	4.5958	4.7523	0.3454	0.2708	0.3159	104	95	81	3	4	6	70	86	87	7	5	6	3.5633	6.06763e-16	2.35258e-15	up	NA	NA	NA	NA	0.148308	0.492183	0.619827	false	4.138	1.34504e-17	5.45118e-17	up	NW_010386541.1	20	1158	-	LOC21383713	--	K20887 xyloglucan glycosyltransferase 4 [EC:2.4.1.-] | (RefSeq) xyloglucan glycosyltransferase 4 (A)	--	hypothetical protein L484_007083 [Morus notabilis]
LOC21383723	5.0055	7.9327	5.9758	1.1683	1.6335	1.4318	5.0714	3.7364	5.826	2.3972	1.9258	2.5584	79	126	91	18	24	23	79	59	90	41	30	41	0.837182	0.0041767	0.00657482	false	-0.739259	0.0418621	0.124198	false	0.31828	0.18336	0.29376	false	1.89429	6.98283e-09	1.81148e-08	up	NW_010386624.1	42	884	-	LOC21383723	--	--	--	hypothetical protein L484_021354 [Morus notabilis]
LOC21383724	9.0701	8.4403	9.6242	1.1799	0.7733	1.1316	11.0129	7.123	9.855	1.2621	0.7293	0.9216	126	118	129	16	10	16	151	99	134	19	10	13	3.00657	1.3774e-19	6.20727e-19	up	NA	NA	NA	NA	-0.0976266	0.613405	0.725122	false	2.86098	1.63784e-19	7.14739e-19	up	NW_010359359.1	361	1194	-	LOC21383724	--	--	--	hypothetical protein L484_000079 [Morus notabilis]
LOC21383734	7.6191	6.8609	6.9094	3.1708	2.5577	2.4173	9.3277	6.2667	6.2435	2.4901	3.7792	3.1265	96	87	84	39	30	31	116	79	77	34	47	40	0.965928	0.000785164	0.00135207	false	-0.2424	0.477954	0.678549	false	-0.0825111	0.711809	0.802847	false	1.12353	3.43455e-05	6.68532e-05	up	NW_010386725.1	256	928	+	LOC21383734	--	K02900 large subunit ribosomal protein L27Ae | (RefSeq) 60S ribosomal protein L27a-3 (A)	ko03010: Ribosome	hypothetical protein L484_014543 [Morus notabilis]
LOC21383736	29.0326	28.614	27.7094	4.1022	1.8978	3.0665	14.618	17.3637	17.0268	1.4129	1.5512	1.3919	493	489	454	68	30	53	245	295	283	26	26	24	3.24212	7.72886e-44	6.9578e-43	up	1.02544	0.0078037	0.0328973	up	0.747733	2.88229e-11	3.02971e-10	false	2.95826	6.99202e-35	4.93414e-34	up	NW_010386745.1	204	1110	+	LOC21383736	--	K01051 pectinesterase [EC:3.1.1.11] | (RefSeq) putative pectinesterase/pectinesterase inhibitor 28 (A)	ko00040: Pentose and glucuronate interconversions; ko01100: Metabolic pathways	21 kDa protein [Morus notabilis]
LOC21383743	19.159	19.6965	18.997	7.0519	7.2167	8.8007	14.0333	18.1546	17.8793	8.572	9.7474	9.23	231	239	221	83	81	108	167	219	211	112	116	113	0.610917	0.00093193	0.00159185	false	-0.29145	0.17409	0.35211	false	0.155723	0.283685	0.411576	false	1.0559	4.17131e-09	1.09998e-08	up	NW_010386804.1	71	1289	-	LOC21383743	--	--	--	hypothetical protein L484_000098 [Morus notabilis]
LOC21383744	0.3885	0.6755	0.7046	4.1783	5.0075	3.2441	1.2791	0.6795	1.5875	3.6743	5.1163	14.3462	4	7	7	42	48	34	13	7	16	41	52	150	-2.9526	6.72565e-10	1.91077e-09	down	-0.93004	0.0523452	0.146585	false	NA	NA	NA	NA	-3.08049	5.7621e-10	1.59837e-09	down	NW_010361402.1	67	1248	+	LOC21383744	--	--	--	hypothetical protein L484_000626 [Morus notabilis]
LOC21383749	1.9783	1.8565	1.7086	10.4704	8.6184	6.8027	1.4476	1.2083	1.572	1.8255	2.3383	2.1647	18	17	15	93	73	63	13	11	14	18	21	20	-0.833616	0.0895288	0.116436	false	1.99737	3.03046e-09	7.09941e-08	up	NA	NA	NA	NA	-2.49213	5.63479e-13	1.86373e-12	down	NW_010386857.1	507	992	+	LOC21383749	--	--	--	hypothetical protein L484_000104 [Morus notabilis]
LOC21383762	9.6473	12.5475	9.5921	23.7024	18.9573	15.1809	20.5023	16.2275	19.9529	10.8566	11.2044	13.7493	123	161	118	295	225	197	258	207	249	150	141	178	0.412194	0.0154285	0.022585	false	0.656047	0.00253255	0.0133224	false	-0.886252	6.45162e-08	4.58607e-07	false	-1.1332	6.98077e-07	1.56629e-06	down	NW_010386941.1	398	1078	-	LOC21383762	--	--	--	hypothetical protein L484_001863 [Morus notabilis]
LOC21383767	9.6488	8.2178	10.8037	0	0	0	6.6336	7.4913	8.1855	0	0	0.2545	112	96	121	0	0	0	76	87	93	0	0	3	6.22194	1.73922e-12	5.67011e-12	up	NA	NA	NA	NA	0.308176	0.136253	0.231712	false	8.92911	1.57881e-13	5.37049e-13	up	NW_010386970.1	10	629	-	LOC21383767	--	K01206 alpha-L-fucosidase [EC:3.2.1.51] | (RefSeq) alpha-L-fucosidase 1 (A)	ko00511: Other glycan degradation	Alpha-L-fucosidase 1 [Morus notabilis]
LOC21383776	2.595	3.2231	3.4365	0.2954	0.542	0.6374	1.6797	1.6571	2.4302	0.7982	0.4382	0.7099	36	45	46	4	7	9	23	23	33	12	6	10	1.3133	0.00981555	0.0147446	up	NA	NA	NA	NA	0.629462	0.0665048	0.129673	false	2.37911	1.06523e-06	2.34847e-06	up	NW_010387049.1	367	1305	+	LOC21383776	--	K07297 adiponectin receptor | (RefSeq) heptahelical transmembrane protein 2 (A)	--	ADIPOR-like receptor [Morus notabilis]
LOC21383785	0.558	0.3961	0.5784	2.695	1.3702	1.0966	0.5654	0.6374	0.8145	1.9127	1.7769	3.7686	7	5	7	33	16	14	7	8	10	26	22	48	-2.13342	2.93095e-05	5.80732e-05	down	-0.561563	0.259759	0.459362	false	NA	NA	NA	NA	NA	NA	NA	NA	NW_010387093.1	269	1459	+	LOC21383785	--	--	--	hypothetical protein L484_000753 [Morus notabilis]
LOC21383795	0.5177	1.1146	1.1626	2.6518	3.1052	2.7129	1.0054	1.3799	1.2342	2.7869	2.1419	2.6344	12	26	26	60	67	64	23	32	28	70	49	62	-1.31327	2.86146e-05	5.67554e-05	down	0.124742	0.624452	0.790052	false	-0.428307	0.302934	0.432558	false	-1.8689	1.5344e-07	3.62199e-07	down	NW_010387142.1	285	1522	+	LOC21383795	--	K09286 EREBP-like factor | (RefSeq) ethylene-responsive transcription factor RAP2-4 (A)	--	Ethylene-responsive transcription factor [Morus notabilis]
LOC21383801	4.1268	2.226	5.9879	2.6573	1.0133	0.9268	8.3624	7.5424	4.5776	3.1554	2.5086	2.6708	35	19	49	22	8	8	70	64	38	29	21	23	1.04522	0.00292278	0.00469643	up	-0.892086	0.0925996	0.224237	false	-0.78796	0.0239103	0.05464	false	1.14517	0.0507986	0.0687684	false	NW_010358773.1	484	936	-	LOC21383801	--	K02979 small subunit ribosomal protein S28e | (RefSeq) 40S ribosomal protein S28 (A)	ko03010: Ribosome	40S ribosomal protein S28 [Morus notabilis]
LOC21383802	1.3915	1.7018	1.2203	11.6231	16.4428	13.4614	7.1577	7.1681	4.3743	15.3102	17.2429	22.032	13	16	11	106	143	128	66	67	40	155	159	209	-1.79475	1.88305e-14	6.80519e-14	down	-0.43275	0.0508116	0.143379	false	-2.16772	1.124e-08	8.76203e-08	down	-3.52965	2.0598e-27	1.17673e-26	down	NW_010387173.1	241	1226	-	LOC21383802	--	K24193 MFS transporter, SP family, sugar:H+ symporter | (RefSeq) sugar transport protein 10 (A)	--	Hexose carrier protein HEX6 [Morus notabilis]
LOC21383803	7.8178	7.1166	5.2274	7.6469	7.6937	6.6899	9.2494	7.6122	10.2029	3.3976	3.7814	2.9803	155	142	100	148	142	135	181	151	198	73	74	60	1.16124	3.84207e-08	9.65282e-08	up	1.07832	5.54986e-07	8.42862e-06	up	-0.475431	0.0096472	0.0250341	false	-0.394022	0.0670317	0.0888078	false	NW_010387179.1	132	1190	-	LOC21383803	--	--	--	F-box protein [Morus notabilis]
LOC21383807	7.5362	2.9017	2.3432	6.6586	9.6135	5.2756	10.4988	11.2987	7.892	7.389	3.8176	7.1436	80	31	24	69	95	57	110	120	82	85	40	77	0.44533	0.0938091	0.121455	false	0.193488	0.564029	0.746039	false	-1.26603	0.018153	0.0430341	down	-1.01339	0.0277146	0.0390956	down	NW_010387195.1	118	1571	+	LOC21383807	--	--	--	hypothetical protein L484_016072 [Morus notabilis]
LOC21383810	1.9337	1.1101	1.826	17.7839	15.0021	14.27	7.4448	7.2585	6.3219	15.9406	17.8496	16.4622	45	26	41	404	325	338	171	169	144	402	410	389	-1.50899	1.555e-25	8.60329e-25	down	-0.132119	0.390639	0.598837	false	-2.16486	8.05872e-21	1.74166e-19	down	-3.54449	3.59995e-51	3.65964e-50	down	NW_010387209.1	285	1527	-	LOC21383810	--	K24193 MFS transporter, SP family, sugar:H+ symporter | (RefSeq) hexose carrier protein HEX6 (A)	--	Hexose carrier protein HEX6 [Morus notabilis]
LOC21383813	27.2022	31.2776	31.8532	4.2529	4.1269	3.7745	29.0672	25.888	25.0693	3.9454	4.52	4.5158	439	508	496	67	62	62	463	418	396	69	72	74	2.3743	1.008e-45	9.47285e-45	up	-0.131896	0.586527	0.763982	false	0.121436	0.256394	0.380184	false	2.62535	9.91763e-52	1.01829e-50	up	NW_010363216.1	529	1390	-	LOC21383813	--	--	--	hypothetical protein L484_000169 [Morus notabilis]
LOC21383814	3.004	3.1305	2.6958	0.4879	1.22	1.7277	2.858	2.4533	2.1334	0.9804	0.4825	1.2988	82	86	71	13	31	48	77	67	57	29	13	36	1.18168	0.000637054	0.00110733	up	0.28279	0.596652	0.771429	false	0.19383	0.406845	0.539567	false	1.09575	0.00686303	0.0105176	up	NW_010387223.1	6	1463	+	LOC21383814	--	K10755 replication factor C subunit 2/4 | (RefSeq) replication factor C subunit 2 (A)	ko03030: DNA replication; ko03420: Nucleotide excision repair; ko03430: Mismatch repair	DNA polymerase III subunit [Morus notabilis]
LOC21383824	22.2948	20.9984	23.5081	13.5358	10.1254	10.9523	20.4954	23.6603	24.2729	9.7307	8.4159	9.5372	518	491	527	307	219	259	470	550	552	245	193	225	1.05461	1.43998e-15	5.48276e-15	up	0.287493	0.103367	0.243191	false	-0.0879092	0.383301	0.516227	false	0.67662	2.28463e-05	4.50503e-05	false	NW_010387245.1	25	1518	+	LOC21383824	--	--	--	Formin-like protein 1 [Morus notabilis]
LOC21383825	4.6524	5.2896	4.9609	0	0	0.044	4.895	5.9467	4.8903	0	0	0.0441	104	119	107	0	0	1	108	133	107	0	0	1	8.14256	1.39197e-11	4.32766e-11	up	NA	NA	NA	NA	-0.131382	0.487872	0.616088	false	7.96979	3.88217e-11	1.16723e-10	up	NW_010365113.1	413	1606	-	LOC21383825	--	K15731 carboxy-terminal domain RNA polymerase II polypeptide A small phosphatase [EC:3.1.3.16] | (RefSeq) carboxy-terminal domain RNA polymerase II polypeptide A small phosphatase 1 (A)	--	CTD small phosphatase-like protein [Morus notabilis]
LOC21383826	1.3313	1.0583	1.5454	0.0546	0.286	0.157	0.8633	0.479	0.8705	0.688	0.5395	0.4196	25	20	28	1	5	3	16	9	16	14	10	8	NA	NA	NA	NA	NA	NA	NA	NA	0.777658	0.0926085	0.169932	false	2.72955	8.43646e-05	0.000158885	up	NW_010359443.1	526	1636	+	LOC21383826	--	--	--	hypothetical protein L484_000182 [Morus notabilis]
LOC21383830	0.7717	1.3693	1.4282	0.3388	0.9474	0.5957	1.0053	1.2672	1.1263	0.5087	0.3909	0.38	14	25	25	6	16	11	18	23	20	10	7	7	1.15602	0.0350574	0.0486989	up	NA	NA	NA	NA	0.0156847	0.971264	0.982183	false	0.663761	0.233768	0.279255	false	NW_010387265.1	15	1630	-	LOC21383830	--	--	--	Subtilisin-like protease SDD1 [Morus notabilis]
LOC21383832	0.8522	0.4403	0.4946	46.6852	42.1818	41.3597	3.419	3.9861	3.4825	19.313	20.6168	20.2757	25	13	14	1337	1152	1235	99	117	100	614	597	604	-2.71852	1.83788e-82	3.54708e-81	down	1.07612	7.1288e-20	6.009e-18	up	-2.65826	2.47213e-18	4.61353e-17	down	-6.45503	3.83938e-157	2.09693e-155	down	NW_010387275.1	13	1579	-	LOC21383832	--	K23279 gallate 1-beta-glucosyltransferase [EC:2.4.1.136] | (RefSeq) putative UDP-glucose glucosyltransferase (A)	ko00999: Biosynthesis of various plant secondary metabolites	Putative UDP-glucose glucosyltransferase [Morus notabilis]
LOC21383839	7.6641	7.2639	8.7986	17.5141	17.3526	10.7737	7.8845	9.0745	7.3483	10.5542	12.3042	9.9864	65	62	72	145	137	93	66	77	61	97	103	86	-0.686147	0.00333842	0.00532431	false	0.434331	0.0893255	0.218562	false	-0.0891543	0.711612	0.802719	false	-1.21185	4.43602e-06	9.30239e-06	down	NW_010387302.1	9	1546	-	LOC21383839	--	K16241 transcription factor HY5 | (RefSeq) transcription factor HY5 (A)	ko04712: Circadian rhythm - plant	Basic-leucine zipper transcription factor [Trema orientalis]
LOC21383843	276.052	327.952	281.182	97.9804	120.642	102.085	226.46	190.248	203.201	109.636	113.189	118.878	3778	4517	3713	1309	1537	1422	3059	2605	2722	1626	1529	1652	0.607736	2.51219e-11	7.721e-11	false	-0.130051	0.273495	0.475193	false	0.46111	1.00838e-09	8.91317e-09	false	1.19845	2.89739e-23	1.44855e-22	up	NW_010365092.1	386	1116	+	LOC21383843	--	K02960 small subunit ribosomal protein S16e | (RefSeq) 40S ribosomal protein S16 (A)	ko03010: Ribosome	40S ribosomal protein S16 [Morus notabilis]
LOC21383866	33.3223	30.1136	32.166	58.3541	55.0782	57.64	39.0348	38.0218	41.8966	66.4819	67.7665	72.1012	685	623	638	1171	1054	1206	792	782	843	1481	1375	1505	-1.04605	4.78679e-30	3.02133e-29	down	-0.306971	0.00261508	0.0136665	false	-0.368023	1.74532e-05	8.43266e-05	false	-1.10903	7.14814e-27	4.01193e-26	down	NW_010387369.1	187	1739	+	LOC21383866	--	K05387 glutamate receptor, ionotropic, plant | (RefSeq) glutamate receptor 3.6 (A)	--	Glutamate receptor 3.7 [Morus notabilis]
LOC21383870	5.5423	1.5734	1.1362	23.2716	12.4961	1.6755	10.5518	12.053	0.8089	2.0233	13.6366	7.7974	91	26	18	373	191	28	171	198	13	36	221	130	-0.269501	0.815538	0.84467	false	0.626362	0.578072	0.757167	false	-1.55469	0.173664	0.281548	false	-2.45398	0.0279009	0.0393356	down	NW_010387423.1	91	1818	-	LOC21383870	--	K03522 electron transfer flavoprotein alpha subunit | (RefSeq) electron transfer flavoprotein subunit alpha, mitochondrial (A)	--	Electron transfer flavoprotein, alpha subunit [Trema orientalis]
LOC21383874	26.7555	30.1886	27.6281	53.4112	73.8011	90.8981	53.9179	51.6229	50.4647	102.557	96.5128	105.398	273	310	272	532	701	944	543	527	504	1134	972	1092	-1.21557	1.3554e-36	1.02497e-35	down	-0.518321	0.00624764	0.0274612	false	-0.936053	2.23961e-18	4.19584e-17	false	-1.63337	2.0008e-16	7.73579e-16	down	NW_010387384.1	1058	1602	-	LOC21383874	--	--	--	hypothetical protein L484_000231 [Morus notabilis]
LOC21383880	19.4628	14.8315	18.1998	23.0358	13.4667	15.5278	48.1859	38.5648	38.1741	13.909	14.3317	12.8745	399	306	360	461	257	324	975	791	766	309	290	268	1.35113	1.06756e-25	5.92197e-25	up	0.304544	0.169707	0.346587	false	-1.30393	4.06952e-29	1.36439e-27	down	-0.261493	0.260861	0.308633	false	NW_010366126.1	460	1554	+	LOC21383880	--	K09286 EREBP-like factor | (RefSeq) ethylene-responsive transcription factor 6 (A)	--	Ethylene-responsive transcription factor 6 [Morus notabilis]
LOC21383887	9.7786	12.0052	9.1888	20.3906	17.554	19.642	8.014	10.5556	10.5233	16.6837	19.5059	14.424	225	278	204	458	376	460	182	243	237	416	443	337	-1.05252	9.78704e-11	2.91348e-10	down	0.147907	0.382524	0.59086	false	0.0381612	0.803885	0.87024	false	-1.16429	8.25457e-13	2.70773e-12	down	NW_010387437.1	7	1460	+	LOC21383887	--	K13354 solute carrier family 25 (peroxisomal adenine nucleotide transporter), member 17 | (RefSeq) peroxisomal nicotinamide adenine dinucleotide carrier isoform X1 (A)	ko04146: Peroxisome	hypothetical protein L484_000245 [Morus notabilis]
LOC21383890	5.2366	4.787	4.4503	0.9656	0.1125	0	9.9744	8.2696	10.165	2.2228	3.3954	0.8251	50	46	41	9	1	0	94	79	95	23	32	8	1.88543	1.86294e-07	4.44424e-07	up	-2.62048	0.00712714	0.0306241	down	-1.0246	2.99649e-05	0.000138329	down	3.47143	2.36646e-06	5.07939e-06	up	NW_010356454.1	875	1384	+	LOC21383890	--	--	--	hypothetical protein L484_000248 [Morus notabilis]
LOC21383893	1.2131	1.5341	1.4097	0.6402	0.5923	0.3973	0.6332	0.5144	1.352	0.6106	0.2235	0.3982	33	42	37	17	15	11	17	14	36	18	6	11	NA	NA	NA	NA	NA	NA	NA	NA	0.682865	0.086126	0.160079	false	1.08524	0.0078328	0.0119148	up	NW_010387428.1	19	1471	-	LOC21383893	--	--	--	Putative F-box protein [Morus notabilis]
LOC21383907	24.5411	21.9179	28.5467	56.4909	37.9622	34.2101	26.1514	22.855	23.3029	35.1684	37.617	38.3289	425	382	477	955	612	603	447	396	395	660	643	674	-0.871424	1.5014e-14	5.45182e-14	false	0.175792	0.384118	0.59261	false	-0.000947778	0.993488	0.995865	false	-1.05212	1.21252e-06	2.66326e-06	down	NW_010387455.1	566	1567	-	LOC21383907	--	--	--	hypothetical protein L484_000265 [Morus notabilis]
LOC21383910	0.6496	0.6455	1.4962	1.0352	3.3341	1.3474	1.7551	1.6593	1.5486	1.0657	1.2432	1.0663	9	9	20	14	43	19	24	23	21	16	17	15	0.305132	0.496768	0.549979	false	NA	NA	NA	NA	-0.88913	0.0684191	0.132721	false	-1.29426	0.0348309	0.048423	down	NW_010360762.1	46	1600	+	LOC21383910	--	--	--	PREDICTED: uncharacterized protein LOC103332420 [Prunus mume]
LOC21383918	9.8272	11.1597	9.0684	2.9766	3.5072	4.6512	7.3434	8.5822	8.9393	4.2179	3.6716	3.9227	301	344	268	89	100	145	222	263	268	140	111	122	0.822433	8.45812e-07	1.91945e-06	false	-0.120517	0.597204	0.771866	false	0.221361	0.096268	0.175445	false	1.16344	2.0798e-08	5.22643e-08	up	NW_010366346.1	7	1865	-	LOC21383918	--	--	--	hypothetical protein L484_002440 [Morus notabilis]
LOC21383919	1.6017	1.8189	0.8808	0.1005	0.1405	0.1285	0.9273	0.9802	0.6679	0.2413	0.1656	0.161	49	56	26	3	4	4	28	30	20	8	5	5	1.92589	0.000600894	0.00104802	up	NA	NA	NA	NA	0.689105	0.0588268	0.116757	false	3.2783	9.10917e-08	2.1841e-07	up	NW_010387478.1	405	2038	+	LOC21383919	--	--	--	hypothetical protein L484_000277 [Morus notabilis]
LOC21383927	0.8329	0.6207	0.8093	2.2398	1.3142	1.4066	1.0549	0.6764	0.9574	1.5133	1.2131	1.4099	32	24	30	84	47	55	40	26	36	63	46	55	-0.87326	0.00511717	0.00797489	false	0.228061	0.45804	0.660325	false	-0.301495	0.397337	0.530498	false	-1.40662	6.73239e-05	0.00012783	down	NW_010387489.1	99	2150	+	LOC21383927	--	K13140 integrator complex subunit 3 | (RefSeq) integrator complex subunit 3 (A)	--	hypothetical protein L484_002107 [Morus notabilis]
LOC21383929	24.6854	18.7909	23.0408	2.9576	8.2189	5.6733	13.6023	18.0359	25.8101	6.3943	2.7789	5.8289	171	131	154	20	53	40	93	125	175	48	19	41	1.68641	4.98041e-08	1.24178e-07	up	0.128339	0.77956	0.886719	false	0.159136	0.446458	0.577717	false	1.72173	1.8046e-07	4.23726e-07	up	NW_010387488.1	685	1835	+	LOC21383929	--	--	--	Nucleobase-ascorbate transporter [Trema orientalis]
LOC21383930	3.1543	3.194	2.9889	0.7078	0.7745	0.8264	4.6568	4.9543	5.3711	0.8039	0.6391	1.1538	105	107	96	23	24	28	153	165	175	29	21	39	2.27885	3.10176e-19	1.37696e-18	up	-0.203592	0.600318	0.773565	false	-0.734496	2.35639e-05	0.000111242	false	1.74692	1.58919e-10	4.59121e-10	up	NW_010364833.1	63	1840	-	LOC21383930	--	K22845 phlorizin synthase [EC:2.4.1.357] | (RefSeq) UDP-glycosyltransferase 88F5 (A)	ko00941: Flavonoid biosynthesis; ko01110: Biosynthesis of secondary metabolites	UDP-glucose flavonoid 3-O-glucosyltransferase 6 [Morus notabilis]
LOC21383934	10.1847	7.4213	8.9136	5.5644	5.3487	4.0026	8.7137	5.2029	6.0119	12.3223	14.6752	17.8314	45	33	38	24	22	18	38	23	26	59	64	80	-1.42033	7.41864e-06	1.55465e-05	down	-1.62608	1.12464e-06	1.60818e-05	down	0.359697	0.30224	0.431921	false	0.5636	0.127116	0.160401	false	NW_010357332.1	571	1607	-	LOC21383934	--	K01115 phospholipase D1/2 [EC:3.1.4.4] | (RefSeq) phospholipase D zeta 1 (A)	ko00564: Glycerophospholipid metabolism; ko00565: Ether lipid metabolism; ko01100: Metabolic pathways; ko01110: Biosynthesis of secondary metabolites; ko04144: Endocytosis	Phospholipase D1/D [Trema orientalis]
LOC21383962	1.8444	1.4587	1.2094	0.8098	0.6874	1.5163	1.5255	1.2039	1.4998	0.9031	0.1907	0.3336	49	39	31	21	17	41	40	32	39	26	5	9	1.3091	0.00748324	0.0114285	up	1.0442	0.0915157	0.222254	false	0.0428282	0.894424	0.932744	false	0.308974	0.46435	0.517336	false	NW_010387550.1	166	2462	-	LOC21383962	--	--	--	S-type anion channel SLAH3 [Morus notabilis]
LOC21383964	0.1874	1.1794	0.5827	0	0.0671	1.1048	0.3798	0.1873	0	2.2483	1.2025	0.7998	3	19	9	0	1	18	6	3	0	39	19	13	-3.1561	2.14599e-05	4.31213e-05	down	-1.88033	0.0633453	0.169598	false	NA	NA	NA	NA	NA	NA	NA	NA	NW_010364009.1	116	2152	-	LOC21383964	--	K01681 aconitate hydratase [EC:4.2.1.3] | (RefSeq) aconitate hydratase 1 (A)	ko00020: Citrate cycle (TCA cycle); ko00630: Glyoxylate and dicarboxylate metabolism; ko01100: Metabolic pathways; ko01110: Biosynthesis of secondary metabolites; ko01200: Carbon metabolism; ko01210: 2-Oxocarboxylic acid metabolism; ko01230: Biosynthesis of amino acids	Aconitase/Iron-responsive element-binding protein [Trema orientalis]
LOC21383974	4.6712	11.8759	4.2737	0	0.0692	0	0.4243	0.7728	0.6583	0.0297	0.0326	0	145	371	128	0	2	0	13	24	20	1	1	0	4.63833	8.15596e-05	0.000155674	up	NA	NA	NA	NA	3.43549	1.9579e-09	1.6701e-08	up	8.02963	4.44414e-13	1.47744e-12	up	NW_010387542.1	109	2250	+	LOC21383974	--	K00454 lipoxygenase [EC:1.13.11.12] | (RefSeq) linoleate 13S-lipoxygenase 2-1, chloroplastic (A)	ko00591: Linoleic acid metabolism; ko00592: alpha-Linolenic acid metabolism; ko01100: Metabolic pathways; ko01110: Biosynthesis of secondary metabolites	Linoleate 13S-lipoxygenase 2-1 [Morus notabilis]
LOC21383977	1.1564	2.2264	1.7229	2.0731	1.2423	0.9232	0.5126	1.0836	1.2553	1.6007	2.4897	2.4202	16	31	23	28	16	13	7	15	17	24	34	34	-1.4422	0.00191814	0.00315314	down	-0.65575	0.145988	0.311138	false	0.787519	0.110014	0.195183	false	-0.00307761	0.995065	0.995984	false	NW_010358946.1	7	745	-	LOC21383977	--	K13993 HSP20 family protein | (RefSeq) 17.4 kDa class I heat shock protein (A)	ko04141: Protein processing in endoplasmic reticulum	hypothetical protein L484_000338 [Morus notabilis]
LOC21383981	11.1642	9.0051	9.1204	1.3006	2.3045	1.7636	9.8474	7.3515	9.1696	2.3433	1.4638	2.3283	255	207	201	29	49	41	222	168	205	58	33	54	1.85132	4.87354e-16	1.89849e-15	up	-0.231966	0.500305	0.695484	false	0.0996463	0.521374	0.645126	false	2.18563	1.29848e-18	5.47647e-18	up	NW_010366684.1	21	2585	+	LOC21383981	--	K20782 hydroxyproline O-arabinosyltransferase [EC:2.4.2.58] | (RefSeq) hydroxyproline O-arabinosyltransferase 3 (A)	ko00514: Other types of O-glycan biosynthesis	hypothetical protein L484_002557 [Morus notabilis]
LOC21383988	18.9691	22.8166	24.9369	2.7614	3.9682	6.6701	14.1613	16.9638	21.828	2.7639	3.2368	3.1463	190	230	241	27	37	68	140	170	214	30	32	32	2.28366	7.622e-19	3.3339e-18	up	0.516406	0.195016	0.380882	false	0.280183	0.0988661	0.179163	false	2.04391	1.69606e-11	5.19475e-11	up	NW_010358739.1	238	862	-	LOC21383988	--	K19891 glucan endo-1,3-beta-glucosidase 1/2/3 [EC:3.2.1.39] | (RefSeq) glucan endo-1,3-beta-glucosidase 2 (A)	ko00500: Starch and sucrose metabolism; ko01100: Metabolic pathways	putative glucan endo-1,3-beta-glucosidase A6 [Morus notabilis]
LOC21383990	32.7845	36.3279	24.5293	38.9618	48.8698	44.2446	37.7882	43.9976	37.07	66.4553	72.495	67.93	356	397	257	413	494	489	405	478	394	782	777	749	-1.05147	7.92761e-20	3.60671e-19	down	-0.686686	3.287e-07	5.28435e-06	false	-0.395703	0.00329661	0.00974725	false	-0.761117	2.28447e-05	4.50503e-05	false	NW_010367249.1	4	2157	-	LOC21383990	--	--	--	PREDICTED: uncharacterized protein LOC109012781 isoform X4 [Juglans regia]
LOC21383994	20.5507	20.2319	25.127	8.5373	7.7317	9.1186	18.3267	19.3099	20.8992	4.3696	1.7271	3.7307	217	215	256	88	76	98	191	204	216	50	18	40	2.31984	1.85319e-20	8.63749e-20	up	1.33398	6.08502e-05	0.00054638	up	0.117364	0.416401	0.54872	false	1.10434	8.40438e-09	2.16614e-08	up	NW_010364593.1	172	1546	+	LOC21383994	--	K12605 CCR4-NOT transcription complex subunit 2 | (RefSeq) probable NOT transcription complex subunit VIP2 (A)	ko03018: RNA degradation	hypothetical protein L484_000355 [Morus notabilis]
LOC21384005	0.7379	0.7896	0.7844	1.8413	1.0772	1.4128	0.9202	0.643	0.7732	1.2571	1.361	1.7516	39	42	40	95	53	76	48	34	40	72	71	94	-1.15355	3.49244e-05	6.87837e-05	down	-0.0447478	0.8755	0.939326	false	-0.0678124	0.825918	0.885024	false	-1.18006	0.000118604	0.000220179	down	NW_010387560.1	15	2837	-	LOC21384005	--	K23541 Ca2+/H+ antiporter, TMEM165/GDT1 family | (RefSeq) pentatricopeptide repeat-containing protein At4g21065 (A)	--	hypothetical protein L484_000366 [Morus notabilis]
LOC21384006	6.3547	6.3762	5.7252	0.1276	0	0.1224	3.8504	3.4456	4.4768	0.0383	0	0.1432	306	309	266	6	0	6	183	166	211	2	0	7	5.7687	6.7571e-28	3.9764e-27	up	NA	NA	NA	NA	0.596831	2.07708e-05	9.91135e-05	false	5.90695	2.39882e-38	1.86269e-37	up	NW_010387563.1	6	2577	+	LOC21384006	--	--	--	Multiple C2 and transmembrane domain-containing protein 1 [Morus notabilis]
LOC21384007	28.2793	31.2891	27.6457	30.482	55.6878	59.1642	36.0343	39.6867	43.1903	61.1374	52.5211	65.6585	881	981	831	927	1615	1876	1108	1237	1317	2064	1615	2077	-0.842136	1.55244e-16	6.17767e-16	false	-0.340569	0.135664	0.29539	false	-0.499725	2.94869e-09	2.45444e-08	false	-1.00042	8.09391e-06	1.66051e-05	down	NW_010366993.1	623	2556	-	LOC21384007	--	K05387 glutamate receptor, ionotropic, plant | (RefSeq) glutamate receptor 3.7 (A)	--	Glutamate receptor 3.7 [Morus notabilis]
LOC21384011	0.8411	1.0215	1.1139	0.8138	1.4056	0.7346	0.7102	0.6072	0.7639	1.0781	0.9942	2.5312	18	22	23	17	28	16	15	13	16	25	21	55	-1.39104	0.00297612	0.00477528	down	-0.6781	0.173532	0.351517	false	0.462855	0.313752	0.444229	false	-0.249691	0.578512	0.627424	false	NW_010356904.1	56	2776	+	LOC21384011	--	K01681 aconitate hydratase [EC:4.2.1.3] | (RefSeq) LOW QUALITY PROTEIN: aconitate hydratase, cytoplasmic (A)	ko00020: Citrate cycle (TCA cycle); ko00630: Glyoxylate and dicarboxylate metabolism; ko01100: Metabolic pathways; ko01110: Biosynthesis of secondary metabolites; ko01200: Carbon metabolism; ko01210: 2-Oxocarboxylic acid metabolism; ko01230: Biosynthesis of amino acids	Aconitase/Iron-responsive element-binding protein [Trema orientalis]
LOC21384020	3.2667	4.1734	4.6168	6.4756	7.8843	7.086	1.2895	1.3569	1.7338	5.2069	5.3298	6.0165	77	99	105	149	173	170	30	32	40	133	124	144	-2.16931	1.32636e-18	5.74355e-18	down	0.335983	0.0645545	0.171895	false	1.40746	1.53934e-07	1.0376e-06	up	-1.09896	6.58161e-08	1.59712e-07	down	NW_010367375.1	125	2277	+	LOC21384020	--	K04125 gibberellin 2beta-dioxygenase [EC:1.14.11.13] | (RefSeq) gibberellin 2-beta-dioxygenase 1 (A)	ko00904: Diterpenoid biosynthesis; ko01110: Biosynthesis of secondary metabolites	Gibberellin 2-beta-dioxygenase 1 [Morus notabilis]
LOC21384022	2.6269	1.6889	3.0428	0	0	0	1.409	1.493	1.2103	0	0	0	51	33	57	0	0	0	27	29	23	0	0	0	6.96519	5.53059e-08	1.37446e-07	up	NA	NA	NA	NA	0.78449	0.0223598	0.0514996	false	7.70837	8.94925e-10	2.45315e-09	up	NW_010357138.1	1330	2366	-	LOC21384022	--	K22312 hydroxyjasmonate sulfotransferase [EC:2.8.2.39] | (RefSeq) cytosolic sulfotransferase 15 (A)	--	Flavonol sulfotransferase-like protein [Morus notabilis]
LOC21384028	1.5202	1.2175	1.6462	2.8823	2.9249	3.7007	1.3564	1.6329	1.2518	3.6642	2.9425	3.3519	67	54	70	124	120	166	59	72	54	175	128	150	-1.4816	3.88478e-12	1.24372e-11	down	-0.101799	0.607442	0.778051	false	-0.00664902	0.979156	0.987555	false	-1.38828	2.03849e-09	5.48152e-09	down	NW_010387584.1	219	2572	+	LOC21384028	--	K23541 Ca2+/H+ antiporter, TMEM165/GDT1 family | (RefSeq) pentatricopeptide repeat-containing protein At4g21065 (A)	--	hypothetical protein L484_000391 [Morus notabilis]
LOC21384034	3.8358	2.0963	5.4662	7.1711	9.4771	9.0447	4.9874	1.8211	4.7026	4.1	1.8135	2.1406	120	66	165	219	276	288	154	57	144	139	56	68	0.268259	0.626597	0.674087	false	1.63644	1.9473e-08	3.98439e-07	up	-0.0679897	0.90523	0.94001	false	-1.44189	2.40869e-06	5.16493e-06	down	NW_010387577.1	227	3087	-	LOC21384034	--	K10756 replication factor C subunit 3/5 | (RefSeq) replication factor C subunit 3 (A)	ko03030: DNA replication; ko03420: Nucleotide excision repair; ko03430: Mismatch repair	Replication factor C subunit 5 [Morus notabilis]
LOC21384035	2.7643	2.6138	1.987	4.5673	7.5673	9.8999	3.0717	4.1443	3.553	7.5291	6.9563	10.2747	62	59	43	100	158	226	68	93	78	183	154	234	-1.44954	5.21855e-12	1.65929e-11	down	-0.203459	0.478906	0.678861	false	-0.599542	0.0167782	0.0402104	false	-1.84544	4.8481e-09	1.27088e-08	down	NW_010359923.1	757	3090	+	LOC21384035	--	--	--	BEL1-like homeodomain protein 1 [Morus notabilis]
LOC21384046	2.4928	2.9063	2.2391	7.661	5.5699	6.1067	3.5359	2.7906	2.8524	6.1343	6.7349	5.3356	75	88	65	225	156	187	105	84	84	200	200	163	-1.24103	1.87499e-10	5.49995e-10	down	0.0503374	0.803703	0.900355	false	-0.316859	0.155026	0.256972	false	-1.6107	8.83333e-13	2.89369e-12	down	NW_010357187.1	104	2311	+	LOC21384046	--	--	--	Putative oxidoreductase [Morus notabilis]
LOC21384047	1.7006	1.6898	1.3056	6.1943	3.8567	3.0942	1.2125	1.5739	2.8315	2.9062	3.5098	3.4738	27	27	20	96	57	50	19	25	44	50	55	56	-1.06825	0.00238502	0.00387284	down	0.374802	0.252656	0.450875	false	-0.30882	0.447049	0.578155	false	-1.75578	3.3204e-06	7.03861e-06	down	NW_010364585.1	2198	3234	-	LOC21384047	--	K12486 stromal membrane-associated protein | (RefSeq) ADP-ribosylation factor GTPase-activating protein AGD12 (A)	ko04144: Endocytosis	putative ADP-ribosylation factor GTPase-activating protein AGD13 [Morus notabilis]
LOC21384049	17.5885	19.5675	20.242	3.8688	8.9833	10.7077	12.9552	19.0896	20.1744	7.6174	6.1767	9.0859	326	365	362	70	155	202	237	354	366	153	113	171	0.941567	9.64976e-07	2.18027e-06	false	0.00583867	0.98624	0.993134	false	0.0832704	0.562986	0.681749	false	1.02055	0.000960428	0.00162938	up	NW_010361092.1	1275	3282	-	LOC21384049	--	--	--	truncated glycosyl hydrolase [Gossypium barbadense]
LOC21384055	1.4631	1.3063	1.4504	0	0.0228	0.0417	0.623	0.763	0.6716	0	0	0.0626	69	62	66	0	1	2	29	36	31	0	0	3	4.80566	4.4315e-07	1.02708e-06	up	NA	NA	NA	NA	0.982802	0.000588872	0.0020849	false	5.74771	1.21929e-10	3.54621e-10	up	NW_010387607.1	42	3205	+	LOC21384055	--	K13415 protein brassinosteroid insensitive 1 [EC:2.7.10.1 2.7.11.1] | (RefSeq) LOW QUALITY PROTEIN: systemin receptor SR160 (A)	ko04075: Plant hormone signal transduction	putative leucine-rich repeat receptor-like protein kinase [Morus notabilis]
LOC21384056	0.9956	1.0184	1.1533	0.03	0.0629	0.1439	0.5934	1.5805	0.718	0.1351	0.0297	0.0288	34	35	38	1	2	5	20	54	24	5	1	1	3.6252	1.42247e-06	3.16993e-06	up	NA	NA	NA	NA	0.0761041	0.841946	0.896835	false	3.45645	1.70322e-07	4.00693e-07	up	NW_010356439.1	19	1928	-	LOC21384056	--	K10755 replication factor C subunit 2/4 | (RefSeq) replication factor C subunit 2 (A)	ko03030: DNA replication; ko03420: Nucleotide excision repair; ko03430: Mismatch repair	DNA polymerase III subunit [Morus notabilis]
LOC21384057	22.3895	22.8289	22.7498	0.2998	0	0.1438	17.4952	19.1605	30.4994	0.135	0	0.4324	153	157	150	2	0	1	118	131	204	1	0	3	6.63358	6.41945e-18	2.706e-17	up	NA	NA	NA	NA	-0.0347314	0.858945	0.908756	false	6.96896	5.92563e-16	2.24476e-15	up	NW_010366322.1	7	371	-	LOC21384057	--	K14488 SAUR family protein | (RefSeq) auxin-induced protein 15A (A)	ko04075: Plant hormone signal transduction	hypothetical protein L484_000421 [Morus notabilis]
LOC21384058	4.0174	4.1733	5.11	0	0.2942	0	2.4977	2.3727	4.9439	0.0843	0.185	0	44	46	54	0	3	0	27	26	53	1	2	0	4.94829	2.35905e-07	5.58369e-07	up	NA	NA	NA	NA	0.386095	0.250817	0.373957	false	5.29167	9.48763e-09	2.43696e-08	up	NW_010366322.1	1788	2372	-	LOC21384058	--	K14488 SAUR family protein | (RefSeq) auxin-induced protein 15A (A)	ko04075: Plant hormone signal transduction	hypothetical protein L484_000422 [Morus notabilis]
LOC21384068	214.886	210.956	203.812	608.317	438.769	366.135	220.559	211.245	235.534	366.147	405.291	357.886	3830	3784	3505	10584	7280	6642	3880	3767	4109	7072	7130	6477	-1.01219	1.51194e-30	9.68748e-30	down	0.286195	0.134723	0.293939	false	-0.136464	0.0168555	0.0403459	false	-1.4383	1.29277e-14	4.62417e-14	down	NW_010364199.1	450	3415	-	LOC21384068	--	--	--	hypothetical protein L484_000432 [Morus notabilis]
LOC21384077	1.1142	1.2917	1.0826	0.0951	0.0748	0.1825	0.9407	0.812	0.6403	0.2356	0.0941	0.2743	48	56	45	4	3	8	40	35	27	11	4	12	1.73376	0.000434417	0.000768429	up	NA	NA	NA	NA	0.490913	0.111087	0.19667	false	3.02454	3.87101e-09	1.02342e-08	up	NW_010366977.1	683	3198	-	LOC21384077	--	K24081 zinc finger MYND domain-containing protein 15 | (RefSeq) zinc finger MYND domain-containing protein 15 (A)	--	Zinc finger MYND domain-containing protein 15 [Morus notabilis]
LOC21384092	26.7393	32.2815	31.2877	43.7125	64.4702	69.4223	54.2829	56.6366	54.5029	84.3007	70.2559	86.9918	814	989	919	1299	1827	2151	1631	1725	1624	2781	2111	2689	-0.79559	1.13613e-18	4.93551e-18	false	-0.480147	0.00823971	0.034349	false	-0.926467	2.90861e-33	1.18296e-31	false	-1.24166	4.14709e-12	1.31629e-11	down	NW_010387604.1	686	3789	-	LOC21384092	--	K13065 shikimate O-hydroxycinnamoyltransferase [EC:2.3.1.133] | (RefSeq) shikimate O-hydroxycinnamoyltransferase (A)	ko00940: Phenylpropanoid biosynthesis; ko00941: Flavonoid biosynthesis; ko00945: Stilbenoid, diarylheptanoid and gingerol biosynthesis; ko01100: Metabolic pathways; ko01110: Biosynthesis of secondary metabolites	Hydroxycinnamoyl-Coenzyme A shikimate/quinate hydroxycinnamoyltransferase [Morus notabilis]
LOC21384093	20.1201	22.1438	27.3984	34.1053	41.0947	49.6416	23.3103	25.16	23.69	47.7071	41.6829	41.5846	223	247	293	369	424	560	255	279	257	573	456	468	-1.11123	5.36418e-19	2.35715e-18	down	-0.105902	0.532759	0.721915	false	-0.105177	0.446615	0.577788	false	-1.11092	4.53403e-09	1.19192e-08	down	NW_010366149.1	1466	3598	+	LOC21384093	--	--	--	hypothetical protein L484_000458 [Morus notabilis]
LOC21384096	9.7267	12.4144	17.1201	8.0743	11.6646	9.021	6.2442	5.7828	4.0692	11.1036	9.2598	9.5791	232	298	394	188	259	219	147	138	95	287	218	232	-1.14621	3.25187e-10	9.40981e-10	down	-0.0977561	0.598889	0.772713	false	1.23123	2.0368e-10	1.95253e-09	up	0.182243	0.440858	0.49427	false	NW_010366353.1	578	3551	+	LOC21384096	--	K00451 homogentisate 1,2-dioxygenase [EC:1.13.11.5] | (RefSeq) homogentisate 1,2-dioxygenase (A)	ko00350: Tyrosine metabolism; ko01100: Metabolic pathways	Homogentisate 1,2-dioxygenase [Morus notabilis]
LOC21384098	24.1166	18.2594	18.2589	39.2038	41.6421	40.1609	34.0944	30.7655	25.2121	62.38	59.5963	64.1045	731	557	534	1160	1175	1239	1020	933	748	2049	1783	1973	-1.29777	3.68736e-33	2.54752e-32	down	-0.657875	7.6511e-13	3.19406e-11	false	-0.623304	0.000876117	0.00298116	false	-1.2643	4.40049e-19	1.89155e-18	down	NW_010366743.1	13	3507	-	LOC21384098	--	K20884 riboflavin kinase / FMN hydrolase [EC:2.7.1.26 3.1.3.102] | (RefSeq) bifunctional riboflavin kinase/FMN phosphatase (A)	ko00740: Riboflavin metabolism; ko01100: Metabolic pathways; ko01110: Biosynthesis of secondary metabolites; ko01240: Biosynthesis of cofactors	hypothetical protein L484_000463 [Morus notabilis]
LOC21384099	10.3246	10.5766	9.9717	4.9117	4.2235	2.9835	11.7236	11.1181	13.0628	5.4569	6.4445	4.2498	323	333	301	150	123	95	362	348	400	185	199	135	0.898796	8.17395e-08	2.00264e-07	false	-0.455186	0.0766981	0.195315	false	-0.270143	0.0186697	0.0441397	false	1.08102	1.3993e-07	3.31274e-07	up	NW_010360685.1	766	3596	+	LOC21384099	--	K01462 peptide deformylase [EC:3.5.1.88] | (RefSeq) peptide deformylase 1A, chloroplastic/mitochondrial (A)	--	Peptide deformylase 1A [Morus notabilis]
LOC21384106	37.5172	32.1862	34.526	12.7972	12.8605	11.4477	34.6443	33.4164	37.43	13.1906	15.6584	15.7729	937	809	832	312	299	291	854	835	915	357	386	400	0.989999	2.62536e-17	1.08177e-16	false	-0.304033	0.043956	0.128933	false	-0.0699273	0.412364	0.545184	false	1.22206	3.07226e-22	1.48495e-21	up	NW_010358380.1	294	3273	+	LOC21384106	--	K20843 hydroxyproline O-galactosyltransferase 2/3/4/5/6 [EC:2.4.1.-] | (RefSeq) hydroxyproline O-galactosyltransferase GALT2 (A)	--	putative beta-1,3-galactosyltransferase 20 [Morus notabilis]
LOC21384111	41.7433	41.1113	39.0564	13.2774	11.7431	14.1845	35.6571	37.942	34.3537	7.321	7.5704	8.4491	905	897	817	281	237	313	763	823	729	172	162	186	1.95933	4.00848e-55	4.7251e-54	up	0.713423	1.72375e-05	0.000182715	false	0.122682	0.130542	0.223797	false	1.36609	1.8531e-26	1.02705e-25	up	NW_010364629.1	2963	4120	-	LOC21384111	--	--	--	hypothetical protein L484_000477 [Morus notabilis]
LOC21384114	1.0148	1.2207	1.1072	2.2981	2.0656	2.1516	1.6235	1.1745	0.6003	0.7886	1.0282	1.2099	19	23	20	42	36	41	30	22	11	16	19	23	-0.0822049	0.864092	0.886762	false	1.0731	0.00350461	0.0172847	up	-0.0775869	0.863875	0.911687	false	-1.23248	0.000418284	0.000737805	down	NW_010387612.1	922	3247	-	LOC21384114	--	K04506 E3 ubiquitin-protein ligase SIAH1 [EC:2.3.2.27] | (RefSeq) E3 ubiquitin-protein ligase SINA-like 10 (A)	ko04120: Ubiquitin mediated proteolysis	E3 ubiquitin-protein ligase SINA-like 10 [Morus notabilis]
LOC21384116	156.265	160.75	151.566	0.1467	0.2307	0.1055	124.591	128.599	131.597	0.925	0.8342	0.5994	4365	4519	4085	4	6	3	3435	3594	3598	28	23	17	7.09515	1.81508e-291	4.54939e-289	up	-2.33865	0.000150817	0.00119844	down	0.231532	1.1127e-05	5.56725e-05	false	9.66996	1.21424e-121	4.16819e-120	up	NW_010358716.1	352	1956	-	LOC21384116	--	K13466 EIX receptor 1/2 | (RefSeq) receptor-like protein EIX2 (A)	ko04626: Plant-pathogen interaction	hypothetical protein L484_000482 [Morus notabilis]
LOC21384119	17.9897	16.6321	17.6361	41.2153	42.0848	39.8845	16.5364	17.1469	15.2262	20.2955	20.6768	21.2218	647	602	612	1447	1409	1460	587	617	536	791	734	775	-0.597895	6.15074e-09	1.64074e-08	false	0.948713	1.16479e-21	1.17932e-19	false	0.0424093	0.643578	0.74948	false	-1.50566	5.06577e-58	5.94299e-57	down	NW_010357222.1	271	2239	+	LOC21384119	--	K23618 acyl-activating enzyme 11/12 [EC:6.2.1.2 6.2.1.-] | (RefSeq) butyrate--CoA ligase AAE11, peroxisomal (A)	--	putative acyl-activating enzyme 6 [Morus notabilis]
LOC21384121	103.609	102.532	108.147	0.2701	0.3398	0.4144	70.9978	64.4007	69.9767	0.7298	1.015	0.3635	1965	1957	1979	5	6	8	1329	1222	1299	15	19	7	6.35889	1.35694e-143	6.39811e-142	up	NA	NA	NA	NA	0.560908	1.86518e-17	3.25992e-16	false	7.9879	2.83985e-117	9.1523e-116	up	NW_010359588.1	1346	3220	+	LOC21384121	--	K06688 ubiquitin-conjugating enzyme E2 C [EC:2.3.2.23] | (RefSeq) ubiquitin-conjugating enzyme E2 20 (A)	ko04120: Ubiquitin mediated proteolysis	Ubiquitin-conjugating enzyme E2 19 [Morus notabilis]
LOC21384123	17.5661	18.654	16.3163	4.1895	4.0757	4.115	18.2968	19.1087	19.1549	7.7298	6.34	6.5268	713	762	639	166	154	170	733	776	761	340	254	269	1.20564	8.07197e-25	4.35713e-24	up	-0.771076	1.54793e-06	2.11887e-05	false	-0.158846	0.0633448	0.124507	false	1.81667	9.94119e-42	8.29056e-41	up	NW_010361189.1	1587	3754	-	LOC21384123	--	--	--	hypothetical protein L484_000489 [Morus notabilis]
LOC21384131	1.2267	1.5744	1.2714	0	0	0.1004	3.884	4.8533	6.162	0.1887	0.1036	0.0503	24	31	24	0	0	2	75	95	118	4	2	1	5.17315	5.40606e-17	2.19761e-16	up	NA	NA	NA	NA	-1.92289	2.0269e-11	2.16849e-10	down	5.01698	1.10905e-05	2.25041e-05	up	NW_010359840.1	1913	4499	+	LOC21384131	--	K15400 omega-hydroxypalmitate O-feruloyl transferase [EC:2.3.1.188] | (RefSeq) fatty alcohol:caffeoyl-CoA acyltransferase (A)	ko00073: Cutin, suberine and wax biosynthesis	Omega-hydroxypalmitate O-feruloyl transferase [Morus notabilis]
LOC21384152	1.3419	1.1905	1.5646	0.3191	0.0515	0.2119	1.4081	1.0059	1.3955	0.1769	0.1699	0.0708	56	50	63	13	2	9	58	42	57	8	7	3	2.93298	1.79707e-09	4.96913e-09	up	NA	NA	NA	NA	0.0515786	0.850413	0.902818	false	2.52803	4.76832e-07	1.08171e-06	up	NW_010367348.1	1808	5752	+	LOC21384152	--	K10406 kinesin family member C2/C3 | (RefSeq) kinesin-like protein KIN-14F (A)	--	hypothetical protein L484_000522 [Morus notabilis]
LOC21384156	15.2692	16.8579	15.1582	3.416	5.7817	7.0699	14.9369	17.9513	17.8115	8.0439	6.5791	6.741	261	290	250	57	92	123	252	307	298	149	111	117	0.994909	2.00015e-09	5.51309e-09	false	-0.430254	0.124941	0.279326	false	-0.153173	0.234756	0.35523	false	1.27284	3.98962e-07	9.0982e-07	up	NW_010367447.1	1831	4292	-	LOC21384156	--	K18649 inositol-phosphate phosphatase / L-galactose 1-phosphate phosphatase / histidinol-phosphatase [EC:3.1.3.25 3.1.3.93 3.1.3.15] | (RefSeq) bifunctional phosphatase IMPL2, chloroplastic (A)	ko00053: Ascorbate and aldarate metabolism; ko00340: Histidine metabolism; ko00562: Inositol phosphate metabolism; ko01100: Metabolic pathways; ko01110: Biosynthesis of secondary metabolites; ko01230: Biosynthesis of amino acids; ko04070: Phosphatidylinositol signaling system	Bifunctional phosphatase IMPL2 [Morus notabilis]
LOC21384158	31.0441	25.5226	31.1167	1.1327	0.2741	0	28.1785	30.8586	28.936	0.7064	0.4308	0.5863	365	302	353	13	3	0	327	363	333	9	5	7	5.41418	9.71779e-54	1.10714e-52	up	NA	NA	NA	NA	-0.0581563	0.626491	0.735446	false	5.68075	3.89285e-07	8.88687e-07	up	NW_010359927.1	19	699	-	LOC21384158	--	--	--	hypothetical protein L484_000528 [Morus notabilis]
LOC21384160	25.5325	26.216	26.8273	9.6505	12.3897	10.2938	24.4416	24.7864	27.255	11.3473	11.2392	11.9946	870	899	882	321	393	357	822	845	909	419	378	415	0.894137	6.41949e-17	2.60125e-16	false	-0.135669	0.348062	0.557287	false	-0.0139344	0.860559	0.909681	false	1.01507	1.56899e-16	6.09527e-16	up	NW_010357475.1	4	3015	-	LOC21384160	--	K17506 protein phosphatase 1L [EC:3.1.3.16] | (RefSeq) probable protein phosphatase 2C 2 isoform X1 (A)	--	putative protein phosphatase 2C 5 [Morus notabilis]
LOC21384166	28.279	26.9408	28.6062	53.9942	59.6492	60.683	31.2887	31.1645	28.9193	79.2378	70.1293	79.7051	1043	1000	1018	1944	2048	2278	1139	1150	1044	3167	2553	2985	-1.57621	5.37709e-78	9.66304e-77	down	-0.430349	2.48308e-05	0.000251261	false	-0.177477	0.0158765	0.038335	false	-1.32449	4.41254e-48	4.23196e-47	down	NW_010364735.1	2439	6243	+	LOC21384166	--	K01904 4-coumarate--CoA ligase [EC:6.2.1.12] | (RefSeq) 4-coumarate--CoA ligase-like 9 (A)	ko00130: Ubiquinone and other terpenoid-quinone biosynthesis; ko00940: Phenylpropanoid biosynthesis; ko01100: Metabolic pathways; ko01110: Biosynthesis of secondary metabolites	4-coumarate--CoA ligase-like 9 [Morus notabilis]
LOC21384180	6.833	8.6384	6.9156	10.0231	15.7486	15.0973	9.4907	8.6893	9.1442	11.486	10.1729	11.5631	213	271	208	305	457	479	292	271	279	388	313	366	-0.532827	3.5127e-05	6.91552e-05	false	0.260777	0.172404	0.349912	false	-0.33975	0.0122901	0.0308622	false	-1.13275	2.89129e-08	7.20162e-08	down	NW_010362416.1	3071	4735	+	LOC21384180	--	K20716 mitogen-activated protein kinase kinase kinase 17/18 | (RefSeq) mitogen-activated protein kinase kinase kinase 18 (A)	ko04016: MAPK signaling pathway - plant	Mitogen-activated protein kinase kinase kinase 3 [Morus notabilis]
LOC21384184	5.8762	4.4166	7.4956	1.0033	2.8325	0.6662	6.6405	1.9577	8.0046	2.4332	1.6028	0.8161	78	59	96	13	35	9	87	26	104	35	21	11	1.51858	0.000968812	0.00165189	up	-0.159646	0.800165	0.898439	false	0.0464244	0.937894	0.961025	false	1.72993	0.000478339	0.000837597	up	NW_010359819.1	2046	4344	+	LOC21384184	--	--	--	hypothetical protein L484_000554 [Morus notabilis]
LOC21384187	7.5102	8.1701	8.8237	1.6249	1.4257	1.7811	6.8548	6.9887	6.6476	2.4196	1.6726	1.4665	232	254	263	49	41	56	209	216	201	81	51	46	1.62752	1.51816e-14	5.51058e-14	up	-0.238496	0.433276	0.6389	false	0.204398	0.131079	0.224437	false	2.06971	4.82218e-24	2.46133e-23	up	NW_010359816.1	1144	6963	+	LOC21384187	--	K13425 WRKY transcription factor 22 | (RefSeq) WRKY transcription factor 22 (A)	ko04016: MAPK signaling pathway - plant; ko04626: Plant-pathogen interaction	putative WRKY transcription factor 7 [Morus notabilis]
LOC21384193	0.0682	0.0339	0.0353	1.0831	1.4473	2.0274	0.1382	0.0682	0.0871	0.7869	1.0194	1.2932	4	2	2	62	79	121	8	4	5	50	59	77	-3.65178	1.43553e-14	5.21462e-14	down	0.521752	0.0999731	0.23795	false	NA	NA	NA	NA	-5.31654	3.29887e-18	1.36621e-17	down	NW_010359653.1	801	5834	+	LOC21384193	--	K05387 glutamate receptor, ionotropic, plant | (RefSeq) glutamate receptor 2.7 (A)	--	Glutamate receptor 2.7 [Morus notabilis]
LOC21384200	4.4844	2.4667	2.3239	1.5586	0.9463	1.1802	2.9208	1.4407	2.8635	1.5518	1.1358	2.0505	56	31	28	19	11	15	36	18	35	21	14	26	0.358705	0.410764	0.465198	false	-0.393817	0.412513	0.620336	false	0.310634	0.41653	0.548817	false	1.06011	0.0224521	0.0321158	up	NW_010366326.1	5489	7216	+	LOC21384200	--	K22745 apoptosis-inducing factor 2 | (RefSeq) apoptosis-inducing factor homolog B (A)	--	Apoptosis-inducing factor-B-like protein [Morus notabilis]
LOC21384207	4.5043	3.9413	4.6683	0.4476	0.3972	0.2642	2.4521	1.9822	2.1292	0.2792	0.1703	0.4966	134	118	134	13	11	8	72	59	62	9	5	15	2.54511	8.12833e-10	2.29796e-09	up	NA	NA	NA	NA	0.945419	5.84602e-06	3.06749e-05	false	3.29948	8.18037e-22	3.90264e-21	up	NW_010361458.1	2013	5189	+	LOC21384207	--	K13464 jasmonate ZIM domain-containing protein | (RefSeq) protein TIFY 3B (A)	ko04075: Plant hormone signal transduction	Protein TIFY 4A [Morus notabilis]
LOC21384208	12.061	13.0034	9.6515	0.2101	0.4407	0.2015	7.5647	9.3487	8.0891	0.6057	0.5819	0.202	294	319	227	5	10	5	182	228	193	16	14	5	3.91311	8.97637e-35	6.45736e-34	up	NA	NA	NA	NA	0.42148	0.00447901	0.0127486	false	5.09699	9.65927e-40	7.70923e-39	up	NW_010362041.1	3875	5387	-	LOC21384208	--	K14493 gibberellin receptor GID1 [EC:3.-.-.-] | (RefSeq) gibberellin receptor GID1C isoform X3 (A)	ko04075: Plant hormone signal transduction	putative carboxylesterase 2 [Morus notabilis]
LOC21384209	3.6304	2.1787	2.7567	0.7364	0.9653	0.8476	3.6782	2.5867	2.9745	1.8575	1.6023	1.2744	101	61	74	20	25	24	101	72	81	56	44	36	0.710988	0.00944044	0.0142125	false	-0.933712	0.00786362	0.0330996	false	-0.161443	0.506103	0.632399	false	1.48286	1.17207e-05	2.37237e-05	up	NW_010362041.1	6069	7554	-	LOC21384209	--	K14493 gibberellin receptor GID1 [EC:3.-.-.-] | (RefSeq) gibberellin receptor GID1C isoform X3 (A)	ko04075: Plant hormone signal transduction	putative carboxylesterase 2 [Morus notabilis]
LOC21384210	0.6571	0.5596	0.8756	3.3176	1.6638	2.4441	1.3791	1.079	1.055	1.0828	1.6168	2.2187	14	12	18	69	33	53	29	23	22	25	34	48	-0.734263	0.0599162	0.0802238	false	0.564104	0.151735	0.319948	false	-0.802991	0.0713734	0.137182	false	-2.10598	8.04044e-07	1.79476e-06	down	NW_010363360.1	2353	5835	-	LOC21384210	--	K13545 red chlorophyll catabolite reductase [EC:1.3.7.12] | (RefSeq) red chlorophyll catabolite reductase, chloroplastic (A)	ko00860: Porphyrin metabolism; ko01110: Biosynthesis of secondary metabolites	Red chlorophyll catabolite reductase [Morus notabilis]
LOC21384214	0.4629	0.7155	0.5864	20.9698	19.1995	18.8234	1.1204	1.3109	1.0772	5.6717	5.5756	6.8888	18	28	22	796	695	745	43	51	41	239	214	272	-2.61941	4.05372e-37	3.10367e-36	down	1.6662	9.69337e-32	2.10825e-29	up	-1.04451	0.00252752	0.00773667	down	-5.33198	6.42803e-129	2.46235e-127	down	NW_010358613.1	4838	7259	+	LOC21384214	--	K13418 somatic embryogenesis receptor kinase 1 [EC:2.7.10.1 2.7.11.1] | (RefSeq) somatic embryogenesis receptor kinase 2 (A)	--	putative receptor-like protein kinase [Morus notabilis]
LOC21384218	5.1287	4.4075	3.7831	27.1688	21.6406	18.7033	5.9453	4.1102	6.9865	19.3148	23.1719	15.1984	111	96	79	574	436	412	127	89	148	453	495	334	-2.01502	3.7797e-24	1.99224e-23	down	0.187172	0.382304	0.59069	false	-0.406446	0.063997	0.125609	false	-2.61095	2.57689e-35	1.84045e-34	down	NW_010360174.1	1656	2811	+	LOC21384218	--	--	--	hypothetical protein L484_000591 [Morus notabilis]
LOC21384227	12.933	13.5467	16.888	3.3002	2.4576	3.4863	11.3531	11.0599	9.3971	2.8867	2.9328	2.2531	277	292	349	69	49	76	240	237	197	67	62	49	1.72602	1.63288e-17	6.77661e-17	up	0.16055	0.564669	0.74655	false	0.392817	0.00510646	0.0143251	false	1.95531	1.325e-19	5.80038e-19	up	NW_010358628.1	448	2203	-	LOC21384227	--	K19891 glucan endo-1,3-beta-glucosidase 1/2/3 [EC:3.2.1.39] | (RefSeq) glucan endo-1,3-beta-glucosidase 3 (A)	ko00500: Starch and sucrose metabolism; ko01100: Metabolic pathways	Glucan endo-1,3-beta-glucosidase [Morus notabilis]
LOC21384233	1.1194	1.3242	1.3259	0	0.2863	0.3666	0.8641	1.0123	1.2526	0.1476	0.108	0.2625	21	25	24	0	5	7	16	19	23	3	2	5	2.34581	0.000795498	0.00136888	up	NA	NA	NA	NA	0.215815	0.60777	0.720828	false	2.26227	0.00154485	0.0025596	up	NW_010357158.1	239	7457	-	LOC21384233	--	K23558 plant 3beta-hydroxysteroid-4alpha-carboxylate 3-dehydrogenase [EC:1.1.1.418] | (RefSeq) 3beta-hydroxysteroid- dehydrogenase/decarboxylase (A)	ko00100: Steroid biosynthesis; ko01100: Metabolic pathways; ko01110: Biosynthesis of secondary metabolites	hypothetical protein TorRG33x02_008080, partial [Trema orientalis]
LOC21384238	40.9692	40.0105	40.3187	0.8047	0.977	0.5686	31.7913	32.9738	33.3671	0.9537	1.466	1.2214	991	974	941	19	22	14	759	798	790	25	35	30	4.50828	6.96446e-123	2.46591e-121	up	-0.674028	0.109049	0.253298	false	0.252956	0.000894958	0.00303857	false	5.43057	1.52722e-125	5.5452e-124	up	NW_010364150.1	2919	5727	-	LOC21384238	--	K04392 Ras-related C3 botulinum toxin substrate 1 | (RefSeq) rac-like GTP-binding protein ARAC7 (A)	ko04145: Phagosome	PREDICTED: rac-like GTP-binding protein ARAC7 isoform X2 [Vigna angularis]
LOC21384247	28.7823	25.8261	29.758	63.1864	67.8336	68.1086	31.4943	32.1154	34.7523	68.9918	74.8981	74.2829	825	745	823	1768	1810	1987	891	921	975	2143	2119	2162	-1.40139	1.81394e-53	2.0531e-52	down	-0.169727	0.094606	0.227999	false	-0.274528	0.00102497	0.00343462	false	-1.5076	5.04061e-53	5.35012e-52	down	NW_010367222.1	3020	7841	+	LOC21384247	--	K17893 ubiquinol oxidase [EC:1.10.3.11] | (RefSeq) ubiquinol oxidase 4, chloroplastic/chromoplastic (A)	--	Alternative oxidase 4 [Morus notabilis]
LOC21384253	1.3758	0.8846	0.8388	5.4716	3.3905	3.3395	2.2139	21.3545	1.571	4.3315	3.7716	3.5865	17	11	10	66	39	42	27	264	19	58	46	45	0.855184	1	1	false	0.0260526	0.934817	0.969038	false	-3.07228	1	1	false	-2.24797	1.98405e-07	4.63793e-07	down	NW_010361002.1	7099	8384	-	LOC21384253	--	--	--	hypothetical protein L484_000626 [Morus notabilis]
LOC21384254	8.1712	9.4923	12.454	0.8001	0.7745	0.5903	9.4963	8.047	8.9006	0.499	0.7913	0.2959	136	159	200	13	12	10	156	134	145	9	13	5	3.8128	1.16913e-26	6.65591e-26	up	NA	NA	NA	NA	0.133186	0.457628	0.588105	false	3.53112	2.12546e-24	1.09462e-23	up	NW_010362176.1	1172	3968	+	LOC21384254	--	K04392 Ras-related C3 botulinum toxin substrate 1 | (RefSeq) rac-like GTP-binding protein 5 (A)	ko04145: Phagosome	Rac-like GTP-binding protein ARAC3 [Morus notabilis]
LOC21384255	2.1744	1.7174	1.7913	0.0571	0.0599	0	1.1863	1.1703	0.7975	0.2058	0.1695	0.3295	39	31	31	1	1	0	21	21	14	4	3	6	1.91374	0.00371442	0.005887	up	NA	NA	NA	NA	0.796291	0.0414516	0.0870011	false	5.36402	1.35114e-06	2.95608e-06	up	NW_010362176.1	6140	9002	+	LOC21384255	--	--	--	hypothetical protein L484_000628 [Morus notabilis]
LOC21384265	7.325	7.5222	5.9935	0.754	0.6024	0.9297	6.1787	6.7608	5.7291	0.7762	0.7812	0.9665	209	216	165	21	16	27	174	193	160	24	22	28	2.63766	3.26283e-25	1.78859e-24	up	-0.173755	0.669225	0.818277	false	0.106668	0.492491	0.619976	false	2.91406	4.57768e-26	2.50648e-25	up	NW_010360673.1	1326	2850	-	LOC21384265	--	K22794 flavonol-3-O-glucoside/galactoside glucosyltransferase [EC:2.4.1.239 2.4.1.-] | (RefSeq) anthocyanidin 3-O-glucoside 2''-O-glucosyltransferase (A)	ko00944: Flavone and flavonol biosynthesis; ko01110: Biosynthesis of secondary metabolites	UDP-glycosyltransferase 91C1 [Morus notabilis]
LOC21384279	1.933	1.8955	3.0842	1.1985	1.5574	0.4748	2.0358	2.3642	2.7545	0.7745	0.7473	1.3526	76	75	117	46	57	19	79	93	106	33	29	54	1.06799	0.000232427	0.00042332	up	0.129003	0.780399	0.887101	false	-0.104716	0.654428	0.757757	false	0.833607	0.0472424	0.0643114	false	NW_010358444.1	5059	9759	-	LOC21384279	--	K09571 FK506-binding protein 4/5 [EC:5.2.1.8] | (RefSeq) 70 kDa peptidyl-prolyl isomerase (A)	--	Peptidyl-prolyl cis-trans isomerase FKBP65 [Morus notabilis]
[truncated: 8,852 more rows]
[truncated: 8 more columns]
