# Supplementary material for: Soil Application of Bacillus subtilis Regulates Flavonoid and Alkaloids Biosynthesis in Mulberry Leaves
Source: Metabolites. 2024 Mar 23;14(4):180. doi: 10.3390/metabo14040180 (PMC11052171; doi:10.3390/metabo14040180)
Supplement: Supplementary file 1 [file metabolites-14-00180-s001.zip › Table S6-meta.loadingsort.info.xlsx]

## Sheet: Sheet1
ID	Compounds	Class I	CID	KEGG_map	loading_1	loading_2	length
Lmmn003663	5-Glucosyloxy-2-Hydroxybenzoic acid methyl ester	Phenolic acids	--	--	0.000599286	-0.0613964	0.0613993
Lmmn004625	Dihydrokaempferol-7-O-glucoside	Flavonoids	--	--	0.00297411	-0.0612676	0.0613397
HJN086	Eriodictyol-3'-O-glucoside	Flavonoids	--	--	0.00297411	-0.0612676	0.0613397
HJN055	Dihydrocharcone-4'-O-glucoside	Flavonoids	--	--	0.00594738	-0.060984	0.0612733
pmn001716	Carthamone	Flavonoids	C08598	--	-0.00461537	-0.060905	0.0610796
mws2118	Phloretin-2'-O-glucoside (Phlorizin)	Flavonoids	C01604	ko00941,ko01110	0.00868318	-0.0604043	0.0610252
mws0913	Kaempferol-3-O-galactoside (Trifolin)*	Flavonoids	C12626	ko00944,ko01110	-0.00478805	-0.060836	0.0610241
mws0089	Kaempferol-7-O-glucoside*	Flavonoids	--	--	-0.00463019	-0.0608402	0.0610161
Lmmn003398	Kaempferol-3-O-(6''-O-acetyl)glucoside	Flavonoids	--	--	0.00493703	-0.0608003	0.0610004
Li512111	Isorhamnetin-3-O-(6''-acetylglucoside)	Flavonoids	--	--	0.00607871	-0.0606911	0.0609947
Lmtn002565	1-O-Vanilloyl-D-Glucose	Phenolic acids	C20470	--	-0.00203322	-0.0609524	0.0609863
Hmcn001884	6-Hydroxyluteolin 5-glucoside	Flavonoids	--	--	0.0097288	-0.0601854	0.0609666
mws1329	Quercetin-7-O-glucoside*	Flavonoids	C12639	--	0.00901391	-0.060259	0.0609295
pmp000596	Quercetin-3-O-(2''-O-galactosyl)glucoside	Flavonoids	--	--	-0.00139008	-0.0608611	0.060877
Lmmp000897	Gallocatechin-(4α→8)-gallocatechin	Flavonoids	--	--	-0.000343769	-0.0608549	0.0608559
mws0856	Quercetin-4'-O-glucoside (Spiraeoside)*	Flavonoids	--	--	0.00982965	-0.0600484	0.0608476
pmn001637	Kaempferol-3-O-arabinoside (Juglanin)	Flavonoids	--	--	0.00144884	-0.0608254	0.0608426
pme1598	Hesperetin-5-O-glucoside	Flavonoids	--	--	0.0105511	-0.0598755	0.0607981
Xmsn002700	Taxifolin-3'-O-glucoside	Flavonoids	--	--	0.0110518	-0.0597745	0.0607876
Lmzn001894	Kaempferol-3-O-glucuronide	Flavonoids	--	--	0.0109399	-0.0597153	0.0607091
pmp001310	6-Hydroxykaempferol-3,6-O-Diglucoside	Flavonoids	--	--	-0.00511448	-0.0604668	0.0606827
Hmln001682	Quercetin-3-O-(6''-O-acetyl)glucosyl-(1→3)-Galactoside	Flavonoids	--	--	0.00560212	-0.0604112	0.0606704
Zmsp004363	Quercetin-3-O-(6''-O-acetyl)glucoside	Flavonoids	--	--	0.00281655	-0.0605456	0.0606111
pmn001644	Quercetin-3-O-(2''-O-acetyl)glucuronide	Flavonoids	--	--	0.00590898	-0.0603113	0.0606001
Cmsp004086	Dihydrokaempferide	Flavonoids	--	--	0.00353656	-0.060378	0.0604815
Lmgn002555	2-Propylglutaric acid	Organic acids	C16658	--	-0.00509477	0.0602626	0.0604775
pmb0686	Eriodictyol-7-O-(6''-malonyl)glucoside	Flavonoids	--	--	0.00633458	-0.0600964	0.0604294
MWSHY0100	Avicularin(Quercetin-3-O-α-L-arabinofuranoside)*	Flavonoids	--	--	0.00816531	-0.0598489	0.0604033
Hmhn003067	Phenylpropionic acid-O-β-D-glucopyranoside	Phenolic acids	--	--	0.000533025	-0.0603685	0.0603708
pmb0709	Quercetin-7-O-(6''-malonyl)glucosyl-5-O-glucoside	Flavonoids	--	--	0.00744924	-0.0598837	0.0603452
Lmln001951	Quercetin-3-O-(6''-O-arabinosyl)glucoside	Flavonoids	--	--	0.00681688	-0.0599481	0.0603344
MWS20147	Luteolin-3'-O-glucoside*	Flavonoids	--	--	0.000140997	-0.0603035	0.0603037
Zmgn000216	2-Hydroxyethylphosphonic acid	Organic acids	C06451	ko00440,ko01100,ko01110	0.00994166	0.0594273	0.0602532
HJN090	Butin-7-O-glucoside*	Flavonoids	--	--	0.00800304	-0.0596882	0.0602223
mws1179	Naringenin-7-O-glucoside (Prunin)*	Flavonoids	C09099	ko00941	0.00428194	-0.0600549	0.0602074
pmb2999	Chrysoeriol-5-O-glucoside	Flavonoids	--	--	0.0147882	-0.0583375	0.0601826
Lmdp004892	Kaempferol-3-O-(6''-malonyl)galactoside*	Flavonoids	--	--	0.00958471	-0.059387	0.0601555
HJN087	Naringenin-4'-O-glucoside*	Flavonoids	--	--	0.00785514	-0.0596057	0.0601211
pmb3042	Tricin-5-O-Glucoside	Flavonoids	--	--	0.000213614	-0.0600968	0.0600972
pmn001702	Tetahydroxyflavone-7-O-glucuronide	Flavonoids	--	--	0.0120543	-0.0588484	0.0600703
Lmdp004336	Kaempferol-3-O-(6'''-Caffeoyl)glucosyl-(1→2)-Galactoside	Flavonoids	--	--	0.000688814	-0.0600536	0.0600575
Lmdp003509	Quercetin-3-O-xyloside (Reynoutrin)*	Flavonoids	--	--	0.00525169	-0.059826	0.060056
pmb0580	Chrysin-5-O-glucoside (Toringin)*	Flavonoids	--	--	-0.00748957	-0.0595721	0.0600411
Zmcn003728	Kaempferol-3,7-O-diglucoside	Flavonoids	--	--	-0.00979693	-0.0591739	0.0599794
pmb3023	Eriodictyol-8-C-glucoside	Flavonoids	--	--	0.0152289	-0.0579175	0.0598862
Lmmp003817	Kaempferol-3-O-(6''-malonyl)glucoside*	Flavonoids	--	--	0.00896788	-0.0591642	0.05984
Cmzn005970	Dunalianoside A	Phenolic acids	--	--	0.00668604	-0.0594574	0.0598322
pmp000589	Quercetin-7-O-(6''-malonyl)glucoside	Flavonoids	--	--	0.00911648	-0.0591022	0.0598011
pmb0628	Eriodictyol-8-C-glucoside-4'-O-glucoside	Flavonoids	--	--	-0.00229862	-0.0596895	0.0597337
pmb0706	Quercetin-3-O-(6''-O-malonyl)glucosyl-5-O-glucoside	Flavonoids	--	--	0.00688547	-0.0592633	0.059662
Hmln002199	Quercetin-3-O-(6''-O-acetyl)galactoside	Flavonoids	--	--	0.013001	-0.0582083	0.0596425
Lmfn004036	Morin-3-O-lyxoside	Flavonoids	--	--	0.0070777	-0.0591777	0.0595994
Hmpp002612	Luteolin-7-O-gentiobioside	Flavonoids	--	--	-0.00961364	-0.058774	0.0595551
pmb3099	Diethyl phosphate	Organic acids	C06608	--	0.0087398	0.0589047	0.0595496
pmn001419	1-O-p-Coumaroyl-β-D-glucose	Phenolic acids	C16827	--	0.00513944	-0.05928	0.0595024
pmb2991	Apigenin-7-O-glucoside-4'-O-rutinoside	Flavonoids	--	--	0.0140707	-0.0578061	0.059494
pmb0550	Cyanidin-3-O-glucoside (Kuromanin)	Flavonoids	C08604	ko00942,ko01110	-0.0137481	-0.0578505	0.0594617
MWSHY0162	Quercetin-3-O-sophoroside (Baimaside)	Flavonoids	C12667	ko00944,ko01110	-0.00346102	-0.0593477	0.0594486
Lmsn004970	3,6-Di-O-caffeoyl glucose*	Phenolic acids	--	--	0.0143736	-0.0576265	0.0593921
Wbmp003302	Frambinone	Others	--	--	0.0144721	-0.057568	0.0593592
Hmlp003068	Meratin	Flavonoids	--	--	0.0122744	-0.0580619	0.0593451
mws2218	Caffeine	Alkaloids	C07481	ko00232,ko01100,ko01110	0.00842875	0.0586621	0.0592645
pmp001311	6-Hydroxykaempferol-7,6-O-Diglucoside	Flavonoids	--	--	0.0093054	-0.0585144	0.0592497
pmb2228	LysoPC 19:0	Lipids	--	--	0.00750096	-0.0587076	0.0591849
pmn001641	Kaempferide-3-O-glucuronide	Flavonoids	--	--	4.23242e-05	-0.0591669	0.0591669
pmp001309	6-Hydroxykaempferol-7-O-glucoside	Flavonoids	--	--	0.000581154	-0.0591491	0.059152
Lmsn004322	1,6-Di-O-caffeoyl-β-D-glucose*	Phenolic acids	--	--	0.0164138	-0.0567453	0.0590714
MWSHY0046	Quercetin-3-O-glucoside (Isoquercitrin)*	Flavonoids	C05623	ko00944,ko01100,ko01110	0.00740881	-0.0585808	0.0590474
pmb0618	Hesperetin-8-C-glucoside-3'-O-glucoside	Flavonoids	--	--	0.00863459	-0.0583994	0.0590342
pmb3000	Chrysoeriol-7-O-(6''-acetyl)glucoside	Flavonoids	--	--	0.0153023	-0.0569461	0.0589663
Lmfp004055	Morin-3-O-xyloside	Flavonoids	--	--	0.00364911	-0.0588107	0.0589238
MWSHY0113	Quercetin-3-O-galactoside (Hyperin)	Flavonoids	C10073	--	0.00850926	-0.0582568	0.058875
Lmsp003881	Kaempferol-3-O-rutinoside-7-O-rhamnoside	Flavonoids	--	--	0.0154503	-0.0568043	0.058868
Hmqp002870	Luteolin-7-O-Sophoroside-5-O-arabinoside	Flavonoids	--	--	0.012728	-0.0574468	0.0588399
Lmnn002886	1'-O-(3,4-Dihydroxyphenethyl)-O-caffeoyl-glucoside	Phenolic acids	--	--	-0.00822446	-0.0582163	0.0587944
Hmcp001629	Kaempferol-3-O-(6''-Malonyl)glucoside-7-O-Glucoside	Flavonoids	--	--	-0.00109367	-0.0587437	0.0587539
Hmln001836	Kaempferol-3-O-(6''-Acetyl)glucosyl-(1→3)-Galactoside	Flavonoids	--	--	-0.00602548	-0.0584404	0.0587502
Hmpp003270	Luteolin-4'-O-glucoside*	Flavonoids	--	--	-0.00641505	-0.0583701	0.0587215
MWSmce675	Arbutin	Phenolic acids	C06186	ko00010	-0.00141622	-0.0586603	0.0586774
pmb3045	Tricin-7-O-Glucuronide	Flavonoids	--	--	0.0135876	-0.0570279	0.0586243
mws1035	Kaempferol-3-O-robinoside-7-O-rhamnoside (Robinin)	Flavonoids	C10178	--	0.0141298	-0.0568899	0.0586184
Hagn002504	5,7,5'-Trimethoxy-3',4'-methylenedioxyflavonoid	Flavonoids	--	--	-0.00834221	-0.0579417	0.0585392
Zmcp003989	Kaempferol-3-O-rhamnosyl(1→2)glucoside	Flavonoids	--	--	0.0131065	-0.0569836	0.0584714
pme2459	Luteolin-7-O-glucoside (Cynaroside)	Flavonoids	C03951	ko00944	-0.0109091	-0.0574434	0.0584701
Zmcp002666	Quercetin-3,7-Di-O-glucoside	Flavonoids	--	--	0.0125825	-0.0570287	0.0584003
Lssp210056	Quercetin3-O-galactoside	Flavonoids	--	--	0.00119308	-0.0583683	0.0583805
MWSHY0016	Luteolin-6-C-glucoside (Isoorientin)	Flavonoids	C01821	--	-0.00524923	-0.0581207	0.0583572
MWSHY0124	Pinocembrin (Dihydrochrysin)	Flavonoids	C09827	ko00941	0.00413358	-0.0580862	0.0582331
Smgp004575	Quercetin-5-O-β-D-glucoside*	Flavonoids	--	--	0.00652237	-0.0577944	0.0581613
Zmhp003784	Rhodioflavonoside	Flavonoids	--	--	-0.00669514	-0.0576444	0.0580319
Lmdn005449	Senkyunolide S	Others	--	--	0.0165515	-0.0555786	0.0579908
Ymjm000152	p-Hydroxypheny-β-D-allopyranoside	Phenolic acids	--	--	-0.00776505	-0.0574489	0.0579713
Lmqp002349	Kaempferol-3-O-(6''''-malonyl)sophorotrioside	Flavonoids	--	--	-0.0139085	-0.0562582	0.057952
mws0146	Nicotinic Acid Methyl Ester(Methyl Nicotinate)	Alkaloids	--	--	0.0171372	-0.0553384	0.0579312
pmp001312	6-Hydroxykaempferol-3,7,6-O-triglycoside*	Flavonoids	--	--	-0.0122982	-0.056524	0.0578464
pme3475	Butin; 7,3',4'-Trihydroxyflavanone	Flavonoids	C09614	ko00941	-0.0203262	-0.0540859	0.0577792
pme2960	Naringenin chalcone; 2',4,4',6'-Tetrahydroxychalcone	Flavonoids	C06561	ko00941,ko01100,ko01110	-0.0205473	-0.0539676	0.0577468
pmp000587	Luteolin-7-O-(6''-malonyl)glucoside	Flavonoids	C10103	--	0.0112103	-0.0565607	0.0576609
Zmhp002640	6-Hydroxykaempferol-3-O-Rutinoside-6-O-glucoside	Flavonoids	--	--	0.0226101	-0.052932	0.0575588
Lmmp002995	Quercetin-7-O-(2''-malonyl)glucosyl-5-O-glucoside	Flavonoids	--	--	0.00884179	-0.0567924	0.0574766
Hmdn001667	Ellagic acid-4-O-glucoside	Tannins	--	--	0.00906646	-0.0566858	0.0574063
Xmyp005654	Kaempferol-4'-O-glucoside	Flavonoids	--	--	-0.00292989	-0.0572235	0.0572985
pme0376	Naringenin (5,7,4'-Trihydroxyflavanone)	Flavonoids	C00509	ko00941,ko00943,ko01100,ko01110	-0.0219804	-0.0527992	0.0571917
Lmtn002796	Aromadendrin-7-O-glucoside	Flavonoids	--	--	0.0253426	-0.0512144	0.0571416
pme1773	Cyanidin-3-O-rutinoside (Keracyanin)	Flavonoids	C08620	ko00942	0.0248242	-0.051377	0.0570599
Hmcp001858	Kaempferol-3-O-arabinoside-7-O-rhamnoside	Flavonoids	--	--	-0.0191198	-0.0537237	0.0570246
Lmyp005841	Chrysin-7-O-glucoside*	Flavonoids	--	--	-0.00375279	-0.0568833	0.057007
mws0154	Shikimic acid	Organic acids	C00493	ko00400,ko00999,ko01100,ko01110,ko01230,ko01240	0.0113776	-0.0558529	0.0569999
MWSslk138	2,3,4-Trihydroxybenzoic acid	Phenolic acids	--	--	-0.0221974	-0.0524594	0.0569624
MWSHY0051	Kaempferol (3,5,7,4'-Tetrahydroxyflavone)	Flavonoids	C05903	ko00941,ko00944,ko01100,ko01110	-0.0216809	-0.0526062	0.0568988
Cmzn004594	Dunalianoside C	Phenolic acids	--	--	0.0237194	-0.0516717	0.0568558
pmn001643	Isolariciresinol-9'-O-rhamnoside (Aviculin)	Lignans and Coumarins	--	--	-0.0076228	-0.0562626	0.0567766
Zmhp004034	Rhodiolgin	Flavonoids	--	--	-0.00901243	-0.0560536	0.0567735
Lmfn003760	Quercetin-4'-O-glucuronide	Flavonoids	--	--	-0.00764758	-0.0562341	0.0567517
Lmmp003903	Kaempferol-3-O-(2''-O-acetyl)glucoside	Flavonoids	--	--	0.0188236	-0.0535181	0.0567319
MWSmce501	Protocatechuic Acid Methyl Ester	Phenolic acids	--	--	0.0255838	-0.0505813	0.0566833
Lmzp002365	Hesperetin-7-O-glucoside	Flavonoids	C16422	ko00941	0.0221666	-0.0521145	0.0566329
Zajn002491	catechin-4-β-D-galactopyranoside*	Flavonoids	--	--	-0.0181395	-0.053512	0.0565029
Lmqn001795	5-Hydroxy-7-methoxyflavone	Flavonoids	--	--	0.00906574	-0.0556972	0.0564302
HJN041	Epicatechin glucoside*	Flavonoids	--	--	-0.0193691	-0.0527703	0.0562127
Zmgp003681	Broussonetine M	Alkaloids	--	--	-0.0187458	-0.052991	0.056209
mws0458	Vanillin; 4-Hydroxy-3-Methoxybenzaldehyde	Phenolic acids	C00755	ko01100,ko01110	0.0135927	0.0545207	0.0561895
HJAP127	Quercetin-3-O-(2''-O-Rhamnosyl)rutinoside	Flavonoids	--	--	0.016945	-0.053555	0.0561718
Lmtp004044	Quercetin-3-O-apiosyl(1→2)galactoside*	Flavonoids	--	--	0.0105218	-0.0550842	0.0560801
HJAP135	Pinocembrin-7-O-(6''-O-malonyl)glucoside	Flavonoids	--	--	-0.0194969	-0.0524563	0.0559625
Lmfn000604	6-O-Galloyl-β-D-glucose*	Phenolic acids	--	--	-0.0236434	-0.0506516	0.0558981
Zmdn002400	Epicatechin-3'-O-β-D-glucopyranoside*	Flavonoids	--	--	-0.0182327	-0.0527816	0.0558419
Lmqp002170	Kaempferol-3-O-sophorotrioside	Flavonoids	C12635	ko00944,ko01110	-0.0191473	-0.0524087	0.0557969
Zmdn002049	Epicatechin-4'-O-β-D-glucopyranoside*	Flavonoids	--	--	-0.0194571	-0.05226	0.0557646
MWS20182	Dihydroferulic Acid	Phenolic acids	--	--	0.0141168	-0.0539361	0.0557529
Cmjn004337	Benzyl-(2''-O-xylosyl)glucoside	Phenolic acids	--	--	0.0194427	0.0521819	0.0556864
pme3184	2'-Deoxyadenosine-5'-monophosphate	Nucleotides and derivatives	C00360	ko00230,ko01100,ko01232	-0.0271611	0.0485768	0.0556545
Hmln003529	Benzyl β-primeveroside	Phenolic acids	--	--	0.0213616	0.0513028	0.0555725
Hmln000659	3-O-Galloyl-D-glucose*	Phenolic acids	--	--	-0.0244665	-0.0498748	0.0555527
Lmmn001643	2-Hydroxycinnamic acid*	Phenolic acids	C01772	ko00360,ko00999,ko01100,ko01110	0.00759789	0.0548684	0.055392
Hmcp001769	Quercetin-3-O-rhamnosyl(1→2)arabinoside	Flavonoids	--	--	-0.0236494	-0.0500876	0.0553901
Jmwn002494	(2E)-3-[4-(β-D-glucopyranoside)-phenylacrylic]-acid	Phenolic acids	--	--	-0.0144348	-0.0534454	0.0553604
Hmcp001658	Isorhamnetin-3-O-(6''-malonyl)glucoside-7-O-glucoside	Flavonoids	--	--	0.0223953	-0.0505979	0.0553326
mws0045	Quercetin-3-O-rhamnoside(Quercitrin)	Flavonoids	C01750	ko00944	0.0165488	-0.0527732	0.0553071
pme0321	Kaempferol-7-O-rhamnoside*	Flavonoids	--	--	0.0188253	-0.0519802	0.0552841
pma6460	4-O-p-Coumaroylquinic acid	Phenolic acids	C10441	--	0.0296277	-0.0466582	0.0552702
MA10039492	Dehydroascorbic acid	Others	C05422	ko00053,ko00480,ko01100	0.0188702	-0.0519352	0.0552571
HJN078	Pinocembrin-7-O-(2''-O-arabinosyl)glucoside	Flavonoids	--	--	0.0290292	-0.046935	0.0551869
MWSslk146	4'-O-Glucosylvitexin	Flavonoids	--	--	-0.0135451	-0.0534931	0.0551814
MWS20145	Eriodictyol-7-O-glucoside	Flavonoids	--	--	-0.00669092	-0.054746	0.0551534
Wbtn006810	6,7-dihydroxy-1,3-dimethoxyxanthen-9-one	Flavonoids	--	--	-0.0261754	-0.0484381	0.0550582
pmc1990	4'-Hydroxy-5,7-dimethoxyflavanone	Flavonoids	--	--	-0.0268001	-0.0480293	0.0550006
pme0010	L-Serine	Amino acids and derivatives	C00065	ko00260,ko00261,ko00270,ko00460,ko00470,ko00564,ko00600,ko00630,ko00920,ko00970,ko01100,ko01110,ko01200,ko01230,ko01240,ko02010	0.0127986	0.0534639	0.0549744
Lhyp111010	Demethylwedelolactone	Lignans and Coumarins	--	--	0.0232737	-0.0496561	0.0548397
Lmjp002461	Quercetin-3-O-neohesperidoside*	Flavonoids	--	--	0.0307097	-0.0452993	0.0547276
Lmsp004166	Quercetin-3-O-glucoside-7-O-rhamnoside*	Flavonoids	--	--	0.0308557	-0.0451028	0.0546474
pmb2586	Gallocatechin-(4α→8)-catechin	Flavonoids	--	--	-0.0269296	-0.0474966	0.0545997
Zmhp001956	6-Hydroxykaempferol-3,6,7-O-triglucoside*	Flavonoids	--	--	-0.00554505	-0.0543073	0.0545896
mws0064	Eriodictyol (5,7,3',4'-Tetrahydroxyflavanone)	Flavonoids	C05631	ko00941,ko01100,ko01110	-0.0276969	-0.0470207	0.0545716
pme3968	7-Methylguanine	Nucleotides and derivatives	C02242	--	0.0205036	-0.0505719	0.0545703
pmn001583	Quercetin-3-O-robinobioside	Flavonoids	--	--	0.0311231	-0.0447928	0.054544
Jmzn006005	3,4-Methylenedioxy cinnamyl alcohol	Lignans and Coumarins	--	--	0.029903	-0.0455799	0.0545134
MWS1837	Tranexamic Acid	Organic acids	--	--	0.0302793	-0.0451989	0.0544038
pme1201	Phloretin	Flavonoids	C00774	ko00941,ko01110	-0.0283232	-0.0464192	0.0543778
pmb2928	Gallic acid-4-O-glucoside	Phenolic acids	--	--	0.0234466	0.0490198	0.0543386
MWS20021	8S-HETrE; 8S-Hydroxy-9E,11Z,14Z-Eicosatrienoic Acid	Lipids	--	--	-0.0272746	-0.0469343	0.0542838
pme3083	2-(Formylamino)benzoic acid	Phenolic acids	C05653	ko00380,ko01100	0.0170338	0.0514048	0.0541536
MWSHY0067	Quercetin-3-O-rutinoside (Rutin)*	Flavonoids	C05625	ko00944,ko01100,ko01110	0.029119	-0.0455479	0.0540604
Lmbp003208	Fraxidin-8-O-glucoside	Lignans and Coumarins	--	--	-0.0179049	0.0509341	0.0539895
pmp001105	Kaempferol-3-O-neohesperidoside-7-O-glucoside*	Flavonoids	--	--	0.027772	-0.0462582	0.0539546
pmb0034	L-α-Glutamyl-L-Glutamic Acid	Amino acids and derivatives	C01425	--	-0.015404	-0.0517009	0.0539469
pmb0492	N',N'',N'''-p-Coumaroyl-cinnamoyl-caffeoyl spermidine	Alkaloids	--	--	-0.017824	-0.0506756	0.0537188
Zmdp003457	Myricetin-3-O-galactoside-3'-O-rhamnoside	Flavonoids	--	--	0.0240949	-0.0479239	0.0536401
Hmcp004055	Quercetin-5,7,4'-tri-O-glucoside	Flavonoids	--	--	-0.0156119	-0.0513139	0.0536362
Lmjp003206	Quercetin-3-O-Sambubioside-5-O-Glucoside	Flavonoids	--	--	-0.00985821	-0.0527147	0.0536286
mws0983	N-Oleoylethanolamine	Alkaloids	C20792	--	-0.00788055	-0.0529745	0.0535575
Lmhp010190	LysoPC 18:1(2n isomer)	Lipids	--	--	0.0337117	-0.0414396	0.0534202
MWSmce697	4-Ethoxyphenol	Phenolic acids	--	--	0.0129083	0.0516868	0.0532743
Lmbp002336	Quercetin-3-O-(2''-O-rhamnosyl)galactoside	Flavonoids	--	--	0.0327964	-0.0419771	0.0532699
Zmhp003716	Rhodionidin	Flavonoids	--	--	0.0327964	-0.0419771	0.0532699
Lmpp003268	Kaempferol-3-O-rutinoside-7-O-glucoside	Flavonoids	--	--	0.0268826	-0.0459655	0.0532494
pmp001273	LysoPC 18:2	Lipids	--	--	0.0274524	-0.0456036	0.053229
pmn001421	3-O-p-Coumaroylquinic acid*	Phenolic acids	--	--	0.0338504	-0.0410662	0.0532192
pmp001281	LysoPC 18:1	Lipids	--	--	0.0336002	-0.0412486	0.0532017
Lmjp002596	Quercetin-3-O-sambubioside*	Flavonoids	C12637	ko00944	0.0180953	-0.0499461	0.053123
Zmgn004894	Methyl 4-hydroxybenzoate	Phenolic acids	--	--	0.025094	0.0468192	0.0531201
mws1074	Daphnetin	Lignans and Coumarins	C03093	--	-0.0240291	-0.0473533	0.0531011
Hmgp002036	Nepetin-7-O-glucoside(Nepitrin)	Flavonoids	--	--	0.0047068	-0.0528341	0.0530433
Lssp210311	3-Hydroxylup-12(13),20(29)-diene-28-oic acid	Terpenoids	--	--	-0.0245398	-0.0469936	0.0530151
Zmdp008064	cannabielsoin-C3	Others	--	--	0.0155551	-0.0505363	0.0528761
Lmmn000774	Dihydrocaffeoylglucose	Phenolic acids	--	--	0.0324314	-0.0417451	0.0528626
mws2368	Tyrosol; 4-Hydroxyphenylethanol	Phenolic acids	C06044	ko00350,ko01100	0.0317079	-0.0422111	0.0527936
Wacn003131	2-O-P-Coumaroylhydroxycitric Acid	Phenolic acids	--	--	0.00845655	-0.052025	0.0527079
Zapn009595	Sophoraflavanone B	Flavonoids	C18023	--	-0.0321383	-0.0417587	0.052694
Zmhn002508	4-p-Cumaroyl-rhamnosyl-(1→6)-D-glucose	Phenolic acids	--	--	-0.0341187	0.040075	0.0526316
Hmln003405	Ellagic acid-4-O-rhamnoside	Tannins	--	--	-0.0103956	-0.0515696	0.052607
pmb0880	LysoPE 18:0(2n isomer)	Lipids	--	--	0.0111243	-0.0513749	0.0525655
pmb0501	Agmatine	Alkaloids	C00179	ko00330,ko01100	0.0348765	-0.0393203	0.052559
Zmcn004206	kaempferol-3-caffeoyldiglucoside	Flavonoids	--	--	0.035358	-0.0386683	0.0523968
mws0289	LysoPE 18:1*	Lipids	--	--	0.0315111	-0.0418545	0.0523903
Lmsp003161	Kaempferol-3-O-sophoroside-7-O-rhamnoside*	Flavonoids	--	--	0.0344449	-0.0394689	0.0523856
pme0001	Hesperetin-7-O-neohesperidoside(Neohesperidin)	Flavonoids	C09806	ko00941	0.0330427	-0.040572	0.0523251
HJAP064	Isorhamnetin-3-O-(6''-malonyl)glucoside	Flavonoids	--	--	-0.0285974	-0.0437608	0.0522764
mws1200	Trans-4-Hydroxycinnamic Acid Methyl Ester	Phenolic acids	--	--	0.0300969	-0.042665	0.0522123
Lmlp005236	Dihydrokaempferol-3-O-glucoside	Flavonoids	--	--	0.0219428	-0.0471408	0.0519976
Qmgp102504	Angustoline	Alkaloids	--	--	-0.0355426	0.0378879	0.0519497
pme1611	Isohemiphloin	Flavonoids	--	--	0.0295836	-0.0426559	0.0519107
Lmmp003591	Tri(dihydrocaffeoyl)spermine	Alkaloids	--	--	-0.0121154	-0.0504437	0.0518782
Hmcp001329	Quercetin-3-O-xylosyl(1→2)glucosyl(1→2)glucoside	Flavonoids	--	--	-0.00481342	-0.0516224	0.0518463
Lmjp002867	Kaempferol-3-O-neohesperidoside*	Flavonoids	--	--	0.0336774	-0.0393624	0.0518032
Zmhp003514	6,7,8-Tetrahydroxy-5-methoxyflavone*	Flavonoids	--	--	-0.00698535	-0.0512997	0.0517731
Zmyn002323	2-Hydroxyphenylacetic acid	Organic acids	C05852	ko00360,ko01100	0.0080105	0.0511296	0.0517533
mws0919	Kaempferol-3-O-rhamnoside (Afzelin)(Kaempferin)*	Flavonoids	C16911	ko00944	0.0340973	-0.0389309	0.0517517
mws0981	Isoxanthopterin	Nucleotides and derivatives	C03975	--	-0.0291434	-0.0426112	0.0516241
Zmgp003758	Broussonetine C*	Alkaloids	--	--	0.0363989	-0.0365721	0.0515985
pmb3074	5-O-p-Coumaroylquinic acid*	Phenolic acids	C12208	ko00940,ko00941,ko00945,ko01110	0.0364177	-0.0365475	0.0515943
pmb0608	Chrysoeriol-7-O-(6''-malonyl)glucoside	Flavonoids	--	--	-0.0277284	-0.0434667	0.0515579
Zmgn001448	2-Propylmalic Acid	Organic acids	C05994	ko00620	0.0368842	-0.0360071	0.0515457
Lmgn001670	Salicylic acid	Phenolic acids	C00805	ko01100,ko01110,ko04075	0.0355576	-0.037314	0.051543
pmb3006	Apigenin-7-O-glucoside(Cosmosiin)	Flavonoids	C04608	ko00944	0.0228833	-0.0460643	0.0514351
pmp000194	6''-O-Malonylgenistin	Flavonoids	C16192	ko00943	-0.0298894	-0.0418469	0.051425
pmb0789	Pyridoxine-5'-O-glucoside	Others	C03996	--	-0.0370112	0.0356378	0.0513798
Lmsp002982	Quercetin-3-O-sophoroside-7-O-rhamnoside	Flavonoids	--	--	0.0333852	-0.0389849	0.0513263
Lmmp007480	2,4,4'-trihydroxychalcone	Flavonoids	--	--	-0.0325807	-0.0395416	0.0512351
pmb2497	4-Hydroxy-3-methoxymandelate	Phenolic acids	C05584	ko00350,ko01100	-0.0337598	0.038489	0.051197
Lmmp003091	Quercetin-3-O-(4''-O-glucosyl)rhamnoside	Flavonoids	C17563	--	0.0311019	-0.0406453	0.0511798
MWSmce713	3-(4-Hydroxyphenyl)-1-propanol	Phenolic acids	--	--	-0.00723755	0.0506458	0.0511603
Lmmn002260	5'-Methoxyisolariciresinol-9'-O-glucoside	Lignans and Coumarins	--	--	0.0333031	0.0387429	0.0510892
Lmsp004670	Kaempferol-3-O-glucoside-7-O-rhamnoside*	Flavonoids	--	--	0.0363718	-0.0358652	0.0510805
Lmnp002413	Luteolin-6-C-glucoside-7-O-rhamnoside	Flavonoids	--	--	0.0119705	-0.0496453	0.0510681
pma0791	Naringenin-7-O-(6''-malonyl)glucoside	Flavonoids	--	--	-0.0233349	-0.0453708	0.0510198
MWSHY0037	Isoliquiritigenin	Flavonoids	C08650	ko00941,ko01100,ko01110	-0.03254	-0.0392632	0.0509946
pmb3317	Quinacyl syringic acid	Phenolic acids	--	--	-0.0348911	-0.0370215	0.0508722
mws1066	Naringenin-7-O-Rutinoside(Narirutin)*	Flavonoids	C09793	--	0.00820532	0.0501669	0.0508335
pmb3101	2-Isopropylmalic Acid	Organic acids	C02504	ko00290,ko00620,ko01100,ko01110,ko01210,ko01230	0.0379134	-0.0338018	0.0507936
mws2220	Gallocatechin 3-O-gallate*	Flavonoids	--	--	-0.027149	0.0429081	0.0507757
Lsjp211205	β-Ionone	Others	C12287	--	0.0229262	-0.0452891	0.0507613
Lmdn006025	2-Hydroxy-2,3-dihydrogenistein	Flavonoids	C12631	ko00943,ko01100,ko01110	0.03818	-0.0334152	0.0507374
Lmsn003297	3,4,2',4',6'-Pentahydroxychalcone-4'-O-glucoside	Flavonoids	C16408	ko00941,ko01110	-0.00251174	-0.0506292	0.0506914
Hmfn000531	L-Ascorbic acid (Vitamin C)	Others	C00072	ko00053,ko00480,ko01100,ko01110,ko01240	-0.0339434	-0.0375569	0.0506229
pmc0960	LysoPC 20:4	Lipids	--	--	-0.0102002	-0.0495364	0.0505757
pme0137	N-Acetyl-L-Glutamine	Amino acids and derivatives	--	--	-0.0323091	-0.0387075	0.0504197
mws0093	Coniferyl alcohol	Phenolic acids	C00590	ko00940,ko00999,ko01100,ko01110	0.025492	0.0434757	0.0503983
mws0145	O-Anisic acid (2-Methoxybenzoic acid)	Phenolic acids	--	--	0.0022086	0.0503423	0.0503908
Lmdn007639	3,9-Dihydroxypterocarpan	Flavonoids	C04271	ko00943,ko01110	-0.0319941	-0.0389285	0.050389
mws0147	β-Hydroxyisovaleric acid	Organic acids	C20827	ko00280,ko01100	0.0386154	-0.0323129	0.0503514
Lmhp010040	LysoPE 20:3*	Lipids	--	--	0.0320101	-0.0387444	0.0502571
MWSHY0010	Troxerutin	Flavonoids	--	--	-0.0234552	-0.0444082	0.0502219
Lmhp009890	LysoPC 20:3	Lipids	--	--	0.0376321	-0.0331724	0.0501656
pmb0645	Hesperetin-6-C-glucoside-7-O-glucoside	Flavonoids	--	--	-0.0167111	-0.0472267	0.0500961
mws0731	Nicotinuric acid	Amino acids and derivatives	C05380	ko00760	0.0313596	-0.0390247	0.0500635
Lmhn003801	Feruloylsinapoyltartaric acid	Phenolic acids	--	--	0.0311446	-0.0391068	0.0499933
Zmtn001464	4,8-Dihydroxyquinoline-2-carboxylic acid	Organic acids	C02470	ko00380	-0.0364331	0.0342023	0.0499717
mws1505	Phenethyl caffeate	Phenolic acids	C10484	--	-0.0149757	-0.0476268	0.0499257
Zmln000668	Monogalloyl-diglucose	Phenolic acids	--	--	-0.0304933	-0.0394213	0.0498385
Lmdn003756	Methyl caffeate	Phenolic acids	C10477	--	-0.00419223	-0.0496369	0.0498136
MWSHY0199	Quercetin-3-O-(6''-O-galloyl)galactoside	Flavonoids	--	--	-0.0206195	-0.0453107	0.0497818
HJAP023	Kaempferol-6,8-di-C-glucoside-7-O-glucoside	Flavonoids	--	--	0.026949	-0.0418454	0.0497723
MWSslk254	Kaempferol-3-O-glucorhamnoside	Flavonoids	--	--	0.0386022	-0.0313483	0.0497277
pme3186	DL-Glyceraldehyde-3-phosphate	Organic acids	C00661	--	0.0304599	-0.0392972	0.0497199
Zmhn002422	1-O-Feruloyl-β-D-glucose	Phenolic acids	C17759	--	0.0204611	-0.0452121	0.0496265
mws0567	4-Guanidinobutyric acid	Organic acids	C01035	ko00330,ko01100	-0.0373327	-0.0326622	0.049604
mws1034	Isosakuranetin (5,7-Dihydroxy-4'-methoxyflavanone)	Flavonoids	C05334	ko00941,ko01110	-0.0165681	-0.0467261	0.0495765
Zmgp004016	Broussonetine D*	Alkaloids	--	--	-0.00191768	-0.0494771	0.0495142
Lmhn003240	Benzoylmalic acid	Phenolic acids	--	--	-0.0360404	-0.0339118	0.0494866
Lmyp003500	Kaempferol-3-O-(2''-galloyl)galactoside*	Flavonoids	--	--	0.0184726	0.0455979	0.0491976
Lmyp003599	Kaempferol-3-O-(6''-galloyl)glucoside*	Flavonoids	--	--	0.0184726	0.0455979	0.0491976
Lmlp002765	Stilbostemin B	Phenolic acids	--	--	0.0323774	0.0369932	0.0491609
Lmmp003109	3'-O-Methyl-epicatechin	Flavonoids	--	--	-0.0255922	-0.0419322	0.049125
pme1119	Inosine	Nucleotides and derivatives	C00294	ko00230,ko01100,ko01232,ko02010	0.0399329	-0.0285858	0.04911
pme3705	D-Glucoronic acid*	Others	C00191	ko00040,ko00053,ko00520,ko00562,ko01100,ko01240,ko01250	0.0403357	-0.0275798	0.0488633
ML10176345	3-Dehydroshikimic acid	Organic acids	C02637	ko00400,ko00999,ko01100,ko01110,ko01230,ko01240	0.0399474	-0.0279606	0.0487606
MWSHY0092	Eriodictyol-7-O-Rutinoside (Eriocitrin)	Flavonoids	C09732	--	-0.0219296	-0.0435424	0.0487529
Hmln002149	Acteoside; Verbascoside	Phenolic acids	C10501	--	-0.014073	-0.0465965	0.0486753
pmb3056	Homovanilloylquinic acid	Phenolic acids	--	--	-0.0367211	-0.0319236	0.0486575
Lmtn003598	3-Prenyl-4-O-glucosyloxy-4-hydroxybenzoic acid	Phenolic acids	--	--	-0.0280408	-0.0397587	0.0486522
mws0972	6-Hydroxyhexanoic acid	Organic acids	C06103	--	0.040557	-0.0268554	0.0486424
Lmdn009099	Coniferyl ferulate	Phenolic acids	C17855	--	-0.0390745	-0.0289153	0.0486098
MWSHY0111	Calycosin-7-O-glucoside	Flavonoids	--	--	0.0291215	-0.0388994	0.0485924
Lmhp009034	LysoPE 16:1*	Lipids	--	--	0.0186127	-0.0447612	0.0484767
Wafn003429	3-Methylbutyl 6-O-(alpha-L-arabinopyranosyl)-beta-D-glucopyranoside	Others	--	--	0.0380737	0.0299975	0.0484712
MWSmce248	3-Hydroxycinnamic Acid*	Phenolic acids	C12621	ko00360,ko01100	0.0327866	-0.0356651	0.0484454
mws0193	L-Homocitrulline	Amino acids and derivatives	C02427	--	0.0397989	-0.0275852	0.0484241
Qmyp101440	Blumenol C(ISO3)	Terpenoids	--	--	-0.0393138	-0.0281859	0.0483737
Lmsn002815	Kaempferol-3-O-rutinoside(Nicotiflorin)	Flavonoids	C21833	ko00944,ko01110	0.0408525	-0.0258723	0.048356
mws0034	Epigallocatechin-3-gallate*	Flavonoids	C09731	--	-0.0212514	0.0434278	0.0483487
mws1629	Aucubin	Terpenoids	C09771	--	-0.0388709	0.0287129	0.0483258
mws0355	Catechin gallate*	Flavonoids	--	--	-0.02302	0.0424875	0.048323
ML10179289	2-Phenylethanol	Phenolic acids	C05853	ko00360	0.0407515	-0.0259681	0.0483221
Qmzp101823	Hinokinin	Lignans and Coumarins	--	--	0.0195806	0.0441718	0.0483172
Zmcn005156	4,5-O-Dicaffeoylquinic Acid Methyl Ester	Phenolic acids	--	--	0.0374765	-0.0304714	0.0483011
MWS0687	1-Methyl-6-Oxo-1,6-Dihydropyridine-3-Carboxamide	Alkaloids	--	--	0.0409442	-0.0255726	0.0482741
mws1397	Epicatechin gallate*	Flavonoids	--	--	-0.0220235	0.0429187	0.0482395
Lmhp009802	LysoPE 20:3(2n isomer)*	Lipids	--	--	0.0373856	-0.0304556	0.0482206
pme2853	Hexanoyl-L-glycine	Amino acids and derivatives	--	--	0.0301773	0.0375478	0.0481717
Lmcp004369	Quercetin-3',4'-dimethyl ether	Flavonoids	--	--	0.00804631	0.0474909	0.0481677
Zbjp004363	Demethylalangiside	Alkaloids	C11813	ko00950	0.0415713	-0.0242944	0.0481497
Lmhp003162	Chrysoeriol-6,8-di-C-glucoside-4'-O-glucoside	Flavonoids	--	--	-0.0326002	-0.0354035	0.0481267
HJKP000649	N-benzylformamide	Alkaloids	C15561	--	0.0409633	-0.0252072	0.0480978
HX1341	7-hydroxy-2H-1-benzopyran-2-one	Lignans and Coumarins	--	--	0.0396659	-0.0271806	0.048085
mws1189	D-Galacturonic acid*	Others	C00333	ko00040,ko00053,ko00520,ko01100,ko01240,ko01250,ko02010	0.0404768	-0.0258159	0.0480087
Lmhp009769	LysoPE 17:1*	Lipids	--	--	-0.0351877	-0.032604	0.0479708
Zmyn000155	N-α-Acetyl-L-ornithine	Amino acids and derivatives	C00437	ko00220,ko01100,ko01110,ko01210,ko01230	0.0416888	-0.0236972	0.0479533
Zmdp008437	cannflavin B	Flavonoids	--	--	0.014423	0.0456166	0.0478424
pmb2591	N-Acetyl-L-Tryptophan	Amino acids and derivatives	--	--	-0.0404816	0.025177	0.0476722
MWS4525	6-O-methylguanine	Nucleotides and derivatives	--	--	0.0408112	-0.0245929	0.0476484
Xmyp004678	Kaempferol-3-O-(2-O-Xylosyl-6-O-Rhamnosyl)Glucoside	Flavonoids	--	--	-0.0291514	-0.0376767	0.0476375
pme0008	L-Citrulline	Amino acids and derivatives	C00327	ko00220,ko01100,ko01110,ko01230	0.0418402	-0.0226416	0.0475735
Hmhn000927	Phloroglucinol-1-O-β-D-glucopyranoside	Phenolic acids	--	--	-0.0393928	-0.0265332	0.0474953
pmn001669	Methyl sinapate	Phenolic acids	--	--	-0.0231125	-0.0414822	0.0474864
pmp000805	Moracin I	Phenolic acids	--	--	-0.0358656	-0.031105	0.0474748
MWSslk116	Isobavachalcone	Flavonoids	C08648	--	-0.0356745	-0.0313041	0.0474617
pmp001221	Bavachin	Flavonoids	--	--	-0.0356267	-0.0312606	0.0473971
Zmdp000972	S-Methyl-L-cysteine	Amino acids and derivatives	C22040	ko02010	0.0423709	-0.0212017	0.0473793
ML10171848	D-Arabinono-1,4-lactone	Others	C00652	ko00053,ko01100	-0.00919298	0.0464786	0.0473791
Zmsp001775	1-[2-(furan-2-yl)-2-oxoethyl]-5-oxopyrroidine-2-carboxylic acid	Alkaloids	--	--	0.0399018	-0.0253367	0.0472662
Zmhn001793	6-O-Caffeoyl-D-glucose*	Phenolic acids	--	--	-0.040751	0.0239384	0.047262
Lmwp003888	Kaempferol-3-O-sophoroside-7-O-glucoside	Flavonoids	--	--	-0.0306804	-0.0359274	0.0472448
MWS20148	Apigenin-4'-O-glucoside	Flavonoids	--	--	-0.0109583	-0.0458828	0.0471733
MWS04412	N(6),N(6)-Dimethyl-L-lysine	Amino acids and derivatives	--	--	0.042778	-0.0197296	0.0471085
mws1297	Benzyl glucoside	Phenolic acids	--	--	-0.0423958	0.0204468	0.0470688
Lmmp004504	2'-Hydroxygenistein	Flavonoids	C12134	ko00943	-0.0294159	-0.0367305	0.0470577
mws0668	Xanthosine	Nucleotides and derivatives	C01762	ko00230,ko00232,ko01100,ko01110,ko01232,ko02010	0.0422616	-0.020656	0.0470395
Lmjp002764	Umckalin (7-hydroxy-5,6-dimethoxycoumarin)	Lignans and Coumarins	--	--	-0.0354403	0.0309232	0.0470346
MWStz070	N-(2-Hydroxy-4-methoxyphenyl)acetamide	Alkaloids	--	--	0.042848	-0.019358	0.0470179
MWSmce119	L-Arginine	Amino acids and derivatives	C00062	ko00220,ko00261,ko00330,ko00470,ko00970,ko01100,ko01110,ko01230,ko02010	0.0427419	-0.0195007	0.0469803
pmp001198	6-Deoxyfagomine	Alkaloids	--	--	0.041431	0.0219819	0.0469013
Lmbn004790	Methyl 3-(3-hydroxy-4-methoxyphenyl)propanoate	Phenolic acids	--	--	-0.0388968	0.0261765	0.0468846
Lmgp003335	4',5-Dihydroxyisoflavone-7-O-galactoside	Flavonoids	--	--	-0.00838345	-0.046129	0.0468846
Lmhp010757	LysoPE 20:2*	Lipids	--	--	0.0425152	-0.0197357	0.0468726
Hmyn007081	LysoPG 16:1	Lipids	--	--	-0.0403108	-0.0238964	0.0468614
Lmhp008924	LysoPC 19:3	Lipids	--	--	-0.0405952	-0.0233699	0.0468415
MWS04559g	3-Hydroxy-L-phenylalanine	Amino acids and derivatives	--	--	0.043033	-0.0184982	0.0468405
Lmhp010515	LysoPC 17:0(2n isomer)*	Lipids	--	--	-0.0394654	-0.0252278	0.0468397
pmn001382	Isochlorogenic acid A	Phenolic acids	--	--	0.0412002	-0.0221896	0.0467957
pmb0782	Piperidine	Alkaloids	C01746	ko00960	0.0417324	0.0211549	0.046788
pmd0147	LysoPC 20:2*	Lipids	--	--	0.0431527	-0.0179884	0.0467519
pme1261	D-Panthenol	Others	C05944	ko00770	-0.0429784	0.0183995	0.0467513
mws0250	L-Tyrosine	Amino acids and derivatives	C00082	ko00130,ko00261,ko00350,ko00360,ko00400,ko00460,ko00730,ko00940,ko00950,ko00965,ko00966,ko00970,ko00999,ko01100,ko01110,ko01210,ko01230,ko01240	0.0430902	-0.0181349	0.0467508
Wafn003987	Decanoyl arabinosylglucoside	Others	--	--	0.0327275	-0.0333496	0.0467256
pmd0146	LysoPC 20:2(2n isomer)*	Lipids	--	--	0.0430831	-0.0180638	0.0467167
Lmmn002179	Methyl salicylate-2-O-glucoside	Phenolic acids	--	--	-0.0349321	-0.0310031	0.0467059
pmn001420	1-O-Caffeoyl-β-D-glucose*	Phenolic acids	C10433	--	-0.0357429	0.0300274	0.0466819
Lmmp003306	Quercetin-3-O-xylosyl(1→2)arabinoside	Flavonoids	--	--	-0.032515	-0.0334532	0.0466513
Lmsn002887	1-O-Caffeoyl-β-D-xylose	Phenolic acids	--	--	0.0421575	0.0199035	0.0466198
mws0177	2-Furoic acid	Organic acids	C01546	ko01100	0.0430942	-0.0177665	0.0466129
Lacp005602	Blumenol C malonyl Glucoside	Terpenoids	--	--	-0.0381094	-0.0267436	0.0465569
Zmgn000173	D-Ribose	Others	C00121	ko00030,ko01100,ko02010	0.0424651	-0.0190312	0.0465346
Wafn002319	4-O-(3'-O-alpha-D-Glucopyranosyl)caffeoylquinic acid	Phenolic acids	--	--	-0.0355965	0.029749	0.0463909
pmb0881	LysoPE 18:2*	Lipids	--	--	0.0331556	-0.0324465	0.0463904
MWSslk002	Sophoricoside	Flavonoids	--	--	-0.0111849	-0.0450201	0.0463888
Ymjm000094	3,28-Dihydroxyolean-12-en-11-one	Terpenoids	--	--	-0.0350427	-0.0303264	0.0463431
mws0046	Naringenin-7-O-Neohesperidoside(Naringin)*	Flavonoids	C09789	ko00941	0.0249279	0.0390415	0.046321
pmb0197	N7-Methylguanosine	Nucleotides and derivatives	C20674	--	0.0371445	-0.0276125	0.0462835
mws0254	L-Histidine	Amino acids and derivatives	C00135	ko00340,ko00410,ko00470,ko00970,ko01100,ko01110,ko01230,ko02010	0.043285	-0.0163878	0.0462834
HX1219	3-Acetoxy-18-hydroperoxy-12-oleanen-11-one(ISO1)	Terpenoids	--	--	0.0400049	-0.0231937	0.0462422
mws0072	Apigenin-5-O-glucoside	Flavonoids	--	--	-0.0417254	-0.0199171	0.0462353
Lmtn004049	Abscisic acid	Organic acids	C06082	ko00906,ko01100,ko01110,ko04075	0.0410056	0.0213458	0.0462288
pme0490	Nicotinic acid (Vitamin B3)	Others	C00253	ko00760,ko00960,ko01100,ko01110,ko01240	0.043659	-0.015194	0.0462274
pme1109	Guanine	Nucleotides and derivatives	C00242	ko00230,ko01100,ko01232	-0.0397724	-0.0234855	0.0461889
pme3440	Butein	Flavonoids	C08578	ko00941	-0.0339413	-0.0313231	0.046186
mws0179	Chlorogenic acid methyl ester	Phenolic acids	--	--	0.0437081	-0.0149109	0.0461815
Hmlp006326	2',4'-dihydroxy-4-methoxydihydrochalcone	Flavonoids	--	--	-0.033924	-0.0313145	0.0461674
pmp000808	Moracin T	Phenolic acids	--	--	-0.0408527	-0.0214954	0.0461627
pme0152	5,6-Dihydro-5-methyluracil	Nucleotides and derivatives	C00906	--	0.0426798	-0.017532	0.0461404
mws0984	L-Sepiapterin	Nucleotides and derivatives	C00835	ko00790,ko01100	0.0407455	-0.0216384	0.0461347
pmn001689	9-Hydroxy-12-oxo-15(Z)-octadecenoic acid	Lipids	C21924	ko00592,ko01110	-0.0399513	-0.0230482	0.0461229
pme1286	S-(5'-Adenosy)-L-homocysteine	Amino acids and derivatives	C00021	ko00270,ko01100,ko01230,ko01240	0.0438355	-0.0143251	0.0461168
HX1365	Coumarin	Lignans and Coumarins	C05851	ko00999,ko01110	0.0439921	-0.0138104	0.0461089
Lmbn004685	5S,8R-DiHODE; (5S,8R,9Z,12Z)-5,8-Dihydroxyoctadeca-9,12-dienoate	Lipids	C20186	ko00591	-0.0393641	-0.0239599	0.0460827
Cmcp004880	Lochneridine	Alkaloids	--	--	-0.0422949	0.0181102	0.0460091
pme2828	4-Nitrophenol	Phenolic acids	C00870	--	-0.0424459	-0.0176113	0.0459544
Zmfn000481	Uridine-5'-Diphosphate-D-Xylose	Nucleotides and derivatives	C00190	ko00520,ko00908,ko01100,ko01250	0.0418608	0.0188931	0.0459269
HJAP154	Galloylisorhamnetin*	Flavonoids	--	--	0.0349623	0.0297779	0.0459248
ML10181668	Cycloleucine	Amino acids and derivatives	C03969	--	0.0400714	0.0223309	0.0458736
pme1228	5-Hydroxy-L-tryptophan	Amino acids and derivatives	C00643	ko00380,ko01100	-0.0429971	-0.0159797	0.0458705
Zmpn002553	Cichoriin*	Lignans and Coumarins	C09206	--	-0.0430564	-0.0157248	0.045838
mws0906	Coniferin	Phenolic acids	C00761	ko00940,ko01110	-0.0406843	0.0210271	0.0457968
mws1015	Esculin (6,7-Dihydroxycoumarin-6-O-glucoside)*	Lignans and Coumarins	C09264	--	-0.0430935	-0.0154723	0.0457869
MWS0811	L-Pipecolic Acid	Organic acids	C00408	ko00310,ko00960,ko01100,ko01110	0.0406791	0.0210038	0.0457816
Lmhp008718	LysoPC 17:2	Lipids	--	--	-0.0336867	-0.0309954	0.0457767
Lszp210010	Tatarine	Alkaloids	--	--	-0.0440929	0.0122924	0.0457743
pme1178	Guanosine	Nucleotides and derivatives	C00387	ko00230,ko01100,ko01232,ko02010	0.0427871	-0.0162446	0.045767
Lmbn001162	Esculetin-7-O-glucoside*	Lignans and Coumarins	--	--	-0.0430776	-0.0154344	0.0457592
Lbhp011919	Esculin 6'-Malonate	Lignans and Coumarins	--	--	-0.0398974	-0.0223479	0.04573
Zmgp002288	Broussonetine L	Alkaloids	--	--	-0.0435999	0.0137891	0.0457284
MWS4295	DL-2-hydroxystearic acid*	Lipids	--	--	0.0116546	0.0442094	0.0457199
pmd0130	LysoPC 14:0	Lipids	--	--	0.0315088	-0.0331092	0.0457059
Li512115	Isochlorogenic acid B	Phenolic acids	C10468	--	0.0423863	-0.0170924	0.0457029
pme0274	6-Aminocaproic acid	Organic acids	C02378	ko01100	0.0407833	0.0206138	0.0456969
Hmmp002121	Isorhamnetin-3-O-gallate*	Flavonoids	--	--	0.0346461	0.0297851	0.0456892
mws0044	Taxifolin(Dihydroquercetin)	Flavonoids	C01617	ko00941,ko01100,ko01110	-0.0190637	-0.0415219	0.0456891
Cmsp002787	3,4'-Dihydroxy-3',5'-dimethoxypropiophenone	Phenolic acids	--	--	-0.0420779	-0.0177511	0.0456689
pme3392	Pelargonidin-3-O-glucoside	Flavonoids	C12137	ko00942,ko01100,ko01110	0.0306709	-0.0338093	0.0456483
Qmyp101114	9-O-β-D-Glucoside of 3-hydroxy-7,8-didehydro-β-ionol	Terpenoids	--	--	-0.0415723	0.0187976	0.0456247
mws1177	Maackiain	Flavonoids	C10502	ko00943	-0.037893	-0.0253917	0.0456138
Zmcp003530	quercetin-3-hydroxyferuloyldiglucoside	Flavonoids	--	--	-0.0296224	-0.0346711	0.0456023
MWS04447	Homoproline	Amino acids and derivatives	--	--	0.0438439	-0.0125289	0.0455989
mws1375	Nicotianamine	Alkaloids	C05324	ko00270,ko00999,ko01100,ko01110	0.0412667	0.0193751	0.0455887
Lmtn002233	Androsin	Phenolic acids	--	--	-0.0411047	-0.0196763	0.0455714
pme1816	Neochlorogenic acid (5-O-Caffeoylquinic acid)*	Phenolic acids	C17147	--	-0.0406988	-0.0204829	0.0455625
pmn001687	Cis-Coutaric acid	Phenolic acids	--	--	-0.038715	-0.024015	0.0455585
pmp000794	Moracin D	Phenolic acids	--	--	-0.0417096	-0.018268	0.0455347
pmp000812	Leachianone G	Flavonoids	C18024	--	-0.042165	-0.0171673	0.0455258
pmb3061	5-O-p-Coumaroylquinic acid O-glucoside	Phenolic acids	--	--	-0.032844	-0.0315118	0.0455162
Lmhp009464	LysoPE 17:1(2n isomer)*	Lipids	--	--	-0.0410004	0.019759	0.0455132
Hmsn002272	Demethyl coniferin	Phenolic acids	--	--	0.0417492	0.018091	0.0455003
pme3388	Homoarginine	Amino acids and derivatives	C01924	--	0.0445565	-0.0090923	0.0454748
Hmhp004269	Nodakenin	Lignans and Coumarins	C09279	--	-0.0381319	0.0247645	0.0454678
pmf0470	cis-4-Hydroxy-D-proline	Amino acids and derivatives	C03440	ko00470,ko01100	0.0419325	0.0175736	0.0454661
Lmmp003487	Luteolin-7-O-glucuronide-(2→1)-glucuronide	Flavonoids	--	--	-0.0327501	-0.0315371	0.045466
Lsjp211240	Nicotinamide	Others	C00153	ko00760,ko01100,ko01240	0.0441459	-0.0108384	0.0454569
Zmdp000292	Arginine methyl ester	Amino acids and derivatives	--	--	0.0445911	-0.00881433	0.0454539
pmp000867	Morachalcone A	Flavonoids	--	--	-0.0383969	-0.0243036	0.0454422
Lmbn001181	Fraxetin-7,8-di-O-glucoside	Lignans and Coumarins	--	--	-0.0416361	-0.0181278	0.0454112
MWSHY0071	Chrysin	Flavonoids	C10028	ko00941	-0.0391699	-0.0229091	0.0453774
NK10251888	NG,NG-Dimethyl-L-arginine*	Amino acids and derivatives	C03626	--	0.0444651	-0.00902673	0.0453721
Lmyn003028	Benzyl-β-gentiobioside*	Phenolic acids	--	--	-0.0394025	-0.0224457	0.0453472
mws1167	Oxalacetic acid	Organic acids	C00036	ko00010,ko00020,ko00250,ko00470,ko00620,ko00630,ko00710,ko00999,ko01100,ko01110,ko01200,ko01210,ko01230,ko01240	0.0355732	-0.02812	0.0453453
pmp001225	Wighteone; Erythrinin B	Flavonoids	C10542	--	-0.0114707	0.0438689	0.0453437
pmn001610	Eicosadienoic acid	Lipids	C16525	ko01040	0.0442026	-0.0100803	0.0453374
mws0242	Suberic Acid	Organic acids	C08278	--	0.0431783	0.0138217	0.0453365
Zbdp002392	Piperonylic acid	Organic acids	--	--	-0.0423914	-0.0160569	0.0453305
pmp000799	Moracin S2	Phenolic acids	--	--	-0.0386172	-0.0237272	0.045324
Hmqp006235	LysoPC 18:4	Lipids	--	--	-0.0390362	-0.0230222	0.0453194
MWSmce116	5'-Deoxyadenosine*	Nucleotides and derivatives	C05198	--	0.0436534	-0.0121719	0.0453186
pme3163	D-Sedoheptuiose 7-phosphate	Others	--	--	-0.0441657	0.0101394	0.0453146
Zmjp000182	N-Monomethyl-L-arginine	Amino acids and derivatives	C03884	--	0.0446113	-0.00784768	0.0452963
Ymmg000006	Rugosic acid A	Others	--	--	0.0446862	-0.0073797	0.0452915
MWS5164	N,N'-Dimethylarginine;SDMA*	Amino acids and derivatives	--	--	0.0444826	-0.00850251	0.0452879
pmf0256	3-Methyl-1-pentanol	Others	--	--	-0.0437095	0.0117753	0.0452678
Hmhn007023	2,3,19-Trihydroxyurs-12-en-28-oic acid	Terpenoids	--	--	-0.0392756	-0.0224679	0.0452479
Hmln003398	2,3,19,23-Tetrahydroxyurs-12-en-28-oic acid	Terpenoids	--	--	-0.0392756	-0.0224679	0.0452479
pmb3064	3-O-p-Coumaroylquinic acid-O-glucoside	Phenolic acids	--	--	-0.0330541	-0.0308618	0.0452219
NK10256198	3,5,7,2'-Tetrahydroxyflavone; Datiscetin	Flavonoids	C10036	--	-0.0426889	-0.014895	0.0452128
mws0853	Sinapyl alcohol	Phenolic acids	C02325	ko00940,ko01100,ko01110	-0.038989	0.0228347	0.0451837
Lmmn003323	2-Hydroxyhexadecanoic acid	Organic acids	--	--	0.0429751	0.0138987	0.0451667
Zmgp003760	Broussonetine G	Alkaloids	--	--	-0.0439748	-0.0103023	0.0451655
pmp000866	Moracin N	Phenolic acids	--	--	-0.0384233	-0.0237299	0.0451603
mws5041	L-Glycyl-L-isoleucine	Amino acids and derivatives	--	--	0.0444761	-0.00777973	0.0451514
Lmgp004731	Genistein-7-O-galactoside	Flavonoids	--	--	-0.00840269	-0.0443598	0.0451487
pmp000865	Moracin C	Phenolic acids	--	--	-0.0384578	-0.0236379	0.0451414
Wbmp003697	(R)-3-(3'-Hydroxybutyl)-2,4,4-trimethylcyclohexa-2,5-dienone	Terpenoids	--	--	-0.0443072	-0.00863726	0.0451413
mws0748	1-Caffeoylquinic acid	Phenolic acids	--	--	-0.0404249	-0.0200794	0.045137
HX1352	7-methoxycoumarin(ISO1)	Lignans and Coumarins	--	--	0.0444855	-0.00758728	0.0451279
Zmjp000966	Vidarabine	Nucleotides and derivatives	--	--	-0.0444348	0.0078313	0.0451196
Zmyn004449	9-Hydroxy-12-oxo-10(E),15(Z)-octadecadienoic acid	Lipids	C21923	ko00592,ko01110	0.0435891	0.01165	0.0451191
MWSmce257	D-Pantothenic Acid	Others	C00864	ko00410,ko00770,ko01100,ko01110,ko01240	0.0441414	-0.00933476	0.0451176
pme0230	Adenosine	Nucleotides and derivatives	C00212	ko00230,ko01100,ko01232,ko02010	-0.0443164	0.00836113	0.0450982
pmb2804	13S-Hydroperoxy-9Z,11E-octadecadienoic acid	Lipids	C04717	ko00591,ko01100	0.043439	0.0120737	0.0450857
pmb0296	1-Oleoyl-Sn-Glycerol	Lipids	--	--	0.0188026	0.0409736	0.0450819
pmp000509	Maltol	Others	C11918	ko01110	-0.0445482	0.00689187	0.0450782
pme1654	Jasmonic acid	Organic acids	C08491	ko00592,ko01100,ko01110,ko04075	0.0393469	-0.0219623	0.0450613
Lmbn005662	9(10)-EpOME;(9R,10S)-(12Z)-9,10-Epoxyoctadecenoic acid	Lipids	C14825	ko00591,ko01100	0.0428307	0.0139767	0.0450535
pmb0764	4-Methyl-5-thiazoleethanol	Others	C04294	ko00730,ko01100,ko01240	0.041825	-0.016743	0.0450517
Lmdp002969	Myricetin-3-O-galactoside*	Flavonoids	--	--	-0.0446412	0.00605744	0.0450503
Lmqn000351	Rutinose	Others	C08247	--	-0.0424803	-0.0149848	0.0450458
pme0124	L-Glycyl-L-proline	Amino acids and derivatives	--	--	0.044298	-0.00816044	0.0450434
pme1266	3-Methylxanthine	Nucleotides and derivatives	C16357	ko00232,ko01100,ko01110	-0.0422205	-0.0156583	0.0450306
Lmqp003432	6,9-Dihydroxy-7-megastigmen-3-one	Terpenoids	--	--	-0.0416588	0.0170405	0.0450093
Qmyp101116	9-O-β-D-Glucoside of 3-hydroxy-7,8-didehydro-β-ionol(ISO2)	Terpenoids	--	--	-0.0446049	0.0058831	0.0449912
HJAP148	Kaempferol-3-O-sambubioside	Flavonoids	--	--	0.0113874	-0.0435259	0.0449909
pmp000800	Moracin S3	Phenolic acids	--	--	-0.0394362	-0.0216527	0.0449895
pme1474	5'-Deoxy-5'-(methylthio)adenosine	Nucleotides and derivatives	C00170	ko00270,ko00908,ko01100	0.0448543	-0.00338775	0.0449821
Lafp004533	(6R,9R)-3-Oxo-α-ionol-β-D-malonyl-glucoside	Terpenoids	--	--	-0.0442492	-0.00805402	0.0449762
Wbmn011269	Vitexilactone	Terpenoids	--	--	0.0434017	0.0117686	0.044969
Zmyn005384	2R-Hydroxyoctadecanoic Acid*	Lipids	C03042	--	0.0114523	0.0434816	0.0449645
Lmyn007883	9,16-Dihydroxypalmitic acid	Lipids	--	--	0.044077	-0.00887812	0.0449622
pmn001671	Furanofructosyl-α-D-(6-mustard acyl)glucoside	Phenolic acids	--	--	-0.0330634	0.0304602	0.0449556
Lmgp003989	Dicaffeoylshikimic acid	Phenolic acids	--	--	0.0446279	0.00539471	0.0449528
pmb2922	Uridine 5'-diphospho-D-glucose	Nucleotides and derivatives	C00029	ko00040,ko00052,ko00053,ko00500,ko00520,ko00561,ko00908,ko01100,ko01110,ko01240,ko01250	0.0442187	0.00804418	0.0449444
Lmhp008688	LysoPE 20:5	Lipids	--	--	-0.0421876	-0.015454	0.044929
MWSHY0089	5,4'-Dihydroxy-7-methoxyflavanone (Sakuranetin)	Flavonoids	C09833	ko00941,ko01110	-0.017335	-0.0414477	0.0449268
Lmbn002072	2-Propylsuccinic acid*	Organic acids	C16657	--	0.0441146	0.00842057	0.0449111
Lmqn000780	Uridine 5'-diphospho-N-acetylglucosamine	Nucleotides and derivatives	C00043	ko00520,ko01100,ko01250	0.0437542	0.0101165	0.0449085
Lmxp010913	1-(9Z-Octadecenoyl)-2-(9-oxo-nonanoyl)-sn-glycero-3-phosphocholine	Lipids	--	--	0.0443214	-0.00718853	0.0449006
Lmtn002324	Benzyl-(2''-O-glucosyl)glucoside*	Phenolic acids	C17564	--	-0.0394153	-0.0215046	0.0449
pme2024	Serotonin	Alkaloids	C00780	ko00380,ko01100,ko01110	0.0448986	-0.000202884	0.044899
pmb3068	1-O-p-Coumaroylquinic acid	Phenolic acids	--	--	-0.042844	-0.0133991	0.0448904
pmb0468	N-Formyl-L-Methionine	Amino acids and derivatives	C03145	ko00270	0.0448872	-0.00026876	0.044888
mws0724	8-Hydroxyguanosine	Nucleotides and derivatives	--	--	-0.0441594	-0.00804921	0.044887
Zjlp100905	3-Hydroxyolean-12-ene-28,30-dioic acid 30-methyl ester (Serjanic Acid)	Terpenoids	--	--	-0.0420877	-0.0155797	0.0448787
pmb0801	4-Pyridoxic acid-O-glucoside	Others	--	--	-0.0448623	-0.00106836	0.044875
Smsp002643	Pelargonidin-3-O-rutinoside	Flavonoids	C12644	ko00942	0.0371736	-0.02513	0.0448708
mws0640	2-Hydroxy-2-methylbutyric acid	Organic acids	--	--	0.0447623	-0.00295386	0.0448597
MWS4296	Glycylphenylalanine*	Amino acids and derivatives	--	--	0.0443465	0.00676042	0.0448589
pmb2795	4-Methoxycinnamic acid	Phenolic acids	--	--	-0.0441822	0.00760265	0.0448316
pmb3081	Glucarate O-Phosphoric acid	Others	--	--	-0.0446829	0.00362215	0.0448295
pme3034	Ethylmalonic acid	Organic acids	--	--	0.0446559	-0.00387813	0.044824
Zmyn004732	2R-hydroxy-9Z,12Z,15Z-octadecatrienoic acid	Lipids	C16342	ko00592	0.0414157	0.0171343	0.0448201
pmb0374	2-Aminopurine	Nucleotides and derivatives	--	--	-0.044245	0.00713518	0.0448167
pmb0874	LysoPE 18:2(2n isomer)*	Lipids	--	--	0.0198544	-0.0401735	0.044812
Lmtp003948	3',5',5,7-Tetrahydroxy-4'-methoxyflavanone-3'-O-glucoside	Flavonoids	--	--	-0.044697	0.00292064	0.0447924
pme0014	L-Glutamic acid	Amino acids and derivatives	C00025	ko00220,ko00250,ko00330,ko00340,ko00430,ko00470,ko00480,ko00630,ko00650,ko00660,ko00860,ko00910,ko00970,ko01100,ko01110,ko01200,ko01210,ko01230,ko01240,ko02010	-0.0443333	0.00637144	0.0447888
Lmpp003465	Myricetin-3-O-β-D-glucoside*	Flavonoids	--	--	-0.0447861	0.000360444	0.0447876
Zmsn110105	Rumexobtusifolius	Others	--	--	-0.0441915	-0.00726314	0.0447844
MWSmce264	Hydroxytyrosol	Phenolic acids	--	--	-0.0440406	-0.00811881	0.0447827
Lmln001195	Picein (4-Acetylphenyl-glucoside)	Phenolic acids	C10720	--	-0.0445464	-0.00453418	0.0447766
mws0924	2-Methylglutaric acid	Organic acids	--	--	0.0447355	0.00141166	0.0447577
Lmbn005369	13(S)-HODE;13(S)-Hydroxyoctadeca-9Z,11E-dienoic acid*	Lipids	C14762	ko00591	0.0442317	0.00681767	0.044754
Hmjp003123	Quercetin-5-O-glucuronide	Flavonoids	--	--	0.0442744	-0.0065327	0.0447538
Wafn011571	alpha-Hydroxylinoleic acid*	Lipids	--	--	0.044297	0.00623244	0.0447333
mws0232	Riboflavin (Vitamin B2)	Others	C00255	ko00740,ko01100,ko01110,ko01240,ko02010	-0.044595	-0.00345521	0.0447287
MWSmce040	Isovanillin	Phenolic acids	--	--	-0.00599381	0.0443176	0.044721
Zmgp002640	Broussonetine S	Alkaloids	--	--	-0.0443024	-0.0061014	0.0447205
Zmyn004676	17-Hydroxylinolenic acid	Lipids	C16346	ko00592	0.0445919	0.00335922	0.0447182
pme0516	Inositol	Others	C00137	ko00052,ko00053,ko00562,ko01100,ko01110,ko01250,ko02010,ko04070	0.0440454	0.00770001	0.0447134
mws1212	Ferulic acid methyl ester	Phenolic acids	--	--	0.0440937	-0.00741803	0.0447133
pmc0066	2'-Deoxyinosine-5'-monophosphate	Nucleotides and derivatives	C06196	ko00230,ko01232	-0.044085	-0.00746097	0.0447119
Hmgp002327	3-amino-2-naphthoic acid	Alkaloids	--	--	0.00373409	-0.0445443	0.0447005
Ymjm000154	Salicin	Phenolic acids	C01451	ko00010	-0.0393739	-0.021162	0.0447005
MWS2442	D-Fructose 6-Phosphate*	Others	C00085	ko00052,ko00500,ko00710,ko01100,ko01110,ko01200	0.044652	-0.00206939	0.0446999
mws4170	D-Glucose	Others	C00031	ko00010,ko00030,ko00052,ko00500,ko00520,ko01100,ko01110,ko02010	0.0446703	0.00162521	0.0446999
Lmfn004093	Phloretin-4'-O-glucoside (Trilobatin)	Flavonoids	--	--	-0.0426296	-0.0134442	0.0446993
pmp000379	6,8-Diprenylgenistein	Flavonoids	--	--	0.0379351	-0.0236419	0.0446991
mws1090	Glucose-1-phosphate*	Others	C00103	ko00010,ko00040,ko00052,ko00500,ko00520,ko00561,ko01100,ko01110,ko01240,ko01250	0.0446753	-0.00125764	0.044693
mws0704	O-Phosphorylethanolamine	Alkaloids	C00346	ko00563,ko00564,ko00600,ko01100	0.0446886	0.000122451	0.0446888
Zmgp002639	Broussonetine F	Alkaloids	--	--	-0.043763	-0.00904392	0.0446878
mws0866	D-Glucose 6-phosphate*	Others	C00092	ko00500,ko00562,ko01100,ko01110	0.0446633	-0.00120342	0.0446795
Zmhn001883	Vanillic acid-4-O-glucoside	Phenolic acids	--	--	0.0363989	-0.0259048	0.0446759
mws1409	Uridine-5'-diphosphoglucuronic acid	Nucleotides and derivatives	--	--	0.0444908	-0.00406043	0.0446757
mws0473	2-Methylsuccinic acid	Organic acids	--	--	0.0443372	-0.0054474	0.0446706
mws1051	S-Adenosylmethionine	Amino acids and derivatives	--	--	0.0446216	0.00168412	0.0446534
Lmmn001294	Koaburaside	Phenolic acids	--	--	-0.0444423	0.00430515	0.0446503
pmf0139	D-Galactose	Others	C00124	ko00052,ko01100	0.0445787	0.00251462	0.0446495
Rfmb087	9-Hydroxy-13-oxo-10-octadecenoic Acid	Lipids	--	--	0.044533	0.00312562	0.0446426
Lhhp120823	Eugenyl formate	Others	--	--	-0.0444305	-0.00434273	0.0446422
pmd0142	LysoPC 20:0(2n isomer)	Lipids	--	--	-0.0161288	-0.0416244	0.04464
MWSmce165	L-Fucitol	Others	--	--	-0.0446234	0.00117891	0.044639
MWSmce689	Methyl linolenate	Lipids	--	--	0.0446312	-0.000670035	0.0446363
Zmgn001039	S-Ribosyl-L-homocysteine	Amino acids and derivatives	C03539	ko00270,ko01100,ko01230	-0.0437311	0.00891757	0.0446311
pme1439	p-Coumaric acid	Phenolic acids	C00811	ko00130,ko00350,ko00940,ko00950,ko01100,ko01110	0.0424313	-0.0138285	0.0446278
Hmmp002124	Indole-3-carboxaldehyde	Alkaloids	C08493	--	0.00293707	-0.0445187	0.0446154
Rfmb091	9S-Hydroxy-10E,12Z-octadecadienoic acid*	Lipids	C14767	ko00591	0.0441556	0.00630651	0.0446037
Lmxp001668	2-Methoxy-4-ethenylphenol	Phenolic acids	C17883	--	-0.0444429	-0.0037162	0.044598
pmb0302	2-Aminoethylphosphonate	Others	C03557	ko00440,ko01100,ko02010	-0.0444725	0.00329927	0.0445948
Lmbp000123	L-Homomethionine	Amino acids and derivatives	C17213	ko00966,ko01110,ko01210	0.0443452	-0.00470076	0.0445937
Zmln002252	Sideretin (5,7,8-Trihydroxy-6-methoxycoumarin)	Lignans and Coumarins	C22007	ko00999,ko01110	-0.044543	-0.00175208	0.0445774
pme3961	2'-Deoxyadenosine*	Nucleotides and derivatives	C00559	ko00230,ko01100,ko01232,ko02010	0.0445477	-0.00156813	0.0445753
pme2596	4-Pyridoxic acid	Others	C00847	ko00750,ko01100	-0.0439614	-0.0073593	0.0445732
pmp000585	Apigenin-7-O-(6''-malonyl)glucoside	Flavonoids	C10020	--	-0.0353925	-0.0270797	0.0445639
Zmjn001813	Pimelic acid*	Organic acids	C02656	ko00780,ko01100,ko01240	0.0445363	0.000300501	0.0445373
Lmqn005404	4-Hydroxybenzoyl-1-O-(6''-O-galloyl)glucoside	Phenolic acids	--	--	-0.0215824	0.0389571	0.044536
Lmhp010514	LysoPE 20:2(2n isomer)*	Lipids	--	--	0.0442621	-0.00489182	0.0445316
pmn001375	1-Hydroxypinoresinol-1-O-Glucoside	Lignans and Coumarins	--	--	0.0407088	0.0180415	0.0445276
mws5042	L-Glycyl-L-phenylalanine*	Amino acids and derivatives	--	--	0.0439312	0.00725925	0.0445269
mws1715	Cordycepin (3'-Deoxyadenosine)*	Nucleotides and derivatives	C08431	--	0.0432125	-0.0106782	0.0445123
MWSmce690	Erythorbic Acid; Isoascorbic Acid	Others	--	--	-0.0440964	-0.00604951	0.0445094
pma1840	4-Coumaroylcholine	Alkaloids	--	--	-0.0444291	-0.00266665	0.044509
pma0149	Sinapoyl malate	Phenolic acids	C02887	ko00940,ko01110	-0.0440844	-0.00611739	0.0445068
pmb2984	Eriodictyol-7-O-(6''-acetyl)glucoside	Flavonoids	--	--	-0.0417338	-0.0153964	0.0444833
Lmqp000329	5-Aminoimidazole ribonucleotide	Nucleotides and derivatives	--	--	0.0444778	0.00065445	0.0444826
Lmrj001698	L-Seryl-L-Isoleucine	Amino acids and derivatives	--	--	0.044474	0.000364897	0.0444755
pmb0863	LysoPC 16:2(2n isomer)*	Lipids	--	--	0.00945341	-0.0434445	0.0444611
mws0744	Dihydromyricetin (Ampelopsin)	Flavonoids	C02906	ko00941,ko01110	-0.0442505	-0.00426757	0.0444558
Jmwn002117	2-(3,4-dihydroxyphenyl)ethanediol 1-O-β-D-glucopyranoside	Phenolic acids	--	--	-0.0442275	0.00445475	0.0444513
Zmzn003953	13(s)-hydroperoxy-(9z,11e,15z)-octadecatrienoic acid	Lipids	C04785	ko00592,ko01100,ko01110	0.0422667	0.013746	0.0444458
Lmbn001288	2-Hydroxy-2-methyl-3-oxobutanoic acid	Organic acids	C06010	ko00290,ko00650,ko00660,ko00770,ko01100,ko01110,ko01210,ko01230	0.0443161	-0.00331279	0.0444398
Zmsp000237	1,4-Dideoxy-1,4-imino-(2-O-β-D-glucosyl)-D-arabinitol	Alkaloids	--	--	-0.0444174	0.000979678	0.0444282
HJN083	Lariciresinol-4'-O-glucoside	Lignans and Coumarins	--	--	-0.044163	-0.00482257	0.0444255
Lmhp112042	1-Linoleoylglycerol*	Lipids	--	--	0.0431702	-0.0104268	0.0444116
pmn001686	10,16-Dihydroxypalmitic acid	Lipids	C08285	ko00073	0.0443692	0.00184705	0.0444076
Qahn003953	Erigeside B	Others	--	--	0.041657	-0.0153293	0.044388
MWSmce668	ATP; Adenosine 5'-Triphosphate	Nucleotides and derivatives	C00002	ko00190,ko00195,ko00230,ko00908,ko01100,ko01110,ko01232,ko01240	0.0438883	-0.00661442	0.0443839
MWSslk135	7,8-Dihydroxy-4-methylcoumarin	Lignans and Coumarins	--	--	-0.0443629	-0.00130318	0.0443821
Lmbn001609	2-Acetyl-2-Hydroxybutanoic Acid	Organic acids	C06006	ko00290,ko01100,ko01110,ko01210,ko01230	0.0443374	0.00176459	0.0443725
mws1014	Fraxetin (7,8-Dihydroxy-6-methoxycoumarin)	Lignans and Coumarins	C09265	ko00999,ko01110	-0.043888	0.00645502	0.0443602
pmb0964	Isopentenyladenine-7-N-glucoside	Nucleotides and derivatives	--	--	-0.0443102	0.00208374	0.0443591
MWS04555g	D-Allo-Isoleucine*	Amino acids and derivatives	--	--	0.0442397	0.00324775	0.0443588
Zmgp002934	Broussonetine K	Alkaloids	--	--	-0.00736754	0.043729	0.0443454
pmb2221	4-Hydroxysphinganine	Lipids	C12144	ko00600,ko01100	0.0426079	-0.0122845	0.0443434
Hmpn005101	Sieboldin	Flavonoids	--	--	-0.0205993	-0.0392641	0.0443396
MWStz103	S-(5'-Adenosyl)-L-methionine	Amino acids and derivatives	C00019	ko00261,ko00270,ko00330,ko00908,ko00999,ko01100,ko01110,ko01230,ko01240,ko04122	0.0439813	-0.00561158	0.0443379
pmf0436	1-Deoxynojirimycin	Alkaloids	C16843	--	0.0436568	-0.00771203	0.0443328
Lmhp009590	LysoPC 17:1	Lipids	--	--	-0.0442165	-0.00291246	0.0443124
mws1050	O-Acetylserine	Amino acids and derivatives	C00979	ko00270,ko00908,ko00920,ko01100,ko01110,ko01200,ko01230,ko04122	0.0400338	-0.018994	0.0443111
Zmpn000095	Sorbitol-6-phosphate	Others	C01096	ko00051,ko01100	0.044279	0.00167787	0.0443108
Wafn002874	4-O-(4'-O-alpha-D-Glucopyranosyl)caffeoylquinic acid	Phenolic acids	--	--	-0.0398861	0.0192776	0.0443005
pme2117	Adenosine 5'-diphosphate	Nucleotides and derivatives	C00008	ko00190,ko00195,ko00230,ko00908,ko01100,ko01110,ko01232,ko01240	0.0427366	-0.0116542	0.0442971
pmb2970	Hesperetin-5,7-di-O-glucoside	Flavonoids	--	--	-0.0437734	-0.00673893	0.0442891
Zmyn004943	Norlinolenic acid	Lipids	C16344	ko00592	-0.0441317	0.00370776	0.0442872
pme2244	3-Indolepropionic acid	Alkaloids	--	--	0.000939219	-0.0442767	0.0442867
mws4516	Pyroglutamic acid	Amino acids and derivatives	--	--	0.0422572	0.0131818	0.0442654
MWS0155	Adenylocuccinic Acid	Organic acids	C03794	ko00230,ko00250,ko01100,ko01232,ko01240	0.042689	0.011707	0.0442651
MWS4471	N-Alpha-Acetyl-L-Asparagine	Amino acids and derivatives	--	--	0.0437062	-0.00695112	0.0442555
pmp001270	LysoPC 16:1*	Lipids	--	--	0.00622009	-0.0438122	0.0442515
mws1593	D-Maltotetraose	Others	C02052	--	-0.0406367	0.0174696	0.0442327
mws0520	N-Acetyl-L-tyrosine	Amino acids and derivatives	--	--	-0.0441314	-0.00288284	0.0442255
Zmzn000079	D-Erythrose-4-phosphate	Others	C00279	ko00030,ko00400,ko00710,ko00750,ko01100,ko01110,ko01200,ko01230,ko01240	0.0440267	0.00414661	0.0442215
MWSmce328	Isochlorogenic acid C	Phenolic acids	--	--	0.0438214	0.00593439	0.0442214
pmb2620	3,4-Dimethoxycinnamic acid	Phenolic acids	--	--	0.0405608	-0.0175643	0.0442005
MWS2602	5(S),15(S)-DiHETE; 5,15-Dihydroxy-6,8,11,13-Eicosatetraenoic Acid	Lipids	--	--	-0.0391503	-0.0204909	0.0441885
pme2125	Raffinose	Others	C00492	ko00052,ko01100,ko02010	-0.0440577	0.00313891	0.0441694
pme1184	2'-Deoxyguanosine	Nucleotides and derivatives	C00330	ko00230,ko01100,ko01232,ko02010	0.0407457	-0.0170281	0.0441607
pma6218	O-MethylNaringenin-8-C-arabinoside	Flavonoids	--	--	-0.0441352	0.000851354	0.0441435
pme3007	Uridine 5'-diphosphate	Nucleotides and derivatives	C00015	ko00240,ko00908,ko01100,ko01232,ko01240	0.0435834	-0.00699746	0.0441415
pmp000858	Chalcomoracin	Others	--	--	-0.042805	-0.0106945	0.0441208
mws0120	Choline Alfoscerate	Lipids	C00670	ko00564,ko00565	0.0431221	0.00927193	0.0441077
HX1355	Boehmenan	Lignans and Coumarins	--	--	0.0414774	0.0149675	0.0440954
Lmbp002255	Fraxetin-8-O-glucoside (Fraxin)	Lignans and Coumarins	C09266	--	-0.0440579	0.00170334	0.0440909
MWStz043	3,4-Di-O-caffeoylquinic acid methyl ester	Phenolic acids	--	--	0.0417121	0.0142742	0.0440869
Lmyn002435	Hydrangeifolin I	Phenolic acids	--	--	-0.0336781	-0.0283956	0.0440514
pme0534	Gluconic acid	Others	C00257	ko00030,ko01100,ko01110,ko01200	0.0439355	0.00316803	0.0440496
MWS0434	Trans-dehydrorosinone	Others	--	--	0.0424545	0.0117433	0.0440487
Lmbn001930	2-Hydroxybenzaldehyde (Salicylaldehyde)	Phenolic acids	C06202	ko01100	0.0433813	-0.00758083	0.0440387
Zbyp002402	methylarbutin	Phenolic acids	C17599	--	-0.0434146	-0.00738501	0.0440382
Lmhp007840	LysoPC 19:2*	Lipids	--	--	-0.0434058	0.00743602	0.0440381
pme0256	Xanthine	Nucleotides and derivatives	C00385	ko00230,ko00232,ko01100,ko01110,ko01232	-0.0415419	0.014616	0.0440381
mws4163	Nystose	Others	--	--	-0.0440003	-0.00125002	0.044018
pmb0530	Nicotinic acid adenine dinucleotide	Nucleotides and derivatives	C00003	ko00190,ko00730,ko00760,ko01100,ko01240	0.0406651	-0.0168442	0.0440157
Zmln000899	Syringaldehyde-4-O-glucoside	Phenolic acids	--	--	-0.038463	-0.0213811	0.0440063
pmn001691	9,12,13-Trihydroxy-10,15-octadecadienoic acid	Lipids	--	--	-0.0221332	-0.0380245	0.0439971
pme3188	Uridine 5'-monophosphate	Nucleotides and derivatives	C00105	ko00240,ko01100,ko01232,ko01240	0.0432644	0.00797197	0.0439927
Zmhn003082	5-O-Galloyl-methyl quinine ester	Phenolic acids	--	--	0.0301808	0.0320011	0.0439881
HX1363	isoscopoletin	Lignans and Coumarins	--	--	-0.0342647	-0.0275833	0.0439875
pme1216	2-Picolinic acid	Organic acids	C10164	ko00380,ko01100	0.0425868	-0.0109596	0.0439744
mws1526	Sweroside	Terpenoids	C17071	--	-0.0439543	-0.000804606	0.0439617
mws4085	Sinapic acid	Phenolic acids	C00482	ko00940,ko01100,ko01110	-0.0391379	-0.0200087	0.043956
pme3011	γ-Aminobutyric acid	Organic acids	C00334	ko00250,ko00330,ko00410,ko00650,ko00760,ko01100	0.0409256	-0.0159297	0.0439165
Zmdp008582	Cannabichromenic acid(CBCA)	Others	--	--	0.0257193	0.0355942	0.0439139
Lmhp008589	LysoPE 18:3(2n isomer)*	Lipids	--	--	-0.0419112	-0.0130453	0.0438945
pme3351	Allysine(6-Oxo DL-Norleucine)	Amino acids and derivatives	C04076	ko00300,ko00310,ko00960,ko01100,ko01110,ko01230	0.0438901	0.000371551	0.0438917
Lmbn001676	3-Hydroxy-3-Methyl-2-Oxopentanoic Acid	Organic acids	C14463	ko00290,ko01110,ko01210	0.0438073	0.00264285	0.043887
mws0341	2-Hydroxyisocaproic acid	Organic acids	C03264	--	0.042584	0.0106085	0.0438855
Lmhp008833	LysoPC 16:1(2n isomer)*	Lipids	--	--	0.00659065	-0.0433813	0.0438791
pme0500	D-Melezitose	Others	C08243	--	-0.0432427	0.00730787	0.0438559
Lskp211447	2,3,23-Trihydroxyolean-12-en-28-oic acid (Bayogenin)	Terpenoids	--	--	0.0284818	0.0333418	0.0438507
Zmdp001647	γ-Glutamyl-L-valine	Amino acids and derivatives	--	--	-0.0421586	-0.011901	0.0438062
mws1589	D-Panose	Others	C00713	--	-0.0434138	0.00571499	0.0437884
mws0267	DL-Glyceric Acid	Organic acids	C00258	ko00030,ko00260,ko00561,ko00630,ko01100,ko01110,ko01200	-0.0426608	-0.00982565	0.0437777
pmb2406	LysoPC 17:0*	Lipids	--	--	-0.0433847	0.00572295	0.0437605
Lafp005024	7-Hydroxy-costol-malonyl glucoside	Terpenoids	--	--	-0.043042	0.00785306	0.0437525
mws1708	Gastrodin	Phenolic acids	C16964	--	0.043561	-0.00386176	0.0437319
MWS20194	Cinnamic acid	Phenolic acids	C00423	ko00130,ko00360,ko00940,ko00999,ko01100,ko01110	0.0392754	-0.019223	0.0437274
Wmhn001575	1,4,8-Trihydroxynaphthalene-1-O-glucoside	Quinones	--	--	0.0402391	0.0170614	0.0437067
Zmyn000083	D-Glucose 1,6-bisphosphate	Others	C01231	ko00500,ko01100	0.0430307	-0.00761307	0.043699
Lmyn002403	Mandelic acid-β-glucoside	Phenolic acids	--	--	-0.0433249	-0.00566644	0.0436939
mws0224	DL-Methionine	Amino acids and derivatives	--	--	0.0436297	0.00163468	0.0436603
pme2550	Cis-Aconitic acid	Organic acids	C00417	ko00020,ko00630,ko00660,ko01100,ko01110,ko01210	0.0436569	2.48202e-05	0.0436569
Zmdp008860	Cannabidiolic acid(CBDA)	Others	C10784	ko00999,ko01100,ko01110	0.0256996	0.0352836	0.0436509
Zmgn002106	N-Acetyl-L-phenylalanine	Amino acids and derivatives	C03519	ko00360,ko01100	-0.0416091	-0.0131911	0.04365
pma3724	1-O-Feruloylquinic acid	Phenolic acids	--	--	0.043052	-0.00718079	0.0436467
Lmhp001732	L-Prolyl-L-Phenylalanine	Amino acids and derivatives	--	--	0.0435638	0.00109341	0.0435776
mws0884	Cyclic 3',5'-Adenylic acid	Nucleotides and derivatives	C00575	ko00230,ko01100	0.0430907	0.00647581	0.0435746
mws1565	Geniposide	Terpenoids	C09781	--	-0.0422977	-0.0104631	0.0435726
Cmhp005227	4,8-Dihydroxy Naphthol-1-O-glucoside	Quinones	--	--	0.0435568	0.000844326	0.043565
pme3827	3,4-Dihydroxy-L-phenylalanine (L-Dopa)	Amino acids and derivatives	C00355	ko00350,ko00950,ko00965,ko01100,ko01110	-0.0435614	5.45684e-06	0.0435614
Lmtn002997	Mearnsetin-3-O-glucoside	Flavonoids	--	--	-0.0433053	0.00466639	0.043556
MWS80007	13-Hydroperoxy-9Z,11E-octadecadienoic acid	Lipids	--	--	0.0227619	0.0371283	0.0435501
MWSmce024	Scopoletin-7-O-glucoside (Scopolin)	Lignans and Coumarins	C01527	ko00999,ko01110	0.0421344	0.010986	0.0435431
pme3311	D-Fructose-1,6-biphosphate	Others	C00354	ko00400,ko00710,ko01100,ko01110,ko01200	0.0435328	0.000527804	0.043536
Lmhp012042	2-Linoleoylglycerol*	Lipids	--	--	0.0433208	0.00432229	0.0435359
MWSmce613	Citicoline	Nucleotides and derivatives	C00307	ko00564,ko01100	-0.0403411	-0.0163593	0.043532
Lmhp011388	2-α-Linolenoyl-glycerol*	Lipids	--	--	0.0434212	0.00305665	0.0435286
Lacp004368	Blumenol B malonyl Glucoside	Terpenoids	--	--	-0.0433542	0.00276663	0.0434424
Wagp004803	Abscisic acid D-glucopyranosyl ester	Others	--	--	-0.0391403	0.0188131	0.0434269
MWStz211	Cyclo(L-Phe-trans-4-hydroxy-L-Pro)	Amino acids and derivatives	--	--	-0.0411689	-0.0137275	0.0433973
mws1060	9-(Arabinosyl)hypoxanthine	Nucleotides and derivatives	--	--	0.0425266	-0.00864321	0.0433961
Lmjp102216	1,2,3,19-Terahydroxyurs-12-en-28-oic acid	Terpenoids	--	--	-0.0427322	-0.00751179	0.0433874
pmb3107	Glucosyringic Acid	Phenolic acids	--	--	-0.0433644	0.0012229	0.0433816
mws0609	Guanosine 3',5'-cyclic monophosphate	Nucleotides and derivatives	C00942	ko00230,ko01100	0.0426912	0.00765898	0.0433728
Wagp004588	Dihydrovomifoliol 4-O-malonyl glucoside	Others	--	--	-0.0433206	-0.00191774	0.0433631
mws0054	Catechin	Flavonoids	C06562	ko00941,ko01110	-0.0362493	-0.0237756	0.0433507
Lmhp011562	1-α-Linolenoyl-glycerol*	Lipids	--	--	0.0428875	0.00623915	0.0433389
Lmqp000427	N-Methyl-Trans-4-Hydroxy-L-Proline	Amino acids and derivatives	--	--	0.0413095	0.0130563	0.0433237
Jmgn005927	2-hydroxynaringenin	Flavonoids	--	--	-0.0375487	-0.0215913	0.0433138
Zmgp003080	Broussonetine B*	Alkaloids	--	--	-0.0292339	-0.0319347	0.0432949
Zmgp003229	Broussonetine A*	Alkaloids	--	--	-0.0292339	-0.0319347	0.0432949
mws0124	N-(3-Indolylacetyl)-L-alanine	Amino acids and derivatives	--	--	-0.0432494	0.00170859	0.0432831
Lmgp004959	Tricin-7-O-neohesperidoside	Flavonoids	--	--	0.0424363	-0.00846265	0.0432718
MWStz063	2-Ethyl-2,6,6-trimethylpiperidin-4-one	Alkaloids	--	--	-0.0427116	-0.00684372	0.0432564
Lmhp009773	1-α-Linolenoyl-glycerol-3-O-glucoside*	Lipids	--	--	0.0318441	0.0292717	0.0432536
MWSHY0094	Gallocatechin gallate	Flavonoids	--	--	0.0232846	0.0364485	0.0432512
pma1303	LysoPC 16:2*	Lipids	--	--	0.00805511	-0.0424857	0.0432426
Wmqn000814	6,7-Dihydroxycoumarin-7-O-(6'-acetyl)glucoside	Lignans and Coumarins	--	--	-0.0315856	-0.02951	0.0432261
MWSHY0064	Isorhamnetin-3-O-neohesperidoside*	Flavonoids	--	--	0.0352919	-0.0249007	0.0431922
Zblp002839	3-(3-Hydroxyphenyl)-propionic acid	Phenolic acids	C11457	ko00360,ko01100	-0.0387278	-0.0191054	0.043184
Smcp001137	naphthisoxazol A	Alkaloids	--	--	0.00302273	-0.0430669	0.0431728
mws1350	Syringaldehyde; 4-Hydroxy-3,5-Dimethoxybenzaldehyde	Phenolic acids	--	--	-0.0431381	0.000133405	0.0431383
pmb0889	Punicic acid (9Z,11E,13Z-octadecatrienoic acid)	Lipids	C08364	--	0.0417537	0.0107806	0.043123
Lmhp008744	1-α-Linolenoyl-glycerol-2,3-di-O-glucoside	Lipids	--	--	0.0156975	0.0401581	0.043117
Zmcp102206	(Z)-3,8-Dihydro 6,6·;7,3'a-diligustilide	Others	--	--	0.0317913	0.0291092	0.0431049
Zmdp004112	Genistein-7-O-(6''-malonyl)glucoside	Flavonoids	--	--	-0.0416964	-0.010719	0.0430521
Rfmb26201	Syringaresinol-4'-O-(6''-acetyl)glucoside	Lignans and Coumarins	--	--	-0.0429153	0.00315311	0.043031
Lmsn000381	D-Maltose	Others	C01971	--	-0.0430039	-0.00139527	0.0430266
pme1651	Indole-3-acetic acid (IAA)	Alkaloids	C00954	ko00380,ko01100,ko04075	0.0430228	-0.000511537	0.0430259
mws0582	S-(Methyl)glutathione	Amino acids and derivatives	C11347	--	0.0407469	0.0137384	0.0430007
pmp000588	Diosmetin-7-O-(6''-malonyl)glucoside	Flavonoids	--	--	0.0416266	-0.0107477	0.0429917
Hmgn001653	Protocatechualdehyde	Phenolic acids	C16700	ko00950	0.0292785	-0.031458	0.0429749
Zmgp003023	Broussonetine J	Alkaloids	--	--	-0.0428749	-0.00280389	0.0429665
MWSHY0172	7-Methoxy-4-Methylcoumarin	Lignans and Coumarins	--	--	-0.0386004	-0.0187574	0.0429166
mws0712	N-Propionylglycine	Amino acids and derivatives	--	--	0.0410783	0.0124178	0.0429142
Zmbp002538	1-Methoxy-indole-3-acetamide	Alkaloids	--	--	0.00475644	-0.0426342	0.0428987
Hmmp001310	3-Indoleacrylic acid	Alkaloids	C21283	--	0.00439576	-0.0426473	0.0428732
pme0122	N6-Acetyl-L-lysine	Amino acids and derivatives	C02727	ko00310,ko01100	0.0426651	-0.00420987	0.0428723
Qmyp101232	Vomifoliol	Terpenoids	C04166	--	-0.041294	-0.011509	0.0428679
Lmrj002087	L-Isoleucyl-L-Aspartate	Amino acids and derivatives	--	--	0.0413614	-0.0112378	0.0428608
pmb2857	L-Glutamic acid-O-glycoside	Amino acids and derivatives	--	--	-0.0410894	-0.0121897	0.0428594
pmp000806	Morachalcone B	Flavonoids	--	--	-0.0398356	-0.0158111	0.0428587
Lmsn004674	1-O-Cinnamoyl-β-D-glucose	Phenolic acids	--	--	-0.0427853	0.000411878	0.0427873
pme3443	Sinapinaldehyde	Phenolic acids	C05610	ko00940,ko01100,ko01110	-0.0346688	-0.0250338	0.0427623
pme1306	Pyridoxine-5'-phosphate	Others	C00627	ko00750,ko01100,ko01240	0.0308038	-0.0296228	0.0427363
Qmyp101416	Ctroside	Terpenoids	--	--	-0.0426658	-0.00168206	0.0426989
pmn001529	3,4,5-Tri-O-Galloylshikimic acid	Phenolic acids	--	--	-0.0424005	-0.00496266	0.0426899
Zmyn002321	4-Methylphenol	Phenolic acids	C01468	ko01100	0.0413111	0.0106279	0.0426563
Zmzn000078	Dihydroxyacetone phosphate	Others	C00111	ko00010,ko00040,ko00051,ko00052,ko00561,ko00562,ko00564,ko00640,ko00710,ko00760,ko01100,ko01110,ko01200,ko01230	0.0426108	0.00150103	0.0426372
Lmgn000160	3-Ureidopropionic Acid	Organic acids	C02642	ko00240,ko00410,ko00770,ko01100	0.0425567	0.00246817	0.0426282
Hmtn001288	Methyl 2,4-dihydroxyphenylacetate	Phenolic acids	--	--	-0.0419709	-0.00741002	0.04262
mws1598	3-Amino-1-propionic sulfonic acid	Organic acids	--	--	-0.042399	-0.00408348	0.0425952
pmb0818	Methoxyindoleacetic acid	Alkaloids	C05660	ko00380	0.00435933	-0.0423395	0.0425633
Lmhp011549	LysoPC 20:1	Lipids	--	--	0.0325956	-0.027341	0.0425441
ML10172161	Hydroxypyruvic acid	Organic acids	C00168	ko00260,ko00630,ko01100,ko01110,ko01200	0.0410369	-0.0111755	0.0425314
mws1080	Galactinol	Others	C01235	ko00052,ko01100	-0.042531	9.75504e-05	0.0425311
mad2085	Caffeoyl-p-coumaroyltartaric acid	Phenolic acids	--	--	-0.0425243	-4.43084e-05	0.0425243
pmb0998	Guanosine 5'-monophosphate	Nucleotides and derivatives	C00144	ko00230,ko01100,ko01232	0.0405273	0.0127764	0.0424935
mws4177	Methyl Anthranilate	Phenolic acids	C20634	--	-0.0418912	0.00703344	0.0424776
Lmhp009526	2-α-Linolenoyl-glycerol-1-O-glucoside*	Lipids	--	--	0.0183769	0.0382247	0.0424127
Hmmn002544	Ferulic acid-4-O-glucoside	Phenolic acids	--	--	-0.0424063	-5.7223e-05	0.0424064
Li512113	Maleoyl-caffeoylquinic acid	Phenolic acids	--	--	-0.0291153	0.0308237	0.0424005
pmf0289	Riboprine	Nucleotides and derivatives	C16427	ko00908,ko01110	-0.0420161	0.00569194	0.0423999
MWSmce346	1,3-O-Dicaffeoylquinic Acid (Cynarin)	Phenolic acids	C10445	--	0.0422291	-0.0037109	0.0423919
pmb2826	L-Citramalic acid	Organic acids	C02614	ko00660,ko01100	0.0400951	-0.0135539	0.0423241
Lmgn003073	5-O-Feruloylquinic acid	Phenolic acids	--	--	0.0382435	-0.0181139	0.0423164
pma1751	N-(beta-D-Glucosyl)nicotinate	Others	--	--	-0.0268169	-0.0327289	0.0423123
mws0895	Genistein-7-O-Glucoside (Genistin)	Flavonoids	C09126	ko00943	-0.0317499	0.0277993	0.0422002
MWSmce159	6,7-Dihydroxy-4-methylcoumarin	Lignans and Coumarins	--	--	-0.0415406	-0.00741616	0.0421974
MA10039641	Lactobiose	Others	C00243	ko00052,ko01100,ko02010	-0.042129	0.00128506	0.0421486
Hahn002315	syringaresinol-4-O-β-D-glucopyranoside	Others	--	--	-0.0365928	0.020879	0.0421304
Wafn005118	2-O-Acetyl-Glucopyranose 6-Decanoate	Others	--	--	-0.0262643	-0.0329324	0.0421232
Lmbp102601	7-Hydroxycoumarin;Umbelliferone	Lignans and Coumarins	C09315	ko00999,ko01110	-0.0418207	-0.00482128	0.0420977
mws5038	Isomaltulose	Others	C01742	--	-0.0420695	0.000703376	0.0420754
Lmbn001981	2,5-Dihydroxybenzaldehyde	Phenolic acids	C05585	ko00350,ko01100	0.0303975	-0.0290759	0.0420644
pmp000847	Sanggenol D	Flavonoids	--	--	-0.0420579	0.00072088	0.0420641
pme1086	Glutathione reduced form	Amino acids and derivatives	C00051	ko00270,ko00480,ko01100,ko01240,ko02010	-0.0418007	0.00467434	0.0420612
Jmwn002172	3,4-dihydroxyphenylethanol-β-D-glucopyranoside	Phenolic acids	--	--	-0.0219075	0.0358949	0.0420521
pmb0885	4-Oxo-9Z,11Z,13E,15E-Octadecatetraenoic Acid	Lipids	--	--	-0.0413642	0.00737791	0.042017
Zmdp001857	γ-Glutamyltyrosine	Amino acids and derivatives	--	--	0.0371276	-0.019593	0.0419803
Lmdn004267	Epipinoresinol	Lignans and Coumarins	--	--	0.040653	-0.0104491	0.0419744
MWS1734	Anisic acid; 4-Methoxybenzoic acid	Phenolic acids	C02519	--	-0.0415043	-0.00612181	0.0419533
pmn001642	Kaempferol-3-O-(2''-O-acetyl)glucuronide	Flavonoids	--	--	-0.0118992	-0.0401957	0.04192
MWSHY0112	Xanthohumol	Flavonoids	C16417	ko00941	0.022974	0.0349652	0.0418374
Lmhn002574	Caffeoyl(p-Hydroxybenzoyl)tartaric acid	Phenolic acids	--	--	-0.0303313	-0.0288158	0.041837
Zazp002547	cyclo-(Gly-Phe)	Amino acids and derivatives	--	--	0.00412858	-0.0416073	0.0418116
MWS20151	Apigenin; 4',5,7-Trihydroxyflavone	Flavonoids	C01477	ko00941,ko00943,ko00944,ko01100,ko01110	-0.0414763	0.00502942	0.0417801
pmb2799	12,13-Epoxy-9-Octadecenoic Acid	Lipids	C14826	ko00591,ko01100	0.0416325	-0.00338819	0.0417701
pmp000791	Moracin Y	Phenolic acids	--	--	-0.0410079	0.00792086	0.0417658
pmp000790	Moracin M	Phenolic acids	--	--	-0.0298637	-0.0291919	0.0417613
pmb2979	Hesperetin-7-O-(6''-malonyl)glucoside	Flavonoids	--	--	-0.0417114	0.00154012	0.0417399
mws0005	Tryptamine	Alkaloids	C00398	ko00380,ko01100,ko01110	0.0402732	0.0108708	0.0417146
pma2088	Quercetin-3,4'-O-di-glucoside	Flavonoids	--	--	-0.0261641	0.0324386	0.0416752
Hmcp001829	Quercetin-3,7-Di-O-rhamnoside	Flavonoids	--	--	0.0105591	-0.0403057	0.0416659
mws0264	D-Trehalose	Others	C01083	ko00500,ko01100,ko01110,ko02010	-0.041348	-0.00489496	0.0416368
pmb1096	Indole	Alkaloids	C00463	ko00380,ko00400,ko01100,ko01110	-0.000594672	-0.0415904	0.0415947
pmb1754	O-Phosphocholine	Alkaloids	C00588	ko00564,ko01100	0.0413939	0.00397108	0.0415839
Zaln004082	3-O-caffeoylshikimic acid	Phenolic acids	--	--	0.0387321	-0.0151255	0.0415807
mws1013	Esculetin (6,7-Dihydroxycoumarin)	Lignans and Coumarins	C09263	ko00999,ko01110	0.0378245	0.0172527	0.0415734
Lmsp004137	3,4,2',4',6'-Pentahydroxychalcone	Flavonoids	C15525	ko00941,ko01100,ko01110	-0.0311928	-0.0274249	0.0415345
mws0715	Phenylacetyl-L-glutamine	Amino acids and derivatives	C04148	ko00360	0.0372438	0.0182939	0.0414942
mws4108	1-Methoxyphaseollin	Lignans and Coumarins	--	--	0.0347462	0.0226513	0.0414775
pme0519	D-Sucrose	Others	C00089	ko00052,ko00500,ko01100,ko01110,ko02010	-0.0413675	-0.00120621	0.0413851
MWSHY0140	3-Hydroxy-3'-methoxyflavone	Flavonoids	--	--	-0.0406176	-0.00787401	0.0413738
Lbhp011917	Esculin glucoside	Lignans and Coumarins	--	--	-0.0409788	-0.00522449	0.0413105
Zmyn002919	2-Methylbenzoic acid	Phenolic acids	C07215	ko01100	-0.0407982	0.00643075	0.0413019
Ymjm000148	Salidroside	Phenolic acids	C06046	ko00350,ko01100	-0.00996838	0.0400727	0.0412939
mws0805	N-Acetylneuraminic acid	Amino acids and derivatives	C00270	ko00520,ko01100,ko01250	-0.0412695	-0.000958725	0.0412806
mws0001	L-Asparagine	Amino acids and derivatives	C00152	ko00250,ko00460,ko00970,ko01100,ko01110,ko01230	0.0412216	0.001977	0.041269
pme0088	Luteolin (5,7,3',4'-Tetrahydroxyflavone)	Flavonoids	C01514	ko00941,ko00944,ko01100,ko01110	-0.0395832	-0.0116084	0.0412503
pmp000856	Guangsangon D	Flavonoids	--	--	-0.0395966	-0.011533	0.041242
mws1333	Melibiose	Others	C05402	ko00052,ko01100,ko02010	-0.0410766	-0.00231937	0.041142
Zmhn001926	1-O-Salicyloyl-β-D-glucose	Phenolic acids	--	--	-0.0134027	0.0388085	0.0410577
Lmsn004921	1,2-Di-O-galloyl-5-O-Cinnamoyl-β-D-glucose	Phenolic acids	--	--	-0.00030647	0.0410426	0.0410437
pme3967	2-(Dimethylamino)guanosine	Nucleotides and derivatives	--	--	0.0394503	-0.0112086	0.0410117
Lmjp004941	3,5,4'-Trihydroxy-7-methoxyflavone (Rhamnocitrin)*	Flavonoids	C17059	--	-0.0401478	0.00779018	0.0408966
pme2074	Jasmonoyl-L-Isoleucine	Amino acids and derivatives	C18699	ko04075	0.0358754	-0.0196153	0.0408877
Lmcp002302	N6-(2-Hydroxyethyl)adenosine	Nucleotides and derivatives	--	--	0.0397578	-0.00943159	0.0408612
Lchp000221	(Z)-3-Ethylidene-7-hydroxy-6-methoxyphthalide	Others	--	--	-0.0391989	-0.0114821	0.040846
Wafn003070	Hydroxyferulic acid glucoside	Phenolic acids	--	--	-0.0125533	-0.0388478	0.0408256
Lmhp002800	2'-Hydoxy-5-methoxyGenistein-4',7-O-diglucoside	Flavonoids	--	--	-0.0382919	-0.0141261	0.0408144
MWSmce412	Senkyunolide A	Others	C17853	--	-0.0346907	-0.021386	0.040753
pmd0160	LysoPE 16:0(2n isomer)*	Lipids	--	--	0.0398275	0.00859139	0.0407436
Zmhn001446	Syringaresinol-4'-O-glucoside	Lignans and Coumarins	C10890	--	-0.0365036	0.0180382	0.0407172
Hmhn002787	(1'R,3R,5R,8'S)-Dihydrophaseic acid-O-β-D-glucoside	Phenolic acids	--	--	-0.0406939	0.00126432	0.0407135
Lmbn000121	3-Cyano-L-alanine	Amino acids and derivatives	C02512	ko00460,ko01100,ko01110	0.0397111	-0.0088579	0.040687
Hmln002355	5'-Methoxymatairesinoside	Lignans and Coumarins	--	--	-0.0357988	-0.0192949	0.0406675
Lmhp009190	2-Linoleoylglycerol-1,3-di-O-glucoside*	Lipids	--	--	0.020201	0.0352922	0.0406647
Lmhp009384	1-Linoleoylglycerol-2,3-di-O-glucoside*	Lipids	--	--	0.020201	0.0352922	0.0406647
pmn001370	Pinoresinol-4,4'-O-di-O-glucoside	Lignans and Coumarins	--	--	-0.0402878	0.00491958	0.040587
zjgp122323	4-O-acetyl-3-O-caffeoyl-2-C-methyl-D-erythronate(iso-2)	Others	--	--	-0.0404978	-0.0025406	0.0405775
mws0011	Syringin	Phenolic acids	C01533	ko00940	-0.0108091	-0.0390693	0.040537
pmb1574	9,12-Octadecadien-6-Ynoic Acid	Lipids	--	--	-0.0398965	0.00688036	0.0404854
pmp000868	Kuwanon R	Flavonoids	--	--	-0.0343591	-0.0213697	0.0404625
Hmsn002598	Salirepin	Phenolic acids	--	--	-0.0159092	0.0371942	0.0404539
pmb0532	Inosine 5'-monophosphate	Nucleotides and derivatives	C00130	ko00230,ko01100,ko01110,ko01232,ko01240	0.0295877	0.0275667	0.0404396
pme2289	Retinol (Vitamin A1)	Others	C00473	ko01100,ko01240	-0.0400307	0.005186	0.0403653
mws0262	L-Tartaric acid	Organic acids	C00898	ko00630,ko01100	0.0223469	-0.0335327	0.0402967
Lmsn003628	6'-O-Sinapoylsucrose	Phenolic acids	--	--	-0.0314557	-0.0251833	0.0402947
pmb2653	DMelezitose O-rhamnoside	Others	--	--	-0.0372303	-0.0152163	0.0402198
MWS5206	4-Hydroxyphenyllactic Acid	Phenolic acids	C03672	--	-0.0394298	-0.00768058	0.0401709
Zmdp005767	Formononetin-7-O-(6''-Malonyl)glucoside	Flavonoids	C16222	ko00943	-0.0395455	0.00649944	0.040076
Zmjp003291	Vitexin-2''-O-galactoside	Flavonoids	--	--	-0.0205999	-0.0343689	0.0400697
Zahp003766	Quercetin 3-O-glucoside 7-O-xyloside*	Flavonoids	--	--	-0.00606093	-0.0395792	0.0400405
Lmmn004912	3-O-Methylquercetin	Flavonoids	C04443	ko00944,ko01110	-0.039306	-0.00724734	0.0399686
Zmgp011058	broussoflavonol F	Flavonoids	--	--	-0.0398747	0.000774448	0.0398822
Hmcp001636	Limocitrin-7-O-glucoside	Flavonoids	--	--	-0.0396634	0.0026597	0.0397525
mws1346	DL-2-Aminoadipic acid	Alkaloids	C00956	ko00300,ko00310,ko01100,ko01110,ko01210,ko01230	-0.0364101	-0.0157995	0.0396903
mws1639	Isofraxidin	Lignans and Coumarins	C17480	--	-0.0379874	0.0114459	0.0396743
pmb0565	Syringetin-3-O-glucoside	Flavonoids	--	--	-0.0394374	-0.00328673	0.0395741
pma0692	N1,N10-Bis(p-coumaroyl)spermidine	Alkaloids	C21169	--	0.0240901	0.0313241	0.0395162
Qmyp101201	(6R,9S)-3-Oxo-α-ionol-β-D-glucopyranoside	Terpenoids	--	--	-0.0378566	-0.0110149	0.0394265
pmb0069	Benzamide	Phenolic acids	C09815	--	0.0384443	-0.0082401	0.0393175
pmp000003	Nepetin (5,7,3',4'-Tetrahydroxy-6-methoxyflavone)	Flavonoids	--	--	-0.0390703	-0.00428271	0.0393043
Lmsp003655	Dehydrodiconiferyl alcohol-gamma'-O-glucoside	Phenolic acids	--	--	-0.0350886	0.0174819	0.0392024
mws0025	Pyrogallol	Phenolic acids	C01108	--	0.0390489	-0.00334151	0.0391916
pme1002	L-Tyramine	Alkaloids	C00483	ko00350,ko00950,ko01100,ko01110,ko01240	-0.0222062	-0.0322263	0.0391363
pme0021	L-Phenylalanine	Amino acids and derivatives	C00079	ko00360,ko00400,ko00460,ko00470,ko00940,ko00960,ko00966,ko00970,ko00999,ko01100,ko01110,ko01210,ko01230,ko02010	0.0390792	-0.00148045	0.0391072
Hmln002806	5-O-Caffeoylshikimic acid	Phenolic acids	C10434	ko00940,ko00941,ko00945,ko01100,ko01110	0.023778	-0.030872	0.0389676
MWS0952	Dihydrosphingosine-1-Phosphate	Lipids	C01120	ko00600,ko01100	0.0381287	-0.0079714	0.0389531
pmn001498	Isodendrocrepine	Alkaloids	--	--	0.0379273	0.00886047	0.0389485
pma6455	Ribulose-5-phosphate	Others	C00117	ko00030,ko00230,ko00440,ko00710,ko00750,ko01100,ko01110,ko01200,ko01230,ko01240	-0.0385173	0.00573358	0.0389417
Lmzp004885	Tricin (5,7,4'-Trihydroxy-3',5'-dimethoxyflavone)	Flavonoids	C10193	--	-0.0228466	-0.0314929	0.0389073
pmn001423	Roseoside	Others	--	--	-0.0378375	-0.0089333	0.0388778
Zmcn003729	1-Hydroxypinoresinol-4'-O-Glucoside	Lignans and Coumarins	--	--	-0.0372967	-0.0105506	0.0387602
Lmbn014696	Pimaric acid	Terpenoids	C09159	--	0.0150018	0.0355206	0.0385586
MWSmce507	Mulberroside A	Phenolic acids	--	--	-0.0367268	-0.0116861	0.0385412
pmp000275	Gambiriin A1	Tannins	C17772	--	0.0193534	0.0331714	0.0384044
pme2651	NADP (Nicotinamide adenine dinucleotide phosphate)	Nucleotides and derivatives	C00006	ko00195,ko00480,ko00760,ko01100,ko01240	0.0325966	0.0201122	0.038302
MWSHY0135	Isorhamnetin-3-O-rutinoside (Narcissin)*	Flavonoids	--	--	0.0380163	-0.00356062	0.0381827
pma0134	D-Threose	Others	C06463	--	-0.0201114	-0.03238	0.0381173
Cmdn002964	6'-O-α-D-galactosylshanzhiside methyl ester	Terpenoids	--	--	-0.0361344	-0.0120972	0.0381056
Lmyp102101	3-Hydroxy-4H-pyran-4-one	Organic acids	--	--	-0.0369301	-0.00933823	0.0380924
Hmln001931	Matairesinol-4,4'-di-O-glucoside	Lignans and Coumarins	--	--	-0.038029	0.00144219	0.0380564
HJN003	1-O-Sinapoyl-β-D-glucose	Phenolic acids	C01175	ko00940,ko01110	-0.0365965	-0.0103436	0.0380301
pmb0876	LysoPE 16:0*	Lipids	--	--	0.034657	0.0154481	0.0379441
Cmzn005251	6-O-Caffeoylarbutin	Phenolic acids	--	--	0.0139675	-0.0352647	0.03793
pmb2657	Argininosuccinic acid	Organic acids	C03406	ko00220,ko00250,ko01100,ko01110,ko01230	0.0377169	0.00246354	0.0377973
pme0075	N-Acetyl-L-glutamic acid	Amino acids and derivatives	C00624	ko00220,ko01100,ko01110,ko01210,ko01230	0.0331218	-0.0181033	0.0377464
MWSmce195	Dehydrodiisoeugenol	Lignans and Coumarins	C10650	--	0.0334692	-0.0173439	0.0376961
Hmmp002324	Tricin-4'-O-rutinoside-7-O-rutinoside	Flavonoids	--	--	0.0210127	0.0312037	0.0376192
MWSHY0150	Kuwanon C	Flavonoids	--	--	-0.0309043	0.021285	0.037525
MWSmce712	Ethyl phenylacetate	Phenolic acids	--	--	-0.0325635	-0.018612	0.0375072
Wmzn002116	3,5-Dicaffeoylquinic acid	Phenolic acids	--	--	-0.0372767	0.00329354	0.0374219
Lmsn004797	3-Hydroxyphloretin-4'-O-glucoside	Flavonoids	--	--	-0.0308696	-0.0211533	0.0374218
mws5037	L-Alanyl-L-leucine	Amino acids and derivatives	--	--	0.0370952	0.00450995	0.0373684
mws0474	Dodecanedioic aicd	Lipids	C02678	--	0.00506852	-0.0367692	0.0371169
mws0749	4-Hydroxybenzoic acid	Phenolic acids	C00156	ko00130,ko00790,ko01100,ko01110,ko01240	-0.0188097	0.0319569	0.0370816
Lmtp002474	Apigenin-6-C-(2''-glucosyl)arabinoside	Flavonoids	--	--	-0.0265301	0.0257105	0.0369442
Zmhn002227	4-O-Glucosyl-sinapate	Phenolic acids	C02919	--	-0.0355544	-0.00914227	0.036711
mws1336	4-Aminobenzoic acid	Phenolic acids	C00568	ko00790,ko01100,ko01240	-0.0354633	0.00851213	0.0364706
Lmgp004539	5,7,4'-Trihydroxy-6,8-dimethoxyisoflavone-7-O-galactoside-glucoside	Flavonoids	--	--	0.0364128	0.00149616	0.0364435
Wagp002074	3-(1-hydroxyethyl)-4-methylpentane-1,4-diol O-Glucoside	Others	--	--	-0.0234902	-0.0277627	0.036367
mws0847	1-Methyladenine	Nucleotides and derivatives	C02216	--	0.0359923	-0.0050354	0.0363429
mws1174	3-O-Acetylpinobanksin	Flavonoids	C16418	ko00941	0.00265876	-0.0361951	0.0362926
pmb0496	N-Feruloylagmatine	Alkaloids	C18325	ko00330,ko01100	-0.0249648	-0.0262651	0.0362367
Zmjp004875	5,6,3',4'-Tetrahydroxy-3,7-dimethoxyflavone	Flavonoids	--	--	-0.0304859	-0.0195152	0.0361971
pmb2260	LysoPC 15:1	Lipids	--	--	-0.036132	-0.000997231	0.0361458
pmb2833	3-O-Feruloylquinic acid-O-glucoside	Phenolic acids	--	--	-0.0171127	-0.0316364	0.0359681
MWSHY0008	Apigenin-6-C-glucoside (Isovitexin)	Flavonoids	C01714	ko00944	-0.0342977	0.010452	0.0358549
Lmhp008763	LysoPE 16:1(2n isomer)*	Lipids	--	--	0.0301602	-0.0192323	0.0357704
Ymjm000116	6-O-Acetylarbutin	Phenolic acids	--	--	-0.00905709	0.0344708	0.0356408
pmp000825	Kuwanon D	Flavonoids	--	--	-0.0344275	0.00909796	0.0356094
Zmdn001564	γ-Glutamylphenylalanine	Amino acids and derivatives	--	--	0.0347929	-0.00731955	0.0355545
mws0863	2-Deoxyribose-5'-phosphate*	Nucleotides and derivatives	C00673	ko00030,ko01100	-0.00890735	0.0342568	0.0353959
pmb2643	Myristoleic acid	Lipids	C08322	--	0.0294779	0.0194866	0.0353366
Lmnp102682	Hispidulin-8-C-(2''-O-xylosyl)glucoside	Flavonoids	--	--	-0.03505	0.00282469	0.0351636
pmp000795	Moracin E	Phenolic acids	--	--	-0.0283105	-0.0207265	0.0350867
Wafn003182	Glucopyranose 6-Hydroxydecanoate	Others	--	--	-0.0350177	0.00170145	0.035059
Lmdp004160	Quercetin-3-O-(2'''-O-caffeoyl)sophoroside	Flavonoids	--	--	0.00826785	-0.0340068	0.0349975
Cmsp003083	Dehydrodiconiferyl alcohol-4-O-glucoside	Lignans and Coumarins	--	--	-0.0327478	0.0118343	0.0348205
mws0921	p-Coumaryl alcohol	Phenolic acids	C02646	ko00940,ko01100,ko01110	0.0247728	0.0242708	0.0346809
Lmbn000198	3-Dehydro-L-Threonic Acid	Others	C03064	ko00053,ko01100	0.0241981	0.0245906	0.0345
Zmcp102703	saikolignanoside D	Lignans and Coumarins	--	--	-0.033852	0.00579459	0.0343443
pmp000814	Kuwanon S	Flavonoids	--	--	-0.0337046	0.00608138	0.0342488
mws1500	Ethyl cinnamate	Phenolic acids	C06359	--	0.0295281	0.0171828	0.0341637
MWSHY0031	Apigenin-7-O-glucuronide	Flavonoids	--	--	-0.0266269	-0.0209244	0.0338648
mws5045	12-Hydroxydodecanoic acid	Lipids	C08317	--	-0.0151883	-0.0297613	0.0334128
pmf0096	Oxalic acid	Organic acids	C00209	ko00230,ko00630,ko01100	-2.89882e-05	0.0327087	0.0327087
HJAP018	Myricetin-3-O-(6''-acetyl)glucoside	Flavonoids	--	--	-0.0254435	-0.020329	0.0325675
Zmjp011129	1,3-Dihydroxyurs-12-en-28-oic acid (Kaneric acid)	Terpenoids	--	--	-0.0324777	0.000290214	0.032479
pmp000695	Swertiamarin	Terpenoids	C09800	--	0.0298083	-0.0127725	0.0324295
Zmhn000892	4-O-Glucosyl-3,4-dihydroxybenzyl alcohol	Phenolic acids	--	--	0.0256119	-0.0195889	0.0322443
mws0183	3,4-Dihydroxybenzoic acid (Protocatechuic acid)*	Phenolic acids	C00230	ko01100,ko01110	0.0234256	0.0221322	0.0322272
mws0275	L-Malic acid	Organic acids	C00149	ko00020,ko00620,ko00630,ko00710,ko01100,ko01110,ko01200	0.0246564	0.0194747	0.0314198
Lmjp003295	6-Methoxykaempferol-3-O-glucoside	Flavonoids	--	--	-0.0270162	-0.0149113	0.0308581
pmb0464	L-Aspartic acid-O-diglucoside	Amino acids and derivatives	--	--	0.0176981	-0.0251642	0.0307646
MWSslk244	Casticin (5,3'-Dihydroxy-3,6,7,4'-Tetramethoxyflavone)	Flavonoids	--	--	-0.00335117	-0.0305518	0.030735
HJAP057	Dihydroxy-dimethoxyflavone	Flavonoids	--	--	-0.0288006	0.00494514	0.029222
pmb1562	1-Stearidonoyl-Glycerol	Lipids	--	--	0.0255	-0.0123118	0.0283166
mws0263	5-Oxo-L-Proline	Amino acids and derivatives	C01879	ko00480,ko01100	-0.0279167	0.000109052	0.0279169
MWStz261	Cyclo(D-Leu-L-Pro)	Amino acids and derivatives	--	--	0.0116127	0.0253499	0.0278832
pmp000792	Moracin A	Phenolic acids	C08844	--	0.0195651	0.0196027	0.0276958
MWS1933	N-(2-Methylbenzoyl)glycine	Amino acids and derivatives	--	--	0.00687501	0.0264864	0.0273641
mws0282	L-Tryptophan	Amino acids and derivatives	C00078	ko00260,ko00380,ko00400,ko00966,ko00970,ko01100,ko01110,ko01210,ko01230,ko01240	0.018037	-0.0200501	0.0269692
Lmzn001582	5'-Glucosyloxyjasmanic acid	Phenolic acids	--	--	0.0262589	-0.000172439	0.0262595
pmb0142	Caffeic aldehyde	Phenolic acids	C10945	ko00940,ko01110	0.00201842	-0.025574	0.0256535
pmp000801	Isobavachalcone A*	Flavonoids	--	--	0.00979007	0.0224519	0.0244936
pmp000802	Isobavachalcone B*	Flavonoids	--	--	0.00979007	0.0224519	0.0244936
pmb0883	LysoPE 18:0	Lipids	--	--	0.0236203	-2.53607e-05	0.0236203
Zmdp006487	cannabispiradienone	Others	--	--	0.00740856	-0.0221704	0.0233755
Lmhn003799	Feruloylferuloyltartaric acid	Phenolic acids	--	--	0.0152722	-0.0173147	0.0230876
Cmdn000784	Uric acid	Nucleotides and derivatives	--	--	-0.014555	-0.0174371	0.0227134
pme0033	Hypoxanthine	Nucleotides and derivatives	C00262	ko00230,ko01100,ko01232	-0.0172867	0.013338	0.0218342
MWS5238	4-Phenylbutyric acid	Organic acids	--	--	0.00625251	-0.0202903	0.0212318
Lmbn001467	5-Acetamidopentanoic Acid	Organic acids	C03087	ko00310,ko01100	-0.00980395	0.0179317	0.0204368
pmb0786	D-Glucosamine	Others	C00329	ko00520,ko01100,ko01250	0.011449	0.0165304	0.0201081
Lmbp002962	Isofraxetin	Lignans and Coumarins	--	--	-0.0198056	-0.00261905	0.019978
Zbzp002227	N-Feruloylputrescine	Alkaloids	C10497	ko00330,ko01100	-0.00969268	-0.0147574	0.0176559
Lhjp120729	1',2'-epoxy-4-isobutyryl coniferol(iso-02)	Lignans and Coumarins	--	--	0.0142466	-0.00989638	0.0173466
pmn001521	3-Hydroxy-5-Methylphenol-1-O-(6'-Galloyl)Glucoside	Phenolic acids	--	--	0.0124868	-0.00658031	0.0141145
MWSmce251	N-Benzoyl-(2R,3S)-3-phenylisoserine	Amino acids and derivatives	--	--	0.000656063	-0.00717503	0.00720496
