# Supplementary material for: Soil Application of Bacillus subtilis Regulates Flavonoid and Alkaloids Biosynthesis in Mulberry Leaves
Source: Metabolites. 2024 Mar 23;14(4):180. doi: 10.3390/metabo14040180 (PMC11052171; doi:10.3390/metabo14040180)
Supplement: Supplementary file 1 [file metabolites-14-00180-s001.zip › Table S7-gene.loadingsort.info.xlsx]

## Sheet: Sheet1
ID	KO	KEGG_map	loading_1	loading_2	length
LOC21396121	K05282	ko00904,ko01100,ko01110	-0.000560174	-0.0317045	0.0317095
LOC21386582	K03327	--	-0.000139952	-0.0316453	0.0316456
LOC21409088	--	--	-0.000600132	0.0315313	0.031537
LOC21409922	K09419	--	-0.00105704	0.0314771	0.0314948
LOC21391887	--	--	0.000547346	0.031421	0.0314258
LOC21395522	K14638	--	-0.00152139	-0.0313536	0.0313905
LOC21385495	--	--	-0.000930408	0.0311799	0.0311938
novel.3921	--	--	-0.00189332	-0.031086	0.0311436
novel.2146	K13430	ko04626	0.00129288	0.031046	0.0310729
LOC21395725	--	--	-0.00194174	0.0310018	0.0310625
LOC21402050	--	--	-9.87275e-05	0.0310306	0.0310307
LOC21407819	K12133	ko04712	-0.000670307	0.0309296	0.0309368
novel.1107	--	--	2.93433e-05	0.0309334	0.0309334
LOC21408017	K14497	ko04016,ko04075	-0.00243734	0.0307363	0.0308328
LOC21402701	K01626	ko00400,ko01100,ko01110,ko01230	0.00104721	-0.0308079	0.0308257
LOC21397462	K17609	--	-0.00281224	0.0306583	0.030787
LOC21410571	--	--	0.00085609	-0.0307489	0.0307608
LOC21404195	K17756	--	-0.00101021	-0.030723	0.0307396
LOC21395083	--	--	-0.00287039	-0.0305069	0.0306416
LOC21406222	--	--	0.000356376	-0.0306141	0.0306162
LOC21396366	--	--	0.000305172	-0.0305736	0.0305752
LOC21412677	--	--	-0.00181773	-0.0304794	0.0305335
LOC21408716	--	--	0.000900899	0.0305052	0.0305185
LOC21405589	K19861	--	0.00268055	0.0303262	0.0304445
LOC21401693	K10418	--	-0.00203559	0.0303663	0.0304345
novel.2316	K00469	ko00053,ko00562,ko01100,ko01250	-0.000878115	0.0304048	0.0304175
LOC21407691	--	--	0.000199858	0.0303942	0.0303948
LOC21399991	K13416	ko04016,ko04075,ko04626	-0.00267409	0.0302722	0.0303901
LOC21391745	K03094	ko04120,ko04141	0.000994965	-0.0303483	0.0303646
LOC21389178	K02069	--	-0.00314299	-0.030171	0.0303342
novel.1643	K13459	ko04626	-0.00235518	-0.0302218	0.0303134
LOC21403897	--	--	-0.00314077	0.0301465	0.0303097
novel.3302	K09264	--	-0.00185795	-0.0302216	0.0302786
LOC21397627	--	--	0.00284562	0.0301292	0.0302632
novel.793	--	--	-0.00166985	-0.0301926	0.0302388
LOC21408071	K14497	ko04016,ko04075	-0.00245731	0.0301266	0.0302266
novel.2145	K13418	--	0.00245661	0.0301097	0.0302097
novel.1662	K06892	ko00999,ko01110	0.000273722	-0.0302031	0.0302043
novel.4923	--	--	-0.00141146	-0.0300478	0.030081
LOC21403266	K14510	ko04016,ko04075	0.00361992	0.0298622	0.0300808
LOC21390117	--	--	-0.000796691	0.0299818	0.0299924
LOC21393478	K20718	ko04016	0.000291171	-0.0299733	0.0299747
novel.4932	--	--	-0.00284437	-0.0298303	0.0299656
LOC21391814	K09264	--	-0.00270799	-0.0298358	0.0299585
LOC21388202	K05280	ko00941,ko00944,ko01100,ko01110	-0.00302168	-0.0298045	0.0299573
LOC112094865	K13691	--	0.00154309	-0.0299132	0.029953
LOC21388309	K18045	--	-0.00284823	-0.0298112	0.0299469
novel.191	K13459	ko04626	-0.0021991	-0.0298558	0.0299367
LOC21399425	--	--	-0.00185584	-0.0298539	0.0299116
LOC21384903	K14497	ko04016,ko04075	0.00280736	0.0297318	0.029864
LOC21411065	K13459	ko04626	0.00205121	0.0297672	0.0298378
LOC21398330	K22379	--	-0.000536482	0.0298219	0.0298267
novel.4773	--	--	-0.000553868	-0.0297852	0.0297903
novel.631	--	--	0.000485533	-0.0297377	0.0297417
LOC21394160	K14497	ko04016,ko04075	0.00372323	0.0294796	0.0297138
LOC21410796	--	--	0.0017079	-0.0295809	0.0296302
LOC21403811	K05605	ko00280,ko00410,ko00640,ko01100,ko01200	-0.00312386	-0.0294629	0.0296281
LOC21410445	K14829	--	-0.00432505	-0.029299	0.0296165
LOC21392509	K13448	ko04626	0.000205222	0.0295921	0.0295928
LOC21407753	--	--	-0.00385662	0.0292715	0.0295245
LOC21395746	--	--	-0.00221351	0.0293805	0.0294637
novel.4576	K14379	ko00740,ko01100	-0.00276711	-0.0293332	0.0294634
LOC21395383	--	--	-0.0036119	0.0292314	0.0294537
LOC21394296	--	--	0.00120372	-0.029337	0.0293616
novel.1241	--	--	-0.000330852	-0.0293558	0.0293577
LOC21411104	--	--	-0.00346561	-0.0291402	0.0293455
LOC112092570	K13051	ko00250,ko00460,ko01100,ko01110	-0.00043873	-0.029313	0.0293163
LOC21406151	K14498	ko04016,ko04075	0.00354748	0.0290867	0.0293022
LOC21385522	--	--	-0.000802435	0.0292544	0.0292654
LOC21388378	--	--	-0.00342257	0.0290626	0.0292634
LOC112093647	K09264	--	0.0024166	-0.0291602	0.0292601
LOC21398114	--	--	0.00431761	0.0289354	0.0292557
LOC21389383	--	--	-0.00256319	0.0291249	0.0292375
LOC21391781	K05391	ko04626	0.00157313	-0.0291678	0.0292102
LOC112091417	--	--	0.00470201	0.0288057	0.029187
novel.4193	--	--	0.00152744	0.0290161	0.0290563
LOC21396836	K14445	--	-0.00397037	0.0287589	0.0290316
novel.4038	--	--	0.00112258	0.0290001	0.0290218
novel.123	--	--	-0.00355886	0.0287796	0.0289988
LOC112095175	K01859	ko00941,ko01100,ko01110	-0.00212563	-0.0288905	0.0289686
LOC21410379	K11866	ko04144	0.00489395	0.0285355	0.0289522
LOC21384416	--	--	-0.00412748	0.0286536	0.0289493
novel.1157	--	--	0.000159965	-0.0289221	0.0289226
novel.893	--	--	0.00215911	0.0288105	0.0288913
LOC21409200	--	--	-0.00383837	0.0286059	0.0288623
LOC21408136	K05681	ko02010	0.00409361	0.028563	0.0288548
LOC21386266	K14497	ko04016,ko04075	0.00387441	0.028592	0.0288533
LOC21400636	--	--	-0.00258111	0.0287325	0.0288482
LOC21393041	--	--	-0.00136521	-0.028777	0.0288093
LOC21386353	K09264	--	0.00147436	-0.0287509	0.0287887
novel.1912	--	--	0.0010197	-0.0287553	0.0287733
LOC21407350	--	--	-0.000622757	0.0286544	0.0286612
LOC21407817	K12133	ko04712	0.00464882	0.0282268	0.0286071
LOC112091482	K13418	--	0.00301804	0.0284458	0.0286055
LOC21408157	--	--	0.00148722	0.0285625	0.0286011
LOC21402511	K14157	ko00310,ko01100,ko01110	-0.00475645	0.0281908	0.0285892
novel.1883	--	--	0.000548408	-0.0285832	0.0285885
LOC21385900	K01895	ko00010,ko00620,ko00630,ko00640,ko01100,ko01110,ko01200	-0.0039628	-0.028287	0.0285632
novel.2621	--	--	-0.00355788	-0.0283313	0.0285538
LOC112091813	--	--	0.00343785	0.0283254	0.0285333
LOC21388681	K12489	ko04144	-0.0022704	0.0284335	0.028524
LOC21400034	K13457	ko04626	-0.0047912	-0.0281177	0.028523
LOC112091546	--	--	-0.0012826	0.0284809	0.0285098
novel.4733	K17964	--	-0.000741349	-0.0284503	0.02846
LOC21408789	--	--	-0.00522454	0.027974	0.0284577
novel.3362	--	--	-0.00381909	0.0281829	0.0284405
novel.387	--	--	0.00333269	0.0282007	0.0283969
LOC21387978	K09286	--	-0.000702597	0.0283657	0.0283744
LOC21397188	--	--	0.00353995	0.0281523	0.028374
LOC21396998	K01369	--	0.000225616	0.0283699	0.0283708
LOC21386783	--	--	0.00348497	0.028143	0.0283579
LOC21393847	--	--	0.00488519	0.0279166	0.0283409
LOC21394130	--	--	-0.0003189	-0.0282967	0.0282985
LOC21407351	K09840	ko00906,ko01100,ko01110	-0.00491429	0.027836	0.0282665
LOC21409360	K08234	--	-0.00474631	0.0278613	0.0282627
LOC21402787	K19039	--	-0.00265636	0.0280934	0.0282187
LOC21385851	K00469	ko00053,ko00562,ko01100,ko01250	0.00535989	0.0276843	0.0281984
LOC112094121	--	--	-0.000502113	0.0281859	0.0281904
novel.1493	--	--	-0.000561361	-0.0281706	0.0281762
LOC21390912	--	--	-0.00422509	-0.0278509	0.0281695
LOC21393653	K16818	ko00564,ko00592,ko01100,ko01110	-0.00304598	-0.0280015	0.0281667
LOC21405785	K02267	ko00190,ko01100	0.0035109	-0.027897	0.028117
LOC21387715	K19891	ko00500,ko01100	0.00283848	-0.0279728	0.0281165
novel.678	--	--	-0.000518761	0.0280996	0.0281044
LOC21399622	--	--	-0.00175745	-0.0279906	0.0280457
LOC21403684	K09419	--	-0.000844798	0.0280325	0.0280452
LOC21409045	--	--	0.00565578	0.0274509	0.0280275
LOC21394508	K01859	ko00941,ko01100,ko01110	-0.00270486	-0.0278348	0.0279659
LOC21397159	--	--	0.000550685	0.0279377	0.0279431
LOC21396224	K13066	ko00380,ko00940,ko01100,ko01110	-0.00536313	-0.0274194	0.027939
LOC21410047	K22390	--	0.00525131	-0.0273247	0.0278248
LOC21393203	K13418	--	0.00486044	0.0273918	0.0278197
novel.2105	--	--	0.000646654	-0.027743	0.0277505
LOC21402817	--	--	0.00187922	-0.027626	0.0276899
novel.237	--	--	-0.00405554	-0.0273765	0.0276753
LOC21396296	K05278	ko00941,ko01100,ko01110	-0.00505499	-0.0272033	0.0276689
LOC21395281	K14496	ko04016,ko04075	-0.000468738	-0.0276503	0.0276543
novel.4009	K09753	ko00940,ko01100,ko01110	0.00483001	0.0272236	0.0276487
novel.3621	--	--	-0.00242339	0.0274939	0.0276005
LOC21390807	--	--	0.0025866	0.0274777	0.0275992
LOC21396365	--	--	-0.00456216	-0.0272176	0.0275973
LOC21405668	--	--	0.00497692	-0.0271062	0.0275593
LOC21404720	--	--	-0.00441214	0.0271869	0.0275426
novel.3114	--	--	-0.00344573	-0.0273165	0.0275329
LOC21407715	K09422	--	0.00234545	-0.0274249	0.027525
LOC21410273	K20617	--	-0.00301719	0.0273453	0.0275112
LOC21386096	K23947	ko00380	0.00226932	-0.0273769	0.0274708
LOC112094888	K01183	ko00520,ko01100	0.0020085	-0.027352	0.0274256
LOC21409352	K11275	--	-0.00363099	0.0271766	0.0274181
LOC21396919	K13416	ko04016,ko04075,ko04626	-0.004068	0.0271019	0.0274055
LOC21390347	--	--	0.00597807	0.0267294	0.0273897
LOC21401727	K13508	ko00561,ko00564,ko01100,ko01110	-0.00364363	-0.0271139	0.0273577
LOC21407370	--	--	-0.00337162	-0.0271165	0.0273253
novel.3419	--	--	-0.00340869	0.0270367	0.0272508
LOC21395756	--	--	0.00636479	0.0264705	0.0272249
LOC21385604	K13418	--	0.00157069	-0.0271542	0.0271996
LOC21408876	--	--	0.00519786	0.0266592	0.0271612
LOC21407131	--	--	0.00458763	0.0267631	0.0271535
LOC21403286	K00079	ko00590,ko00790,ko01100	-0.00400554	0.0268477	0.0271448
LOC21404790	K12761	--	-0.00535994	0.0265875	0.0271224
LOC21402183	K08202	--	-0.00546691	-0.0265548	0.0271117
novel.462	--	--	-0.00150458	0.0270694	0.0271112
novel.2890	--	--	0.00541887	0.0265607	0.0271078
novel.1921	--	--	-0.00434797	-0.0267557	0.0271067
LOC21393435	K17279	--	-0.0057339	0.0264807	0.0270943
LOC21390554	K22683	--	0.00370821	-0.0268376	0.0270926
LOC21404325	K00521	--	0.00342046	-0.0268598	0.0270767
novel.376	--	--	-0.00244725	0.0269629	0.0270738
LOC21386091	K04124	ko00904,ko01100,ko01110	-0.00551258	-0.0264824	0.0270501
LOC21396041	K11254	--	0.000258525	0.0270013	0.0270025
novel.853	--	--	0.00341451	0.0267829	0.0269997
LOC21388993	--	--	-0.00330481	-0.0267877	0.0269907
novel.1005	--	--	0.000995402	-0.0269586	0.026977
LOC21393980	K15078	--	-0.00442312	0.0266072	0.0269723
novel.2080	--	--	-0.00118282	-0.0269042	0.0269302
LOC21402336	--	--	-0.00545205	-0.0263667	0.0269245
LOC21396435	--	--	-0.00613796	0.0262025	0.0269118
LOC21389056	K19891	ko00500,ko01100	-0.00525213	-0.0263882	0.0269057
LOC21409811	--	--	0.00559112	-0.0262356	0.0268248
LOC21385484	--	--	-0.00470861	0.0264009	0.0268175
LOC21396401	K07198	--	-0.00647844	0.0260079	0.0268026
LOC21389744	K13430	ko04626	-0.00590297	0.0261417	0.0267999
LOC21387336	K16290	--	-0.0041345	0.0264546	0.0267758
LOC21386587	K22390	--	-0.00136071	-0.0266857	0.0267204
LOC21399606	K00279	ko00908,ko01110	-0.00147598	0.026654	0.0266949
LOC21395283	K13425	ko04016,ko04626	-0.00531789	0.0261067	0.0266428
novel.1962	--	--	0.00112334	0.026616	0.0266397
LOC21409807	K09422	--	0.00575296	0.0259657	0.0265954
novel.1083	--	--	-0.00345061	-0.0263593	0.0265842
LOC112094427	--	--	-0.00448988	0.0261711	0.0265535
LOC21394948	K24195	--	0.00255488	-0.026422	0.0265452
LOC21398185	K09286	--	0.00447003	0.0261583	0.0265374
LOC21395538	K13430	ko04626	0.00193264	0.0264367	0.0265073
LOC112095226	--	--	-2.10467e-05	-0.0265	0.0265
LOC21407967	--	--	-0.00605315	0.025785	0.0264859
LOC21389501	--	--	-0.00637429	0.0257016	0.0264802
novel.3838	--	--	-0.000304644	0.0264286	0.0264304
LOC21395738	K09419	--	0.00403859	-0.0260969	0.0264076
novel.2071	--	--	-0.00344738	0.0261774	0.0264034
LOC21393582	K12761	--	-0.00581	0.025755	0.0264022
LOC21397348	K13430	ko04626	-0.00537798	0.0258321	0.026386
LOC21396743	K24195	--	0.00659228	-0.0255386	0.0263757
LOC21394396	K00695	ko00500,ko01100,ko01110	-0.00211326	0.0262875	0.0263723
LOC21387329	K13418	--	0.00199979	-0.0262795	0.0263555
LOC21399743	--	--	0.00109911	0.0263191	0.026342
LOC21393846	K09419	--	-0.00665469	0.0254694	0.0263244
LOC21389742	K13430	ko04626	-0.00332891	0.0261096	0.0263209
LOC21406217	K20619	--	-0.00552021	0.0257264	0.026312
novel.3630	K01885	ko00860,ko00970,ko01100,ko01110,ko01240	-0.0031393	0.0261086	0.0262967
LOC21402746	--	--	-0.00296362	-0.0261251	0.0262927
LOC21406215	K09338	--	-0.00645835	0.0254764	0.0262823
LOC21392083	K11982	--	-0.00414458	0.0258881	0.0262178
LOC21392437	--	--	0.00569518	0.0255817	0.026208
novel.1420	--	--	0.00331658	0.0259677	0.0261786
novel.2891	--	--	-0.00229199	0.026064	0.0261646
novel.2636	K10085	ko04141	-0.00177374	0.0260879	0.0261481
LOC21387968	K20617	--	0.00460137	-0.0257141	0.0261225
LOC21403690	K22588	ko00380,ko01100,ko01110	-0.00497834	0.0256314	0.0261103
LOC21387834	K19329	--	-0.00491855	-0.0256357	0.0261033
novel.461	--	--	-1.78437e-05	0.0260944	0.0260944
LOC21395714	K22522	--	0.002031	-0.0260132	0.0260923
LOC112092291	--	--	0.0046459	0.0256434	0.0260609
novel.4355	--	--	0.00100892	-0.0260257	0.0260453
LOC21388103	K23260	ko00999,ko01110	-0.00458625	0.0256345	0.0260415
LOC21402213	K03549	--	0.00393639	-0.0257143	0.0260138
novel.3735	--	--	0.00538016	0.0254369	0.0259997
LOC21400552	K17065	--	-0.00359256	0.0257132	0.025963
LOC21411755	K00660	ko00941,ko00960,ko01100,ko01110,ko04712	-0.00590361	-0.0252554	0.0259362
LOC21392640	K13260	ko00943,ko01100,ko01110	0.00511143	-0.0254244	0.0259331
LOC21395462	K14488	ko04075	0.00598616	-0.0252313	0.0259317
LOC21394524	K00487	ko00130,ko00940,ko00941,ko00945,ko01100,ko01110	0.00639147	-0.0251195	0.0259198
LOC21394510	--	--	0.00401879	-0.0255939	0.0259075
novel.3121	--	--	0.00595662	-0.0251594	0.0258549
LOC21393655	K16818	ko00564,ko00592,ko01100,ko01110	0.00606356	0.0251168	0.0258383
LOC21392971	K13754	--	0.0025999	0.0256835	0.0258148
LOC21387395	K17807	--	0.000752435	0.0258001	0.0258111
LOC21411363	K13430	ko04626	-0.00383478	0.0255099	0.0257965
LOC112092211	--	--	-0.00229164	0.0256944	0.0257964
novel.2953	--	--	-0.00187624	-0.0257206	0.025789
LOC112093906	K11699	--	0.000659438	0.0257789	0.0257873
LOC21397287	K05933	ko00270,ko01100,ko01110	-0.00524025	0.0252226	0.0257612
LOC21405466	--	--	-0.00536044	0.0251499	0.0257148
LOC21403698	K12355	ko00940,ko01110	0.0071141	0.0246968	0.0257011
novel.3142	--	--	0.0034976	0.0254598	0.0256989
novel.4617	--	--	-0.00491778	0.0252143	0.0256894
LOC112095017	--	--	0.00334934	-0.0254579	0.0256773
LOC21400594	K23877	--	0.00323829	-0.0254714	0.0256764
LOC21387802	K14379	ko00740,ko01100	-0.0073393	-0.0245965	0.0256681
novel.4163	K10775	ko00360,ko00940,ko01100,ko01110	-0.00391807	-0.0253646	0.0256654
LOC21410924	K13065	ko00940,ko00941,ko00945,ko01100,ko01110	0.00480076	0.0251903	0.0256436
LOC21399331	--	--	-0.0052267	-0.025089	0.0256276
LOC21386937	--	--	0.00456198	0.0252094	0.0256189
LOC112093772	K19861	--	0.00474617	0.0251706	0.0256142
LOC21409471	--	--	-0.00648287	0.024774	0.0256082
LOC21408788	K07198	--	-0.00683976	0.0246774	0.0256077
LOC21392336	--	--	-0.00585953	0.024911	0.0255909
LOC21405788	--	--	-0.00574744	0.0249359	0.0255897
novel.2967	K20659	ko00909,ko01110	-0.00689198	-0.0246347	0.0255806
novel.3763	--	--	0.00312997	0.0253822	0.0255744
LOC21388995	K13457	ko04626	-0.00348278	-0.0253355	0.0255737
LOC21391281	K08064	--	-0.00404945	0.025221	0.0255441
LOC21400699	K09874	--	0.00627421	-0.0247225	0.0255062
LOC21406531	K16616	--	0.00475227	0.025054	0.0255007
LOC21402857	K16276	--	0.00529791	-0.0249253	0.0254821
LOC21400968	K10664	--	-0.00221599	0.0253572	0.0254538
LOC112091753	--	--	-0.00570536	0.0248057	0.0254534
LOC112091869	K01087	ko00500,ko01100,ko01110	-0.00626968	0.0246515	0.0254363
LOC21387113	K24976	--	0.00110439	0.0253789	0.0254029
LOC21410271	K20617	--	-0.00501717	0.0248916	0.0253922
LOC21393520	--	--	-0.00337372	-0.0251398	0.0253652
LOC21386721	--	--	0.00453692	-0.0249386	0.0253479
LOC21395996	--	--	-0.00610115	0.0244946	0.025243
LOC21394767	K00472	ko00330,ko01100	0.003859	-0.0249425	0.0252393
LOC112092501	K01874	ko00450,ko00970,ko01100	0.00702526	-0.0242349	0.0252326
LOC21396057	K13993	ko04141	-0.00685995	-0.0242776	0.0252281
LOC21384409	K13430	ko04626	-0.00504167	0.0246879	0.0251974
LOC21385622	--	--	0.00537661	0.0245724	0.0251538
LOC21384713	K09518	ko04141	0.00101257	-0.0251207	0.0251411
LOC21395248	K01051	ko00040,ko01100	-0.00708835	-0.0241109	0.0251313
LOC112090751	--	--	0.00443877	-0.0247182	0.0251136
LOC21387941	K07766	--	-0.00613422	0.0243177	0.0250795
LOC21408139	K05681	ko02010	0.00660711	0.0241839	0.0250702
LOC21402759	--	--	-0.006786	0.0240941	0.0250315
LOC112091224	--	--	0.00670629	0.0241097	0.025025
LOC21389827	--	--	-0.00621275	0.0242286	0.0250124
LOC21402858	--	--	0.00552601	0.0243913	0.0250095
LOC21410331	K00737	ko00510,ko01100	0.00783405	0.0237458	0.0250047
LOC21395745	K01537	--	-0.0044267	0.0246085	0.0250034
LOC21388514	K14488	ko04075	-0.00259672	-0.0248596	0.0249949
LOC21409838	--	--	0.00238296	0.0248746	0.0249885
LOC21395166	K20716	ko04016	0.00746703	0.023842	0.024984
LOC21385251	K09338	--	-0.00474081	-0.0244934	0.024948
novel.646	--	--	0.00594652	0.0242207	0.02494
LOC21398012	--	--	-0.00660893	0.0240394	0.0249313
LOC21406890	--	--	-0.00619839	0.0241438	0.0249267
LOC21398765	K07213	--	-0.00322903	-0.0246719	0.0248823
LOC112090737	K01183	ko00520,ko01100	0.00270831	-0.0247291	0.0248769
LOC21389058	K19891	ko00500,ko01100	-0.00285043	-0.0246955	0.0248594
LOC21393845	--	--	0.00658001	0.0239611	0.0248482
novel.3874	K09264	--	-0.000758174	-0.024834	0.0248455
LOC21401949	K09422	--	0.00632998	0.0240071	0.0248276
LOC21398156	K22588	ko00380,ko01100,ko01110	0.006174	-0.0240438	0.0248239
LOC21407114	K10775	ko00360,ko00940,ko01100,ko01110	-0.00726611	-0.0237236	0.0248114
novel.1768	--	--	-0.00495345	-0.0243039	0.0248035
LOC21391131	K15920	ko00520,ko01100	-0.00419441	-0.0243549	0.0247135
LOC21390559	K17506	--	-0.00633019	0.0238844	0.024709
LOC21392480	K17800	--	-0.00241596	0.0245872	0.0247056
novel.2258	K22807	--	-0.000720051	-0.0246752	0.0246857
novel.3860	--	--	-0.00165209	0.0245941	0.0246495
novel.4660	--	--	-0.00112216	0.0245622	0.0245878
LOC21394559	K18177	--	-0.000727427	-0.0245412	0.0245519
LOC21395152	K06676	--	0.00715747	0.0234675	0.0245347
LOC112091762	--	--	-0.00432168	0.0241463	0.02453
LOC21410137	K14432	ko04075	-0.0077502	0.0232415	0.0244997
LOC21394506	K19040	--	0.00810214	0.0231097	0.0244889
LOC21409046	--	--	0.00605476	0.0237279	0.0244882
novel.1228	--	--	-0.00526127	0.0238782	0.024451
LOC21391106	K01051	ko00040,ko01100	-0.00472697	-0.0239841	0.0244455
LOC21391883	K14558	ko03008	0.000249728	0.024437	0.0244383
LOC21403753	--	--	0.00511589	-0.0238954	0.0244369
LOC21408523	--	--	0.00088198	0.0244093	0.0244252
LOC21389628	K14442	ko03018	0.00420823	0.0240572	0.0244224
LOC21406626	K14638	--	0.0064423	-0.0235542	0.0244194
LOC21390920	K01674	ko00910,ko01100	0.00697993	-0.0234001	0.0244189
LOC21410622	K13430	ko04626	-0.00690238	0.0233395	0.0243388
LOC21385483	--	--	-0.00637493	0.0234876	0.0243374
LOC21384868	--	--	-0.00388149	-0.0239822	0.0242943
LOC112094883	K20240	--	0.00461905	-0.0238253	0.0242689
LOC21393224	--	--	-0.00720222	0.0231645	0.0242583
novel.1021	K05666	ko02010	-0.00530518	0.0236453	0.0242332
LOC21407751	K21989	--	0.00745722	0.0230307	0.0242079
LOC21398222	K18789	--	0.00599527	-0.0234272	0.0241821
LOC21397017	K14803	--	-0.00770586	0.0229213	0.0241819
novel.3369	--	--	-0.0026056	-0.0240299	0.0241708
novel.120	--	--	-0.0018506	0.0240938	0.0241648
LOC112090574	K20617	--	-0.00177351	-0.024089	0.0241542
LOC21394018	--	--	0.00357572	-0.0238716	0.024138
novel.2785	K22807	--	0.00444754	0.0236671	0.0240814
LOC21402320	K13422	ko04016,ko04075	0.00328079	-0.0238516	0.0240761
novel.2112	--	--	0.00643911	0.0231705	0.0240486
LOC21390639	K24028	--	-0.00133651	-0.0240036	0.0240408
novel.558	--	--	-0.000961002	-0.0239985	0.0240177
LOC21400869	K09843	ko00906,ko01110	-0.00573316	0.0233231	0.0240174
novel.1991	--	--	0.00400076	-0.0236814	0.0240169
novel.1159	--	--	0.00279106	-0.0238175	0.0239805
LOC21390411	K00924	--	-0.00597944	0.023219	0.0239766
LOC21407115	K10775	ko00360,ko00940,ko01100,ko01110	-0.00625148	-0.0231342	0.023964
novel.3940	--	--	-0.00616661	-0.0231502	0.0239574
LOC21395052	K22809	--	-0.00619844	0.0231238	0.0239401
LOC21386277	K01904	ko00130,ko00940,ko01100,ko01110	-0.0075738	-0.0226943	0.0239247
LOC21397233	K13430	ko04626	-0.00811941	-0.0225024	0.0239224
novel.963	--	--	0.00249478	0.0237733	0.0239038
LOC21400143	K04688	--	-0.00713574	0.0227885	0.0238795
LOC21405040	K09422	--	0.00837055	0.0223554	0.0238711
LOC21385492	K09422	--	-0.00638023	-0.0229865	0.0238555
novel.1652	--	--	0.00473949	0.023368	0.0238438
novel.1463	--	--	0.00499063	0.0233101	0.0238384
LOC21389556	K00901	ko00561,ko00564,ko01100,ko01110,ko04070	0.00735302	0.0226614	0.0238245
LOC21387944	--	--	-0.00748374	0.0226156	0.0238217
LOC21404120	K23136	ko00999,ko01110	-0.00809273	-0.0224021	0.023819
LOC112094288	K09264	--	-0.00363776	-0.0235367	0.0238162
LOC21398041	K10144	ko04120	0.0057371	0.0231073	0.0238088
LOC21406398	K05909	--	-0.00688807	-0.0227888	0.023807
LOC21397689	--	--	-0.000326108	-0.0237996	0.0238019
LOC21406366	K08193	--	-0.00519746	-0.0231948	0.02377
novel.3741	--	--	-0.00221785	0.0236409	0.0237447
novel.3794	--	--	0.00527116	-0.0231482	0.0237407
LOC21404588	K06911	--	0.00149917	-0.0236576	0.0237051
novel.3490	K13260	ko00943,ko01100,ko01110	-0.00658772	0.0227634	0.0236975
novel.4175	--	--	0.00284863	-0.0235126	0.0236845
LOC21397444	K05894	ko00592,ko01100,ko01110	-0.00604165	-0.0228942	0.0236779
LOC21384725	K13422	ko04016,ko04075	-0.00669702	0.0226863	0.0236542
LOC21391091	K09264	--	0.00244953	-0.0234988	0.0236262
LOC21387328	--	--	-0.00556102	-0.0229538	0.0236178
LOC21385846	--	--	0.00555214	0.0229517	0.0236137
LOC21410827	K13457	ko04626	0.00791838	-0.0222177	0.0235866
LOC21395482	--	--	-0.00729072	0.0224278	0.0235831
LOC21388302	K20884	ko00740,ko01100,ko01110,ko01240	0.000857923	0.0235591	0.0235747
LOC21394087	--	--	-0.00802582	0.0221622	0.0235707
LOC21406584	K08901	ko00195,ko01100	-0.00742538	-0.0223701	0.0235702
LOC112091829	K07976	--	-0.0049434	0.0230248	0.0235495
novel.4774	--	--	-0.00322405	0.0233014	0.0235234
LOC21397778	--	--	-0.00682825	-0.0225105	0.0235234
novel.1539	--	--	-0.00492474	-0.022995	0.0235164
LOC21385159	K11699	--	0.00524386	0.0229211	0.0235133
LOC21388281	--	--	0.00568637	-0.0228124	0.0235105
LOC21400703	K13430	ko04626	-0.00670332	0.0225332	0.0235091
LOC21406648	K20884	ko00740,ko01100,ko01110,ko01240	0.00596726	-0.0227258	0.0234961
LOC21397332	K20716	ko04016	-0.00713662	0.0223681	0.023479
LOC21411381	--	--	0.00811795	0.0220022	0.023452
novel.3808	K13420	ko04016,ko04626	-0.00612943	0.0226019	0.0234182
LOC21384740	K01051	ko00040,ko01100	0.00610559	-0.0225795	0.0233904
LOC21409818	--	--	0.00786413	0.0220206	0.0233827
novel.1438	--	--	0.00201863	0.0232815	0.0233689
LOC21388776	K13430	ko04626	-0.00493198	0.0228214	0.0233483
LOC21398866	--	--	-0.00752362	0.0220736	0.0233206
LOC21385920	K11982	--	-0.00776768	0.0219845	0.0233164
LOC21385260	K13433	ko04626	-0.00525302	0.0227046	0.0233043
LOC21396497	K09419	--	-0.00733893	0.0220991	0.0232859
LOC21400775	K22683	--	-0.0069691	-0.0222066	0.0232745
LOC21409589	K15032	--	-0.00712847	-0.022132	0.0232517
novel.2689	--	--	0.00656456	0.0222873	0.0232339
LOC112092562	K13457	ko04626	-0.00171696	-0.0231619	0.0232255
LOC21397663	K09419	--	-0.00670087	0.0222279	0.023216
LOC21389314	K13993	ko04141	-0.00433609	-0.022807	0.0232155
LOC21410206	K13065	ko00940,ko00941,ko00945,ko01100,ko01110	-0.000345223	0.023208	0.0232105
novel.464	--	--	-0.00518723	0.0226045	0.023192
LOC21400885	--	--	-0.0016674	0.0231292	0.0231892
LOC21398806	K13424	ko04016,ko04626	-0.00759992	0.0218978	0.0231792
LOC21410563	K23678	--	-0.00204441	-0.0230878	0.0231781
LOC21395435	K13430	ko04626	-0.00440634	-0.0227524	0.0231752
LOC21385556	K22683	--	-0.007155	0.0220337	0.0231663
LOC21407113	K10775	ko00360,ko00940,ko01100,ko01110	-0.00644721	-0.0222473	0.0231627
LOC21396556	--	--	-0.00303588	0.0229314	0.0231314
LOC112091871	--	--	0.00695034	-0.0220596	0.0231286
LOC21392711	--	--	-0.00418731	-0.0227451	0.0231273
novel.4439	--	--	-0.00780589	0.0217676	0.0231248
LOC21409689	K13430	ko04626	0.00365834	-0.0227993	0.023091
novel.3071	--	--	0.00771819	0.0217314	0.0230613
novel.1882	K13415	ko04075	-0.00652735	0.0220992	0.023043
LOC21409995	K06685	--	0.00388442	-0.0227026	0.0230325
LOC21395307	--	--	-0.00580772	-0.0222821	0.0230266
LOC21395749	K03320	--	0.00418569	0.0226141	0.0229982
LOC21408796	K08245	--	0.00575691	0.0222637	0.022996
novel.3489	K22983	--	-0.00725539	0.021817	0.0229918
novel.758	K18643	--	-0.00276663	0.0228214	0.0229885
novel.2327	K13617	--	0.00843785	0.0213827	0.0229873
LOC112094565	--	--	-0.00567657	-0.0222691	0.0229812
LOC112094999	K14379	ko00740,ko01100	-0.00782579	-0.0216021	0.0229759
LOC21387278	K14432	ko04075	0.00623346	0.0221136	0.0229754
LOC21402251	K09561	ko04120,ko04141	-0.00487343	0.0224491	0.022972
novel.312	--	--	0.00848709	0.0213297	0.0229561
LOC21410332	K16285	--	-0.0076763	0.0216318	0.0229535
novel.3769	K08237	--	-0.00691237	-0.0218578	0.0229248
LOC21406050	--	--	-0.00728799	0.0217193	0.0229095
LOC21401022	K18195	--	-0.00654173	-0.0219493	0.0229034
LOC21402694	--	--	0.00572182	0.0221729	0.0228992
LOC21402577	--	--	-0.00801728	0.0214455	0.0228951
LOC21401756	K00487	ko00130,ko00940,ko00941,ko00945,ko01100,ko01110	-0.00761378	-0.0215548	0.02286
novel.277	--	--	0.00781836	0.0214799	0.0228585
LOC21394621	K01177	ko00500,ko01100,ko01110	-0.00855332	0.0211972	0.0228578
LOC21400474	--	--	-0.0070737	0.0217299	0.0228522
LOC21405392	--	--	-0.0047134	-0.0223495	0.0228411
novel.1131	K13459	ko04626	0.00784908	-0.0214318	0.0228239
novel.1311	K13065	ko00940,ko00941,ko00945,ko01100,ko01110	-0.0047486	-0.0223189	0.0228185
LOC21406113	--	--	0.00233736	0.0226907	0.0228108
LOC21392337	K13459	ko04626	-0.00158696	0.022739	0.0227943
LOC21386572	K13418	--	-0.0076131	-0.0214847	0.0227937
novel.1098	K01262	--	0.00438104	0.0223486	0.0227739
LOC21408411	--	--	-0.00563069	0.022063	0.0227701
LOC21385198	--	--	-0.00808693	-0.021283	0.0227676
LOC21404740	K00279	ko00908,ko01110	-0.00776862	-0.0213911	0.0227581
LOC21384809	--	--	0.00425204	0.0223429	0.0227439
LOC112092839	--	--	0.00397264	-0.0223939	0.0227435
LOC21409192	K01611	ko00270,ko00330,ko01100	-0.00850931	0.0210837	0.0227361
LOC21399963	--	--	-0.00608617	0.0218876	0.022718
novel.4307	K05666	ko02010	-0.00635087	0.0218039	0.02271
LOC21399747	--	--	-0.00817885	-0.021182	0.0227062
LOC112095235	--	--	0.00490865	0.022163	0.0227001
LOC21407308	K16277	--	-0.00791737	0.0212669	0.0226929
LOC112095179	K01726	--	-0.00155356	-0.0226393	0.0226925
novel.4560	--	--	-0.00595347	-0.0218951	0.02269
novel.4599	K09422	--	-0.00679714	-0.021647	0.0226891
LOC21400932	--	--	0.00386849	0.0223271	0.0226597
LOC21397937	K24028	--	-0.00615401	-0.0218027	0.0226546
LOC21385118	--	--	-0.00696974	0.0215467	0.0226459
LOC21399941	K08486	ko04130	0.000384001	0.0226302	0.0226335
LOC21403769	--	--	-0.00534918	-0.0219912	0.0226325
novel.640	K24825	--	0.00435153	-0.0222058	0.0226281
LOC21391384	K10526	ko00592,ko01100,ko01110	-0.00497957	0.0220721	0.0226268
novel.2224	--	--	0.00696754	0.0215226	0.0226223
LOC21401518	K09522	--	-0.00461894	-0.0221386	0.0226153
LOC112091504	K09510	--	-0.00549178	0.0219376	0.0226145
LOC21405415	K13496	ko00908,ko01110	0.00687763	-0.0215371	0.0226086
novel.1691	--	--	0.00345439	-0.0223243	0.0225899
LOC21408102	--	--	0.00782305	-0.0211661	0.0225655
LOC21392257	--	--	0.00326331	-0.022323	0.0225603
LOC112092515	K15283	--	0.00233439	-0.0224267	0.0225479
novel.2613	--	--	0.00202262	0.0224553	0.0225462
LOC21389733	--	--	-0.00664914	0.021536	0.0225391
LOC21404399	K01834	ko00010,ko00260,ko01100,ko01110,ko01200,ko01230	0.00300659	-0.0223255	0.022527
novel.1470	K09422	--	-0.00769471	0.0211651	0.0225204
LOC21398188	K09286	--	0.00759072	0.0212023	0.0225201
novel.966	K14311	ko03013	0.00233655	-0.0223895	0.0225111
novel.500	K08237	--	-0.0084033	-0.0208774	0.0225052
novel.4474	K02969	ko03010	0.00594754	-0.0217008	0.022501
LOC21388561	K01638	ko00620,ko00630,ko01100,ko01110,ko01200	-0.00756883	0.0211802	0.022492
LOC21408514	K03574	--	-0.00396565	-0.0221073	0.0224602
LOC21390990	K17506	--	0.00806643	0.0209315	0.022432
LOC21396518	K01537	--	-0.00710598	0.0212659	0.0224218
LOC21408353	K01953	ko00250,ko01100,ko01110,ko01230	-0.00779305	0.0210235	0.0224214
LOC112091345	--	--	-0.00802717	0.0209188	0.022406
LOC21398110	K09561	ko04120,ko04141	-0.00768456	0.0210137	0.0223748
LOC21403725	--	--	-0.00517372	-0.0217681	0.0223745
novel.1904	K01184	ko00040,ko01100	-0.00617815	-0.021499	0.0223691
LOC21394901	K24997	--	0.00875401	0.0205692	0.0223546
LOC21401528	--	--	-0.00710069	0.0211958	0.0223535
novel.425	--	--	0.00740889	0.0210899	0.0223534
LOC21402649	--	--	-0.00802344	0.0208594	0.0223493
LOC21404034	K08901	ko00195,ko01100	-0.00728923	-0.0211151	0.0223379
LOC21405225	K19825	--	-0.00628606	-0.0214319	0.0223348
LOC21405911	K16221	ko04712	-0.00366003	0.0220231	0.0223251
LOC112091811	--	--	0.00743283	0.02105	0.0223238
LOC21390830	--	--	0.00232472	0.0221979	0.0223193
LOC112095061	K05933	ko00270,ko01100,ko01110	-0.00703237	-0.0211762	0.0223134
LOC21398811	K09286	--	-0.00587089	0.0215094	0.0222963
novel.1302	--	--	0.00465398	0.0217966	0.0222879
LOC21392201	--	--	-0.00721369	0.0210846	0.0222845
LOC21396856	--	--	-0.00655529	0.0212944	0.0222805
LOC21393740	--	--	-0.00710818	-0.0210992	0.0222644
LOC21398388	K03650	--	-0.0077497	-0.0208703	0.0222626
LOC21407792	K04120	ko00904,ko01100,ko01110	-0.00186477	-0.0221819	0.0222601
novel.3248	--	--	-0.00697149	0.0211299	0.0222503
novel.4198	--	--	0.0027962	0.0220735	0.0222499
novel.1741	K03105	ko03060	0.00595236	0.0214271	0.0222385
LOC21385360	--	--	0.00071893	-0.0222089	0.0222205
LOC21398554	--	--	0.00850517	0.020528	0.0222202
novel.1989	--	--	0.00380049	-0.021877	0.0222046
LOC21392770	K13424	ko04016,ko04626	0.00732294	-0.0209574	0.0221999
LOC21403603	--	--	-0.00770573	0.0208176	0.022198
LOC21397175	--	--	-0.00491377	0.0216421	0.022193
LOC21394771	K13348	ko04146	-0.008285	0.0205799	0.0221849
LOC21407548	K01802	--	-0.00748977	-0.0208815	0.0221841
LOC21395680	--	--	-0.00758388	0.0208369	0.0221741
LOC21385523	K16900	--	0.00892631	0.0202828	0.0221601
LOC21411563	K13179	--	-0.0023524	-0.0220328	0.022158
LOC21406063	--	--	-0.0086647	-0.0203815	0.0221469
LOC112090350	K13466	ko04626	0.00520958	-0.0215107	0.0221325
novel.4086	--	--	-0.00678174	0.0210561	0.0221213
novel.1310	--	--	0.00661707	0.0210982	0.0221115
LOC21408455	K20416	--	-0.00592364	-0.0212845	0.0220934
LOC21393356	K01061	ko01100	0.00720361	-0.0208694	0.0220777
LOC21390687	--	--	-0.00799774	0.0205689	0.0220691
LOC21412311	--	--	-0.00665344	0.0210378	0.0220648
LOC21383749	--	--	-0.00738489	0.0207828	0.0220559
LOC112091011	--	--	0.00230411	-0.0219147	0.0220355
LOC21390320	--	--	0.00715184	0.0208303	0.0220238
LOC21389731	--	--	-0.00474974	0.0215041	0.0220224
LOC21396862	K03671	--	-0.00707792	0.0208436	0.0220126
LOC21384531	K13680	--	0.00877463	0.0201827	0.0220076
LOC21386254	--	--	-0.00835293	-0.0203489	0.0219966
LOC21385842	--	--	0.00876106	0.0201554	0.0219772
LOC21394014	--	--	0.00766362	-0.0205972	0.0219767
LOC21393051	K17911	ko00906,ko01110	-0.00819029	-0.0203903	0.0219738
novel.2879	K12819	ko03040	0.00843564	-0.0202749	0.0219598
novel.3599	--	--	-0.00425327	0.021529	0.0219451
LOC21394075	--	--	0.00539082	-0.0212726	0.0219451
LOC21396192	--	--	-0.00777375	0.020508	0.021932
novel.3068	K13260	ko00943,ko01100,ko01110	-0.0078978	0.0204557	0.0219274
novel.393	--	--	-0.00717376	0.0207187	0.0219255
novel.2172	K08835	--	-0.00232746	0.0217686	0.0218926
novel.650	K07198	--	-0.00386785	0.0215404	0.021885
LOC21403922	K00799	ko00480,ko01100	-0.0084356	-0.0201755	0.021868
LOC21401365	K13416	ko04016,ko04075,ko04626	-0.00478226	0.0213361	0.0218654
LOC21409158	K08332	--	0.00094738	0.0218412	0.0218617
LOC21404117	K11790	--	-0.00842296	0.0201119	0.0218045
LOC21386656	--	--	0.00631047	0.0208658	0.0217992
LOC112094477	K01183	ko00520,ko01100	0.00864001	-0.0200098	0.0217955
LOC21393981	K07198	--	-0.00427958	0.021369	0.0217933
LOC21396412	K14491	ko04075	-0.00804993	0.0202198	0.0217633
LOC21385969	K09422	--	-0.00841304	0.0200709	0.0217628
LOC21392916	--	--	0.00595639	-0.0209091	0.0217409
LOC112093298	--	--	0.00862867	0.019941	0.0217278
LOC21398652	K07300	--	-0.00716269	0.0204843	0.0217004
novel.59	--	--	0.00511166	0.0210721	0.0216832
LOC21406822	K00232	ko00071,ko00410,ko00592,ko00640,ko01040,ko01100,ko01110,ko01200,ko01212,ko04146	-0.00795021	-0.0201674	0.0216778
novel.4249	--	--	-0.00393878	0.0213162	0.021677
LOC21387410	K14497	ko04016,ko04075	-0.00783585	0.0201998	0.0216664
LOC112094582	--	--	-0.00490426	-0.021098	0.0216605
LOC21398908	--	--	0.00912495	0.0196419	0.021658
LOC21403544	K17426	--	-0.00810747	-0.0200814	0.0216562
novel.1158	--	--	0.00353673	-0.0213552	0.0216461
LOC21407712	K19366	ko04144	-0.00896478	0.0196877	0.0216327
novel.3657	K05666	ko02010	0.00562942	0.0208838	0.0216292
LOC21392653	K14709	--	0.00606804	-0.0207602	0.0216289
LOC21390550	K23541	--	-0.00144064	-0.0215691	0.0216172
LOC21396136	K14497	ko04016,ko04075	0.00787215	0.0201269	0.0216116
LOC112091479	K13416	ko04016,ko04075,ko04626	-0.00730241	0.0203375	0.0216088
LOC21387717	K13415	ko04075	-0.00626385	0.0206767	0.0216047
LOC21396685	K07198	--	-0.00856846	0.0198291	0.0216012
LOC21395766	K14484	ko04075	0.00888687	0.0196698	0.0215842
novel.2003	--	--	0.00586005	0.0207733	0.021584
LOC112093955	--	--	-0.00750248	0.0202377	0.0215836
LOC21392918	--	--	0.00594539	-0.0207481	0.0215832
LOC21406264	--	--	0.00541419	-0.0208811	0.0215716
LOC21393937	--	--	-0.00728649	0.0202867	0.0215556
LOC21386255	--	--	-0.00897614	-0.0195818	0.021541
LOC112094923	--	--	0.0073834	0.0202345	0.0215395
novel.4403	K06675	--	0.0043239	0.0210997	0.0215382
novel.3420	K10085	ko04141	-0.00127768	0.0214958	0.0215338
novel.3088	--	--	0.00887787	0.0196074	0.0215236
novel.452	--	--	-0.00563555	0.0207475	0.0214992
LOC21384119	K23618	--	-0.00836555	0.0197943	0.0214894
LOC21395664	K03545	--	-0.00878511	-0.0196115	0.0214893
LOC21403903	K19747	--	0.008705	-0.0196378	0.0214807
LOC21391062	--	--	-0.00292763	-0.0212755	0.021476
novel.1531	K22683	--	-0.00738361	-0.0201658	0.0214751
LOC21407767	--	--	-0.0089285	0.0195132	0.0214589
LOC21397140	--	--	-0.000660188	0.0214345	0.0214446
LOC21387674	--	--	-0.00812814	0.0198405	0.0214409
LOC21409380	K08900	--	-0.00568772	0.0206698	0.0214381
novel.61	--	--	0.00373883	-0.0211042	0.0214328
LOC21385223	K13457	ko04626	-0.00809082	0.0198433	0.0214294
LOC112094761	K10775	ko00360,ko00940,ko01100,ko01110	-0.00693784	-0.0202654	0.0214201
LOC21402346	K22390	--	-0.00655522	-0.0203828	0.0214109
novel.1899	K15639	ko00905,ko01110	0.00902962	0.0194062	0.0214041
LOC21384908	K13418	--	-0.00823754	0.0197548	0.0214035
novel.733	--	--	-0.00565204	-0.0206394	0.0213994
LOC21390690	--	--	0.008864	0.0194587	0.0213825
novel.4670	--	--	-0.00714307	-0.0201476	0.0213763
LOC21404787	K07198	--	-0.00885674	0.0194479	0.0213697
novel.1201	K11699	--	0.00591175	0.0205308	0.0213649
LOC21392990	K12130	ko04712	-0.00907493	0.0193309	0.021355
LOC21401347	--	--	-0.00676466	0.0202345	0.0213353
LOC21393886	K05389	--	0.00714449	0.020094	0.0213263
novel.1972	K22807	--	0.00381018	0.0209766	0.0213198
LOC21405047	--	--	-0.00809772	0.0197094	0.021308
LOC21398834	K09338	--	-0.0072479	-0.0200299	0.021301
LOC21398445	K01761	ko00270,ko00450,ko01100	0.00759946	0.0198877	0.0212902
LOC21402722	--	--	-0.00756398	0.0198962	0.0212855
LOC21384653	--	--	-0.00802469	0.0197061	0.0212774
LOC21408461	--	--	-0.00891908	0.0193058	0.0212665
LOC21391409	--	--	0.00891867	0.0193052	0.0212658
novel.2479	--	--	-0.00317922	0.0210259	0.0212649
LOC21392925	--	--	0.0091059	0.0192131	0.0212617
novel.724	--	--	0.00294757	-0.0210514	0.0212567
LOC21412002	K03327	--	0.00373842	0.0209215	0.0212529
LOC21409376	K00083	ko00940,ko01100,ko01110	-0.00843465	0.0195022	0.0212481
LOC21395483	K12486	ko04144	0.00831643	0.0195514	0.0212467
novel.789	--	--	-0.000519874	-0.021235	0.0212414
LOC21385016	K01897	ko00061,ko00071,ko01100,ko01212,ko04146	0.00598948	0.0203708	0.0212331
novel.865	--	--	-0.00762423	0.0197928	0.0212105
novel.3011	K13457	ko04626	-0.00749573	0.0198406	0.0212094
LOC21400487	K18696	ko00564	-0.00679974	-0.0200579	0.0211792
LOC112090556	--	--	0.00705505	0.0199589	0.0211691
LOC21394435	K12127	ko04712	0.00467268	-0.0206342	0.0211567
novel.2834	--	--	-0.00841954	0.0194027	0.0211507
novel.4168	--	--	-0.00582805	0.0203305	0.0211493
LOC21385006	--	--	-0.00889575	0.0191861	0.021148
LOC21393403	K09841	ko00906,ko01100,ko01110	0.00658222	0.0200898	0.0211407
LOC21393557	--	--	0.00758183	-0.019724	0.0211311
LOC112095188	--	--	0.00920388	0.018999	0.021111
LOC112094480	K01183	ko00520,ko01100	0.00672206	-0.0200094	0.0211083
LOC21399440	K14685	--	-0.00869048	-0.0192357	0.0211077
novel.2391	--	--	-0.00820042	0.0194496	0.0211077
LOC112091995	K22395	ko00940,ko01100,ko01110	-0.00901988	-0.0190627	0.0210889
LOC21389620	--	--	-0.00684131	-0.0199465	0.0210871
LOC21401744	K18819	ko00052,ko01100	-0.00778285	0.019589	0.0210785
LOC112094284	--	--	0.00880163	0.01913	0.0210576
novel.2590	K20718	ko04016	-0.00763725	0.0196185	0.0210527
novel.207	K13466	ko04626	-0.00901011	-0.0190248	0.0210505
LOC21410437	K11594	--	-0.00894786	-0.0190531	0.0210496
LOC21390910	--	--	-0.00937512	-0.0188429	0.0210463
novel.3485	--	--	-0.00612867	0.0201297	0.021042
LOC21396116	K12133	ko04712	-0.00863623	0.0191847	0.0210389
LOC21408928	--	--	-0.00937469	-0.0188204	0.021026
LOC21402892	--	--	-0.00856763	-0.0191945	0.0210198
LOC21394548	K01240	ko00240,ko00760,ko01100,ko01232	-0.00799407	0.0194375	0.0210172
novel.2906	--	--	-0.00568727	0.0202303	0.0210145
LOC21391469	--	--	0.00904785	-0.0189537	0.0210025
LOC21410459	K14638	--	0.00916476	-0.0188902	0.020996
LOC21384034	K10756	ko03030,ko03420,ko03430	-0.00458369	0.0204844	0.0209909
LOC21410402	K08332	--	-0.00846196	0.0192041	0.0209858
LOC21401159	--	--	-0.00724085	-0.0196824	0.020972
novel.1200	K11699	--	0.00208466	0.0208559	0.0209598
LOC21387013	--	--	-0.00396375	0.0205758	0.0209542
LOC21407014	--	--	-0.00898558	-0.0189261	0.0209509
LOC21399230	--	--	0.00490347	-0.0203618	0.0209439
novel.3645	K22807	--	-0.00646451	0.0199171	0.0209399
novel.3765	--	--	-0.00623316	0.0199702	0.0209203
LOC21397519	K19073	ko00860,ko01100,ko01110	-0.00837891	-0.0191576	0.0209098
LOC21397246	K16075	--	-0.00892553	0.0188961	0.020898
LOC21397902	K22314	--	-0.00736879	0.0195531	0.0208955
LOC21388538	K09377	--	-0.00543411	-0.0201747	0.0208937
LOC21407252	--	--	0.00752184	0.0194897	0.0208908
LOC21390063	K20718	ko04016	0.00544184	-0.0201673	0.0208886
LOC21404844	K07300	--	0.00439218	0.0204191	0.0208861
novel.4292	K13457	ko04626	-0.00837494	-0.0191313	0.0208841
LOC21396100	K00606	ko00770,ko01100,ko01110,ko01240	-0.00891852	-0.0188419	0.020846
LOC21390965	K03549	--	-0.00787761	0.0192968	0.0208428
LOC21397777	--	--	-0.00829921	0.0191018	0.0208268
novel.174	K05666	ko02010	-0.00861795	-0.0189512	0.0208187
LOC21404516	--	--	-0.00873098	-0.0188976	0.0208171
LOC21394015	--	--	0.0088385	-0.0188445	0.0208143
LOC21396215	K09561	ko04120,ko04141	-0.00894688	0.0187929	0.0208139
novel.4714	K04728	ko03440	0.00782001	0.0192882	0.0208132
LOC21385642	K23541	--	-0.00896993	-0.0187783	0.0208106
LOC21403929	--	--	-0.00771077	0.0193274	0.0208087
LOC21407578	K13430	ko04626	-0.00445413	0.0203183	0.0208007
novel.1058	--	--	0.00811077	0.0191451	0.0207923
LOC21399267	K13430	ko04626	-0.00822342	-0.0190903	0.0207862
novel.4172	--	--	0.00863048	0.0188963	0.020774
LOC21409855	K13448	ko04626	-0.00463403	0.0202501	0.0207736
LOC21398255	K17506	--	-0.00923989	0.0186024	0.0207708
LOC21386946	--	--	0.00147116	-0.0207174	0.0207696
LOC21407266	--	--	-0.00959753	-0.018419	0.0207695
novel.300	K22807	--	-0.00821376	0.0190762	0.0207693
LOC21403675	--	--	-0.00812751	0.0190917	0.0207497
LOC21392915	K13457	ko04626	-0.00601296	0.0198521	0.0207427
LOC21385245	K20619	--	-0.00824818	0.0190296	0.0207403
LOC21388006	K16279	--	-0.00927588	0.0185189	0.0207121
LOC21406069	--	--	-0.00947008	-0.0184192	0.020711
LOC21398168	K13430	ko04626	-0.00854425	0.0188585	0.0207038
LOC21405123	K11498	--	-0.00911539	0.018586	0.0207009
LOC21408475	K13430	ko04626	-0.00723344	0.0193926	0.0206977
LOC21387744	--	--	-0.00155222	0.0206307	0.020689
LOC21388228	K14492	ko04075	-0.00701734	0.0194619	0.0206883
LOC112092073	K13457	ko04626	-0.00217709	0.0205718	0.0206867
LOC21407160	K00430	ko00940,ko01100,ko01110	0.00380975	-0.0203195	0.0206736
LOC21384114	K04506	ko04120	-0.0056431	0.0198795	0.0206649
LOC21393018	--	--	0.00494357	0.02006	0.0206602
LOC21385865	--	--	-0.00876373	0.0187043	0.0206556
LOC21398444	K07052	--	-0.0076877	-0.0191591	0.0206439
LOC21383677	--	--	-0.00861106	0.0187535	0.020636
LOC21387954	K03787	ko00230,ko00240,ko00760,ko01100,ko01110,ko01232	0.0045369	-0.020127	0.020632
LOC21404966	--	--	0.00262374	-0.0204616	0.0206292
LOC21391365	K14514	ko04016,ko04075	-0.00893975	0.0185905	0.0206283
LOC21399723	K09264	--	-0.00916944	0.0184763	0.0206265
novel.127	--	--	0.00789582	-0.0190471	0.0206188
novel.3416	--	--	-0.00768422	0.0191101	0.0205972
LOC21387267	K12153	ko00460,ko00966,ko01100,ko01110,ko01210	0.00780982	0.019056	0.0205943
LOC21408123	--	--	0.00363163	0.0202709	0.0205936
LOC21384507	K24028	--	-0.00128325	0.0205445	0.0205846
LOC21385134	--	--	-0.00959936	-0.0182067	0.0205823
LOC21391801	K22935	ko00040,ko01100	-0.00903865	-0.0184817	0.0205735
LOC21409501	--	--	-0.00908685	0.0184515	0.0205677
LOC21408639	--	--	-0.00901732	-0.0184838	0.020566
LOC21404280	K12119	ko04712	-0.0079738	0.018946	0.0205556
LOC21409289	--	--	-0.00630377	-0.0195652	0.0205556
novel.659	--	--	-0.00685644	0.0193633	0.0205414
LOC21394852	--	--	-0.00470101	0.0199955	0.0205407
LOC21402054	--	--	0.00829115	0.0187927	0.0205404
LOC112094942	K11592	--	-0.00138015	0.0204919	0.0205383
LOC21400160	--	--	0.00912598	-0.0183564	0.0204998
LOC112094375	--	--	-0.00577584	0.0196623	0.0204931
LOC21389777	K09843	ko00906,ko01110	0.00446276	-0.0199975	0.0204894
LOC21401928	--	--	-0.00860555	0.0185923	0.0204873
novel.3052	--	--	-0.00710546	0.019211	0.020483
novel.1731	--	--	0.00467581	0.0199359	0.0204769
novel.1842	--	--	-0.00408339	0.0200565	0.020468
LOC21388243	--	--	-0.0057258	0.0196361	0.0204539
LOC21404656	K08237	--	-0.00940461	-0.0181547	0.0204461
novel.4144	--	--	-0.00656116	-0.0193594	0.020441
LOC21386264	K00873	ko00010,ko00620,ko01100,ko01110,ko01200,ko01230	-0.00740311	0.0190502	0.0204381
LOC21385601	K17943	--	-0.00865684	0.0184945	0.0204203
LOC21388001	K14484	ko04075	-0.00667633	-0.0192974	0.0204197
novel.2751	--	--	-0.00195372	0.0203201	0.0204139
LOC21391664	--	--	0.0070118	0.0191675	0.0204098
LOC21401843	K18819	ko00052,ko01100	-0.00873344	0.0184417	0.0204052
LOC21410270	K20617	--	-0.00891078	0.018343	0.0203929
LOC21398009	K08852	ko04141	0.00817213	0.0186828	0.0203919
novel.3775	--	--	-0.00772381	0.018871	0.0203905
LOC112093059	K13448	ko04626	-0.00215841	-0.020273	0.0203876
novel.4227	--	--	0.00517391	-0.0196986	0.0203667
LOC21404955	K09422	--	-0.00810889	0.0186781	0.0203623
LOC21407908	K03283	ko03040,ko04141,ko04144	-0.00911826	0.0182044	0.0203604
LOC112093091	K16166	ko04712	0.00741754	-0.0189523	0.0203521
novel.3418	--	--	0.00600917	0.0194432	0.0203507
LOC21386749	--	--	0.00823706	-0.0186044	0.0203463
LOC21388521	K05658	ko02010	-0.00721014	0.0190193	0.0203401
LOC21392253	--	--	-0.0080564	0.0186554	0.0203207
LOC21402824	K11816	ko00380,ko01100	0.00623138	-0.0193372	0.0203165
LOC21409626	--	--	0.009456	-0.0179689	0.0203051
novel.3601	--	--	-0.00188493	0.0202136	0.0203013
LOC21412407	K13430	ko04626	-0.00879802	0.0182898	0.0202958
LOC21406758	--	--	-0.00763826	-0.0188021	0.0202944
LOC21410214	K13065	ko00940,ko00941,ko00945,ko01100,ko01110	-0.00848603	0.0184306	0.0202904
LOC21406385	K00847	ko00051,ko00500,ko00520,ko01100,ko01110,ko01250	-0.00944447	-0.0179395	0.0202737
novel.3075	--	--	-0.000644167	0.020263	0.0202733
LOC21397116	K03283	ko03040,ko04141,ko04144	-0.00885578	0.0182326	0.0202695
LOC21385472	K10418	--	-0.00845254	0.0184135	0.0202609
LOC21398303	--	--	0.00266885	-0.0200814	0.020258
LOC21403385	--	--	-0.00865046	0.0183091	0.0202498
LOC21392132	--	--	-0.00939794	-0.0179267	0.0202407
LOC21397824	K14819	--	-0.00927154	0.0179903	0.0202389
LOC21386112	--	--	-0.00626204	0.019244	0.0202372
LOC21391221	--	--	-0.00874346	0.0182481	0.0202346
LOC21401623	--	--	0.00856782	-0.0183178	0.0202225
LOC21387642	K19038	--	-0.00735503	0.0188335	0.0202187
novel.1560	--	--	-0.00799669	0.01857	0.0202186
LOC21399293	K14488	ko04075	-0.00817164	0.0184907	0.0202159
LOC21409326	K00475	ko00941,ko01100,ko01110	-0.00973535	-0.0177016	0.0202021
LOC21412406	K13430	ko04626	0.00531827	0.019484	0.0201968
novel.2240	--	--	0.00831496	0.0183881	0.0201807
LOC21398471	K21343	--	-0.00811162	0.0184685	0.0201713
LOC21408763	--	--	-0.0075315	-0.0187083	0.0201674
novel.1011	--	--	0.00773654	0.0186159	0.0201595
LOC21390556	--	--	0.00914596	-0.0179549	0.0201501
LOC21385362	K10268	--	-9.75228e-06	-0.0201381	0.0201381
LOC21392924	K00306	ko00260,ko00310,ko01100,ko04146	0.00870455	0.0181589	0.0201374
LOC21384669	K13430	ko04626	-0.00889211	0.0180669	0.0201366
LOC21394813	K22772	ko00944,ko01110	-0.00937854	0.0178126	0.0201307
LOC21385834	K19747	--	-0.00421225	0.019685	0.0201307
novel.1457	K24028	--	-0.00845028	-0.0182693	0.020129
LOC21398111	K19041	--	-0.00198784	-0.0200285	0.0201269
novel.1730	--	--	0.00368896	0.0197809	0.0201219
LOC21384692	K13436	ko04626	-0.00747959	0.0186797	0.0201215
LOC21407745	K13420	ko04016,ko04626	-0.00801836	0.0184513	0.0201182
novel.65	--	--	-5.94539e-05	0.0201101	0.0201102
novel.63	--	--	0.00616329	-0.0191404	0.0201082
novel.651	--	--	-0.00309493	0.0198629	0.0201026
LOC21398654	K14684	--	-0.00894152	-0.0179882	0.020088
novel.515	--	--	-0.00706272	0.0188006	0.0200834
LOC21387529	K13457	ko04626	-0.0081239	0.0183593	0.0200764
LOC21401768	K13434	ko04626	-0.00638235	0.0190258	0.0200678
LOC21386483	--	--	-0.00110832	-0.0200319	0.0200626
novel.3757	--	--	-0.00706046	-0.0187691	0.0200532
LOC21400921	--	--	0.00897855	-0.017908	0.0200328
LOC21401102	K01183	ko00520,ko01100	-0.00788713	-0.0184033	0.0200222
novel.1987	K11593	--	-0.00765655	-0.0184986	0.0200205
LOC112090255	--	--	-0.00905744	0.0178457	0.0200127
LOC21401060	K03283	ko03040,ko04141,ko04144	-0.00928053	0.0177197	0.0200029
LOC21410465	K20624	--	0.00517513	-0.0193176	0.0199988
LOC112090257	K04498	ko03250	-0.009433	0.0176341	0.0199986
LOC21401789	--	--	-0.00888227	0.0179165	0.0199974
LOC21392435	K05770	--	-0.00887707	0.017897	0.0199776
novel.4034	K13459	ko04626	-0.00721037	0.0186277	0.0199745
LOC21390350	K00522	--	-0.00940919	0.017613	0.0199688
novel.274	--	--	0.00837363	0.0181202	0.0199615
LOC112090907	--	--	0.00905983	0.0177627	0.0199398
LOC21390555	K22683	--	0.00865558	-0.0179501	0.019928
LOC21406195	K13066	ko00380,ko00940,ko01100,ko01110	0.00172654	-0.0198473	0.0199223
novel.1514	--	--	0.00567659	-0.0190948	0.0199207
LOC21393609	K09286	--	0.00939358	0.0175598	0.0199144
LOC21389963	--	--	-0.00910104	0.0177031	0.0199055
LOC21398090	K01889	ko00970	-0.00960969	-0.0174309	0.0199044
LOC21391119	--	--	-0.00842353	0.0180326	0.019903
LOC21405224	K24816	--	0.00934154	0.0175715	0.0199003
LOC21400113	K04564	ko04146	0.00718536	-0.018554	0.0198968
LOC21389487	--	--	-0.0067568	-0.0187123	0.0198948
novel.4291	K05280	ko00941,ko00944,ko01100,ko01110	0.00741891	0.0184584	0.0198935
LOC21388047	--	--	-0.00809728	0.0181663	0.0198892
LOC21404013	K13430	ko04626	0.00651515	0.0187831	0.019881
LOC21407327	K01807	ko00030,ko00710,ko01100,ko01110,ko01200,ko01230	-0.00953223	-0.0174421	0.0198769
LOC21391718	--	--	-0.00929517	0.0175598	0.0198683
LOC21394709	K15382	--	-0.0050863	-0.0191992	0.0198615
LOC21388560	K13430	ko04626	-0.00859556	-0.0179023	0.0198589
LOC21390076	--	--	-0.00916743	0.0176078	0.0198513
LOC21410476	K09754	ko00940,ko00941,ko00945,ko01100,ko01110	-0.00859249	-0.0178934	0.0198495
LOC21386920	K01087	ko00500,ko01100,ko01110	-0.00937461	0.0174931	0.0198467
novel.1231	--	--	0.00814418	-0.0180982	0.0198463
LOC21404694	--	--	-0.00828968	0.0180249	0.0198398
LOC112093038	K13457	ko04626	-0.00659728	0.0187087	0.0198378
LOC21399352	--	--	0.00734287	0.0184175	0.0198273
LOC21389096	--	--	0.00723586	-0.0184592	0.0198267
novel.1879	--	--	0.00895427	-0.0176856	0.0198232
LOC21387997	--	--	-0.00908974	0.0176091	0.0198168
LOC21389876	--	--	-0.00937497	0.0174417	0.0198016
LOC21411635	K13466	ko04626	0.00859559	0.0178353	0.0197986
novel.3776	--	--	-0.00858492	0.0178325	0.0197914
LOC21396947	--	--	-0.00849834	0.0178593	0.0197782
LOC112092530	--	--	-0.00792115	0.0181166	0.0197726
LOC112090757	K15777	ko00965,ko01110	0.00768526	-0.0182171	0.0197718
LOC21387500	K17991	ko00073	-0.00923842	0.0174752	0.0197669
LOC21389427	K13457	ko04626	0.0096997	0.0172102	0.0197554
novel.2392	--	--	-0.00815194	0.0179581	0.0197218
novel.4531	--	--	-0.0083641	0.0178523	0.0197146
LOC21408440	K13153	--	0.00824768	0.0179002	0.0197089
LOC21401300	--	--	0.00615682	-0.0187187	0.0197052
LOC21407330	--	--	-0.00872336	0.0176646	0.0197012
novel.3584	K02183	ko04016,ko04070,ko04626	-0.00417375	0.0192534	0.0197006
novel.968	--	--	-0.0070125	0.01841	0.0197003
LOC21405178	K10798	ko03410	0.00839018	0.0178235	0.0196995
LOC21398395	K23541	--	-0.0085181	-0.0177604	0.0196975
LOC21390774	K16283	--	-0.00886399	0.0175851	0.0196928
LOC21395102	K13418	--	-0.00802449	0.0179825	0.0196917
LOC21395141	K05658	ko02010	-0.00471791	-0.0191042	0.0196782
LOC21393501	--	--	-0.00572195	0.0188215	0.0196721
LOC21393911	K12486	ko04144	-0.00809792	0.0179172	0.0196622
LOC21400833	K03113	--	-0.00851028	0.0177207	0.0196583
LOC21392596	--	--	0.00836556	0.0177773	0.0196473
LOC21384544	K01262	--	-0.00728903	0.018245	0.0196471
LOC21399683	--	--	-0.00875318	0.0175553	0.0196165
LOC21384092	K13065	ko00940,ko00941,ko00945,ko01100,ko01110	-0.00894556	-0.017436	0.0195968
LOC21389938	K00472	ko00330,ko01100	0.00911622	-0.0173415	0.0195917
LOC21395930	--	--	0.00939356	0.0171835	0.0195835
LOC21388442	--	--	-0.0084443	-0.0176548	0.0195704
LOC21393805	K14638	--	0.00735291	-0.0181234	0.0195581
LOC21390282	K16285	--	0.00999559	0.0168012	0.0195497
LOC21385359	K03327	--	-0.00910695	0.0172932	0.0195446
novel.4237	--	--	0.00786751	0.0178866	0.0195404
LOC21400220	--	--	-0.00945284	0.0170993	0.0195382
LOC21403543	K14724	--	-0.00835823	-0.0176432	0.0195229
novel.1809	--	--	-0.00536621	0.0187601	0.0195125
LOC21393759	--	--	-0.00968612	0.0169323	0.019507
LOC21408649	K22395	ko00940,ko01100,ko01110	-0.00903503	-0.0172825	0.0195017
LOC21397333	--	--	-0.00482151	0.0188942	0.0194997
LOC21385629	K23312	--	-0.00660949	0.0183365	0.0194913
LOC21398399	K22519	--	0.00893906	0.0173127	0.0194843
LOC21408832	K17471	--	-0.00900157	-0.0172681	0.0194735
LOC21411251	K24939	--	0.00785965	0.0178169	0.0194735
novel.2854	--	--	-0.00851091	0.0175138	0.0194722
LOC21396294	--	--	-0.00869106	0.0174233	0.0194706
LOC21406521	K24917	--	-0.00971724	0.0168714	0.0194697
LOC21406349	K06119	ko00561,ko01100	-0.00848244	-0.0175244	0.0194693
LOC21393862	K22983	--	0.00865605	0.0174381	0.0194683
LOC21393970	--	--	0.00931217	-0.0170965	0.0194681
LOC21402400	K15918	ko00260,ko00561,ko00630,ko01100,ko01110,ko01200	-0.00968583	-0.0168862	0.0194669
novel.1877	--	--	0.00887597	0.017313	0.0194557
LOC21386949	--	--	-0.00945619	0.0170025	0.0194552
LOC21408978	K13430	ko04626	0.00848451	0.0175019	0.01945
novel.3569	K13448	ko04626	-0.00904674	0.0172164	0.0194486
LOC21386885	--	--	-0.00764755	0.0178818	0.0194485
LOC21390361	K14496	ko04016,ko04075	-0.00130128	-0.019401	0.0194446
novel.2076	K23279	ko00999	-0.00724934	-0.0180386	0.0194408
LOC21393077	K10661	ko04141	-0.00931347	0.0170612	0.0194377
LOC112095242	K01115	ko00564,ko00565,ko01100,ko01110,ko04144	-0.00481559	-0.0188249	0.0194311
LOC21385833	K19747	--	-0.00941282	0.0169985	0.0194306
LOC21386577	K14494	ko04075	-0.00910907	0.0171532	0.0194218
LOC21399600	K13495	ko00908,ko01110	-0.00906837	-0.0171713	0.0194188
LOC21390889	--	--	0.00991337	0.0166977	0.0194187
novel.1787	--	--	0.00862388	0.0173975	0.0194176
LOC21392096	K00465	--	0.00758895	-0.0178708	0.0194154
LOC21403431	K13416	ko04016,ko04075,ko04626	-0.00820115	-0.0175942	0.0194117
LOC112092069	K13457	ko04626	-0.00935225	0.0170059	0.0194078
LOC21412056	K13430	ko04626	0.00163867	-0.0193379	0.0194072
LOC21408059	--	--	0.0033373	-0.0191167	0.0194058
LOC21391567	K20884	ko00740,ko01100,ko01110,ko01240	-0.00908301	-0.0171456	0.0194029
novel.4090	K24917	--	-0.00735715	0.0179529	0.0194019
LOC21389973	K17506	--	-0.00932426	0.0170109	0.0193988
LOC21407934	--	--	-0.00930971	0.0170163	0.0193966
LOC21384838	K13466	ko04626	-0.00741888	0.0179211	0.019396
LOC21397783	K12129	ko04712	0.00891797	-0.0172232	0.0193951
LOC21389125	K18696	ko00564	-0.00818082	-0.0175799	0.0193902
novel.1970	--	--	-0.00912456	0.0171043	0.0193859
LOC21402093	K02021	--	-0.00863225	0.0173532	0.0193817
LOC21383990	--	--	-0.00833112	-0.0174936	0.0193761
LOC21385970	K06910	--	-0.00892521	0.0171972	0.0193753
LOC21406971	K04079	ko04141,ko04626	-0.00947774	-0.0168967	0.0193733
LOC112094032	K09286	--	-0.00893917	-0.0171872	0.0193729
LOC21398351	--	--	-0.008648	0.017322	0.0193608
LOC112091145	K08472	--	-0.00933194	0.0169593	0.0193573
LOC21405366	--	--	-0.00787496	-0.0176769	0.0193517
LOC112093017	K12116	ko04712	0.00803318	0.0175817	0.01933
LOC21411165	--	--	-0.00891871	-0.0171446	0.0193256
novel.1037	--	--	-0.00893189	0.01713	0.0193188
LOC21389170	K00799	ko00480,ko01100	-0.00912293	-0.0170289	0.0193187
LOC112095398	--	--	-0.0024257	0.0191652	0.0193181
LOC21391392	K07910	--	-0.00939698	0.0168775	0.0193172
LOC21386829	K24917	--	-0.00950043	0.0168164	0.0193145
LOC112092984	--	--	-0.00890156	-0.0171405	0.0193141
LOC112093165	--	--	-0.00874288	0.0172166	0.0193093
novel.3972	--	--	-0.00879914	0.0171804	0.0193026
LOC112093001	K03234	--	-0.00882873	0.0171644	0.0193019
novel.261	--	--	-0.000633898	-0.0192842	0.0192947
LOC21408287	K14484	ko04075	-0.0049242	0.018655	0.0192939
LOC21395168	--	--	-0.00722227	-0.0178904	0.0192932
LOC21384458	K01601	ko00630,ko00710,ko01100,ko01110,ko01200	-0.00524744	0.0185647	0.0192921
novel.3076	K22807	--	-0.00206517	0.019172	0.0192829
LOC21387376	--	--	-0.00965577	-0.0166886	0.0192806
LOC21398205	K15747	ko00906,ko01100,ko01110	-0.00890709	-0.0170974	0.0192784
LOC21388390	K13466	ko04626	-0.00694415	0.0179802	0.0192746
LOC21405049	K13430	ko04626	-0.00882682	0.0171338	0.0192738
LOC21405314	K09060	--	-0.00977142	0.0166123	0.019273
LOC21389823	--	--	-0.00914352	0.0169639	0.0192712
LOC21387657	K03687	--	-0.00973655	-0.016623	0.0192646
LOC112092070	K13457	ko04626	-0.00683547	0.0180083	0.0192619
LOC21406469	--	--	0.00774751	-0.0176251	0.0192527
LOC21402804	--	--	0.00466231	-0.0186786	0.0192517
LOC21404375	--	--	-0.0096886	0.0166286	0.0192452
LOC21393410	--	--	-0.00953458	-0.0167167	0.0192446
LOC21386763	--	--	-0.00955347	0.016694	0.0192343
LOC21403216	--	--	-0.0076776	-0.0176177	0.0192179
LOC21407970	K14494	ko04075	-0.00923633	0.0168373	0.0192043
novel.1891	--	--	0.00859373	0.0171719	0.0192022
novel.4824	--	--	-0.00461175	0.018636	0.0191981
LOC21400317	K09422	--	0.0099071	0.016444	0.0191978
LOC21387773	--	--	-0.0093227	0.0167777	0.0191938
LOC21394712	K13426	ko04016,ko04626	-0.00838146	0.0172657	0.0191925
LOC21388284	K08819	--	-0.00885437	0.0170268	0.0191914
LOC21410785	K22845	ko00941,ko01110	-0.00987697	-0.0164458	0.0191838
novel.2009	--	--	0.00772547	0.0175584	0.0191828
LOC21386251	K12486	ko04144	-0.00871333	0.017089	0.0191822
LOC21402728	--	--	-0.00924802	0.0168007	0.0191778
LOC21386878	--	--	0.00890456	0.0169814	0.0191745
LOC21391835	--	--	0.00912916	-0.0168605	0.0191734
LOC112094561	K13430	ko04626	-0.00916226	0.0168389	0.0191702
LOC21394271	--	--	-0.00991491	-0.016406	0.0191693
LOC21410620	K09510	--	-0.00754657	0.0176114	0.0191601
LOC21402539	--	--	0.00962202	0.0165663	0.0191579
LOC112091381	K13430	ko04626	0.00135703	0.0191083	0.0191565
novel.3318	K16296	--	0.00871359	0.0170544	0.0191515
LOC21406105	K20628	--	-0.00755945	-0.0175907	0.0191462
LOC112093610	K01115	ko00564,ko00565,ko01100,ko01110,ko04144	0.00779675	0.0174802	0.0191402
LOC21400850	--	--	-0.00813121	0.0173263	0.0191394
LOC21392581	--	--	0.000615474	-0.0191261	0.019136
LOC21404256	K10374	--	-0.00748949	0.0176049	0.0191318
LOC21389683	--	--	-0.00865394	0.0170621	0.0191313
LOC112095174	--	--	-0.0078138	0.0174617	0.0191303
novel.1513	--	--	-0.00674645	0.0178954	0.0191248
LOC21388900	--	--	-0.00426738	-0.0186343	0.0191167
LOC21389370	--	--	-0.00989756	-0.016352	0.0191141
novel.2658	--	--	0.00931174	0.0166917	0.0191134
LOC21386850	--	--	-0.00899882	0.0168537	0.0191056
novel.4731	--	--	0.00585003	0.0181762	0.0190944
LOC21393541	K15361	--	-0.00960835	0.016499	0.0190929
novel.3723	--	--	-0.00594566	0.0181421	0.0190915
LOC21399795	K13418	--	0.00805947	0.0172908	0.0190768
LOC21410548	K22684	--	0.00775006	0.0174203	0.0190665
LOC21404899	K17362	--	-0.00854863	-0.0170399	0.019064
LOC21392089	K14487	ko04075	-0.00688732	0.0177761	0.0190637
LOC21405132	K09503	ko04141	-0.00886608	-0.0168717	0.0190594
LOC21384636	--	--	-0.0090025	0.0167935	0.0190543
LOC21403380	K03676	--	-0.00784785	-0.0173585	0.0190501
novel.1136	--	--	0.00817252	0.0172059	0.0190482
LOC21396400	K18834	ko04626	0.00946744	0.0165285	0.0190479
LOC112095302	K11982	--	0.00929089	0.0166239	0.019044
LOC21402435	K06118	ko00520,ko00561,ko01100,ko01250	-0.00882794	-0.0168743	0.019044
LOC21402593	K00847	ko00051,ko00500,ko00520,ko01100,ko01110,ko01250	-0.00959616	-0.0164371	0.0190332
LOC21396257	K23280	--	-0.00869144	0.0169196	0.0190214
LOC21395436	K09422	--	-0.00961085	0.0164126	0.0190195
LOC21391616	K00522	--	-0.00939859	0.0165326	0.0190174
LOC21407122	K13126	ko03015,ko03018	-0.00945878	-0.016497	0.0190163
LOC21384020	K04125	ko00904,ko01110	-0.00873707	0.0168779	0.0190053
LOC21391363	K23260	ko00999,ko01110	-0.00907146	0.0167001	0.0190048
LOC21409950	K14397	ko03015	-0.00699103	0.0176596	0.0189931
LOC21403939	--	--	-0.00837236	0.0170434	0.0189888
LOC112094389	--	--	0.00684793	0.0177065	0.0189846
LOC112091344	--	--	-0.00916716	0.016619	0.0189796
LOC21393636	--	--	-0.00743926	-0.0174575	0.0189764
LOC21394906	K01322	--	0.00561644	-0.0181202	0.0189707
LOC21404884	K15401	ko00071,ko00073	-0.00642041	-0.0178436	0.0189636
LOC21384214	K13418	--	-0.00938599	0.0164741	0.0189603
novel.4104	--	--	0.00815569	0.0171108	0.0189551
LOC21396950	K05681	ko02010	0.00294956	0.0187199	0.0189508
LOC21390401	--	--	0.00743627	0.0174285	0.0189486
LOC21399859	--	--	0.00770014	0.0173115	0.0189468
LOC21393395	K13412	ko04626	-0.00980891	0.0162064	0.0189437
novel.4421	--	--	-0.0074865	0.0174015	0.0189436
LOC21409948	K14497	ko04016,ko04075	-0.00976413	0.016233	0.0189433
novel.2235	K03453	--	0.0064609	-0.0178027	0.0189388
novel.1049	K05666	ko02010	-0.00673634	0.0176977	0.0189364
LOC21394425	K17508	--	-0.00914413	-0.0165798	0.0189342
LOC21401624	--	--	0.00899928	-0.0166585	0.0189339
LOC21385673	--	--	-0.00666606	-0.0177148	0.0189276
LOC112093175	K13459	ko04626	-0.00840112	0.0169608	0.0189275
LOC21406752	K10717	ko00908,ko01100,ko01110	-0.00927026	0.0164924	0.0189193
LOC21408580	--	--	0.0046308	0.018342	0.0189176
LOC112094264	K11841	--	0.00206374	0.0188004	0.0189134
novel.3789	K14505	ko04075	-0.0082305	-0.0170276	0.0189125
LOC21395822	--	--	-0.00929315	0.0164708	0.0189117
LOC21405883	K22949	ko00740,ko01100,ko01110,ko01240	-0.00892423	-0.0166722	0.0189104
LOC21406166	K00261	ko00220,ko00250,ko00910,ko01100,ko01200	-0.00285805	0.01869	0.0189073
LOC21394426	K15113	--	-0.00919431	-0.0165186	0.018905
LOC21391560	--	--	-0.00904705	0.0165888	0.0188954
LOC21392896	K00951	ko00230,ko01100	-0.00572271	0.0180073	0.0188947
LOC21412090	K13430	ko04626	-0.00992599	0.016072	0.0188901
LOC21388450	--	--	-0.00985222	0.0161125	0.0188859
LOC21404940	--	--	-0.00860742	-0.0168098	0.0188854
LOC21398478	--	--	-0.00902741	0.0165821	0.0188801
LOC21400102	--	--	-0.00889475	0.0166383	0.0188667
novel.3631	--	--	0.00819465	0.0169907	0.0188636
LOC21394083	--	--	0.0082888	0.0169435	0.0188623
LOC21384358	--	--	0.00588385	0.0179128	0.0188544
LOC21395394	--	--	-0.00937823	0.0163548	0.0188528
LOC21405382	K09422	--	-0.00590081	-0.0178963	0.018844
LOC21401745	--	--	-0.00881737	0.0166527	0.018843
LOC21402019	K12116	ko04712	-0.0094447	0.0163008	0.0188393
LOC112094843	--	--	-0.00371093	0.0184652	0.0188344
LOC21400578	K13179	--	-0.0101109	-0.0158817	0.0188271
LOC21397160	K13424	ko04016,ko04626	-0.00939407	0.0163126	0.0188242
LOC21397225	K01285	--	-0.00629648	-0.0177157	0.0188014
novel.1213	--	--	0.00398784	0.0183708	0.0187987
LOC21405693	K08235	--	0.00593953	-0.0178151	0.0187791
LOC21390842	K13448	ko04626	-0.00926758	0.0163327	0.0187789
LOC21402052	--	--	0.00609004	-0.0177546	0.01877
LOC21389825	K20884	ko00740,ko01100,ko01110,ko01240	-0.0086446	-0.0166602	0.0187694
LOC21394630	--	--	-0.00929792	0.0163024	0.0187675
LOC21397006	--	--	-0.00644893	0.0176241	0.0187669
LOC21400035	--	--	0.00654525	-0.0175877	0.0187661
LOC21412078	K13459	ko04626	0.00968243	0.0160589	0.018752
novel.3656	--	--	0.00202039	-0.0186302	0.0187395
LOC21403972	--	--	-0.00349797	0.0184025	0.018732
novel.860	--	--	0.00318531	0.018458	0.0187308
LOC21392038	--	--	-0.00984344	0.0159343	0.0187295
LOC21405404	K01183	ko00520,ko01100	0.00530626	-0.0179548	0.0187225
LOC21407253	K01620	ko00260,ko01100,ko01110,ko01230	-0.00976606	-0.0159729	0.0187219
LOC21409388	K21483	--	0.00955963	0.0160874	0.0187134
LOC21394869	K13466	ko04626	-0.00538054	-0.0179211	0.0187114
novel.975	K15803	ko00909	-0.00946569	0.016138	0.0187092
novel.517	--	--	0.00623387	0.0176321	0.0187016
novel.156	--	--	-0.00250351	-0.0185172	0.0186857
novel.4143	--	--	0.00583564	0.0177434	0.0186784
LOC21403495	K06185	--	-0.00993904	0.0158019	0.0186677
LOC21394707	--	--	0.00898884	0.0163554	0.0186628
LOC21385844	K19747	--	0.00993878	-0.0157917	0.0186589
LOC21398235	K09841	ko00906,ko01100,ko01110	-0.00694226	-0.017317	0.0186567
LOC21390795	--	--	-0.00936242	0.0161266	0.0186473
LOC21396539	K09519	--	-0.00894457	0.0163571	0.018643
novel.383	K02221	--	-0.00893899	-0.0163506	0.0186345
LOC21408745	K10664	--	-0.0098146	0.0158389	0.0186332
novel.2048	--	--	0.00829121	-0.0166722	0.01862
LOC21385699	--	--	-0.00947013	0.0160257	0.0186147
LOC21410382	K18980	--	-0.00936698	-0.0160746	0.0186046
LOC21400990	K06617	ko00052,ko01100	-0.00973056	0.0158553	0.0186031
LOC21403269	K13691	--	-0.0100609	-0.015645	0.0186008
novel.3337	--	--	-0.00773186	0.0169123	0.0185959
LOC21394715	--	--	0.00818973	0.0166853	0.0185869
LOC21401222	K07976	--	0.00973903	0.015827	0.0185834
novel.2578	--	--	-0.00848855	0.0165137	0.0185677
novel.1140	--	--	-0.00705325	0.017174	0.0185659
LOC21398978	K06995	--	0.00854568	0.0164806	0.0185645
novel.203	K15262	--	0.00776705	0.0168441	0.0185486
LOC21391846	--	--	0.00920873	0.0161011	0.0185485
LOC21403270	K13691	--	-0.00927331	0.0160639	0.0185484
LOC21401755	K00799	ko00480,ko01100	-0.00712448	-0.0171214	0.0185446
LOC21398745	K01166	--	0.00961877	0.0158546	0.0185442
LOC21389816	--	--	0.00887981	0.0162791	0.0185435
novel.3009	--	--	-0.00530538	-0.0177674	0.0185426
LOC112091481	K13416	ko04016,ko04075,ko04626	-0.00856144	0.0164423	0.0185377
LOC21399562	K09838	ko00906,ko01100,ko01110	-0.00799968	0.0167162	0.0185318
LOC21402709	K00430	ko00940,ko01100,ko01110	-0.00942662	0.0159532	0.0185302
LOC21407519	K24139	--	-0.00879232	-0.0163022	0.0185221
LOC21403374	K03676	--	-0.00674974	-0.0172413	0.0185154
LOC21395765	--	--	-0.00981223	-0.0156988	0.018513
LOC21401073	--	--	-0.00961451	-0.0158169	0.0185098
LOC21389126	K18696	ko00564	-0.00909877	-0.0161135	0.0185049
LOC21403320	K11801	--	-0.0100077	0.0155634	0.0185033
LOC21395138	K24028	--	-0.00840517	-0.016476	0.0184961
LOC112093907	--	--	-0.00866342	0.0163345	0.0184897
LOC21387629	--	--	-0.00924586	0.016008	0.0184862
LOC21411802	K01183	ko00520,ko01100	-0.00810713	0.0166013	0.0184751
LOC21402907	K20562	--	-0.00961882	0.015773	0.0184745
LOC21399107	K22522	--	0.00989768	0.0155961	0.0184716
LOC21387179	K02357	--	-0.00992652	-0.0155752	0.0184695
LOC21399136	--	--	-0.00966003	0.0157353	0.0184639
LOC21386932	K13783	--	-0.0101597	-0.0154172	0.0184637
LOC112092843	K16279	--	-0.00885467	0.0161995	0.0184615
novel.4704	K13415	ko04075	-0.00931601	0.015937	0.0184601
novel.3927	--	--	0.00963573	0.0157424	0.0184573
LOC21401961	K14488	ko04075	-0.00974894	0.015672	0.0184568
novel.3139	--	--	-0.00820825	0.0165095	0.0184374
novel.3493	K04424	--	-0.00908548	0.0160381	0.0184327
LOC21395356	K00422	ko00350,ko00950,ko01100,ko01110	-0.00981658	-0.0155973	0.0184294
LOC21404011	K15803	ko00909	-0.00998962	0.0154853	0.0184279
LOC21398799	--	--	-0.00925803	-0.0159238	0.0184195
novel.302	--	--	-0.00517228	0.0176714	0.0184128
LOC21394667	--	--	0.00858909	0.0162862	0.0184123
LOC21385587	--	--	0.00372869	0.0180304	0.0184119
LOC112094475	K01183	ko00520,ko01100	0.00369929	-0.0180308	0.0184063
LOC21407091	--	--	0.00809231	0.0165315	0.0184059
LOC21405873	--	--	0.0102193	0.0153064	0.0184044
LOC21403711	K17471	--	-0.0054803	-0.0175676	0.0184026
LOC21394470	K14638	--	-0.00911738	0.0159841	0.0184016
LOC21403409	K09753	ko00940,ko01100,ko01110	-0.00793629	-0.0165993	0.018399
LOC21409927	--	--	-0.00831141	0.0164135	0.0183979
LOC21390953	--	--	-0.0101084	-0.0153575	0.0183857
novel.5008	--	--	-0.00940364	0.0157942	0.0183816
LOC21401788	--	--	-0.00740682	0.0168152	0.0183742
LOC21386612	K13434	ko04626	-0.00926929	0.0158598	0.0183699
LOC21409656	K00083	ko00940,ko01100,ko01110	-0.00950367	0.0157172	0.0183671
LOC21398748	K11982	--	-0.00800694	0.0165221	0.01836
LOC21400124	K01724	ko00790,ko01100	-0.00967566	-0.0156011	0.0183579
LOC112094846	K13993	ko04141	-0.00927556	0.0158418	0.0183575
LOC21399939	K13126	ko03015,ko03018	-0.00909306	-0.0159425	0.0183534
LOC21408204	--	--	0.00632429	-0.0172231	0.0183475
novel.1825	--	--	-0.00576211	-0.0174165	0.018345
LOC21397448	K01115	ko00564,ko00565,ko01100,ko01110,ko04144	0.00807538	-0.0164477	0.0183232
LOC112093179	--	--	-0.00935025	0.0157572	0.0183226
LOC21397677	K12823	ko03040	-0.00974792	0.015509	0.0183181
novel.2873	K01530	--	-0.00645788	-0.0171141	0.018292
LOC112090485	K01689	ko00010,ko01100,ko01110,ko01200,ko01230,ko03018	-0.00607671	0.017253	0.0182919
novel.843	--	--	0.00818861	0.016353	0.0182887
LOC21395181	--	--	0.0066151	-0.0170493	0.0182877
novel.2184	K22807	--	-0.00781245	0.0165326	0.0182855
LOC21394717	K15119	--	-0.00985507	-0.0154017	0.0182848
LOC21405694	K08235	--	0.00528222	-0.0174999	0.0182798
LOC112092159	--	--	0.00841188	0.0162255	0.0182764
novel.4886	--	--	-0.00801799	0.0164166	0.01827
LOC21396625	K15121	--	0.0100551	0.0152507	0.0182671
novel.4181	--	--	-0.00656334	-0.0170444	0.0182644
novel.1990	--	--	0.00454875	-0.0176886	0.0182641
LOC21385906	K03283	ko03040,ko04141,ko04144	-0.00572289	-0.0173402	0.0182601
LOC21389358	--	--	0.00974942	-0.0154395	0.01826
LOC21399757	--	--	-0.00974874	0.0154392	0.0182594
LOC21410644	--	--	0.00817346	0.0163201	0.0182524
LOC21397761	K13789	ko00900,ko01100,ko01110	-0.00992337	-0.0153183	0.0182517
LOC21389481	K13993	ko04141	-0.00901753	0.0158644	0.0182482
LOC21405641	K23260	ko00999,ko01110	-0.00960349	0.0155079	0.0182407
LOC112093793	K13691	--	0.00853625	-0.0161189	0.0182397
LOC21405919	K22013	ko00860,ko01110	-0.00988504	0.015321	0.0182331
novel.3115	--	--	-0.00967412	0.0154458	0.0182253
novel.4195	--	--	0.00869939	0.0160149	0.0182252
LOC21405918	K09264	--	0.00955325	0.0155083	0.0182146
LOC21398953	K00924	--	0.00851272	0.0161009	0.0182128
LOC21403949	K20715	--	-0.0100792	0.0151538	0.0181997
LOC21404958	--	--	-0.000893003	0.0181749	0.0181968
novel.2595	--	--	-0.00602371	0.0171682	0.0181943
LOC21393069	--	--	-0.00904677	0.0157854	0.0181941
novel.4196	K12501	ko00130,ko01100,ko01110,ko01240	0.0082937	-0.0161932	0.0181936
LOC21403410	--	--	0.0093061	0.0156215	0.0181833
LOC21386871	--	--	-0.00955701	0.0154609	0.0181762
LOC21396754	K02183	ko04016,ko04070,ko04626	-0.00749312	0.0165586	0.0181751
novel.4103	--	--	0.00444156	-0.0176236	0.0181747
LOC21400920	--	--	0.00849179	-0.016067	0.018173
LOC21403963	--	--	-0.00993127	0.0152167	0.0181708
LOC21406978	K15746	ko00906,ko01100,ko01110	-0.00916162	0.0156915	0.0181702
LOC21395457	K14488	ko04075	0.00921981	-0.0156517	0.0181654
novel.3328	--	--	-0.00589455	0.0171735	0.0181569
LOC21408047	K13508	ko00561,ko00564,ko01100,ko01110	-0.000546164	0.0181475	0.0181557
LOC21394835	K09286	--	-0.00862761	0.0159733	0.0181544
LOC21384336	K13448	ko04626	0.00934206	0.0155647	0.0181531
LOC21392830	K15032	--	-0.00918699	-0.0156482	0.0181457
LOC21391163	K13430	ko04626	-0.00547939	-0.0172946	0.0181419
LOC21411095	--	--	-0.0067295	0.0168472	0.0181415
LOC112092207	--	--	0.00892341	0.0157849	0.0181325
LOC21387639	--	--	0.00902691	0.0157225	0.0181296
novel.4147	--	--	-0.00750866	0.0164944	0.0181231
LOC21397999	K08852	ko04141	-0.00734222	0.0165661	0.0181203
novel.431	--	--	0.00761168	0.0164406	0.0181171
LOC21409694	K07304	--	-0.00827348	0.0161171	0.0181166
LOC21402730	K10664	--	-0.009172	0.0156218	0.0181154
LOC21407328	--	--	-0.00971407	0.0152891	0.0181141
LOC21408591	K13418	--	-0.00929005	-0.0155503	0.018114
LOC112092993	--	--	0.0080739	0.0162131	0.0181122
LOC21409840	--	--	0.00794745	0.0162714	0.0181086
LOC21388359	K14491	ko04075	-0.00880403	0.0158171	0.0181022
LOC112094556	--	--	0.00892332	0.0157489	0.0181012
LOC21398340	--	--	0.00994047	-0.0151274	0.0181011
LOC21398825	--	--	-0.0100491	0.0150497	0.0180964
novel.3102	--	--	0.00792266	0.0162551	0.018083
novel.924	--	--	-0.00929947	0.0155051	0.0180801
LOC21401318	--	--	-0.00943655	-0.0154205	0.0180787
LOC21402598	K09753	ko00940,ko01100,ko01110	0.00881891	-0.0157812	0.0180782
LOC21403322	K14493	ko04075	-0.0098744	0.0151402	0.0180757
LOC21407492	K13354	ko04146	-0.00789325	-0.016248	0.0180638
LOC21392331	--	--	0.00994321	0.0150647	0.0180503
LOC21404504	--	--	-0.00911226	-0.0155808	0.0180498
LOC21386720	K03301	--	-0.0102177	-0.0148759	0.018047
LOC21403615	--	--	0.00503255	-0.017325	0.0180411
LOC21408130	K12830	ko03040	0.00198043	-0.0179309	0.0180399
LOC21396792	--	--	0.00507437	-0.0173063	0.0180349
LOC21412216	K20617	--	-0.00889325	-0.0156867	0.0180323
LOC21389575	K13430	ko04626	-0.00930687	0.0154432	0.0180308
novel.2915	--	--	-0.00837688	0.0159665	0.0180306
LOC21401350	K03294	--	-0.00987338	-0.0150742	0.0180198
LOC112092072	K13457	ko04626	-0.00995893	0.015014	0.0180167
LOC21407318	K13448	ko04626	-0.00784269	0.016217	0.0180139
LOC21391156	--	--	0.00763427	-0.0163125	0.0180105
LOC21412027	--	--	-0.00979015	0.015117	0.0180103
LOC112092749	K17991	ko00073	-0.00918321	0.0154923	0.0180095
novel.512	--	--	0.00869917	0.0157661	0.0180068
LOC21389384	K21843	--	-0.009925	0.0150204	0.0180033
LOC21406170	--	--	-0.00187967	0.0179024	0.0180009
LOC21386870	--	--	-0.00799867	0.0161235	0.0179985
LOC21393505	K23095	ko00130,ko01100,ko01110,ko01240	0.0101933	0.0148295	0.017995
LOC21385677	K14490	ko04075	0.0103517	0.0147128	0.0179896
novel.2339	--	--	-0.0101419	0.0148574	0.0179889
LOC21404497	K09840	ko00906,ko01100,ko01110	0.00959172	0.0152179	0.0179885
novel.4701	K01115	ko00564,ko00565,ko01100,ko01110,ko04144	-0.00448981	-0.0174107	0.0179803
LOC21385324	--	--	-0.00826848	0.0159452	0.0179616
novel.1685	--	--	-0.00882346	0.0156406	0.0179577
novel.3107	K01051	ko00040,ko01100	0.00953818	-0.0152119	0.0179549
LOC21393406	K09841	ko00906,ko01100,ko01110	0.00722836	-0.0164356	0.0179549
LOC21395821	--	--	-0.0096654	0.0151203	0.0179456
LOC21392486	--	--	0.00492258	-0.0172556	0.017944
LOC112090310	--	--	0.00875052	0.0156606	0.0179395
novel.1646	--	--	0.00755804	0.0162683	0.0179383
novel.1610	--	--	-0.00886626	0.0155824	0.0179283
LOC21411156	K17961	ko00904,ko01110	0.0103794	0.0146128	0.0179239
LOC21401980	K01193	ko00052,ko00500,ko01100,ko01110	0.0100526	0.0148378	0.0179225
LOC21393487	--	--	-0.00780819	-0.0161264	0.0179172
LOC21394181	K06063	ko03040	-0.00984394	0.014968	0.0179149
LOC21407759	--	--	-0.00912706	0.0154149	0.0179143
LOC21394450	K20715	--	-0.00998966	-0.0148686	0.0179128
LOC21385446	K05658	ko02010	-0.00645109	-0.0167087	0.0179108
LOC21387335	K14496	ko04016,ko04075	-0.00932116	0.0152941	0.0179107
LOC21384999	K09419	--	-0.00912159	0.0154088	0.0179063
LOC21403694	--	--	-0.00965353	0.0150693	0.0178962
LOC21390693	--	--	0.00577003	-0.0169378	0.0178936
LOC21396565	K24917	--	-0.010113	0.0147603	0.0178925
LOC21399857	--	--	0.00547397	-0.0170336	0.0178916
LOC21394315	K00763	ko00760,ko01100,ko01240	-0.00971432	0.0150234	0.0178905
novel.877	K05666	ko02010	0.000754095	0.0178735	0.0178894
LOC21384584	K17961	ko00904,ko01110	0.0104614	0.0145106	0.0178885
LOC21404429	K24193	--	0.00906775	-0.0154137	0.0178832
LOC21409055	K25380	--	-0.0101653	-0.014703	0.0178749
LOC21403308	K13430	ko04626	-0.00918403	0.0153325	0.0178727
LOC21409068	K08915	ko00196,ko01100	-0.00891533	-0.0154877	0.0178704
LOC112093644	K13466	ko04626	-0.00857777	0.0156739	0.0178675
LOC112094322	--	--	-0.00749174	0.0162139	0.017861
LOC21399138	K09506	--	0.00915184	0.0153304	0.0178544
LOC112093384	--	--	0.00954264	-0.0150853	0.0178502
novel.4232	K03676	--	-0.00847683	-0.0157051	0.0178468
LOC21402291	K05396	ko00270,ko00470,ko01100	-0.00860661	0.0156325	0.0178451
novel.1626	K22378	--	0.00570244	-0.0169082	0.0178439
LOC21400849	--	--	0.0103707	0.0145206	0.0178438
LOC21399748	--	--	0.0099741	0.0147863	0.0178359
novel.4258	--	--	-0.00948187	0.0151062	0.0178355
LOC21410477	K13899	--	-0.00890889	0.0154476	0.0178324
LOC21387339	K14491	ko04075	-0.00185594	0.0177354	0.0178322
LOC21410298	--	--	-0.00961529	0.0150145	0.0178294
LOC21393202	K24810	--	-0.0100944	0.0146965	0.0178293
novel.3692	K20617	--	-0.00937819	0.0151608	0.017827
LOC21407612	K22522	--	-0.00985291	0.0148481	0.0178198
LOC21401006	K14491	ko04075	0.00467645	-0.0171936	0.0178182
novel.2763	--	--	0.00880272	-0.0154889	0.0178155
novel.3338	--	--	0.00221449	0.0176662	0.0178045
LOC21396719	K01640	ko00280,ko00650,ko01100,ko01110,ko04146	-0.00986936	0.0148163	0.0178024
LOC21408708	--	--	-0.0098311	0.0148407	0.0178016
LOC21393197	K03798	--	-0.00988842	0.0147996	0.0177991
LOC21401810	K12581	ko03018	0.00867577	0.015538	0.017796
LOC21395197	K13459	ko04626	-0.00766196	-0.0160603	0.0177944
novel.1081	K10751	--	0.00541105	0.0169411	0.0177843
LOC21388714	K17506	--	-0.00988538	0.0147827	0.0177834
LOC21409612	--	--	0.0102472	0.0145335	0.0177829
LOC21405249	K16732	--	0.00794312	-0.0159065	0.0177795
LOC21408460	--	--	-0.00945918	0.0150515	0.0177771
LOC21403325	--	--	-0.0101126	0.0146168	0.0177741
LOC21383890	--	--	0.00856057	-0.0155754	0.0177729
LOC21408924	--	--	0.00596977	-0.01674	0.0177726
LOC21396343	K03955	ko00190,ko01100	0.00865015	-0.0155182	0.0177662
novel.3295	--	--	-0.00682369	0.0163966	0.0177598
LOC21387205	K13945	--	-0.00975369	0.0148329	0.0177525
LOC21391826	K01177	ko00500,ko01100,ko01110	-0.0101747	0.0145432	0.0177491
LOC21385394	K17710	--	0.00998156	-0.0146657	0.0177402
LOC21386703	K05546	ko00510,ko01100,ko04141	0.00545563	-0.0168776	0.0177375
LOC112091322	K10527	ko00071,ko00592,ko01100,ko01110,ko01212	0.0091787	0.0151744	0.0177344
LOC21407765	--	--	-0.00751777	-0.0160585	0.0177311
LOC21406265	K08678	ko00520,ko01100,ko01250	-0.00698776	-0.016291	0.0177264
LOC21391831	K19073	ko00860,ko01100,ko01110	-0.00946101	-0.0149809	0.0177183
novel.355	--	--	-0.00621468	0.0165913	0.017717
novel.1428	--	--	0.00815858	0.015725	0.0177154
LOC21400186	--	--	0.0102904	0.0144116	0.0177084
LOC21391996	--	--	0.00998409	0.0146003	0.0176876
LOC21410241	--	--	-0.00833716	0.0155859	0.0176757
LOC21389609	K00514	ko00906,ko01100,ko01110	-0.00906662	-0.0151699	0.0176729
LOC21393017	--	--	0.00445919	0.0170959	0.0176679
novel.889	K13457	ko04626	-0.00828219	0.0156032	0.0176651
LOC112091810	K13457	ko04626	0.00493856	0.0169573	0.0176618
LOC21395520	--	--	-0.0101886	0.0144263	0.0176614
LOC21398888	K22845	ko00941,ko01110	-0.00637373	-0.0164597	0.0176506
novel.2216	K01262	--	-0.0065342	-0.0163867	0.0176414
LOC21405294	--	--	-0.0044389	-0.0170703	0.017638
LOC21398064	K13414	ko04016,ko04626	-0.00788844	0.0157673	0.0176306
LOC21396500	--	--	-0.00946126	-0.0148646	0.0176202
LOC21387935	K23145	ko00999,ko01110	-0.010021	0.0144884	0.0176163
LOC21395292	K24917	--	-0.00954078	-0.0148052	0.0176131
LOC21396523	--	--	-0.00950532	0.0148243	0.0176099
novel.124	--	--	-0.00873616	0.0152863	0.0176066
LOC21384098	K20884	ko00740,ko01100,ko01110,ko01240	-0.00964931	-0.0147203	0.017601
LOC21389749	K07198	--	-0.0102897	0.0142778	0.0175992
LOC21386860	K22071	--	0.00779166	0.0157766	0.0175958
LOC21396677	K12581	ko03018	-0.0096608	0.0147023	0.0175923
LOC21409859	--	--	-0.0094727	0.014822	0.0175905
novel.2822	--	--	-0.00266575	-0.0173858	0.017589
LOC112091793	K09753	ko00940,ko01100,ko01110	-0.00949352	0.014799	0.0175823
novel.896	--	--	0.00480398	0.0169059	0.0175752
LOC21407879	K04424	--	-0.0101517	0.0143426	0.0175717
LOC112093331	K13457	ko04626	-0.00900264	0.0150886	0.0175703
novel.2875	K12819	ko03040	0.00987383	-0.0145292	0.0175667
LOC112095264	K07198	--	-0.00565292	0.016629	0.0175636
novel.1511	K01115	ko00564,ko00565,ko01100,ko01110,ko04144	-0.00602435	-0.0164915	0.0175574
novel.2354	K00924	--	-0.00977713	0.0145814	0.0175559
LOC112093905	K02327	ko03030,ko03410,ko03420,ko03430,ko03440	0.00950908	0.0147534	0.0175523
LOC21390937	--	--	-0.00827737	0.0154755	0.0175501
novel.2611	--	--	0.00835312	0.0154234	0.0175401
LOC21405397	K14556	ko03008	-0.00998121	-0.0144162	0.0175343
novel.428	--	--	-0.00949297	0.0147417	0.0175338
novel.3231	--	--	-0.0080683	0.015566	0.0175328
LOC21395921	K23870	--	-0.0096607	0.0146269	0.0175293
LOC21410192	K14491	ko04075	-0.00985034	0.0144987	0.0175283
LOC21408042	K22683	--	-0.0101884	0.0142553	0.0175219
LOC21395128	K03113	--	-0.00911412	0.0149608	0.0175183
LOC21391519	--	--	-0.0100837	0.0143194	0.0175136
LOC21388958	K00850	ko00010,ko00030,ko00051,ko00052,ko01100,ko01110,ko01200,ko01230,ko03018	-0.010317	0.0141522	0.0175136
novel.1737	--	--	-0.00585456	-0.0164974	0.0175054
novel.1508	--	--	0.0052961	-0.016685	0.0175053
novel.2681	--	--	0.00963599	0.0146091	0.0175008
LOC21405111	--	--	-0.0100584	0.0143117	0.0174927
LOC21390484	K08518	--	0.00931875	0.0148022	0.0174912
LOC112092502	K13415	ko04075	0.00886199	0.0150709	0.0174833
LOC21406066	--	--	-0.00789282	-0.0155967	0.0174801
LOC21387728	K04688	--	-0.00830893	-0.0153768	0.0174781
LOC21390694	--	--	0.00619245	-0.0163428	0.0174767
LOC21400378	--	--	-0.0101059	0.0142584	0.0174766
LOC21400878	K13418	--	-0.00937871	-0.0147467	0.0174764
LOC21411392	--	--	0.00277601	-0.0172525	0.0174744
LOC21397700	K11153	ko01100,ko01240	-0.00956301	-0.014623	0.0174724
LOC21399624	K12742	ko00900,ko01110	0.00695649	-0.0160261	0.0174708
LOC21406716	--	--	-0.0103086	0.0141045	0.0174701
LOC21400931	K00850	ko00010,ko00030,ko00051,ko00052,ko01100,ko01110,ko01200,ko01230,ko03018	-0.0103244	0.014086	0.0174645
LOC21410118	--	--	-0.00786832	0.0155887	0.0174619
LOC21402425	K20771	--	0.00114009	-0.0174207	0.017458
LOC21406728	--	--	-0.00953578	0.0146228	0.0174573
novel.1684	--	--	0.00939138	-0.0147073	0.01745
novel.1202	--	--	0.00945238	0.0146676	0.0174495
LOC21390109	--	--	-0.00593624	0.0163993	0.0174406
novel.4500	--	--	0.00975575	0.0144497	0.0174347
novel.2779	K14546	ko03008	-0.0080526	0.0154459	0.017419
novel.3977	--	--	-0.00820962	0.0153401	0.0173988
LOC112093125	--	--	-0.00983423	0.0143475	0.0173943
novel.1863	--	--	0.00764825	0.0156224	0.0173941
LOC21408383	K13430	ko04626	0.0102679	-0.0140361	0.0173909
LOC21401408	K20718	ko04016	0.00583661	0.0163807	0.0173894
LOC21405719	--	--	-0.00939346	-0.0146277	0.0173841
LOC21393123	K09422	--	-0.00696994	0.0159239	0.0173825
LOC112091688	--	--	0.00989215	0.0142923	0.0173817
novel.4861	--	--	-0.00612925	-0.0162622	0.0173789
LOC112092335	--	--	-0.00546696	-0.0164918	0.0173744
LOC21394859	--	--	-0.0101413	-0.0141066	0.0173736
LOC21404681	K13466	ko04626	-0.00970725	0.0144058	0.0173712
LOC21387475	K01087	ko00500,ko01100,ko01110	-0.00970244	0.0144077	0.0173701
LOC21406707	K14492	ko04075	-0.010361	0.0139413	0.0173698
LOC21405454	--	--	-0.0101029	0.0141204	0.0173624
LOC21384735	--	--	-0.0102358	0.0140178	0.0173572
LOC21405617	--	--	-0.0104705	-0.0138327	0.0173487
LOC21387136	K10406	--	0.0082339	0.0152694	0.0173479
LOC21388349	K01897	ko00061,ko00071,ko01100,ko01212,ko04146	-0.0102916	0.0139514	0.0173366
novel.3551	--	--	0.00664805	-0.0160054	0.0173312
novel.3499	--	--	-0.0094878	0.0144966	0.0173254
LOC112092557	--	--	-0.0102164	0.0139878	0.0173215
LOC21409296	K01735	ko00400,ko01100,ko01110,ko01230	-0.00982601	-0.0142616	0.0173189
LOC21399751	K08472	--	-0.01006	0.0140932	0.0173153
LOC21403894	--	--	-0.00800474	-0.0153432	0.0173058
LOC21389890	K09839	ko00906,ko01100,ko01110	-0.010253	-0.0139378	0.0173028
LOC21406410	--	--	0.0105662	0.0137008	0.017302
LOC21388951	K23047	--	0.00974144	0.0142859	0.0172911
LOC21410471	K20624	--	-0.0100008	-0.0141037	0.0172896
LOC21389593	--	--	-0.00801668	0.0153161	0.0172873
LOC21389464	K23279	ko00999	-0.0101998	0.0139536	0.0172841
LOC21385790	K00511	ko00100,ko00909,ko01100,ko01110	0.00772018	-0.0154631	0.0172832
LOC21386597	K15382	--	0.00710742	0.0157496	0.0172791
LOC21394407	K10268	--	-0.0103398	0.0138405	0.0172764
novel.1276	--	--	-0.00701479	0.0157867	0.0172751
LOC21397426	--	--	-0.00889489	-0.0148062	0.0172726
LOC21409827	K13525	ko04141	0.00820723	0.0151806	0.0172571
LOC21385040	--	--	-0.0102841	0.0138538	0.0172537
LOC112094586	--	--	-0.0101143	0.0139774	0.017253
novel.1665	K01262	--	-0.00669824	-0.0158981	0.0172515
LOC21386753	K13126	ko03015,ko03018	-0.00962148	-0.0143161	0.0172489
LOC21398447	K09338	--	0.0100265	0.0140256	0.0172409
LOC21387418	K08734	ko03430	-0.0103314	0.0137906	0.0172313
LOC21405302	--	--	-0.00971807	0.0142267	0.017229
novel.3743	--	--	-0.00727819	0.0156078	0.0172214
LOC21410549	K01800	ko00350,ko01100	-0.00810586	-0.0151924	0.0172196
LOC21389419	--	--	-0.00840499	0.0150236	0.0172149
novel.3616	--	--	-0.0055577	0.0162892	0.0172112
LOC21391750	K07213	--	-0.00973584	0.0141907	0.0172094
LOC21400248	K12129	ko04712	-0.00679218	0.0158102	0.0172074
LOC21387010	--	--	0.00831967	0.0150624	0.0172074
LOC112091564	K23279	ko00999	-0.00985706	0.0141041	0.0172072
LOC21400589	K08695	ko00941,ko01100,ko01110	0.00583017	-0.0161888	0.0172067
novel.3663	--	--	0.0021168	-0.0170736	0.0172043
LOC112092660	--	--	0.00325233	-0.016891	0.0172012
LOC21398906	--	--	0.00829396	-0.0150672	0.0171991
LOC21395136	K24028	--	-0.00863723	-0.0148727	0.0171988
novel.2478	--	--	-0.00741335	0.0155145	0.0171947
LOC21407298	K18208	--	-0.00997539	-0.0140039	0.0171936
LOC21390976	K05298	ko00710,ko01100,ko01200	-0.0105877	-0.0135453	0.0171923
LOC21403908	K19747	--	-0.0100186	0.0139605	0.0171833
LOC21387303	K13993	ko04141	-0.00886124	-0.0147213	0.0171825
LOC21408241	K23541	--	-0.0100947	-0.0138766	0.01716
LOC21410195	K05666	ko02010	0.00617179	-0.0160072	0.0171558
LOC112095049	--	--	-0.0085356	-0.0148773	0.017152
LOC21394921	K24917	--	0.0102239	0.0137691	0.0171498
LOC21399517	--	--	-0.0102839	0.0137169	0.0171439
novel.770	--	--	-0.010155	0.0138097	0.0171415
LOC21384710	K15631	ko00790,ko01100	-0.00979908	0.0140641	0.0171412
LOC21389251	--	--	-0.00938522	0.0143268	0.0171272
LOC21400315	--	--	-0.0103341	0.0136556	0.0171251
LOC21390088	--	--	-0.00909303	0.014511	0.0171246
novel.938	K05907	ko00920,ko01100	0.00879579	0.0146821	0.0171152
LOC21406633	--	--	0.00950924	0.0142254	0.017111
LOC21399471	K13416	ko04016,ko04075,ko04626	-0.00886631	0.0146281	0.0171054
LOC21397864	K18789	--	-0.0101693	0.0137505	0.0171023
LOC21402135	K09287	--	-0.0104546	-0.0135277	0.0170967
LOC21388743	K13466	ko04626	0.00945344	-0.0142383	0.0170909
LOC21407422	--	--	0.0088601	0.0146123	0.0170886
LOC21386681	--	--	-0.0104106	0.0135483	0.0170861
novel.304	K03178	ko04120	0.00929197	-0.0143332	0.0170816
novel.3312	--	--	0.00881248	0.0146302	0.0170793
novel.2610	K08235	--	0.00773667	-0.015216	0.0170699
LOC112091515	--	--	0.00498422	-0.0163208	0.0170649
LOC21385902	K01895	ko00010,ko00620,ko00630,ko00640,ko01100,ko01110,ko01200	-0.010211	-0.0136709	0.0170634
LOC21394378	--	--	-0.00830405	0.0149044	0.0170616
LOC21404032	K13993	ko04141	-0.00903639	0.0144681	0.0170582
novel.3408	--	--	0.00876314	0.0146348	0.0170578
LOC21397952	K13430	ko04626	-0.0098449	0.0139282	0.0170563
LOC21383934	K01115	ko00564,ko00565,ko01100,ko01110,ko04144	-0.00201799	-0.0169338	0.0170536
LOC21401904	K13126	ko03015,ko03018	-0.00983144	-0.013928	0.0170483
novel.4899	--	--	-0.00973507	0.0139951	0.017048
LOC21384895	--	--	-0.0101002	0.0137336	0.0170477
novel.1795	--	--	0.00842328	0.01482	0.0170465
LOC21402974	--	--	-0.00972811	-0.0139972	0.0170458
LOC21397358	--	--	-0.00952263	0.0141357	0.017044
LOC112095353	--	--	-0.00754079	-0.0152831	0.0170422
LOC21385424	K13418	--	-0.00909462	0.0144074	0.0170378
LOC21396837	K13457	ko04626	0.0102695	0.013593	0.0170362
LOC21385914	--	--	-0.0102363	0.0136145	0.0170334
LOC21398174	K09510	--	-0.0100398	0.0137593	0.0170328
LOC21392098	--	--	0.00445936	-0.0164216	0.0170163
LOC21407322	K17744	ko00053,ko01100,ko01110,ko01240	-0.00920857	-0.0143054	0.017013
LOC21402603	--	--	-0.0100138	-0.0137521	0.0170117
novel.3830	--	--	0.00867742	0.0146267	0.017007
LOC21386067	K10527	ko00071,ko00592,ko01100,ko01110,ko01212	-0.00991244	0.0138112	0.0170002
novel.2639	--	--	0.00898929	0.0144235	0.0169954
LOC21388825	--	--	-0.0104346	0.0134144	0.0169949
LOC21390022	K09588	ko00905,ko01100,ko01110	-0.00883493	-0.0145052	0.016984
LOC21389629	--	--	-0.00992423	0.0137779	0.0169801
LOC21393118	K08176	--	-0.00817056	-0.0148796	0.0169753
LOC21388985	K11699	--	0.00905695	0.0143571	0.0169751
LOC21405817	K08248	ko00460,ko01100,ko01110	0.0104939	0.0133404	0.0169732
LOC21404864	K24188	--	0.00940079	0.0141312	0.0169725
LOC21388990	K19996	--	-0.00972135	-0.013909	0.0169696
novel.2418	--	--	-0.00908331	0.0143308	0.016967
LOC21404759	K12402	--	-0.00973029	0.0138916	0.0169604
novel.3256	--	--	0.00937783	-0.0141243	0.016954
LOC21410617	K10355	--	-0.0103427	0.0134338	0.016954
LOC21401991	K00759	ko00230,ko01100,ko01232	0.00901451	-0.0143526	0.0169487
LOC21394537	K00384	ko00450	-0.010682	-0.0131582	0.0169482
LOC21391979	K13457	ko04626	0.00833907	0.0147506	0.0169447
LOC112090384	K03798	--	-0.00779319	-0.0150377	0.0169371
novel.1581	K06892	ko00999,ko01110	-0.00929009	0.0141593	0.0169349
novel.3603	--	--	0.00755903	-0.0151464	0.0169279
LOC112091324	--	--	-0.0104448	0.0133162	0.0169238
novel.1945	K12600	ko03018	0.00284274	-0.0166807	0.0169212
novel.3345	--	--	0.0083902	0.0146873	0.0169148
LOC21384960	--	--	-0.0102561	-0.0134505	0.0169147
LOC21392806	K13418	--	-0.0102659	-0.0134333	0.0169069
LOC112092168	K06630	--	-0.0100948	0.0135593	0.0169044
LOC21391788	K09338	--	-0.0104196	0.0132926	0.0168896
novel.5106	--	--	0.00916355	0.0141771	0.0168807
LOC21388593	K01193	ko00052,ko00500,ko01100,ko01110	0.00826178	-0.0147191	0.0168792
LOC21409428	K23541	--	-0.00993656	0.0136422	0.0168773
LOC21390622	--	--	0.0100148	0.0135838	0.0168765
LOC21396363	--	--	-0.0105147	-0.0131939	0.0168712
novel.866	K12819	ko03040	-0.00789701	0.014906	0.0168687
LOC21412525	--	--	0.0102111	0.0134268	0.0168685
novel.2612	--	--	-0.00570067	0.0158727	0.0168654
LOC21386342	K13424	ko04016,ko04626	-0.00991674	0.0136413	0.016865
LOC21403035	--	--	0.00865009	0.0144749	0.0168626
LOC21404784	--	--	-0.00464161	0.0162105	0.0168619
novel.2424	--	--	0.00747268	0.0151082	0.0168553
LOC21407310	K20547	ko00520,ko01100,ko04016	0.0102449	-0.0133843	0.0168552
novel.2504	--	--	0.0101886	-0.0134235	0.0168522
LOC21402005	K00016	ko00010,ko00270,ko00620,ko00640,ko01100,ko01110	-0.0103983	0.013259	0.0168501
LOC21397318	--	--	-0.010423	0.0132352	0.0168466
novel.2569	--	--	0.00850087	0.0145435	0.0168457
novel.5037	K03626	--	-0.00575711	0.0158303	0.0168447
LOC21408284	K01051	ko00040,ko01100	-0.00791235	0.0148704	0.0168444
LOC21390245	K02206	--	-0.00777027	-0.0149366	0.0168369
novel.3862	K13457	ko04626	-0.0101608	0.0134224	0.0168346
LOC21402985	K12169	--	-0.00882266	0.0143341	0.0168317
LOC21408851	--	--	0.00664847	-0.0154606	0.0168295
LOC21411247	K14164	ko00970	0.00982743	0.0136606	0.0168283
LOC112095324	K20547	ko00520,ko01100,ko04016	0.00890779	0.0142747	0.016826
novel.3188	--	--	0.00731474	0.0151481	0.0168217
LOC21399411	--	--	-0.00736841	0.0151204	0.0168203
LOC21410399	K13418	--	-0.00944212	0.0139145	0.0168157
LOC21403708	--	--	-0.00951819	0.0138567	0.0168109
LOC21404364	K14431	ko04075	0.0107047	0.0129593	0.0168087
LOC21390397	--	--	0.0077333	-0.0149238	0.0168085
LOC21386985	K13448	ko04626	-0.010134	0.0133984	0.0167993
LOC21386457	K13065	ko00940,ko00941,ko00945,ko01100,ko01110	-0.00797661	-0.0147736	0.0167895
LOC21385631	--	--	-0.00822351	0.0146332	0.0167856
LOC21409462	--	--	-0.010067	0.0134308	0.0167848
LOC21401716	--	--	-0.00877056	-0.014308	0.0167822
LOC21392103	--	--	-0.00988682	-0.0135603	0.0167818
LOC21399045	K09422	--	0.00967316	0.0137092	0.0167783
LOC21401960	K01369	--	-0.0100662	0.0134228	0.016778
LOC21389462	K14686	--	-0.0100599	0.0134182	0.0167705
LOC21411330	--	--	-0.0105353	-0.0130442	0.0167673
LOC21390014	--	--	-0.00962301	-0.013731	0.0167673
LOC21403825	--	--	-0.0102227	-0.0132864	0.016764
LOC21388489	K13430	ko04626	-0.0101923	0.0132964	0.0167534
novel.1044	K16296	--	0.00404952	-0.0162552	0.016752
LOC21411678	K20617	--	-0.0096759	0.0136731	0.0167504
LOC21386998	--	--	0.0102955	-0.0132107	0.0167487
LOC21387266	K12153	ko00460,ko00966,ko01100,ko01110,ko01210	0.00918264	0.0140041	0.0167462
LOC21397726	K09522	--	-0.00955185	-0.0137523	0.016744
LOC21390210	K13430	ko04626	-0.00320914	-0.0164326	0.016743
LOC21406813	--	--	-0.00919215	0.01399	0.0167397
LOC21387415	K05681	ko02010	0.00941152	0.013839	0.016736
LOC21385703	K16055	ko00500,ko01100,ko01110	0.00677905	0.0153012	0.0167356
novel.3814	--	--	0.00471213	0.0160555	0.0167327
LOC21397339	K00605	ko00260,ko00630,ko00670,ko01100,ko01110,ko01200	-0.0104377	-0.0130762	0.0167312
novel.3069	K13260	ko00943,ko01100,ko01110	-0.00934455	0.0138771	0.0167301
LOC21393730	--	--	-0.00899806	-0.0140889	0.0167171
novel.37	K04688	--	0.00944084	0.0137955	0.0167166
LOC21386638	K17506	--	-0.00758359	0.0148917	0.0167115
LOC21401501	K14709	--	0.00741313	-0.0149771	0.0167113
LOC21387724	--	--	-0.00947455	0.0137605	0.0167068
LOC21404339	K13416	ko04016,ko04075,ko04626	0.00916951	-0.0139646	0.016706
LOC21389700	K13457	ko04626	-0.00979243	-0.0135342	0.0167053
LOC112093086	K00924	--	-0.00948871	0.0137488	0.0167053
LOC21392599	K13459	ko04626	0.00342516	-0.0163499	0.0167048
LOC21384311	K22745	--	0.00759954	-0.0148706	0.0166999
LOC21387749	K06694	--	0.00668168	-0.015303	0.0166981
LOC21387005	K24194	--	0.00956663	-0.0136814	0.0166943
novel.4746	--	--	-0.00935827	0.0138239	0.0166936
LOC21397191	K13436	ko04626	-0.0105233	0.0129544	0.01669
LOC21400018	--	--	-0.0104437	0.013015	0.0166872
LOC112094687	K13457	ko04626	0.00903742	0.0140273	0.0166865
LOC21410403	K08235	--	0.000369086	-0.0166806	0.0166847
LOC21409191	K13418	--	0.00950897	0.0137081	0.0166833
LOC21408259	--	--	-0.0091073	0.013971	0.0166773
LOC21398528	--	--	0.00100842	-0.0166467	0.0166772
LOC21407002	--	--	-0.0102132	0.0131833	0.0166766
novel.2688	--	--	-0.00745522	0.0149151	0.0166746
LOC21391486	K13248	ko00750,ko01100,ko01240	-0.00861623	-0.0142548	0.0166565
LOC21387514	--	--	0.00719183	-0.0150232	0.0166559
LOC21398973	K24752	--	-0.00978441	0.0134747	0.0166524
LOC21393921	K13424	ko04016,ko04626	-0.0100051	0.0133071	0.0166487
LOC21403396	K18327	--	-0.00817714	-0.0145011	0.0166477
LOC21385771	K08150	--	0.00982993	0.0134339	0.0166462
LOC21408850	K23040	--	0.00925792	-0.0138326	0.0166448
LOC21394896	K04424	--	0.0104042	0.0129895	0.0166426
LOC21402965	--	--	-0.00976247	0.0134777	0.016642
LOC21410370	K17609	--	-0.010552	0.0128624	0.0166369
novel.3122	--	--	0.00922652	0.0138424	0.0166355
LOC21401896	K16292	--	-0.0101678	0.0131654	0.0166346
LOC21396853	--	--	-0.0102691	0.0130863	0.0166345
LOC21394200	K12126	ko04075,ko04712	0.0101056	0.0132122	0.0166339
novel.4448	--	--	-0.00972174	0.0134909	0.0166288
novel.1861	--	--	0.00860108	0.0142302	0.0166276
LOC21384862	--	--	0.00760445	0.0147822	0.0166235
novel.3045	--	--	0.00965583	0.0135304	0.0166225
LOC21392372	--	--	-0.0103736	0.0129792	0.0166154
LOC112095076	--	--	0.00925567	-0.0137952	0.0166125
LOC21407097	K13691	--	-0.00894095	-0.0139999	0.0166114
LOC21401279	K12742	ko00900,ko01110	0.00948639	0.013636	0.0166112
LOC21405487	--	--	0.0103359	0.0130038	0.0166111
LOC21397863	K22588	ko00380,ko01100,ko01110	-0.0105073	0.012865	0.0166106
novel.4540	K03696	--	-0.00643676	-0.0153125	0.0166104
LOC21400385	K13448	ko04626	0.0107972	0.0126211	0.0166094
LOC21397428	K22418	--	-0.00756502	-0.0147808	0.0166043
LOC21405432	K06965	ko03015	-0.0102844	0.0130284	0.0165984
LOC21388625	--	--	-0.0101013	0.0131688	0.0165968
LOC21394383	K14759	ko00130,ko01100,ko01110,ko01240	-0.00946307	0.0136316	0.0165943
LOC21386442	--	--	0.00926344	0.0137668	0.0165933
LOC21395149	K14016	ko04141	-0.0104678	0.0128709	0.0165902
LOC21391738	K12868	ko03040	-0.00922902	0.0137807	0.0165857
LOC21403997	--	--	-0.0102555	0.0130339	0.0165849
LOC21395728	K23047	--	-0.00557603	0.0156188	0.0165843
LOC21396163	K03696	--	-0.00996765	-0.0132479	0.016579
LOC21390510	K00826	ko00270,ko00280,ko00290,ko00770,ko00966,ko01100,ko01110,ko01210,ko01230,ko01240	-0.0104528	0.0128681	0.0165786
LOC21400837	--	--	0.00857245	-0.0141859	0.0165749
LOC21385861	K19040	--	-0.0103702	0.0129265	0.0165722
novel.1469	--	--	0.00775247	-0.0146456	0.0165709
LOC21403439	K06617	ko00052,ko01100	-0.0100592	0.0131671	0.0165698
LOC21406544	--	--	-0.0103221	0.0129582	0.0165669
LOC21410674	K24188	--	0.010509	0.0128024	0.0165632
LOC21411795	K20547	ko00520,ko01100,ko04016	0.00911032	0.0138281	0.0165594
LOC21389436	K22530	--	-0.00983368	0.0133214	0.0165578
LOC21398918	--	--	0.00947935	-0.0135716	0.0165544
LOC21399401	--	--	0.0099571	0.0132216	0.0165516
LOC21402337	K11253	--	-0.009737	0.0133834	0.0165507
LOC21409338	--	--	-0.0100971	-0.0131131	0.0165501
novel.2587	K15718	ko00591	0.00874961	0.0140471	0.0165492
LOC21396841	K13418	--	0.0101958	0.0130341	0.0165482
novel.2231	--	--	0.0101505	0.0130686	0.0165475
LOC21383874	--	--	-0.0100079	-0.0131692	0.0165405
LOC21408827	K18819	ko00052,ko01100	-0.0103705	0.0128693	0.0165278
LOC21408882	K21776	--	0.0101867	0.013014	0.0165268
novel.3313	--	--	0.00886367	0.0139463	0.0165246
LOC21385843	--	--	0.00917766	-0.0137385	0.0165219
LOC21408816	K14803	--	-0.0104581	0.0127892	0.0165207
LOC21399638	K01834	ko00010,ko00260,ko01100,ko01110,ko01200,ko01230	0.00956792	-0.013468	0.0165206
LOC21398231	--	--	0.0104935	-0.0127577	0.0165188
LOC21410228	K13436	ko04626	-0.0102229	-0.0129743	0.0165178
LOC21410451	K14492	ko04075	-0.00988698	-0.0132318	0.0165176
LOC21394293	K11644	--	-0.00849362	0.0141621	0.0165138
LOC21411000	K11098	ko03040	0.00973111	0.0133327	0.0165062
LOC21397235	K00679	ko00561,ko01100	0.00932765	0.0136172	0.0165055
LOC112093553	K13430	ko04626	-0.00951555	-0.0134844	0.0165037
LOC21408272	K00615	ko00030,ko00710,ko01100,ko01110,ko01200,ko01230	-0.0105889	-0.0126583	0.0165033
novel.1001	K00549	ko00270,ko00450,ko01100,ko01110,ko01230	0.00774511	-0.0145729	0.0165032
novel.2297	K13459	ko04626	-0.00586185	-0.0154221	0.0164986
LOC21407886	--	--	-0.00956052	-0.0134439	0.0164967
LOC21398300	--	--	-0.0101342	0.0130129	0.0164935
LOC21398242	K19365	--	0.00895031	0.0138484	0.016489
LOC21404452	K13430	ko04626	-0.00912847	0.0137296	0.0164873
LOC21403106	--	--	0.00943535	0.0135164	0.0164839
LOC21396454	--	--	0.00948546	-0.0134798	0.0164827
LOC21402651	K05391	ko04626	-8.82038e-05	0.0164819	0.0164821
LOC21391895	--	--	0.00967382	-0.013344	0.0164816
LOC21384489	--	--	-0.00922845	0.0136557	0.0164816
LOC21389703	K13457	ko04626	-0.0104917	-0.0127043	0.0164765
LOC21408370	--	--	-0.0102262	0.0129163	0.0164744
novel.1512	--	--	-0.000343021	0.0164704	0.016474
LOC21401910	--	--	0.0106306	-0.0125813	0.0164711
LOC21400599	--	--	0.00498038	0.0156983	0.0164694
LOC21402485	K09422	--	0.00977102	0.013255	0.0164671
LOC112094907	K01738	ko00270,ko00920,ko01100,ko01110,ko01200,ko01230	-0.00783974	-0.0144748	0.0164615
LOC21401362	K13416	ko04016,ko04075,ko04626	-0.0094732	0.0134561	0.0164563
LOC21387951	K13448	ko04626	-0.00791044	0.01443	0.016456
LOC21399938	K08064	--	-0.00955797	-0.0133941	0.0164546
LOC21411793	K20547	ko00520,ko01100,ko04016	0.008453	0.014112	0.0164499
novel.2820	--	--	0.00935174	0.013533	0.0164498
LOC21401607	K05387	--	-0.0100859	0.0129913	0.0164468
LOC21391370	K00454	ko00591,ko00592,ko01100,ko01110	0.00931583	0.0135526	0.0164456
LOC21388701	K17479	--	0.00902407	-0.0137476	0.0164448
LOC21408601	--	--	0.00856456	-0.0140336	0.0164406
LOC21390531	--	--	-0.00839729	-0.0141337	0.0164401
LOC21396042	--	--	-0.00907665	-0.0137057	0.0164388
LOC21397021	--	--	0.00871117	-0.013937	0.0164355
LOC21388547	K13459	ko04626	0.0101571	0.0129065	0.0164239
LOC21400959	K01535	ko00190,ko01100	0.00590953	-0.0153174	0.0164178
LOC112094818	--	--	0.00732358	-0.0146931	0.0164171
LOC21390474	K05387	--	0.00937666	0.0134747	0.0164161
LOC112091219	--	--	0.00952123	0.0133714	0.0164149
LOC21399263	--	--	0.00933844	0.0134988	0.0164142
LOC21390897	K05681	ko02010	0.00919136	0.0135954	0.0164108
LOC112095413	--	--	0.00687359	-0.0149008	0.0164097
LOC21401775	K13430	ko04626	0.00948966	-0.0133789	0.0164027
LOC112094712	K00121	ko00010,ko00071,ko00350,ko00620,ko01100,ko01110,ko01200	-0.00981889	0.0131375	0.0164014
novel.1785	--	--	0.00946162	0.0133935	0.0163984
LOC21396546	--	--	-0.0106158	0.0124942	0.0163951
novel.4548	K15400	ko00073	0.00745375	-0.0145962	0.0163893
LOC21402055	--	--	0.0101305	0.0128764	0.0163837
LOC21399261	--	--	0.00948375	0.0133536	0.0163786
LOC21400192	K05681	ko02010	0.00994419	0.0130125	0.0163772
LOC21401824	K09841	ko00906,ko01100,ko01110	0.010642	0.0124414	0.016372
LOC21407693	K03686	--	0.00947971	0.0133403	0.0163654
novel.4969	K22588	ko00380,ko01100,ko01110	0.00585951	-0.0152788	0.0163639
LOC21395807	--	--	0.0104709	0.0125742	0.0163631
LOC21385947	K13457	ko04626	-0.00830316	0.0140989	0.0163622
LOC21400334	K18693	ko00561,ko00564,ko01110	-0.0102467	0.0127535	0.0163599
LOC21398321	K10666	ko04141	-0.0101053	0.012861	0.0163561
novel.2047	--	--	0.00917168	-0.0135393	0.0163533
LOC112092384	--	--	-0.000515359	0.0163442	0.0163523
LOC21401890	K13457	ko04626	0.01058	0.0124663	0.0163507
LOC21402311	K10529	ko00592,ko01110	-0.0100329	0.0129102	0.0163503
novel.2092	--	--	-0.00977527	0.0131055	0.0163496
LOC21389159	K17991	ko00073	0.00997864	0.01295	0.0163485
LOC21397603	K15400	ko00073	0.00992617	0.0129869	0.0163459
novel.503	--	--	0.00926475	0.013462	0.016342
LOC21383801	K02979	ko03010	0.00735089	-0.0145942	0.0163409
LOC21408971	K00469	ko00053,ko00562,ko01100,ko01250	0.00655932	-0.0149659	0.0163402
LOC21407704	--	--	0.00965843	-0.0131753	0.0163362
LOC21411586	K19043	--	-0.0106451	0.0123818	0.0163287
LOC21394564	K20893	--	-0.0104239	0.0125678	0.0163281
LOC21390181	K22983	--	-0.00993208	-0.0129569	0.0163257
LOC21404751	--	--	0.0102312	-0.0127188	0.0163232
novel.3815	K24917	--	-0.00418209	-0.0157727	0.0163177
LOC21400506	--	--	-0.0102547	0.0126927	0.0163176
LOC21403302	K08776	--	-0.010249	0.012695	0.0163158
LOC112092106	--	--	0.00826851	0.0140632	0.0163139
LOC21389470	K13993	ko04141	0.00997161	0.0129075	0.0163106
LOC21392390	K09338	--	0.009549	0.0132182	0.0163066
LOC21399392	--	--	0.00953865	0.0132245	0.0163056
LOC21395275	K03320	--	-0.00983177	0.013008	0.0163056
LOC21394123	--	--	-0.00822869	0.0140698	0.0162994
LOC21404079	--	--	-0.0102968	0.0126327	0.0162975
LOC21404006	K08202	--	-0.00873644	-0.013758	0.0162975
LOC21398862	--	--	-0.0100985	0.012791	0.016297
LOC21395844	--	--	0.00998084	-0.0128781	0.016293
LOC21400666	--	--	0.0107833	0.0122089	0.0162892
novel.3670	--	--	-0.00893131	0.0136203	0.0162875
LOC21385968	K01082	ko00920,ko01100	-0.0103844	-0.012545	0.0162854
LOC112091771	K13832	ko00400,ko00999,ko01100,ko01110,ko01230	0.00948039	-0.0132361	0.0162811
LOC21385386	K23541	--	-0.00581085	-0.0152042	0.0162768
novel.1669	--	--	-0.00788432	-0.0142381	0.0162754
LOC21391952	K03798	--	-0.00968305	0.0130812	0.0162751
LOC21404082	K13513	ko00561,ko00564,ko01100,ko01110	-0.00986188	0.0129447	0.0162733
LOC21406607	K03798	--	-0.0101571	-0.0127094	0.0162695
novel.4222	--	--	0.00930683	0.0133427	0.0162679
LOC21383832	K23279	ko00999	-0.010434	0.0124771	0.0162649
novel.1398	--	--	0.00253062	-0.0160664	0.0162645
LOC21385748	K01512	ko00620,ko01100	-0.0102119	0.0126589	0.0162644
LOC21409022	K13463	ko04075	-0.0103776	0.0125207	0.0162623
LOC112090393	--	--	-0.00933821	-0.0133135	0.0162619
LOC21404123	K23136	ko00999,ko01110	-0.0078331	-0.0142465	0.0162579
LOC21394000	--	--	-0.00896723	-0.0135504	0.0162489
LOC21403702	K03627	--	-0.0104229	0.0124626	0.0162466
LOC21384946	K16903	ko00380,ko01100	-0.010578	0.0123263	0.0162429
novel.3284	--	--	0.00951432	0.013163	0.0162415
LOC21397920	--	--	-0.0103928	0.0124775	0.0162387
LOC21399379	K14484	ko04075	-0.00994994	0.0128266	0.0162334
LOC21385377	K02945	ko03010	-0.010835	-0.0120872	0.0162326
LOC21393823	K03676	--	0.00959807	0.0130901	0.0162319
LOC21394903	K01176	ko00500,ko01100,ko01110	-0.0104546	0.0124142	0.01623
LOC21391765	K14488	ko04075	-0.00850668	-0.0138202	0.0162284
LOC21395012	K13356	ko00073,ko04146	0.00952577	0.0131337	0.0162245
novel.4664	--	--	-0.00961842	-0.0130656	0.0162241
LOC21395305	K14510	ko04016,ko04075	-0.00951222	-0.0131412	0.0162226
LOC21388269	K16900	--	0.0102973	0.012532	0.0162199
LOC21389768	K08911	ko00196,ko01100	-0.00991014	-0.0128393	0.0162191
novel.3404	--	--	-0.0101872	0.0126177	0.0162168
LOC21406077	K15731	--	0.0100911	0.0126944	0.0162166
LOC21407225	K01184	ko00040,ko01100	-0.00894203	-0.0135256	0.0162142
LOC21404420	K00559	ko00100,ko01100,ko01110	-0.009124	-0.0134033	0.0162141
novel.1442	--	--	0.00937412	0.0132184	0.016205
LOC21390828	K02699	ko00195,ko01100	0.00992454	0.0128094	0.0162042
novel.3240	--	--	-0.0101167	0.012657	0.0162033
LOC21387291	--	--	-0.0103545	-0.0124549	0.0161969
LOC21407377	K09590	ko00905,ko01100,ko01110	0.0085156	0.013777	0.0161964
LOC21404409	K01087	ko00500,ko01100,ko01110	-0.00862356	-0.0137095	0.0161962
LOC21391660	--	--	0.00108089	0.0161512	0.0161873
LOC21408640	K17680	--	-0.0107319	-0.0121168	0.0161861
novel.4852	--	--	0.0104292	-0.0123762	0.0161845
novel.1408	--	--	0.010024	0.0127049	0.0161832
LOC21398304	K01918	ko00410,ko00770,ko01100,ko01110,ko01240	-0.0102335	-0.0125358	0.0161825
novel.2031	K20718	ko04016	-0.00983916	0.012846	0.0161811
LOC21410564	K14491	ko04075	-0.0105403	0.0122753	0.0161796
LOC21404810	K04424	--	-0.0106326	0.01218	0.016168
LOC21398199	K13430	ko04626	-0.0104941	0.0122965	0.0161657
LOC21388550	--	--	-0.0104327	-0.0123457	0.0161634
LOC21398347	K12126	ko04075,ko04712	-0.0106384	0.0121679	0.0161627
LOC21391731	K14521	ko03008	0.0101779	0.0125453	0.0161547
LOC21388273	K16900	--	0.0107867	0.0120235	0.0161529
LOC21401153	K09590	ko00905,ko01100,ko01110	0.00872387	-0.0135855	0.0161453
novel.991	K22395	ko00940,ko01100,ko01110	-0.0101336	-0.0125691	0.0161453
LOC21395165	K18834	ko04626	-0.00959648	0.0129833	0.0161449
LOC112093505	--	--	-0.0082264	0.0138912	0.0161444
novel.4080	--	--	0.0088407	0.013506	0.0161422
LOC21402506	K01051	ko00040,ko01100	0.00947453	-0.013067	0.0161404
LOC21398710	K22184	--	-0.0106221	0.0121513	0.0161395
novel.371	--	--	0.00795197	-0.0140434	0.0161385
novel.39	K22745	--	0.00443869	-0.0155151	0.0161375
LOC21409972	K19040	--	-0.00990236	0.0127359	0.0161326
LOC21405937	K22983	--	-0.00871472	0.0135741	0.0161308
LOC21397376	--	--	-0.00131557	-0.0160735	0.0161272
LOC21390989	K20716	ko04016	-0.0105181	0.0122208	0.0161238
LOC21396503	--	--	-0.00965452	-0.0129022	0.0161145
LOC112095209	--	--	0.0095095	0.013009	0.0161141
LOC21406662	--	--	0.00984373	0.0127566	0.0161131
LOC21397152	K25203	ko03013	0.0105908	0.0121423	0.0161122
LOC21396915	K00021	ko00900,ko01100,ko01110	0.0106313	0.012105	0.0161107
LOC21391327	K03086	--	-0.0105255	-0.0121963	0.0161101
LOC21397060	K03768	--	0.00959506	-0.0129388	0.0161083
LOC21392648	K22845	ko00941,ko01110	0.0105244	0.012188	0.0161031
novel.5011	--	--	-0.00906033	-0.0133104	0.0161014
LOC21398246	K13356	ko00073,ko04146	0.00937211	0.0130888	0.0160982
LOC21385845	--	--	0.00980201	-0.0127645	0.0160939
novel.937	--	--	0.00960509	0.0128978	0.0160814
LOC21386513	K00799	ko00480,ko01100	-0.00919646	-0.0131893	0.016079
LOC21402407	K23947	ko00380	0.00683814	-0.0145497	0.0160765
LOC21386510	K13459	ko04626	0.0103135	0.0123308	0.0160754
novel.2655	--	--	0.00945674	0.0129979	0.016074
LOC21396035	K00327	--	-0.0106604	-0.0120287	0.0160727
LOC21394345	K13545	ko00860,ko01110	-0.00312844	-0.0157627	0.0160701
LOC21411446	K01183	ko00520,ko01100	0.00894703	-0.0133461	0.0160676
LOC21390229	K13260	ko00943,ko01100,ko01110	-0.0107478	-0.0119414	0.0160659
LOC112095164	--	--	-0.0105123	0.0121477	0.0160647
LOC21393656	K16818	ko00564,ko00592,ko01100,ko01110	0.00960696	0.0128682	0.0160587
LOC112093839	--	--	0.00558663	-0.0150533	0.0160566
LOC21401714	--	--	-0.010308	0.0123101	0.016056
LOC112093729	--	--	-0.0100846	-0.0124929	0.0160553
LOC21403481	K07199	--	-0.00971343	0.0127828	0.0160546
LOC21402844	--	--	-0.00924878	0.0131225	0.0160543
LOC21411857	K01681	ko00020,ko00630,ko01100,ko01110,ko01200,ko01210,ko01230	-0.0069532	-0.0144696	0.0160535
LOC21399955	--	--	-0.00975861	0.0127445	0.0160516
LOC21410608	K19996	--	-0.0100523	0.0125128	0.0160506
LOC21401606	K14489	ko04075	0.00960907	0.0128563	0.0160505
LOC21400104	--	--	-0.0106786	0.0119769	0.0160461
LOC21395779	K11838	--	0.00821897	0.0137807	0.0160455
novel.3450	K14505	ko04075	-0.00831456	-0.0137228	0.0160452
LOC21406833	K08740	--	0.0101275	0.012441	0.016042
LOC21392822	K07253	ko00350,ko00360,ko01100	0.00869057	0.0134747	0.0160341
novel.3594	--	--	0.010184	0.0123833	0.0160331
LOC21397161	K10268	--	-0.0101815	0.0123836	0.0160318
LOC21391502	K14664	--	0.0082086	0.013769	0.0160302
LOC21389999	--	--	-0.0100124	0.0125168	0.0160287
LOC21389490	--	--	0.0104118	0.0121855	0.0160278
LOC21397112	K01530	--	-0.00911817	0.0131783	0.0160252
novel.3203	K15363	--	0.00601066	0.0148533	0.0160233
LOC112092035	K13416	ko04016,ko04075,ko04626	-0.00946464	-0.0129291	0.0160231
LOC21403191	--	--	0.00165271	0.0159298	0.0160153
LOC21401909	K20617	--	-0.0104466	0.0121344	0.0160117
LOC21401946	K05280	ko00941,ko00944,ko01100,ko01110	-0.01027	0.0122786	0.0160074
LOC21407637	K03715	ko00561,ko01100	-0.00889221	-0.0133101	0.0160072
novel.4831	--	--	0.00965344	-0.012766	0.0160049
novel.569	--	--	0.0101745	0.0123528	0.0160035
LOC21399354	K14593	ko00906,ko01110	-0.0101258	0.0123906	0.0160018
LOC21393319	K11592	--	0.0108766	0.0117367	0.0160016
LOC21398398	--	--	-0.0105537	0.0120238	0.0159985
LOC21401739	K04125	ko00904,ko01110	-0.00973787	0.0126912	0.0159966
LOC21402436	K21737	--	0.0106532	-0.01193	0.0159943
LOC21389425	K02945	ko03010	-0.0103826	-0.0121647	0.0159931
LOC21405696	K08235	--	0.00663362	-0.0145501	0.015991
LOC21385901	K13430	ko04626	-0.00867302	-0.0134289	0.0159861
LOC21393137	--	--	-0.000768724	-0.0159659	0.0159844
LOC21391152	--	--	0.0104168	-0.0121216	0.0159826
LOC21400838	--	--	0.00941482	-0.0129129	0.0159807
LOC21398050	K03687	--	-0.0106995	-0.0118655	0.0159771
LOC21400605	K01052	ko00100	0.0100136	0.0124477	0.0159755
LOC21403664	--	--	-0.00957334	0.0127891	0.0159753
LOC21391382	--	--	-0.00983482	-0.0125884	0.0159747
LOC21386890	K25380	--	-0.0105926	0.0119407	0.015962
LOC21390743	K00975	ko00500,ko00520,ko01100,ko01110,ko01250	-0.0107105	-0.0118329	0.0159604
LOC21401839	--	--	0.00920722	0.013031	0.0159556
LOC21410030	K14085	ko00010,ko00053,ko00071,ko00260,ko00280,ko00310,ko00330,ko00340,ko00380,ko00410,ko00561,ko00620,ko01100,ko01110	-0.0106727	0.0118575	0.0159533
LOC21392832	K14494	ko04075	-0.00875185	-0.0133376	0.0159527
LOC21400870	K25193	ko00564	0.0109266	0.0116218	0.0159517
novel.3270	K13508	ko00561,ko00564,ko01100,ko01110	-0.00963591	0.0127114	0.0159509
LOC21384131	K15400	ko00073	0.00705595	-0.0143004	0.0159464
LOC21388375	K24345	--	0.0100356	0.0123922	0.0159462
LOC21395542	K15803	ko00909	0.00976341	-0.0126022	0.0159417
novel.1197	--	--	-0.00987954	0.0125112	0.0159417
LOC21400066	K13065	ko00940,ko00941,ko00945,ko01100,ko01110	0.00733694	-0.0141524	0.0159412
LOC21387208	--	--	-0.01061	0.0118971	0.015941
LOC21397670	K01466	ko00230,ko01100	-0.00970845	0.0126417	0.0159394
LOC21409618	K14829	--	-0.00973247	0.0126224	0.0159388
LOC21393300	K13065	ko00940,ko00941,ko00945,ko01100,ko01110	0.00768705	-0.0139601	0.0159366
LOC21387056	K03921	ko00061,ko01040,ko01100,ko01212	0.0100186	0.0123849	0.0159298
LOC21397497	K20628	--	0.00952034	-0.0127697	0.015928
LOC21399279	K05666	ko02010	-0.00720436	0.014194	0.0159176
LOC21407283	--	--	-0.00982808	0.0125132	0.0159114
novel.1362	K09578	ko03250	-0.00139818	-0.0158464	0.0159079
LOC21386058	K14514	ko04016,ko04075	-0.0104019	0.0120347	0.015907
novel.1078	--	--	-0.00844558	0.0134786	0.015906
LOC21403954	--	--	-0.0105413	0.0119062	0.0159021
LOC21406566	--	--	-0.0107359	-0.0117271	0.0158992
LOC21403271	K13691	--	-0.00966995	0.0126204	0.0158992
LOC21404832	K22809	--	-0.0106984	0.0117612	0.0158991
LOC21409113	--	--	0.0095735	0.0126926	0.0158982
novel.4764	K01115	ko00564,ko00565,ko01100,ko01110,ko04144	0.00495271	-0.0151015	0.0158929
novel.683	--	--	0.00976815	0.012533	0.0158901
LOC21395773	K00383	ko00480,ko01100	-0.010686	-0.0117579	0.0158883
LOC21400434	K01904	ko00130,ko00940,ko01100,ko01110	0.00736713	-0.0140766	0.0158879
LOC21409320	K03686	--	-0.0105901	0.0118347	0.0158812
LOC21387835	K13418	--	-0.0104176	0.0119858	0.0158804
LOC112095208	K00830	ko00250,ko00260,ko00630,ko01100,ko01110,ko01200,ko04146	-0.0103873	0.0120101	0.0158789
LOC21391399	K22684	--	-0.0107227	0.011709	0.0158769
LOC21410235	K10251	ko00062,ko01040,ko01100,ko01110,ko01212	0.0084833	-0.0134182	0.015875
novel.320	--	--	0.00970929	0.0125509	0.0158681
LOC21402650	--	--	-0.0104921	-0.0119005	0.0158653
novel.5004	--	--	-0.00284136	0.0156053	0.0158618
LOC21408278	K01476	ko00220,ko00330,ko01100,ko01110,ko01230	0.00795396	0.0137211	0.0158598
LOC21394917	K12349	ko00600,ko01100	-0.00965426	-0.0125822	0.0158592
LOC21399761	--	--	0.00778304	-0.0138175	0.0158587
LOC112093208	K01090	--	-0.00996511	-0.0123326	0.0158555
LOC21385769	--	--	0.00859041	-0.0133266	0.0158554
novel.1154	--	--	0.0107011	0.0116963	0.015853
LOC21400584	--	--	-0.0107732	-0.0116259	0.0158501
LOC21387892	--	--	0.0107351	-0.0116573	0.0158473
novel.1605	K22807	--	0.00972629	0.0125094	0.0158457
LOC21390488	--	--	0.00979081	0.0124571	0.0158442
LOC21408253	K18195	--	0.0100677	0.0122296	0.0158405
LOC21406303	--	--	-0.0103983	0.0119451	0.015837
LOC21395349	--	--	0.0107388	0.0116371	0.0158349
novel.347	--	--	0.00987007	0.0123796	0.0158326
novel.1342	--	--	-0.00978896	0.0124425	0.0158316
LOC21390489	K13430	ko04626	-0.0104686	-0.011873	0.0158291
novel.1161	--	--	0.00957165	0.0126053	0.0158275
novel.4069	--	--	0.0100147	0.0122559	0.0158272
LOC21397785	K00547	ko00270,ko01100,ko01110	0.00895546	-0.0130479	0.0158255
LOC21393918	--	--	-0.00982322	0.012405	0.0158234
LOC21404363	K09510	--	-0.0106128	0.0117336	0.0158211
LOC21392860	K06911	--	-0.00999625	-0.012263	0.0158211
LOC21398794	--	--	0.00692859	0.0142218	0.0158198
LOC21384096	K00451	ko00350,ko01100	0.0011042	0.0157807	0.0158193
LOC21409614	K01723	ko00592,ko01100,ko01110	0.00995228	0.0122934	0.015817
LOC21400023	K13418	--	-0.0109136	-0.0114442	0.0158138
LOC21404436	K23490	--	0.0102155	-0.0120707	0.0158132
LOC21394555	--	--	0.0101022	0.0121653	0.0158129
LOC21406557	--	--	0.0100176	0.0122285	0.0158079
LOC21410452	--	--	-0.0105089	0.0118077	0.0158069
LOC21405903	K15277	--	-0.0076214	0.0138386	0.0157985
novel.1402	--	--	0.01064	0.011676	0.0157968
LOC21402793	K19040	--	0.0105976	0.0117138	0.0157963
LOC21397560	K11975	--	0.0109273	0.0114	0.0157914
LOC21390734	K13356	ko00073,ko04146	0.00867814	0.0131891	0.0157881
LOC21391630	--	--	0.00833727	-0.0134068	0.0157877
LOC21403218	--	--	0.0100339	-0.0121784	0.0157795
LOC21385927	K08099	ko00860,ko01100,ko01110	0.00997334	0.0122246	0.0157768
novel.3942	--	--	0.0106482	0.0116382	0.0157744
novel.1496	--	--	-0.00863879	0.0131983	0.0157741
LOC21407309	K20547	ko00520,ko01100,ko04016	0.00769421	-0.0137689	0.0157729
LOC21408189	--	--	-0.00312583	-0.0154582	0.0157711
novel.3579	--	--	0.00338579	0.0154021	0.0157698
LOC21408466	K01115	ko00564,ko00565,ko01100,ko01110,ko04144	0.0109017	0.0113925	0.0157682
LOC21386741	--	--	0.0100673	-0.0121338	0.0157664
novel.4062	K14514	ko04016,ko04075	-0.0073091	0.0139694	0.015766
novel.1481	--	--	0.0074517	-0.0138879	0.0157608
LOC21412164	K03544	--	-0.0106313	0.0116314	0.015758
LOC21403111	K16284	--	-0.0105552	0.0117	0.0157576
LOC21392188	--	--	-0.00989255	0.0122583	0.0157521
LOC21394344	K09419	--	-0.0103819	0.0118464	0.0157519
LOC21395074	K08900	--	-0.0106329	0.0116193	0.0157501
LOC21405124	K13081	ko00941,ko01110	-0.00981362	-0.0123116	0.0157443
LOC112095297	K24195	--	0.00950196	0.0125528	0.0157436
novel.2025	--	--	0.00519547	0.0148529	0.0157353
LOC21394337	--	--	0.00935011	-0.0126483	0.0157291
LOC21392908	K14494	ko04075	-0.00857721	-0.0131837	0.0157283
LOC112093834	K14493	ko04075	-0.0102762	0.0119043	0.0157262
LOC21398676	K01988	ko00601,ko00603,ko01100	0.00767599	-0.0137252	0.0157258
LOC21391373	--	--	-0.00951228	0.0125212	0.0157246
LOC21390193	K16055	ko00500,ko01100,ko01110	0.0107089	0.011513	0.0157236
LOC21407644	--	--	-0.0105087	0.0116909	0.0157197
LOC21386392	--	--	-0.0104763	0.0117182	0.0157184
LOC21392993	--	--	0.0100096	0.0121131	0.0157136
novel.1357	--	--	-0.00971512	0.0123493	0.0157127
LOC21393419	--	--	-0.0107429	0.011462	0.0157095
LOC21390418	--	--	-0.0105956	0.0115939	0.0157062
LOC21395194	K16055	ko00500,ko01100,ko01110	-0.00915344	0.0127609	0.0157043
LOC21394103	--	--	0.00821313	-0.0133842	0.0157033
LOC21395595	K00276	ko00260,ko00350,ko00360,ko00410,ko00950,ko00960,ko01100,ko01110	0.00808219	0.0134584	0.0156987
LOC21400055	--	--	0.0107472	0.0114411	0.0156972
novel.3565	K13448	ko04626	-0.00932175	0.0126272	0.0156953
LOC21387505	K13464	ko04075	0.0105167	0.0116503	0.0156949
LOC21389368	--	--	0.0108817	0.0113072	0.0156928
LOC21392202	K13117	--	-0.0102592	-0.011874	0.0156921
novel.3432	--	--	-0.0082565	0.0133441	0.0156919
novel.2672	--	--	0.0093219	0.0126222	0.0156913
LOC21399687	--	--	-0.0106655	0.0115022	0.0156861
LOC21411204	K13466	ko04626	-0.00846606	0.0132027	0.0156839
[truncated: 7,716 more rows]
