# Supplementary material for: Soil Application of Bacillus subtilis Regulates Flavonoid and Alkaloids Biosynthesis in Mulberry Leaves
Source: Metabolites. 2024 Mar 23;14(4):180. doi: 10.3390/metabo14040180 (PMC11052171; doi:10.3390/metabo14040180)
Supplement: Supplementary file 1 [file metabolites-14-00180-s001.zip › Table S8-Correlation.xlsx]

## Sheet: flavonoid1
geneID	Compounds	coefficient	pvalue	relationType
LOC112095175	Eriodictyol (5,7,3',4'-Tetrahydroxyflavanone)	0.833105	0.000765033	gene-meta
LOC112095175	Butin; 7,3',4'-Trihydroxyflavanone	0.882937	0.000141797	gene-meta
LOC112095175	Naringenin-7-O-glucoside (Prunin)*	0.829896	0.000836678	gene-meta
LOC112095175	Naringenin (5,7,4'-Trihydroxyflavanone)	0.866983	0.00026121	gene-meta
LOC112095175	Naringenin chalcone; 2',4,4',6'-Tetrahydroxychalcone	0.884996	0.000130228	gene-meta
LOC112095175	3,4,2',4',6'-Pentahydroxychalcone-4'-O-glucoside	0.87642	0.000183816	gene-meta
LOC112095175	Kaempferol (3,5,7,4'-Tetrahydroxyflavone)	0.875214	0.000192555	gene-meta
LOC112095175	Phloretin-2'-O-glucoside (Phlorizin)	0.860087	0.000332261	gene-meta
LOC21394508	Eriodictyol (5,7,3',4'-Tetrahydroxyflavanone)	0.828341	0.000873188	gene-meta
LOC21394508	Butin; 7,3',4'-Trihydroxyflavanone	0.886319	0.000123191	gene-meta
LOC21394508	Naringenin-7-O-glucoside (Prunin)*	0.81311	0.00129981	gene-meta
LOC21394508	Naringenin (5,7,4'-Trihydroxyflavanone)	0.863655	0.000293846	gene-meta
LOC21394508	Phloretin	0.808181	0.00146747	gene-meta
LOC21394508	Naringenin chalcone; 2',4,4',6'-Tetrahydroxychalcone	0.879171	0.000165036	gene-meta
LOC21394508	Kaempferol (3,5,7,4'-Tetrahydroxyflavone)	0.869078	0.000242172	gene-meta
LOC21394508	Phloretin-2'-O-glucoside (Phlorizin)	0.816109	0.00120528	gene-meta
LOC21400267	Luteolin (5,7,3',4'-Tetrahydroxyflavone)	-0.834173	0.000742282	gene-meta
LOC21400267	Hesperetin-7-O-neohesperidoside(Neohesperidin)	0.835665	0.000711363	gene-meta
LOC21400267	5-O-p-Coumaroylquinic acid*	0.897413	7.51581e-05	gene-meta
LOC21400267	Apigenin; 4',5,7-Trihydroxyflavone	-0.919493	2.32402e-05	gene-meta
LOC21400267	Dihydromyricetin (Ampelopsin)	-0.935374	7.96051e-06	gene-meta
LOC21403643	Hesperetin-7-O-neohesperidoside(Neohesperidin)	0.82574	0.000937027	gene-meta
LOC21403643	5-O-p-Coumaroylquinic acid*	0.881994	0.000147363	gene-meta
LOC21403643	Dihydromyricetin (Ampelopsin)	-0.961996	5.85736e-07	gene-meta
LOC21403643	Apigenin; 4',5,7-Trihydroxyflavone	-0.891576	9.8117e-05	gene-meta
LOC112091300	Catechin	0.80994	0.00140584	gene-meta
LOC112091300	Dihydromyricetin (Ampelopsin)	0.916738	2.73681e-05	gene-meta
LOC112091300	Luteolin (5,7,3',4'-Tetrahydroxyflavone)	0.886384	0.000122853	gene-meta
LOC112091300	Chrysin	0.855244	0.000390541	gene-meta
LOC112091300	Apigenin; 4',5,7-Trihydroxyflavone	0.920394	2.20017e-05	gene-meta
LOC21397822	Luteolin (5,7,3',4'-Tetrahydroxyflavone)	-0.950047	2.25199e-06	gene-meta
LOC21397822	Butein	-0.927841	1.36379e-05	gene-meta
LOC21397822	Catechin	-0.938872	6.06282e-06	gene-meta
LOC21397822	Chrysin	-0.952255	1.80312e-06	gene-meta
LOC21397822	Isoliquiritigenin	-0.889291	0.000108466	gene-meta
LOC21397822	Phloretin	-0.809872	0.00140819	gene-meta
LOC21397822	Apigenin; 4',5,7-Trihydroxyflavone	-0.859306	0.00034117	gene-meta
LOC21397822	Dihydromyricetin (Ampelopsin)	-0.837975	0.000665468	gene-meta
LOC21410141	Hesperetin-7-O-neohesperidoside(Neohesperidin)	0.836919	0.000686155	gene-meta
LOC21410141	5-O-p-Coumaroylquinic acid*	0.861132	0.000320626	gene-meta
LOC21410141	Dihydromyricetin (Ampelopsin)	-0.818503	0.00113368	gene-meta
LOC21410141	5-O-Caffeoylshikimic acid	0.889008	0.000109805	gene-meta
LOC21410841	Hesperetin-7-O-neohesperidoside(Neohesperidin)	-0.80961	0.00141727	gene-meta
LOC21410841	5-O-p-Coumaroylquinic acid*	-0.815728	0.00121699	gene-meta
LOC21410841	Apigenin; 4',5,7-Trihydroxyflavone	0.814882	0.0012433	gene-meta
LOC21411675	Luteolin (5,7,3',4'-Tetrahydroxyflavone)	0.880793	0.000154687	gene-meta
LOC21411675	Catechin	0.807999	0.00147397	gene-meta
LOC21411675	Apigenin; 4',5,7-Trihydroxyflavone	0.844978	0.000540231	gene-meta
LOC21411755	Eriodictyol (5,7,3',4'-Tetrahydroxyflavanone)	0.963246	4.96577e-07	gene-meta
LOC21411755	Butin; 7,3',4'-Trihydroxyflavanone	0.912001	3.57983e-05	gene-meta
LOC21411755	Naringenin (5,7,4'-Trihydroxyflavanone)	0.910051	3.98105e-05	gene-meta
LOC21411755	Isoliquiritigenin	0.807602	0.0014882	gene-meta
LOC21411755	Phloretin	0.888543	0.000112036	gene-meta
LOC21411755	Naringenin chalcone; 2',4,4',6'-Tetrahydroxychalcone	0.916209	2.82226e-05	gene-meta
LOC21411755	3,4,2',4',6'-Pentahydroxychalcone	0.910632	3.85794e-05	gene-meta
LOC21411755	Kaempferol (3,5,7,4'-Tetrahydroxyflavone)	0.942832	4.36713e-06	gene-meta
LOC21411755	Xanthohumol	-0.920528	2.18231e-05	gene-meta
LOC21411756	3,4,2',4',6'-Pentahydroxychalcone	0.823966	0.000982579	gene-meta
LOC21411756	Dihydromyricetin (Ampelopsin)	0.875589	0.000189799	gene-meta
LOC21411756	Chrysin	0.802623	0.00167591	gene-meta
LOC21412156	3,4,2',4',6'-Pentahydroxychalcone	0.824437	0.000970342	gene-meta
LOC21412156	Dihydromyricetin (Ampelopsin)	0.97842	3.55519e-08	gene-meta
LOC21412156	Luteolin (5,7,3',4'-Tetrahydroxyflavone)	0.814488	0.00125572	gene-meta
LOC21412156	Chrysin	0.844167	0.000553711	gene-meta
LOC21412156	Apigenin; 4',5,7-Trihydroxyflavone	0.86343	0.000296156	gene-meta
LOC21412237	Apigenin; 4',5,7-Trihydroxyflavone	0.851084	0.000446689	gene-meta
LOC21412237	Dihydromyricetin (Ampelopsin)	0.806909	0.00151331	gene-meta
LOC21412323	Luteolin (5,7,3',4'-Tetrahydroxyflavone)	0.911256	3.72912e-05	gene-meta
LOC21412323	Butein	0.849915	0.00046355	gene-meta
LOC21412323	Catechin	0.892527	9.40432e-05	gene-meta
LOC21412323	Chrysin	0.89572	8.13284e-05	gene-meta
LOC21412323	Apigenin; 4',5,7-Trihydroxyflavone	0.819916	0.00109299	gene-meta
LOC21412323	Dihydromyricetin (Ampelopsin)	0.802293	0.00168898	gene-meta
LOC21412324	Luteolin (5,7,3',4'-Tetrahydroxyflavone)	0.972223	1.24295e-07	gene-meta
LOC21412324	Butein	0.906086	4.90538e-05	gene-meta
LOC21412324	Catechin	0.950128	2.23407e-06	gene-meta
LOC21412324	Chrysin	0.926174	1.5244e-05	gene-meta
LOC21412324	Isoliquiritigenin	0.830764	0.000816799	gene-meta
LOC21412324	Apigenin; 4',5,7-Trihydroxyflavone	0.85837	0.000352088	gene-meta
LOC21412324	Dihydromyricetin (Ampelopsin)	0.812691	0.00131348	gene-meta
LOC21412648	5-O-p-Coumaroylquinic acid*	-0.815751	0.00121627	gene-meta
LOC21412648	Dihydromyricetin (Ampelopsin)	0.819062	0.00111747	gene-meta
LOC21412648	Luteolin (5,7,3',4'-Tetrahydroxyflavone)	0.852102	0.000432412	gene-meta
LOC21412648	Apigenin; 4',5,7-Trihydroxyflavone	0.883133	0.000140667	gene-meta
LOC21412872	5-O-p-Coumaroylquinic acid*	-0.807894	0.00147772	gene-meta
LOC21412872	Dihydromyricetin (Ampelopsin)	0.819434	0.00110677	gene-meta
LOC21409326	Eriodictyol (5,7,3',4'-Tetrahydroxyflavanone)	0.937221	6.90788e-06	gene-meta
LOC21409326	Luteolin (5,7,3',4'-Tetrahydroxyflavone)	0.853449	0.00041405	gene-meta
LOC21409326	Butein	0.927457	1.39957e-05	gene-meta
LOC21409326	Catechin	0.901539	6.16517e-05	gene-meta
LOC21409326	Butin; 7,3',4'-Trihydroxyflavanone	0.86561	0.000274311	gene-meta
LOC21409326	Chrysin	0.938349	6.32128e-06	gene-meta
LOC21409326	Naringenin (5,7,4'-Trihydroxyflavanone)	0.887288	0.00011823	gene-meta
LOC21409326	Isoliquiritigenin	0.967768	2.59535e-07	gene-meta
LOC21409326	Phloretin	0.947345	2.917e-06	gene-meta
LOC21409326	Naringenin chalcone; 2',4,4',6'-Tetrahydroxychalcone	0.871353	0.000222736	gene-meta
LOC21409326	Kaempferol (3,5,7,4'-Tetrahydroxyflavone)	0.87965	0.000161928	gene-meta
LOC21409326	Dihydromyricetin (Ampelopsin)	0.855489	0.000387419	gene-meta
LOC112093871	Luteolin (5,7,3',4'-Tetrahydroxyflavone)	-0.895262	8.30643e-05	gene-meta
LOC112093871	Butein	-0.83173	0.000795116	gene-meta
LOC112093871	Catechin	-0.865023	0.00028007	gene-meta
LOC112093871	Chrysin	-0.891563	9.81736e-05	gene-meta
LOC112093871	Isoliquiritigenin	-0.804488	0.00160359	gene-meta
LOC112093871	Apigenin; 4',5,7-Trihydroxyflavone	-0.847224	0.000504206	gene-meta
LOC112093871	Dihydromyricetin (Ampelopsin)	-0.942228	4.59782e-06	gene-meta
LOC112093871	3-O-Methylquercetin	-0.880339	0.000157536	gene-meta
LOC21388201	5-O-p-Coumaroylquinic acid*	0.8339	0.000748028	gene-meta
LOC21388201	Dihydromyricetin (Ampelopsin)	-0.922388	1.9448e-05	gene-meta
LOC21388201	Kaempferol-3-O-rutinoside(Nicotiflorin)	0.922725	1.90409e-05	gene-meta
LOC21388201	3-O-Methylquercetin	-0.862609	0.000304726	gene-meta
LOC21388201	Luteolin (5,7,3',4'-Tetrahydroxyflavone)	-0.862343	0.000307544	gene-meta
LOC21388201	Chrysin	-0.803432	0.00164425	gene-meta
LOC21388201	Apigenin; 4',5,7-Trihydroxyflavone	-0.91262	3.45924e-05	gene-meta
LOC21388202	Eriodictyol (5,7,3',4'-Tetrahydroxyflavanone)	0.909618	4.0746e-05	gene-meta
LOC21388202	Butin; 7,3',4'-Trihydroxyflavanone	0.929261	1.23774e-05	gene-meta
LOC21388202	Naringenin-7-O-glucoside (Prunin)*	0.828136	0.000878106	gene-meta
LOC21388202	Naringenin (5,7,4'-Trihydroxyflavanone)	0.917427	2.62852e-05	gene-meta
LOC21388202	Phloretin	0.848175	0.000489541	gene-meta
LOC21388202	Naringenin chalcone; 2',4,4',6'-Tetrahydroxychalcone	0.931917	1.02685e-05	gene-meta
LOC21388202	3,4,2',4',6'-Pentahydroxychalcone-4'-O-glucoside	0.828833	0.000861503	gene-meta
LOC21388202	Kaempferol (3,5,7,4'-Tetrahydroxyflavone)	0.939996	5.53638e-06	gene-meta
LOC21388202	Phloretin-2'-O-glucoside (Phlorizin)	0.876057	0.000186411	gene-meta
LOC21388202	Xanthohumol	-0.814479	0.00125598	gene-meta
LOC21388202	Quercetin-3-O-glucoside (Isoquercitrin)*	0.838137	0.000662347	gene-meta
LOC21388202	Kaempferol-3-O-galactoside (Trifolin)*	0.935641	7.80085e-06	gene-meta
LOC21388202	Kaempferol-3-O-sophorotrioside	0.967007	2.91305e-07	gene-meta
LOC21388202	Quercetin-3-O-sophoroside (Baimaside)	0.87545	0.00019082	gene-meta
LOC21388202	Luteolin-7-O-glucoside (Cynaroside)	0.936845	7.1122e-06	gene-meta
LOC21401946	Hesperetin-7-O-neohesperidoside(Neohesperidin)	-0.860653	0.000325924	gene-meta
LOC21401946	5-O-p-Coumaroylquinic acid*	-0.914238	3.15945e-05	gene-meta
LOC21401946	Dihydromyricetin (Ampelopsin)	0.80774	0.00148326	gene-meta
LOC21401946	Kaempferol-3-O-rhamnoside (Afzelin)(Kaempferin)*	-0.920845	2.14028e-05	gene-meta
LOC21401946	Kaempferol-3-O-rutinoside(Nicotiflorin)	-0.973993	8.97058e-08	gene-meta
LOC21401946	Quercetin-3-O-rutinoside (Rutin)*	-0.874364	0.000198906	gene-meta
LOC21401946	Apigenin; 4',5,7-Trihydroxyflavone	0.885121	0.000129547	gene-meta
LOC21401946	3-O-Methylquercetin	0.822066	0.00103326	gene-meta
LOC21401946	Apigenin-7-O-glucoside(Cosmosiin)	-0.827526	0.000892812	gene-meta
LOC21406011	5-O-p-Coumaroylquinic acid*	-0.822296	0.00102702	gene-meta
LOC21406011	Kaempferol-3-O-rhamnoside (Afzelin)(Kaempferin)*	-0.856147	0.000379117	gene-meta
LOC21406011	Kaempferol-3-O-rutinoside(Nicotiflorin)	-0.897977	7.31854e-05	gene-meta
LOC21406011	Apigenin; 4',5,7-Trihydroxyflavone	0.877191	0.000178394	gene-meta
LOC21410481	Catechin	-0.921686	2.03192e-05	gene-meta
LOC21410481	Isoliquiritigenin	-0.834627	0.000732755	gene-meta
LOC21410481	Luteolin (5,7,3',4'-Tetrahydroxyflavone)	-0.881276	0.000151708	gene-meta
LOC21410481	Butein	-0.918554	2.45881e-05	gene-meta
LOC21410481	Chrysin	-0.864765	0.000282624	gene-meta
LOC21410481	5,4'-Dihydroxy-7-methoxyflavanone (Sakuranetin)	-0.860569	0.000326859	gene-meta
LOC21410481	Taxifolin(Dihydroquercetin)	-0.918719	2.4346e-05	gene-meta
LOC21410481	3-O-Methylquercetin	-0.884329	0.000133891	gene-meta
novel.4291	Luteolin (5,7,3',4'-Tetrahydroxyflavone)	-0.833267	0.000761551	gene-meta
novel.4291	Butein	-0.924096	1.74511e-05	gene-meta
novel.4291	Catechin	-0.914635	3.08917e-05	gene-meta
novel.4291	Butin; 7,3',4'-Trihydroxyflavanone	-0.813889	0.00127474	gene-meta
novel.4291	Chrysin	-0.883037	0.000141221	gene-meta
novel.4291	5,4'-Dihydroxy-7-methoxyflavanone (Sakuranetin)	-0.912581	3.46681e-05	gene-meta
novel.4291	Naringenin (5,7,4'-Trihydroxyflavanone)	-0.833682	0.000752668	gene-meta
novel.4291	Isoliquiritigenin	-0.911873	3.60505e-05	gene-meta
novel.4291	Phloretin	-0.870638	0.000228706	gene-meta
novel.4291	Naringenin chalcone; 2',4,4',6'-Tetrahydroxychalcone	-0.807828	0.00148009	gene-meta
novel.4291	Taxifolin(Dihydroquercetin)	-0.933737	8.99566e-06	gene-meta
novel.4291	Naringenin-7-O-Neohesperidoside(Naringin)*	0.86226	0.000308432	gene-meta
novel.4291	Isosakuranetin (5,7-Dihydroxy-4'-methoxyflavanone)	-0.83967	0.000633291	gene-meta
novel.4291	3-O-Methylquercetin	-0.801492	0.00172099	gene-meta
LOC21396296	Eriodictyol (5,7,3',4'-Tetrahydroxyflavanone)	0.958697	8.83092e-07	gene-meta
LOC21396296	Butin; 7,3',4'-Trihydroxyflavanone	0.9355	7.88484e-06	gene-meta
LOC21396296	Naringenin (5,7,4'-Trihydroxyflavanone)	0.930148	1.16385e-05	gene-meta
LOC21396296	Isoliquiritigenin	0.803229	0.00165217	gene-meta
LOC21396296	Phloretin	0.893888	8.84464e-05	gene-meta
LOC21396296	Naringenin chalcone; 2',4,4',6'-Tetrahydroxychalcone	0.938541	6.22548e-06	gene-meta
LOC21396296	3,4,2',4',6'-Pentahydroxychalcone	0.860422	0.000328495	gene-meta
LOC21396296	Kaempferol (3,5,7,4'-Tetrahydroxyflavone)	0.957886	9.71976e-07	gene-meta
LOC21396296	Xanthohumol	-0.894634	8.54901e-05	gene-meta
LOC21399457	Dihydromyricetin (Ampelopsin)	-0.944308	3.84123e-06	gene-meta
LOC21399457	Chrysin	-0.808379	0.00146045	gene-meta
LOC21406086	Catechin	-0.916169	2.82884e-05	gene-meta
LOC21406086	Isoliquiritigenin	-0.879815	0.000160867	gene-meta
LOC21406086	Dihydromyricetin (Ampelopsin)	-0.953609	1.56514e-06	gene-meta
LOC21406086	Luteolin (5,7,3',4'-Tetrahydroxyflavone)	-0.941479	4.89743e-06	gene-meta
LOC21406086	Butein	-0.897129	7.61664e-05	gene-meta
LOC21406086	Chrysin	-0.95967	7.85178e-07	gene-meta
LOC21406086	Apigenin; 4',5,7-Trihydroxyflavone	-0.88417	0.000134776	gene-meta
LOC21406087	Luteolin (5,7,3',4'-Tetrahydroxyflavone)	-0.909184	4.17032e-05	gene-meta
LOC21406087	Butein	-0.931203	1.08057e-05	gene-meta
LOC21406087	Catechin	-0.920588	2.17427e-05	gene-meta
LOC21406087	Chrysin	-0.954814	1.37494e-06	gene-meta
LOC21406087	Isoliquiritigenin	-0.899018	6.9652e-05	gene-meta
LOC21406087	Phloretin	-0.818893	0.00112236	gene-meta
LOC21406087	Dihydromyricetin (Ampelopsin)	-0.850291	0.000458069	gene-meta
LOC21407652	5-O-p-Coumaroylquinic acid*	-0.854449	0.00040082	gene-meta
LOC21407652	Dihydromyricetin (Ampelopsin)	0.953323	1.61316e-06	gene-meta
LOC21407652	Luteolin (5,7,3',4'-Tetrahydroxyflavone)	0.83587	0.000707192	gene-meta
LOC21407652	Chrysin	0.8086	0.00145261	gene-meta
LOC21407652	Apigenin; 4',5,7-Trihydroxyflavone	0.912642	3.45509e-05	gene-meta
LOC21384092	Eriodictyol (5,7,3',4'-Tetrahydroxyflavanone)	0.892553	9.39353e-05	gene-meta
LOC21384092	Butein	0.854606	0.000398777	gene-meta
LOC21384092	Catechin	0.821412	0.00105116	gene-meta
LOC21384092	Butin; 7,3',4'-Trihydroxyflavanone	0.815426	0.00122635	gene-meta
LOC21384092	Chrysin	0.858438	0.000351292	gene-meta
LOC21384092	Naringenin (5,7,4'-Trihydroxyflavanone)	0.840242	0.0006227	gene-meta
LOC21384092	Isoliquiritigenin	0.906873	4.70967e-05	gene-meta
LOC21384092	Phloretin	0.883535	0.00013836	gene-meta
LOC21384092	Naringenin chalcone; 2',4,4',6'-Tetrahydroxychalcone	0.824774	0.000961632	gene-meta
LOC21384092	Kaempferol (3,5,7,4'-Tetrahydroxyflavone)	0.841242	0.000604531	gene-meta
LOC21384441	5-O-p-Coumaroylquinic acid*	0.825042	0.000954751	gene-meta
LOC21384441	Dihydromyricetin (Ampelopsin)	-0.943203	4.22981e-06	gene-meta
LOC21384441	Luteolin (5,7,3',4'-Tetrahydroxyflavone)	-0.876924	0.000180255	gene-meta
LOC21384441	Chrysin	-0.840472	0.000618482	gene-meta
LOC21384441	Apigenin; 4',5,7-Trihydroxyflavone	-0.956076	1.19592e-06	gene-meta
LOC21386457	Luteolin (5,7,3',4'-Tetrahydroxyflavone)	0.870963	0.000225973	gene-meta
LOC21386457	Butein	0.917119	2.67656e-05	gene-meta
LOC21386457	Catechin	0.912172	3.54616e-05	gene-meta
LOC21386457	Chrysin	0.860122	0.000331868	gene-meta
LOC21386457	Isoliquiritigenin	0.875203	0.000192635	gene-meta
LOC21386457	Phloretin	0.826535	0.000917149	gene-meta
LOC21386457	Taxifolin(Dihydroquercetin)	0.85587	0.000382591	gene-meta
LOC21386457	Naringenin-7-O-Neohesperidoside(Naringin)*	-0.830338	0.000826499	gene-meta
LOC21393300	Hesperetin-7-O-neohesperidoside(Neohesperidin)	0.87411	0.000200837	gene-meta
LOC21393300	5-O-p-Coumaroylquinic acid*	0.865851	0.000271979	gene-meta
LOC21393300	5-O-Caffeoylshikimic acid	0.959277	8.23629e-07	gene-meta
LOC21393738	Catechin	-0.947505	2.87384e-06	gene-meta
LOC21393738	Isoliquiritigenin	-0.878269	0.000171017	gene-meta
LOC21393738	Dihydromyricetin (Ampelopsin)	-0.90268	5.82745e-05	gene-meta
LOC21393738	Luteolin (5,7,3',4'-Tetrahydroxyflavone)	-0.971083	1.51694e-07	gene-meta
LOC21393738	Butein	-0.909726	4.05119e-05	gene-meta
LOC21393738	Chrysin	-0.955996	1.20668e-06	gene-meta
LOC21393738	Apigenin; 4',5,7-Trihydroxyflavone	-0.926208	1.52095e-05	gene-meta
LOC21394347	5-O-p-Coumaroylquinic acid*	0.850787	0.000450921	gene-meta
LOC21394347	Dihydromyricetin (Ampelopsin)	-0.971598	1.38776e-07	gene-meta
LOC21394347	Apigenin; 4',5,7-Trihydroxyflavone	-0.880556	0.000156171	gene-meta
LOC21400066	Hesperetin-7-O-neohesperidoside(Neohesperidin)	0.862048	0.000310689	gene-meta
LOC21400066	5-O-p-Coumaroylquinic acid*	0.850198	0.000459414	gene-meta
LOC21400066	5-O-Caffeoylshikimic acid	0.972593	1.16305e-07	gene-meta
LOC21400524	Hesperetin-7-O-neohesperidoside(Neohesperidin)	0.838041	0.0006642	gene-meta
LOC21400524	5-O-p-Coumaroylquinic acid*	0.842653	0.000579581	gene-meta
LOC21400524	5-O-Caffeoylshikimic acid	0.913086	3.37071e-05	gene-meta
LOC21401056	Catechin	-0.845085	0.000538472	gene-meta
LOC21401056	Dihydromyricetin (Ampelopsin)	-0.962275	5.64765e-07	gene-meta
LOC21401056	Luteolin (5,7,3',4'-Tetrahydroxyflavone)	-0.899768	6.71923e-05	gene-meta
LOC21401056	Butein	-0.804014	0.00162176	gene-meta
LOC21401056	Chrysin	-0.896008	8.02504e-05	gene-meta
LOC21401056	Apigenin; 4',5,7-Trihydroxyflavone	-0.907529	4.55128e-05	gene-meta
LOC21406783	Catechin	-0.926724	1.46982e-05	gene-meta
LOC21406783	Isoliquiritigenin	-0.867563	0.000255825	gene-meta
LOC21406783	Dihydromyricetin (Ampelopsin)	-0.933536	9.12974e-06	gene-meta
LOC21406783	Luteolin (5,7,3',4'-Tetrahydroxyflavone)	-0.957137	1.06019e-06	gene-meta
LOC21406783	Butein	-0.89401	8.79589e-05	gene-meta
LOC21406783	Chrysin	-0.956829	1.09827e-06	gene-meta
LOC21406783	Apigenin; 4',5,7-Trihydroxyflavone	-0.933119	9.4129e-06	gene-meta
LOC21407592	Hesperetin-7-O-neohesperidoside(Neohesperidin)	-0.834346	0.000738645	gene-meta
LOC21407592	5-O-p-Coumaroylquinic acid*	-0.878049	0.000172501	gene-meta
LOC21407592	Apigenin; 4',5,7-Trihydroxyflavone	0.880946	0.000153741	gene-meta
LOC21410206	Xanthohumol	0.806032	0.00154555	gene-meta
LOC21410210	Catechin	-0.912061	3.56802e-05	gene-meta
LOC21410210	Isoliquiritigenin	-0.822684	0.00101657	gene-meta
LOC21410210	Dihydromyricetin (Ampelopsin)	-0.940918	5.13191e-06	gene-meta
LOC21410210	Luteolin (5,7,3',4'-Tetrahydroxyflavone)	-0.958919	8.59999e-07	gene-meta
LOC21410210	Butein	-0.876052	0.000186444	gene-meta
LOC21410210	Chrysin	-0.937685	6.66115e-06	gene-meta
LOC21410210	Apigenin; 4',5,7-Trihydroxyflavone	-0.91178	3.62347e-05	gene-meta
LOC21410214	Hesperetin-7-O-neohesperidoside(Neohesperidin)	-0.8553	0.000389823	gene-meta
LOC21410214	5-O-p-Coumaroylquinic acid*	-0.886101	0.00012433	gene-meta
LOC21410216	5-O-p-Coumaroylquinic acid*	0.828814	0.000861947	gene-meta
LOC21410216	Dihydromyricetin (Ampelopsin)	-0.947242	2.94515e-06	gene-meta
LOC21410216	Apigenin; 4',5,7-Trihydroxyflavone	-0.823346	0.000998898	gene-meta
LOC21410924	Eriodictyol (5,7,3',4'-Tetrahydroxyflavanone)	-0.878399	0.000170149	gene-meta
LOC21410924	Butin; 7,3',4'-Trihydroxyflavanone	-0.862808	0.000302632	gene-meta
LOC21410924	Naringenin (5,7,4'-Trihydroxyflavanone)	-0.870244	0.000232048	gene-meta
LOC21410924	Phloretin	-0.830913	0.000813421	gene-meta
LOC21410924	Naringenin chalcone; 2',4,4',6'-Tetrahydroxychalcone	-0.867441	0.000256956	gene-meta
LOC21410924	Kaempferol (3,5,7,4'-Tetrahydroxyflavone)	-0.86768	0.000254752	gene-meta
novel.1311	Eriodictyol (5,7,3',4'-Tetrahydroxyflavanone)	0.827732	0.000887825	gene-meta
novel.1311	Kaempferol (3,5,7,4'-Tetrahydroxyflavone)	0.811466	0.00135401	gene-meta
LOC112090336	Luteolin (5,7,3',4'-Tetrahydroxyflavone)	-0.870168	0.000232698	gene-meta
LOC112090336	3-O-Methylquercetin	-0.861629	0.000315208	gene-meta
LOC112090336	Kaempferol-3-O-rutinoside(Nicotiflorin)	0.904725	5.2589e-05	gene-meta
LOC112090336	Apigenin; 4',5,7-Trihydroxyflavone	-0.9208	2.1462e-05	gene-meta
LOC112090337	Luteolin (5,7,3',4'-Tetrahydroxyflavone)	-0.858454	0.000351107	gene-meta
LOC112090337	3-O-Methylquercetin	-0.850074	0.000461219	gene-meta
LOC112090337	Kaempferol-3-O-rutinoside(Nicotiflorin)	0.891118	0.000100127	gene-meta
LOC112090337	Apigenin; 4',5,7-Trihydroxyflavone	-0.899734	6.73002e-05	gene-meta
LOC112090339	Kaempferol-3-O-rutinoside(Nicotiflorin)	0.898928	6.99519e-05	gene-meta
LOC112090339	Luteolin (5,7,3',4'-Tetrahydroxyflavone)	-0.890642	0.00010225	gene-meta
LOC112090339	3-O-Methylquercetin	-0.882417	0.000144846	gene-meta
LOC112090339	Apigenin; 4',5,7-Trihydroxyflavone	-0.916249	2.8158e-05	gene-meta
LOC112090353	Kaempferol-3-O-rutinoside(Nicotiflorin)	0.855537	0.000386808	gene-meta
LOC112090353	Luteolin (5,7,3',4'-Tetrahydroxyflavone)	-0.802229	0.00169152	gene-meta
LOC112090353	Apigenin; 4',5,7-Trihydroxyflavone	-0.812087	0.00133335	gene-meta
LOC21384265	Kaempferol-3-O-rutinoside(Nicotiflorin)	0.900693	6.42517e-05	gene-meta
LOC21384265	Luteolin (5,7,3',4'-Tetrahydroxyflavone)	-0.843981	0.000556843	gene-meta
LOC21384265	3-O-Methylquercetin	-0.834471	0.000736016	gene-meta
LOC21384265	Apigenin; 4',5,7-Trihydroxyflavone	-0.923397	1.82477e-05	gene-meta
LOC21385735	Luteolin (5,7,3',4'-Tetrahydroxyflavone)	-0.949513	2.37273e-06	gene-meta
LOC21385735	3-O-Methylquercetin	-0.952639	1.73282e-06	gene-meta
LOC21385735	Kaempferol-3-O-rutinoside(Nicotiflorin)	0.873415	0.000206187	gene-meta
LOC21385735	Apigenin; 4',5,7-Trihydroxyflavone	-0.91071	3.84153e-05	gene-meta
LOC21411662	3-O-Methylquercetin	-0.901849	6.07185e-05	gene-meta
LOC21411662	Kaempferol-3-O-rutinoside(Nicotiflorin)	0.900189	6.58402e-05	gene-meta
LOC21411662	Luteolin (5,7,3',4'-Tetrahydroxyflavone)	-0.906769	4.73539e-05	gene-meta
LOC21411662	Apigenin; 4',5,7-Trihydroxyflavone	-0.931429	1.06332e-05	gene-meta
novel.675	Kaempferol-3-O-rutinoside(Nicotiflorin)	0.905572	5.03678e-05	gene-meta
novel.675	Apigenin; 4',5,7-Trihydroxyflavone	-0.85664	0.000372994	gene-meta

## Sheet: alkaloids
geneID	Compounds	coefficient	pvalue	relationType
LOC112091300	Nicotinic acid (Vitamin B3)	-0.904218	5.39576e-05	gene-meta
LOC112091300	Allysine(6-Oxo DL-Norleucine)	-0.905447	5.06902e-05	gene-meta
LOC112091300	L-Phenylalanine	-0.873419	0.000206156	gene-meta
LOC112091300	L-Pipecolic Acid	-0.884748	0.000131579	gene-meta
LOC21388213	Allysine(6-Oxo DL-Norleucine)	0.947001	3.01188e-06	gene-meta
LOC21388213	DL-2-Aminoadipic acid	-0.832285	0.000782862	gene-meta
LOC21388213	1-Deoxynojirimycin	0.984844	6.13987e-09	gene-meta
LOC21392051	Allysine(6-Oxo DL-Norleucine)	0.976437	5.49925e-08	gene-meta
LOC21392051	1-Deoxynojirimycin	0.93272	9.69053e-06	gene-meta
LOC21395595	L-Phenylalanine	0.860121	0.000331884	gene-meta
LOC21395595	L-Pipecolic Acid	0.869527	0.000238228	gene-meta
LOC21397822	L-Phenylalanine	0.884457	0.000133184	gene-meta
LOC21397822	L-Pipecolic Acid	0.943794	4.01818e-06	gene-meta
LOC21400912	L-Phenylalanine	-0.853121	0.000418465	gene-meta
LOC21404371	Allysine(6-Oxo DL-Norleucine)	-0.907129	4.64749e-05	gene-meta
LOC21406007	Nicotinic acid (Vitamin B3)	-0.881615	0.000149647	gene-meta
LOC21406007	Allysine(6-Oxo DL-Norleucine)	-0.95061	2.12988e-06	gene-meta
LOC21406007	L-Phenylalanine	-0.809812	0.00141026	gene-meta
LOC21406007	L-Pipecolic Acid	-0.952874	1.69096e-06	gene-meta
LOC21406007	1-Deoxynojirimycin	-0.898648	7.08931e-05	gene-meta
LOC21410141	Nicotinic acid (Vitamin B3)	0.887091	0.000119224	gene-meta
LOC21410141	Allysine(6-Oxo DL-Norleucine)	0.871172	0.000224233	gene-meta
LOC21410311	Nicotinic acid (Vitamin B3)	0.987952	1.95954e-09	gene-meta
LOC21410311	Allysine(6-Oxo DL-Norleucine)	0.970661	1.62969e-07	gene-meta
LOC21410311	L-Phenylalanine	0.84991	0.000463618	gene-meta
LOC21410311	L-Pipecolic Acid	0.850193	0.000459497	gene-meta
LOC21410311	1-Deoxynojirimycin	0.966708	3.04581e-07	gene-meta
LOC21410841	Nicotinic acid (Vitamin B3)	-0.82642	0.00092001	gene-meta
LOC21411675	L-Phenylalanine	-0.939185	5.91253e-06	gene-meta
LOC21411756	Nicotinic acid (Vitamin B3)	-0.802172	0.0016938	gene-meta
LOC21411756	Allysine(6-Oxo DL-Norleucine)	-0.894455	8.61926e-05	gene-meta
LOC21411756	L-Pipecolic Acid	-0.825175	0.000951361	gene-meta
LOC21412156	Nicotinic acid (Vitamin B3)	-0.933242	9.32904e-06	gene-meta
LOC21412156	Allysine(6-Oxo DL-Norleucine)	-0.983974	8.10493e-09	gene-meta
LOC21412156	L-Pipecolic Acid	-0.889697	0.000106568	gene-meta
LOC21412237	L-Phenylalanine	-0.80041	0.00176497	gene-meta
LOC21412237	Nicotinic acid (Vitamin B3)	-0.875773	0.000188465	gene-meta
LOC21412237	Allysine(6-Oxo DL-Norleucine)	-0.812214	0.00132916	gene-meta
LOC21412323	L-Phenylalanine	-0.896458	7.85925e-05	gene-meta
LOC21412323	L-Pipecolic Acid	-0.881122	0.000152657	gene-meta
LOC21412324	L-Phenylalanine	-0.956779	1.10452e-06	gene-meta
LOC21412324	L-Pipecolic Acid	-0.931455	1.06131e-05	gene-meta
LOC21412648	Nicotinic acid (Vitamin B3)	-0.884231	0.000134436	gene-meta
LOC21412648	L-Phenylalanine	-0.909425	4.11702e-05	gene-meta
LOC21412872	Nicotinic acid (Vitamin B3)	-0.853829	0.000408988	gene-meta
LOC21412872	L-Phenylalanine	-0.812408	0.00132276	gene-meta
