# Supplementary material for: Soil Application of Bacillus subtilis Regulates Flavonoid and Alkaloids Biosynthesis in Mulberry Leaves
Source: Metabolites. 2024 Mar 23;14(4):180. doi: 10.3390/metabo14040180 (PMC11052171; doi:10.3390/metabo14040180)
Supplement: Supplementary file 1 [file metabolites-14-00180-s001.zip › Table S9-related genes.xlsx]

## Sheet: flavonoids
ID	Treat-TL1_fpkm	Treat-TL2_fpkm	Treat-TL3_fpkm	Treat-ML1_fpkm	Treat-ML2_fpkm	Treat-ML3_fpkm	CK-TL1_fpkm	CK-TL2_fpkm	CK-TL3_fpkm	CK-ML1_fpkm	CK-ML2_fpkm	CK-ML3_fpkm	CK-ML_vs_CK-TL.log2FoldChange	CK-ML_vs_CK-TL.pvalue	CK-ML_vs_CK-TL.padj	CK-ML_vs_CK-TL.regulated	CK-ML_vs_Treat-ML.log2FoldChange	CK-ML_vs_Treat-ML.pvalue	CK-ML_vs_Treat-ML.padj	CK-ML_vs_Treat-ML.regulated	CK-TL_vs_Treat-TL.log2FoldChange	CK-TL_vs_Treat-TL.pvalue	CK-TL_vs_Treat-TL.padj	CK-TL_vs_Treat-TL.regulated	Treat-ML_vs_Treat-TL.log2FoldChange	Treat-ML_vs_Treat-TL.pvalue	Treat-ML_vs_Treat-TL.padj	Treat-ML_vs_Treat-TL.regulated	KEGG	KEGG pathway	NR
LOC21409326	103.901	100.183	94.691	181.895	189.925	194.797	164.928	177.853	179.08	245.288	230.699	251.191	-0.729389	3.05626e-23	1.56376e-22	false	-0.396548	3.22803e-06	4.04181e-05	false	-0.857151	6.67664e-48	4.56427e-46	false	-1.19145	4.91269e-45	4.38387e-44	down	K00475 naringenin 3-dioxygenase [EC:1.14.11.9] | (RefSeq) naringenin,2-oxoglutarate 3-dioxygenase (A)	ko00941: Flavonoid biosynthesis; ko01100: Metabolic pathways; ko01110: Biosynthesis of secondary metabolites	Naringenin,2-oxoglutarate 3-dioxygenase [Morus notabilis]
LOC21410141	2.7019	1.7025	1.7758	0.3713	0.4602	0.6799	4.1063	3.2605	3.6694	0.4257	0.3005	0.357	3.09341	3.27289e-19	1.44989e-18	up	NA	NA	NA	NA	-0.887888	0.000144955	0.000588056	false	1.76065	1.37299e-05	2.76298e-05	up	K00660 chalcone synthase [EC:2.3.1.74] | (RefSeq) chalcone synthase (A)	ko00941: Flavonoid biosynthesis; ko00960: Tropane, piperidine and pyridine alkaloid biosynthesis; ko01100: Metabolic pathways; ko01110: Biosynthesis of secondary metabolites; ko04712: Circadian rhythm - plant	Chalcone synthase A [Morus notabilis]
LOC21411755	309.664	298.248	293.759	574.17	598.518	592.404	1119.61	1104.88	1132.36	2608.2	2448.9	2693.18	-1.45786	7.63975e-112	2.26329e-110	down	-2.17112	3.69176e-164	6.50378e-160	down	-1.94916	0	0	down	-1.23732	1.68966e-70	2.56581e-69	down	K00660 chalcone synthase [EC:2.3.1.74] | (RefSeq) chalcone synthase (A)	ko00941: Flavonoid biosynthesis; ko00960: Tropane, piperidine and pyridine alkaloid biosynthesis; ko01100: Metabolic pathways; ko01110: Biosynthesis of secondary metabolites; ko04712: Circadian rhythm - plant	chalcone synthase 3 [Morus notabilis]
LOC21411675	0.8999	1.2454	0.9326	6.1564	4.9368	4.4837	2.8979	2.6982	3.4804	3.4698	3.256	2.4054	-0.262219	0.253036	0.301123	false	0.732345	0.00177511	0.00983937	false	-1.61154	2.12668e-09	1.80132e-08	down	-2.60848	1.88292e-22	9.17368e-22	down	K00660 chalcone synthase [EC:2.3.1.74] | (RefSeq) chalcone synthase 2 (A)	ko00941: Flavonoid biosynthesis; ko00960: Tropane, piperidine and pyridine alkaloid biosynthesis; ko01100: Metabolic pathways; ko01110: Biosynthesis of secondary metabolites; ko04712: Circadian rhythm - plant	stilbene synthase 1 [Morus notabilis]
LOC21412156	0.505	0.4246	0.6442	9.5903	10.4323	9.9232	2.1253	1.7472	1.8256	11.9728	11.3346	13.3898	-2.93779	4.14289e-55	4.88051e-54	down	-0.330053	0.0206727	0.0721305	false	-1.91184	5.44734e-07	3.39192e-06	down	-4.52179	2.61954e-58	3.0955e-57	down	K00660 chalcone synthase [EC:2.3.1.74] | (RefSeq) chalcone synthase 2 (A)	ko00941: Flavonoid biosynthesis; ko00960: Tropane, piperidine and pyridine alkaloid biosynthesis; ko01100: Metabolic pathways; ko01110: Biosynthesis of secondary metabolites; ko04712: Circadian rhythm - plant	chalcone synthase 6 [Morus notabilis]
LOC21412237	0.6785	1.0862	0.4297	1.7763	1.8221	1.5555	0.993	0.6028	0.8858	1.5653	1.0311	1.4478	-0.955874	0.0129649	0.0191656	false	0.311312	0.322371	0.52876	false	-0.226268	0.623361	0.732888	false	-1.49498	0.000231664	0.000418239	down	K00660 chalcone synthase [EC:2.3.1.74] | (RefSeq) chalcone synthase 2 (A)	ko00941: Flavonoid biosynthesis; ko00960: Tropane, piperidine and pyridine alkaloid biosynthesis; ko01100: Metabolic pathways; ko01110: Biosynthesis of secondary metabolites; ko04712: Circadian rhythm - plant	stilbene synthase 5 [Morus notabilis]
LOC21412323	0.5898	0.7326	0.6495	5.853	4.1578	3.006	2.3902	2.9106	3.2765	3.5377	3.6973	3.8481	-0.620805	0.0053894	0.00836901	false	0.195439	0.473549	0.673871	false	-2.17338	1.27803e-11	1.39196e-10	down	-2.99376	1.30365e-16	5.07761e-16	down	K00660 chalcone synthase [EC:2.3.1.74] | (RefSeq) chalcone synthase 2 (A)	ko00941: Flavonoid biosynthesis; ko00960: Tropane, piperidine and pyridine alkaloid biosynthesis; ko01100: Metabolic pathways; ko01110: Biosynthesis of secondary metabolites; ko04712: Circadian rhythm - plant	stilbene synthase 6 [Morus notabilis]
LOC21412324	2.5614	3.1066	2.928	10.187	12.3414	12.0278	7.2512	9.4122	8.6204	8.7594	10.1894	10.1273	-0.452799	0.00378553	0.00599423	false	0.211153	0.182967	0.364095	false	-1.60966	5.70615e-19	1.10224e-17	down	-2.27454	5.44698e-37	4.09584e-36	down	K00660 chalcone synthase [EC:2.3.1.74] | (RefSeq) chalcone synthase 2 (A)	ko00941: Flavonoid biosynthesis; ko00960: Tropane, piperidine and pyridine alkaloid biosynthesis; ko01100: Metabolic pathways; ko01110: Biosynthesis of secondary metabolites; ko04712: Circadian rhythm - plant	stilbene synthase 6 [Morus notabilis]
LOC21412648	0.4474	0.6839	0.214	2.7147	2.5509	2.9418	0.9066	0.86	1.1955	2.2231	1.7783	1.1185	-1.04402	0.00317186	0.00507141	down	0.64204	0.0339498	0.105726	false	-1.18572	0.0113244	0.028782	down	-2.87182	1.34481e-13	4.58732e-13	down	K00660 chalcone synthase [EC:2.3.1.74] | (RefSeq) chalcone synthase 2 (A)	ko00941: Flavonoid biosynthesis; ko00960: Tropane, piperidine and pyridine alkaloid biosynthesis; ko01100: Metabolic pathways; ko01110: Biosynthesis of secondary metabolites; ko04712: Circadian rhythm - plant	stilbene synthase 10 [Morus notabilis]
LOC21412872	0.4662	0.3475	0.604	2.0298	1.346	1.6033	0.2952	0.7864	0.7145	0.9143	1.7123	1.0331	-1.28131	0.00248363	0.00402679	down	0.407488	0.248811	0.446637	false	-0.39672	0.419957	0.552133	false	-2.08864	4.82095e-08	1.18045e-07	down	K00660 chalcone synthase [EC:2.3.1.74] | (RefSeq) chalcone synthase 2 isoform X1 (A)	ko00941: Flavonoid biosynthesis; ko00960: Tropane, piperidine and pyridine alkaloid biosynthesis; ko01100: Metabolic pathways; ko01110: Biosynthesis of secondary metabolites; ko04712: Circadian rhythm - plant	stilbene synthase 8 [Morus notabilis]
LOC112091300	0.183	0.0728	0	1.6876	2.7135	2.0862	0.816	0.5123	0.748	1.6216	1.8545	2.4156	-1.75537	1.06316e-06	2.39249e-06	down	0.100178	0.741057	0.862527	false	-3.06047	8.05435e-05	0.00034231	down	-4.9134	1.03773e-13	3.55916e-13	down	K00660 chalcone synthase [EC:2.3.1.74] | (RefSeq) chalcone synthase 2-like (A)	ko00941: Flavonoid biosynthesis; ko00960: Tropane, piperidine and pyridine alkaloid biosynthesis; ko01100: Metabolic pathways; ko01110: Biosynthesis of secondary metabolites; ko04712: Circadian rhythm - plant	stilbene synthase 4 [Morus notabilis]
LOC21410841	0	0.2446	0	3.0258	0.9254	3.3857	0.6235	0	0.2515	1.3628	1.1222	2.0605	NA	NA	NA	NA	0.665965	0.264031	0.464307	false	NA	NA	NA	NA	-5.16687	3.46206e-05	6.7355e-05	down	K00660 chalcone synthase [EC:2.3.1.74] | (RefSeq) chalcone synthase 2-like (A)	ko00941: Flavonoid biosynthesis; ko00960: Tropane, piperidine and pyridine alkaloid biosynthesis; ko01100: Metabolic pathways; ko01110: Biosynthesis of secondary metabolites; ko04712: Circadian rhythm - plant	stilbene synthase [Morus alba var. atropurpurea]
LOC21400267	46.2268	49.5241	46.3856	16.7894	13.1368	11.3957	47.5169	43.9774	45.339	18.9245	24.1408	22.7628	0.803403	3.74929e-12	1.20135e-11	false	-0.709742	0.000222287	0.00168504	false	0.00215271	0.976493	0.985542	false	1.51186	4.22698e-20	1.89031e-19	up	K01859 chalcone isomerase [EC:5.5.1.6] | (RefSeq) chalcone--flavonone isomerase (A)	ko00941: Flavonoid biosynthesis; ko01100: Metabolic pathways; ko01110: Biosynthesis of secondary metabolites	chalcone isomerase [Morus notabilis]
LOC112095175	53.9249	50.8691	49.5214	52.0067	49.7699	40.8257	72.7893	91.2511	103.648	96.1373	126.124	98.315	-0.514793	0.000270308	0.000489086	false	-1.20935	1.60212e-12	6.31424e-11	down	-0.847083	3.78187e-15	5.54003e-14	false	-0.15436	0.260195	0.307957	false	K01859 chalcone isomerase [EC:5.5.1.6] | (RefSeq) probable chalcone--flavonone isomerase 3 (A)	ko00941: Flavonoid biosynthesis; ko01100: Metabolic pathways; ko01110: Biosynthesis of secondary metabolites	Chalcone--flavonone isomerase [Morus notabilis]
LOC21394508	50.8395	49.2663	50.4977	74.4587	44.661	37.645	100.237	80.365	105.985	101.797	138.068	101.094	-0.506494	0.000227823	0.000415291	false	-1.15985	5.92293e-06	7.00083e-05	down	-0.980873	3.38378e-27	1.03053e-25	false	-0.33188	0.168553	0.207608	false	K01859 chalcone isomerase [EC:5.5.1.6] | (RefSeq) probable chalcone--flavonone isomerase 3 (A)	ko00941: Flavonoid biosynthesis; ko01100: Metabolic pathways; ko01110: Biosynthesis of secondary metabolites	Chalcone--flavonone isomerase [Morus notabilis]
LOC21403643	14.5144	15.6528	16.126	0.7533	0.5405	0.4944	15.6075	16.2093	15.3824	2.1787	2.0783	2.2108	2.61635	4.31433e-52	4.70697e-51	up	-1.89151	1.2712e-07	2.20204e-06	down	-0.0812963	0.43999	0.571639	false	4.42544	8.51392e-63	1.11487e-61	up	K01859 chalcone isomerase [EC:5.5.1.6] | (RefSeq) probable chalcone--flavonone isomerase 3 (A)	ko00941: Flavonoid biosynthesis; ko01100: Metabolic pathways; ko01110: Biosynthesis of secondary metabolites	Chalcone--flavonone isomerase [Morus notabilis]
LOC21396296	405.23	395.903	394.206	505.609	519.051	479.587	936.211	885.338	919.78	1634.94	1461.85	1594.51	-1.02559	3.39261e-51	3.63679e-50	down	-1.67738	2.11104e-83	4.13225e-80	down	-1.25025	1.99532e-171	1.06849e-168	down	-0.6	2.71924e-16	1.04452e-15	false	K05278 flavonol synthase [EC:1.14.20.6] | (RefSeq) flavonol synthase/flavanone 3-hydroxylase (A)	ko00941: Flavonoid biosynthesis; ko01100: Metabolic pathways; ko01110: Biosynthesis of secondary metabolites	Flavonol synthase/flavanone 3-hydroxylase [Morus notabilis]
LOC21406086	7.91	7.6977	8.029	2.882	1.4454	2.1632	5.2877	4.6051	5.2487	1.2416	1.6937	2.0479	1.35526	8.62744e-08	2.11049e-07	up	0.350345	0.334701	0.542078	false	0.589833	0.000247347	0.000957695	false	1.58862	1.46288e-09	3.96542e-09	up	K05278 flavonol synthase [EC:1.14.20.6] | (RefSeq) flavonol synthase/flavanone 3-hydroxylase (A)	ko00941: Flavonoid biosynthesis; ko01100: Metabolic pathways; ko01110: Biosynthesis of secondary metabolites	S-norcoclaurine synthase 1 [Morus notabilis]
LOC21407652	3.9403	4.4294	3.3413	17.7767	18.5985	14.4296	4.96	4.3361	5.4489	14.9483	14.2747	14.9733	-1.8354	1.26303e-34	9.04151e-34	down	0.162898	0.266454	0.467263	false	-0.383575	0.0520509	0.10541	false	-2.38313	3.55077e-38	2.7354e-37	down	K05278 flavonol synthase [EC:1.14.20.6] | (RefSeq) flavonol synthase/flavanone 3-hydroxylase (A)	ko00941: Flavonoid biosynthesis; ko01100: Metabolic pathways; ko01110: Biosynthesis of secondary metabolites	Protein SRG1 [Morus notabilis]
LOC112093871	2.2071	2.6317	2.8213	0	0.1581	0	1.3417	0.8089	2.4053	0	0	0	NA	NA	NA	NA	NA	NA	NA	NA	0.698238	0.0909359	0.167309	false	5.39294	1.27094e-06	2.78593e-06	up	K05280 flavonoid 3'-monooxygenase [EC:1.14.14.82] | (RefSeq) flavonoid 3'-monooxygenase (A)	ko00941: Flavonoid biosynthesis; ko00944: Flavone and flavonol biosynthesis; ko01100: Metabolic pathways; ko01110: Biosynthesis of secondary metabolites	Flavonoid 3'-monooxygenase [Morus notabilis]
LOC21388201	4.8557	7.4963	6.4257	0.4496	0.501	0.4313	5.8369	5.5662	4.7087	1.6708	1.8622	1.1077	1.54242	5.38702e-12	1.71115e-11	up	-1.78943	2.33547e-06	3.03645e-05	down	0.167408	0.310356	0.440577	false	3.49767	4.30137e-30	2.66841e-29	up	K05280 flavonoid 3'-monooxygenase [EC:1.14.14.82] | (RefSeq) flavonoid 3'-monooxygenase (A)	ko00941: Flavonoid biosynthesis; ko00944: Flavone and flavonol biosynthesis; ko01100: Metabolic pathways; ko01110: Biosynthesis of secondary metabolites	Flavonoid 3'-monooxygenase [Morus notabilis]
LOC21388202	55.0902	53.0735	56.6766	43.1628	47.5919	50.0632	130.677	139.954	137.681	201.052	189.65	208.987	-0.805232	7.6564e-29	4.62419e-28	false	-2.12703	1.02404e-98	4.51012e-95	down	-1.36165	7.90578e-130	2.58318e-127	down	-0.0411097	0.662216	0.705645	false	K05280 flavonoid 3'-monooxygenase [EC:1.14.14.82] | (RefSeq) flavonoid 3'-monooxygenase (A)	ko00941: Flavonoid biosynthesis; ko00944: Flavone and flavonol biosynthesis; ko01100: Metabolic pathways; ko01110: Biosynthesis of secondary metabolites	Flavonoid 3'-monooxygenase [Morus notabilis]
LOC21401946	6.3329	6.8759	6.0513	26.0765	32.953	34.7528	7.0736	8.8925	8.1113	17.8455	18.6538	16.8852	-1.40067	2.15464e-27	1.25439e-26	down	0.77417	1.65633e-07	2.80572e-06	false	-0.374634	0.00765849	0.0204914	false	-2.55011	3.17039e-64	4.28982e-63	down	K05280 flavonoid 3'-monooxygenase [EC:1.14.14.82] | (RefSeq) flavonoid 3'-monooxygenase (A)	ko00941: Flavonoid biosynthesis; ko00944: Flavone and flavonol biosynthesis; ko01100: Metabolic pathways; ko01110: Biosynthesis of secondary metabolites	Flavonoid 3'-monooxygenase [Morus notabilis]
LOC21406011	1.1773	1.6316	1.6697	5.332	10.1842	8.4014	2.3229	2.787	1.7409	5.232	3.8608	6.6516	-1.44741	7.772e-10	2.19984e-09	down	0.566535	0.0378551	0.114942	false	-0.667917	0.0143214	0.035136	false	-2.68076	1.81549e-21	8.55655e-21	down	K05280 flavonoid 3'-monooxygenase [EC:1.14.14.82] | (RefSeq) flavonoid 3'-monooxygenase (A)	ko00941: Flavonoid biosynthesis; ko00944: Flavone and flavonol biosynthesis; ko01100: Metabolic pathways; ko01110: Biosynthesis of secondary metabolites	Flavonoid 3'-monooxygenase [Morus notabilis]
LOC21410481	2.8756	2.5179	3.3345	0.6708	0.3058	0.4476	0.6058	0.313	0.4945	1.2086	0.6058	1.0936	-1.29085	0.0028777	0.00462945	down	-1.0589	0.0220418	0.0758537	false	2.57432	2.49259e-16	4.00434e-15	up	2.33822	2.29338e-11	6.97821e-11	up	K05280 flavonoid 3'-monooxygenase [EC:1.14.14.82] | (RefSeq) flavonoid 3'-monooxygenase (A)	ko00941: Flavonoid biosynthesis; ko00944: Flavone and flavonol biosynthesis; ko01100: Metabolic pathways; ko01110: Biosynthesis of secondary metabolites	Flavonoid 3'-monooxygenase [Morus notabilis]
LOC21393300	10.9111	9.1569	9.6275	0.151	0	0.1087	26.1432	33.0854	32.275	0.9184	0.4108	1.1254	4.96396	7.67523e-110	2.2186e-108	up	-3.25034	6.45836e-05	0.000575503	down	-1.67617	4.61845e-49	3.26134e-47	down	6.54179	1.25389e-29	7.63056e-29	up	K13065 shikimate O-hydroxycinnamoyltransferase [EC:2.3.1.133] | (RefSeq) fatty alcohol:caffeoyl-CoA acyltransferase (A)	ko00940: Phenylpropanoid biosynthesis; ko00941: Flavonoid biosynthesis; ko00945: Stilbenoid, diarylheptanoid and gingerol biosynthesis; ko01100: Metabolic pathways; ko01110: Biosynthesis of secondary metabolites	Transferase [Trema orientalis]
LOC21384441	7.107	8.6939	7.3985	0.8413	0.9501	1.0241	5.6645	7.356	6.6155	1.574	2.0801	1.6176	1.64689	1.29041e-14	4.6973e-14	up	-0.942188	0.00287261	0.0147089	false	0.18776	0.202625	0.317294	false	2.77349	1.20134e-31	7.76906e-31	up	K13065 shikimate O-hydroxycinnamoyltransferase [EC:2.3.1.133] | (RefSeq) shikimate O-hydroxycinnamoyltransferase (A)	ko00940: Phenylpropanoid biosynthesis; ko00941: Flavonoid biosynthesis; ko00945: Stilbenoid, diarylheptanoid and gingerol biosynthesis; ko01100: Metabolic pathways; ko01110: Biosynthesis of secondary metabolites	Anthocyanin 5-aromatic acyltransferase [Morus notabilis]
LOC21393738	9.4639	11.2073	8.2298	0.5644	0.1393	0.2229	4.1047	4.2437	4.8345	0.329	0.394	0.1277	3.70151	1.92214e-24	1.02419e-23	up	NA	NA	NA	NA	1.08074	4.88066e-12	5.52816e-11	up	4.68641	1.14933e-36	8.55655e-36	up	K13065 shikimate O-hydroxycinnamoyltransferase [EC:2.3.1.133] | (RefSeq) shikimate O-hydroxycinnamoyltransferase (A)	ko00940: Phenylpropanoid biosynthesis; ko00941: Flavonoid biosynthesis; ko00945: Stilbenoid, diarylheptanoid and gingerol biosynthesis; ko01100: Metabolic pathways; ko01110: Biosynthesis of secondary metabolites	Hydroxycinnamoyl-Coenzyme A shikimate/quinate hydroxycinnamoyltransferase [Morus notabilis]
LOC21400524	2.249	2.9248	2.228	1.423	1.7409	1.6247	3.6524	3.6362	4.7643	1.5565	1.6084	1.8566	1.01286	2.3225e-05	4.65209e-05	up	-0.105642	0.704438	0.840965	false	-0.754963	0.000440948	0.00161332	false	0.362271	0.17692	0.217037	false	K13065 shikimate O-hydroxycinnamoyltransferase [EC:2.3.1.133] | (RefSeq) shikimate O-hydroxycinnamoyltransferase (A)	ko00940: Phenylpropanoid biosynthesis; ko00941: Flavonoid biosynthesis; ko00945: Stilbenoid, diarylheptanoid and gingerol biosynthesis; ko01100: Metabolic pathways; ko01110: Biosynthesis of secondary metabolites	Hydroxycinnamoyl-Coenzyme A shikimate/quinate hydroxycinnamoyltransferase [Morus notabilis]
LOC21401056	11.906	14.9139	14.6899	1.4061	3.9427	2.6679	10.2791	11.393	10.0299	2.726	2.4185	2.8212	1.74175	1.00874e-26	5.75834e-26	up	-0.032835	0.923269	0.963466	false	0.335279	0.00387544	0.011233	false	2.113	1.22763e-12	3.99603e-12	up	K13065 shikimate O-hydroxycinnamoyltransferase [EC:2.3.1.133] | (RefSeq) shikimate O-hydroxycinnamoyltransferase (A)	ko00940: Phenylpropanoid biosynthesis; ko00941: Flavonoid biosynthesis; ko00945: Stilbenoid, diarylheptanoid and gingerol biosynthesis; ko01100: Metabolic pathways; ko01110: Biosynthesis of secondary metabolites	Hydroxycinnamoyl-Coenzyme A shikimate/quinate hydroxycinnamoyltransferase [Morus notabilis]
LOC21406783	8.5641	9.9031	8.3309	0.4104	0.5649	0.2706	4.3385	5.5063	4.4771	0.1618	0.0761	0.0247	5.49411	6.65555e-30	4.18283e-29	up	NA	NA	NA	NA	0.850962	6.42982e-10	5.83039e-09	false	4.17072	9.3256e-52	9.59022e-51	up	K13065 shikimate O-hydroxycinnamoyltransferase [EC:2.3.1.133] | (RefSeq) shikimate O-hydroxycinnamoyltransferase (A)	ko00940: Phenylpropanoid biosynthesis; ko00941: Flavonoid biosynthesis; ko00945: Stilbenoid, diarylheptanoid and gingerol biosynthesis; ko01100: Metabolic pathways; ko01110: Biosynthesis of secondary metabolites	Taxadien-5-alpha-ol O-acetyltransferase [Morus notabilis]
novel.1311	0.6599	0.4735	0.4559	0.3755	0.5907	0.8644	0.7057	1.026	0.824	1.4208	1.04	1.8052	-0.986971	0.00850943	0.0128965	false	-1.25141	0.00416107	0.0198177	down	-0.737212	0.106977	0.190883	false	NA	NA	NA	NA	K13065 shikimate O-hydroxycinnamoyltransferase [EC:2.3.1.133] | (RefSeq) shikimate O-hydroxycinnamoyltransferase (A)	ko00940: Phenylpropanoid biosynthesis; ko00941: Flavonoid biosynthesis; ko00945: Stilbenoid, diarylheptanoid and gingerol biosynthesis; ko01100: Metabolic pathways; ko01110: Biosynthesis of secondary metabolites	Hydroxycinnamoyl-Coenzyme A shikimate/quinate hydroxycinnamoyltransferase [Morus notabilis]
LOC112090336	20.8691	19.7748	19.7483	1.9829	2.1768	1.783	17.0072	17.352	16.7789	1.6467	2.6659	2.9191	2.57477	9.50328e-50	9.82247e-49	up	-0.321225	0.268064	0.469189	false	0.187207	0.0333649	0.0723274	false	3.0795	1.12011e-82	2.09798e-81	up	K22794 flavonol-3-O-glucoside/galactoside glucosyltransferase [EC:2.4.1.239 2.4.1.-] | (RefSeq) anthocyanidin 3-O-glucoside 2''-O-glucosyltransferase (A)	ko00944: Flavone and flavonol biosynthesis; ko01110: Biosynthesis of secondary metabolites	UDP-glycosyltransferase 91C1 [Morus notabilis]
LOC112090337	18.4336	16.0994	18.002	1.7582	2.3969	2.091	14.3986	14.067	16.3079	1.9323	1.9823	2.0622	2.65469	3.11191e-53	3.50347e-52	up	0.0248279	0.924153	0.963922	false	0.177898	0.090062	0.165939	false	2.80642	4.78039e-56	5.35987e-55	up	K22794 flavonol-3-O-glucoside/galactoside glucosyltransferase [EC:2.4.1.239 2.4.1.-] | (RefSeq) anthocyanidin 3-O-glucoside 2''-O-glucosyltransferase (A)	ko00944: Flavone and flavonol biosynthesis; ko01110: Biosynthesis of secondary metabolites	UDP-glycosyltransferase 91C1 [Morus notabilis]
LOC112090339	22.6166	22.4381	23.4039	0.8236	1.089	1.1334	18.877	17.5741	17.6781	1.3225	1.8062	1.9278	3.17356	3.44314e-71	5.56304e-70	up	-0.76757	0.0228638	0.0779394	false	0.285796	0.00151167	0.00486672	false	4.22119	5.10265e-98	1.22075e-96	up	K22794 flavonol-3-O-glucoside/galactoside glucosyltransferase [EC:2.4.1.239 2.4.1.-] | (RefSeq) anthocyanidin 3-O-glucoside 2''-O-glucosyltransferase (A)	ko00944: Flavone and flavonol biosynthesis; ko01110: Biosynthesis of secondary metabolites	UDP-glucuronosyl/UDP-glucosyltransferase [Trema orientalis]
LOC112090353	2.5516	1.986	2.4682	0.4792	0.5025	0.376	2.7144	1.7427	1.9117	0.4317	0.4308	0.1675	2.37235	3.11498e-07	7.31115e-07	up	NA	NA	NA	NA	0.0844485	0.766698	0.842803	false	2.10191	1.85777e-07	4.35684e-07	up	K22794 flavonol-3-O-glucoside/galactoside glucosyltransferase [EC:2.4.1.239 2.4.1.-] | (RefSeq) anthocyanidin 3-O-glucoside 2''-O-glucosyltransferase (A)	ko00944: Flavone and flavonol biosynthesis; ko01110: Biosynthesis of secondary metabolites	UDP-glycosyltransferase 91C1 [Morus notabilis]
LOC21384265	7.325	7.5222	5.9935	0.754	0.6024	0.9297	6.1787	6.7608	5.7291	0.7762	0.7812	0.9665	2.63766	3.26283e-25	1.78859e-24	up	-0.173755	0.669225	0.818277	false	0.106668	0.492491	0.619976	false	2.91406	4.57768e-26	2.50648e-25	up	K22794 flavonol-3-O-glucoside/galactoside glucosyltransferase [EC:2.4.1.239 2.4.1.-] | (RefSeq) anthocyanidin 3-O-glucoside 2''-O-glucosyltransferase (A)	ko00944: Flavone and flavonol biosynthesis; ko01110: Biosynthesis of secondary metabolites	UDP-glycosyltransferase 91C1 [Morus notabilis]
LOC21385735	15.8036	14.3079	16.6644	5.8383	5.5307	5.9241	12.5249	11.3377	11.3641	7.9269	6.7504	7.2125	0.434985	0.00069722	0.00120728	false	-0.376168	0.012742	0.0488452	false	0.355808	0.000469086	0.00170092	false	1.16533	4.31919e-18	1.78309e-17	up	K22794 flavonol-3-O-glucoside/galactoside glucosyltransferase [EC:2.4.1.239 2.4.1.-] | (RefSeq) anthocyanidin 3-O-glucoside 2''-O-glucosyltransferase (A)	ko00944: Flavone and flavonol biosynthesis; ko01110: Biosynthesis of secondary metabolites	UDP-glycosyltransferase [Morus notabilis]
LOC21411662	14.0276	15.1999	15.9528	0.4226	0.6137	0.4989	10.6754	11.5464	11.9321	1.0543	1.4791	1.9691	2.67722	3.53141e-40	2.91969e-39	up	-1.59074	9.381e-05	0.000795691	down	0.350388	0.00102391	0.00343165	false	4.6146	1.42603e-72	2.25322e-71	up	K22794 flavonol-3-O-glucoside/galactoside glucosyltransferase [EC:2.4.1.239 2.4.1.-] | (RefSeq) anthocyanidin 3-O-glucoside 2''-O-glucosyltransferase (A)	ko00944: Flavone and flavonol biosynthesis; ko01110: Biosynthesis of secondary metabolites	UDP-glucuronosyl/UDP-glucosyltransferase [Trema orientalis]
novel.675	40.3862	41.9786	38.7437	6.087	7.0494	7.0891	42.969	47.4145	47.0983	5.5736	6.3178	6.8486	2.62526	2.62896e-111	7.74019e-110	up	0.0731783	0.669149	0.818277	false	-0.235553	0.000987523	0.0033201	false	2.31429	5.0916e-83	9.57338e-82	up	K22794 flavonol-3-O-glucoside/galactoside glucosyltransferase [EC:2.4.1.239 2.4.1.-] | (RefSeq) anthocyanidin 3-O-glucoside 2''-O-glucosyltransferase (A)	ko00944: Flavone and flavonol biosynthesis; ko01110: Biosynthesis of secondary metabolites	UDP-glucuronosyl/UDP-glucosyltransferase [Trema orientalis]

## Sheet: DNJ
ID	Treat-TL1_fpkm	Treat-TL2_fpkm	Treat-TL3_fpkm	Treat-ML1_fpkm	Treat-ML2_fpkm	Treat-ML3_fpkm	CK-TL1_fpkm	CK-TL2_fpkm	CK-TL3_fpkm	CK-ML1_fpkm	CK-ML2_fpkm	CK-ML3_fpkm	CK-ML_vs_CK-TL.log2FoldChange	CK-ML_vs_CK-TL.pvalue	CK-ML_vs_CK-TL.padj	CK-ML_vs_CK-TL.regulated	CK-ML_vs_Treat-ML.log2FoldChange	CK-ML_vs_Treat-ML.pvalue	CK-ML_vs_Treat-ML.padj	CK-ML_vs_Treat-ML.regulated	CK-TL_vs_Treat-TL.log2FoldChange	CK-TL_vs_Treat-TL.pvalue	CK-TL_vs_Treat-TL.padj	CK-TL_vs_Treat-TL.regulated	Treat-ML_vs_Treat-TL.log2FoldChange	Treat-ML_vs_Treat-TL.pvalue	Treat-ML_vs_Treat-TL.padj	Treat-ML_vs_Treat-TL.regulated	KEGG	KEGG pathway	NR
LOC21388213	7.1518	6.0591	6.671	0.8483	1.1726	1.2944	5.568	5.5305	5.2686	1.8062	2.0593	2.3354	1.15084	1.39581e-07	3.3661e-07	up	-0.939059	0.0034862	0.0172518	false	0.227697	0.154767	0.256632	false	2.31528	5.30674e-20	2.36613e-19	up	K10206 LL-diaminopimelate aminotransferase [EC:2.6.1.83] | (RefSeq) aminotransferase ALD1, chloroplastic (A)	ko00300: Lysine biosynthesis; ko01100: Metabolic pathways; ko01110: Biosynthesis of secondary metabolites; ko01230: Biosynthesis of amino acids	LL-diaminopimelate aminotransferase [Morus notabilis]
LOC21392051	33.3554	32.6369	31.3771	4.4727	4.3807	4.4857	34.2663	37.5475	32.1759	6.3401	5.7034	6.2643	2.25487	9.95261e-97	2.41512e-95	up	-0.493131	0.00070587	0.00446992	false	-0.147735	0.0417577	0.0874625	false	2.59884	2.74651e-117	8.86614e-116	up	K00928 aspartate kinase [EC:2.7.2.4] | (RefSeq) aspartokinase 2, chloroplastic isoform X1 (A)	ko00260: Glycine, serine and threonine metabolism; ko00261: Monobactam biosynthesis; ko00270: Cysteine and methionine metabolism; ko00300: Lysine biosynthesis; ko01100: Metabolic pathways; ko01110: Biosynthesis of secondary metabolites; ko01210: 2-Oxocarboxylic acid metabolism; ko01230: Biosynthesis of amino acids	Aspartokinase 3 [Morus notabilis]
LOC21395595	52.9527	57.5096	51.4463	13.4846	12.9044	15.3523	13.43	13.4098	14.1539	17.0951	17.9527	20.3521	-0.685359	1.29682e-10	3.84006e-10	false	-0.444128	0.00110979	0.006559	false	1.92914	2.543e-150	9.42769e-148	up	1.68597	2.96237e-47	2.78766e-46	up	K00276 primary-amine oxidase [EC:1.4.3.21] | (RefSeq) primary amine oxidase (A)	ko00260: Glycine, serine and threonine metabolism; ko00350: Tyrosine metabolism; ko00360: Phenylalanine metabolism; ko00410: beta-Alanine metabolism; ko00950: Isoquinoline alkaloid biosynthesis; ko00960: Tropane, piperidine and pyridine alkaloid biosynthesis; ko01100: Metabolic pathways; ko01110: Biosynthesis of secondary metabolites	Primary amine oxidase [Morus notabilis]
LOC21404371	0.0347	0.0689	0.0719	1.1014	1.8256	1.329	0.3865	0.1733	0.2126	2.3684	3.4437	2.0836	-3.61002	7.54662e-17	3.04761e-16	down	-0.936299	0.00442985	0.0208833	false	NA	NA	NA	NA	-4.866	1.31129e-10	3.80753e-10	down	K10206 LL-diaminopimelate aminotransferase [EC:2.6.1.83] | (RefSeq) aminotransferase ALD1, chloroplastic (A)	ko00300: Lysine biosynthesis; ko01100: Metabolic pathways; ko01110: Biosynthesis of secondary metabolites; ko01230: Biosynthesis of amino acids	LL-diaminopimelate aminotransferase [Morus notabilis]
LOC21406007	4.0461	5.1209	4.5448	17.135	19.1339	19.832	9.3897	9.8729	10.6692	22.1936	22.6718	22.6172	-1.42451	8.44651e-44	7.58951e-43	down	-0.304035	0.00665081	0.0289302	false	-1.17894	5.4359e-21	1.18813e-19	down	-2.30048	2.25758e-62	2.92287e-61	down	K00276 primary-amine oxidase [EC:1.4.3.21] | (RefSeq) primary amine oxidase (A)	ko00260: Glycine, serine and threonine metabolism; ko00350: Tyrosine metabolism; ko00360: Phenylalanine metabolism; ko00410: beta-Alanine metabolism; ko00950: Isoquinoline alkaloid biosynthesis; ko00960: Tropane, piperidine and pyridine alkaloid biosynthesis; ko01100: Metabolic pathways; ko01110: Biosynthesis of secondary metabolites	Primary amine oxidase [Morus notabilis]
LOC21410311	31.8271	33.5066	32.624	8.3063	9.9744	10.315	30.4021	30.635	32.1972	12.827	11.3631	13.6351	1.0512	2.76846e-29	1.69516e-28	up	-0.439903	0.00144168	0.00822268	false	0.0184906	0.766592	0.842792	false	1.50872	2.45956e-41	2.03897e-40	up	K00276 primary-amine oxidase [EC:1.4.3.21] | (RefSeq) uncharacterized protein LOC21410311 isoform X1 (A)	ko00260: Glycine, serine and threonine metabolism; ko00350: Tyrosine metabolism; ko00360: Phenylalanine metabolism; ko00410: beta-Alanine metabolism; ko00950: Isoquinoline alkaloid biosynthesis; ko00960: Tropane, piperidine and pyridine alkaloid biosynthesis; ko01100: Metabolic pathways; ko01110: Biosynthesis of secondary metabolites	Copper methylamine oxidase [Morus notabilis]
